# Supplementary material for: The Nuclear Immune Receptor RPS4 Is Required for RRS1SLH1-Dependent Constitutive Defense Activation in Arabidopsis thaliana
Source: PLoS Genet. 2014 Oct 23;10(10):e1004655. doi: 10.1371/journal.pgen.1004655 (PMC4207616; doi:10.1371/journal.pgen.1004655)
Supplement: Table S1 — Details of genes differentially expressed in the RRS1-PopP2 time course. (XLSX) [file pgen.1004655.s013.xlsx]

## Sheet: PopP2_Ws-2
Table S1. Details of genes differentially expressed in RRS1-PopP2 time course								NE	No expression detected
								NA	Not avaiable
								Log2 fold change values										edgeR FDR values for differential expression. FDR values < 0.01 are highlighted in yellow
Type	Short_description	Curator_summary	Computational_description	Gene Model Description	Primary Gene Symbol	All Gene Symbols	Locus	Ws-2_PopP2/C321A_2hpi	Ws-2_PopP2/C321A_4hpi	Ws-2_PopP2/C321A_6hpi	Ws-2_PopP2/C321A_8hpi	Ws-2/rrs1-1_PopP2_2hpi	Ws-2/rrs1-1_PopP2_4hpi	Ws-2/rrs1-1_PopP2_6hpi	Ws-2/rrs1-1_PopP2_8hpi	rrs1-1/Ws-2		Ws-2_PopP2/C321A_2hpi	Ws-2_PopP2/C321A_4hpi	Ws-2_PopP2/C321A_6hpi	Ws-2_PopP2/C321A_8hpi	Ws-2/rrs1-1_PopP2_2hpi	Ws-2/rrs1-1_PopP2_4hpi	Ws-2/rrs1-1_PopP2_6hpi	Ws-2/rrs1-1_PopP2_8hpi	rrs1-1/Ws-2
protein_coding	Copper transport protein family	NA	Copper transport protein family; BEST Arabidopsis thaliana protein match is: Copper transport protein family (TAIR:AT5G52720.1); Has 1807 Blast hits to 1807 proteins in 277 species: Archae - 0; Bacteria - 0; Metazoa - 736; Fungi - 347; Plants - 385; Viruses - 0; Other Eukaryotes - 339 (source: NCBI BLink).	Copper transport protein family; BEST Arabidopsis thaliana protein match is: Copper transport protein family (TAIR:AT5G52720.1); Has 1807 Blast hits to 1807 proteins in 277 species: Archae - 0; Bacteria - 0; Metazoa - 736; Fungi - 347; Plants - 385; Viruses - 0; Other Eukaryotes - 339 (source: NCBI BLink).			AT5G52730	NE	8.58477	4.88276	3.05467	NE	5.99299	2.97306	5.26364	NE		NA	3.28747e-07	0.000824535	0.00334678	NA	0.000322775	0.00632789	6.8474e-05	NA
protein_coding	NA	NA	unknown protein; BEST Arabidopsis thaliana protein match is: unknown protein (TAIR:AT2G34610.1); Has 56 Blast hits to 56 proteins in 13 species: Archae - 0; Bacteria - 0; Metazoa - 0; Fungi - 0; Plants - 44; Viruses - 0; Other Eukaryotes - 12 (source: NCBI BLink).	unknown protein; BEST Arabidopsis thaliana protein match is: unknown protein (TAIR:AT2G34610.1); Has 56 Blast hits to 56 proteins in 13 species: Archae - 0; Bacteria - 0; Metazoa - 0; Fungi - 0; Plants - 44; Viruses - 0; Other Eukaryotes - 12 (source: NCBI BLink).			AT1G30190	1.30422	7.41189	5.29937	3.00074	0.832107	4.34194	5.8622	NE	NE		1	0.000141194	0.000772873	0.217576	1	0.0165432	0.000101669	NA	NA
protein_coding	NA	NA	unknown protein; FUNCTIONS IN: molecular_function unknown; INVOLVED IN: biological_process unknown; LOCATED IN: endomembrane system; BEST Arabidopsis thaliana protein match is: unknown protein (TAIR:AT1G53610.1); Has 5795 Blast hits to 2209 proteins in 338 species: Archae - 0; Bacteria - 1555; Metazoa - 2403; Fungi - 181; Plants - 1035; Viruses - 76; Other Eukaryotes - 545 (source: NCBI BLink).	unknown protein; FUNCTIONS IN: molecular_function unknown; INVOLVED IN: biological_process unknown; LOCATED IN: endomembrane system; BEST Arabidopsis thaliana protein match is: unknown protein (TAIR:AT1G53610.1); Has 5795 Blast hits to 2209 proteins in 338 species: Archae - 0; Bacteria - 1555; Metazoa - 2403; Fungi - 181; Plants - 1035; Viruses - 76; Other Eukaryotes - 545 (source: NCBI BLink).			AT1G53620	NE	6.03768	4.99006	5.85436	NE	1.69893	4.68501	5.07232	NE		NA	0.0116195	0.00011176	1.02079e-07	NA	0.599002	2.30707e-05	0.0959903	NA
protein_coding	nudix hydrolase homolog 6	Encodes a protein with NADH pyrophosphatase activity. Although this protein was also shown to have ADP-ribose diphosphatase activity in vitro, mutant analyses suggest that NUDX6 is involved in NADH metabolism in vivo.	nudix hydrolase homolog 6 (NUDT6); FUNCTIONS IN: hydrolase activity, ADP-ribose diphosphatase activity, NAD or NADH binding, NADH pyrophosphatase activity; INVOLVED IN: response to other organism, positive regulation of salicylic acid mediated signaling pathway; LOCATED IN: cytosol; EXPRESSED IN: 17 plant structures; EXPRESSED DURING: 12 growth stages; CONTAINS InterPro DOMAIN/s: NUDIX hydrolase …	Encodes a protein with NADH pyrophosphatase activity. Although this protein was also shown to have ADP-ribose diphosphatase activity in vitro, mutant analyses suggest that NUDX6 is involved in NADH metabolism in vivo.	NUDIX HYDROLASE HOMOLOG 6 (NUDT6)	NUDIX HYDROLASE HOMOLOG 6 (ATNUDT6);NUDIX HYDROLASE HOMOLOG 6 (NUDT6);ARABIDOPSIS THALIANA NUCLEOSIDE DIPHOSPHATE LINKED TO SOME MOIETY X 6 (ATNUDX6);NUCLEOSIDE DIPHOSPHATES LINKED TO SOME MOIETY X 6 (NUDX6)	AT2G04450	NE	5.88189	4.61716	3.74746	NE	3.38718	3.24989	3.6923	0.668736		NA	0.00608605	0.000935503	7.25418e-05	NA	0.200308	0.000796098	0.00179278	1
protein_coding	alpha/beta-Hydrolases superfamily protein	NA	alpha/beta-Hydrolases superfamily protein; FUNCTIONS IN: triglyceride lipase activity; INVOLVED IN: lipid metabolic process; LOCATED IN: cellular_component unknown; CONTAINS InterPro DOMAIN/s: Lipase, class 3 (InterPro:IPR002921); BEST Arabidopsis thaliana protein match is: alpha/beta-Hydrolases superfamily protein (TAIR:AT5G24210.1); Has 219 Blast hits to 218 proteins in 17 species: Archae - 0; …	alpha/beta-Hydrolases superfamily protein; FUNCTIONS IN: triglyceride lipase activity; INVOLVED IN: lipid metabolic process; LOCATED IN: cellular_component unknown; CONTAINS InterPro DOMAIN/s: Lipase, class 3 (InterPro:IPR002921); BEST Arabidopsis thaliana protein match is: alpha/beta-Hydrolases superfamily protein (TAIR:AT5G24210.1); Has 219 Blast hits to 218 proteins in 17 species: Archae - 0; …			AT5G24200	NE	5.75359	3.63132	3.45458	NE	3.74205	3.37466	3.00391	NE		NA	0.00365142	0.00433605	0.00513945	NA	0.245257	0.00547886	0.0120875	NA
protein_coding	NA	NA	unknown protein; Has 5 Blast hits to 5 proteins in 2 species: Archae - 0; Bacteria - 0; Metazoa - 0; Fungi - 0; Plants - 5; Viruses - 0; Other Eukaryotes - 0 (source: NCBI BLink).	unknown protein; Has 5 Blast hits to 5 proteins in 2 species: Archae - 0; Bacteria - 0; Metazoa - 0; Fungi - 0; Plants - 5; Viruses - 0; Other Eukaryotes - 0 (source: NCBI BLink).			AT1G65483	NE	5.70985	3.16189	3.33475	NE	5.34972	4.41085	3.74298	NE		NA	0.0243703	0.225157	0.0037823	NA	0.0291358	0.00726757	0.0020528	NA
protein_coding	PapD-like superfamily protein	NA	PapD-like superfamily protein; FUNCTIONS IN: structural molecule activity; INVOLVED IN: biological_process unknown; LOCATED IN: cellular_component unknown; EXPRESSED IN: stem; CONTAINS InterPro DOMAIN/s: PapD-like (InterPro:IPR008962), Major sperm protein (InterPro:IPR000535); BEST Arabidopsis thaliana protein match is: vesicle associated protein (TAIR:AT3G60600.1); Has 878 Blast hits to 874 prot…	PapD-like superfamily protein; FUNCTIONS IN: structural molecule activity; INVOLVED IN: biological_process unknown; LOCATED IN: cellular_component unknown; EXPRESSED IN: stem; CONTAINS InterPro DOMAIN/s: PapD-like (InterPro:IPR008962), Major sperm protein (InterPro:IPR000535); BEST Arabidopsis thaliana protein match is: vesicle associated protein (TAIR:AT3G60600.1); Has 878 Blast hits to 874 prot…			AT2G23830	NE	5.20011	1.39489	7.12342	NE	3.33266	3.75046	3.58785	NE		NA	0.196963	0.649164	3.971e-05	NA	0.646065	0.00234592	0.210703	NA
protein_coding	NA	NA	BEST Arabidopsis thaliana protein match is: Zinc finger, C3HC4 type (RING finger) family protein (TAIR:AT2G24480.1); Has 26 Blast hits to 26 proteins in 2 species: Archae - 0; Bacteria - 0; Metazoa - 0; Fungi - 0; Plants - 26; Viruses - 0; Other Eukaryotes - 0 (source: NCBI BLink).	BEST Arabidopsis thaliana protein match is: Zinc finger, C3HC4 type (RING finger) family protein (TAIR:AT2G24480.1); Has 26 Blast hits to 26 proteins in 2 species: Archae - 0; Bacteria - 0; Metazoa - 0; Fungi - 0; Plants - 26; Viruses - 0; Other Eukaryotes - 0 (source: NCBI BLink).			AT2G24285	NE	5.11002	6.26192	6.13651	NE	1.15788	4.2365	6.23423	NE		NA	0.196963	0.00431289	0.00208295	NA	1	0.00279634	0.013036	NA
protein_coding	Bifunctional inhibitor/lipid-transfer protein/seed storage 2S albumin superfamily protein	NA	Bifunctional inhibitor/lipid-transfer protein/seed storage 2S albumin superfamily protein; FUNCTIONS IN: lipid binding; INVOLVED IN: response to other organism, lipid transport; LOCATED IN: endomembrane system; EXPRESSED IN: 15 plant structures; EXPRESSED DURING: 13 growth stages; CONTAINS InterPro DOMAIN/s: Bifunctional inhibitor/plant lipid transfer protein/seed storage (InterPro:IPR016140), Pl…	Bifunctional inhibitor/lipid-transfer protein/seed storage 2S albumin superfamily protein; FUNCTIONS IN: lipid binding; INVOLVED IN: response to other organism, lipid transport; LOCATED IN: endomembrane system; EXPRESSED IN: 15 plant structures; EXPRESSED DURING: 13 growth stages; CONTAINS InterPro DOMAIN/s: Bifunctional inhibitor/plant lipid transfer protein/seed storage (InterPro:IPR016140), Pl…			AT5G55450	1.27137	4.82786	5.37631	2.1527	-3.25982	3.10914	2.53768	0.258843	-0.971802		1	0.164889	0.00116122	0.143779	0.429658	0.709883	0.0845181	0.906617	1
protein_coding	Heavy metal transport/detoxification superfamily protein	NA	Heavy metal transport/detoxification superfamily protein ; FUNCTIONS IN: metal ion binding; INVOLVED IN: metal ion transport; LOCATED IN: cellular_component unknown; CONTAINS InterPro DOMAIN/s: Heavy metal transport/detoxification protein (InterPro:IPR006121); BEST Arabidopsis thaliana protein match is: Heavy metal transport/detoxification superfamily protein (TAIR:AT3G05920.1); Has 700 Blast hit…	Heavy metal transport/detoxification superfamily protein ; FUNCTIONS IN: metal ion binding; INVOLVED IN: metal ion transport; LOCATED IN: cellular_component unknown; CONTAINS InterPro DOMAIN/s: Heavy metal transport/detoxification protein (InterPro:IPR006121); BEST Arabidopsis thaliana protein match is: Heavy metal transport/detoxification superfamily protein (TAIR:AT3G05920.1); Has 700 Blast hit…			AT5G26690	0.818358	4.4522	4.1025	1.84068	NE	2.29946	3.1862	1.54134	NE		1	0.054753	5.83894e-05	0.101149	NA	0.48453	0.00194557	0.284622	NA
protein_coding	plant U-box 54	NA	plant U-box 54 (PUB54); FUNCTIONS IN: ubiquitin-protein ligase activity; INVOLVED IN: response to stress, protein ubiquitination; LOCATED IN: ubiquitin ligase complex; CONTAINS InterPro DOMAIN/s: UspA (InterPro:IPR006016), U box domain (InterPro:IPR003613); BEST Arabidopsis thaliana protein match is: RING/U-box superfamily protein (TAIR:AT1G01660.1); Has 2251 Blast hits to 2122 proteins in 140 sp…	plant U-box 54 (PUB54); FUNCTIONS IN: ubiquitin-protein ligase activity; INVOLVED IN: response to stress, protein ubiquitination; LOCATED IN: ubiquitin ligase complex; CONTAINS InterPro DOMAIN/s: UspA (InterPro:IPR006016), U box domain (InterPro:IPR003613); BEST Arabidopsis thaliana protein match is: RING/U-box superfamily protein (TAIR:AT1G01660.1); Has 2251 Blast hits to 2122 proteins in 140 sp…	PLANT U-BOX 54 (PUB54)	PLANT U-BOX 54 (PUB54);PLANT U-BOX 54 (ATPUB54)	AT1G01680	-1.50289	4.25008	4.24982	3.6945	NE	3.87805	4.22401	3.80074	NE		1	0.0182526	7.4491e-06	0.000194985	NA	0.0150315	1.42441e-05	0.026697	NA
protein_coding	P-loop containing nucleoside triphosphate hydrolases superfamily protein	Identified as a gene that is induced by avirulence gene avrRpt2 and RPS2 after infection with Pseudomonas syringae pv maculicola strain ES4326 carrying avrRpt2	AVRRPT2-INDUCED GENE 1 (AIG1); FUNCTIONS IN: GTP binding; INVOLVED IN: response to bacterium; EXPRESSED IN: 11 plant structures; EXPRESSED DURING: 8 growth stages; CONTAINS InterPro DOMAIN/s: AIG1 (InterPro:IPR006703); BEST Arabidopsis thaliana protein match is: Avirulence induced gene (AIG1) family protein (TAIR:AT1G33950.1); Has 4495 Blast hits to 3349 proteins in 353 species: Archae - 20; Bact…	Identified as a gene that is induced by avirulence gene avrRpt2 and RPS2 after infection with Pseudomonas syringae pv maculicola strain ES4326 carrying avrRpt2	AVRRPT2-INDUCED GENE 1 (AIG1)	AVRRPT2-INDUCED GENE 1 (AIG1)	AT1G33960	NE	4.07201	4.63119	4.66785	NE	3.15204	4.5478	4.30684	NE		NA	0.196963	9.2147e-06	1.44339e-06	NA	0.599002	2.25017e-05	0.000149416	NA
transposable_element_gene	transposable element gene	NA	CACTA-like transposase family (En/Spm), has a 1.0e-105 P-value blast match to GB:AAA66266 unknown protein ORF1 transposable element En-1 (CACTA-element) (Zea mays)	transposable element gene; CACTA-like transposase family (En/Spm), has a 1.0e-105 P-value blast match to GB:AAA66266 unknown protein ORF1 transposable element En-1 (CACTA-element) (Zea mays)			AT5G32925	NE	4.07063	NE	3.99369	NE	1.17508	NE	3.05297	NE		NA	0.196963	NA	0.0051719	NA	0.833075	NA	0.0245482	NA
protein_coding	BON association protein 2	encodes a protein that is similar to BONZAI1-binding protein BAP1.	BON association protein 2 (BAP2); CONTAINS InterPro DOMAIN/s: C2 calcium/lipid-binding domain, CaLB (InterPro:IPR008973), C2 calcium-dependent membrane targeting (InterPro:IPR000008); BEST Arabidopsis thaliana protein match is: BON association protein 1 (TAIR:AT3G61190.2); Has 35333 Blast hits to 34131 proteins in 2444 species: Archae - 798; Bacteria - 22429; Metazoa - 974; Fungi - 991; Plants - …	encodes a protein that is similar to BONZAI1-binding protein BAP1.	BON ASSOCIATION PROTEIN 2 (BAP2)	BON ASSOCIATION PROTEIN 1-LIKE (BAL);BON ASSOCIATION PROTEIN 2 (BAP2)	AT2G45760	-1.06386	3.89992	4.69305	4.46178	NE	3.74764	4.91369	4.81394	NE		1	0.00880232	2.12325e-07	4.93227e-06	NA	0.0258278	1.60606e-08	0.000162945	NA
protein_coding	Chalcone and stilbene synthase family protein	Encodes chalcone synthase (CHS), a key enzyme involved in the biosynthesis of flavonoids. Required for the accumulation of purple anthocyanins in leaves and stems. Also involved in the regulation of auxin transport and the modulation of root gravitropism.	TRANSPARENT TESTA 4 (TT4); FUNCTIONS IN: naringenin-chalcone synthase activity; INVOLVED IN: in 11 processes; LOCATED IN: plant-type vacuole membrane, endoplasmic reticulum, nucleus; EXPRESSED IN: 22 plant structures; EXPRESSED DURING: 14 growth stages; CONTAINS InterPro DOMAIN/s: Chalcone/stilbene synthase, N-terminal (InterPro:IPR001099), Thiolase-like (InterPro:IPR016039), Polyketide synthase,…	Encodes chalcone synthase (CHS), a key enzyme involved in the biosynthesis of flavonoids. Required for the accumulation of purple anthocyanins in leaves and stems. Also involved in the regulation of auxin transport and the modulation of root gravitropism.	TRANSPARENT TESTA 4 (TT4)	CHALCONE SYNTHASE (CHS);TRANSPARENT TESTA 4 (TT4); (ATCHS)	AT5G13930	NE	3.85855	NE	NE	NE	1.2753	-3.16502	-5.44509	-1.56597		NA	0.686714	NA	NA	NA	1	0.0345303	0.00303194	1
protein_coding	alpha carbonic anhydrase 2	NA	alpha carbonic anhydrase 2 (ACA2); FUNCTIONS IN: carbonate dehydratase activity, zinc ion binding; INVOLVED IN: response to carbon dioxide, one-carbon metabolic process; LOCATED IN: cellular_component unknown; EXPRESSED IN: stem, root; CONTAINS InterPro DOMAIN/s: Carbonic anhydrase, alpha-class, catalytic domain (InterPro:IPR001148), Carbonic anhydrase, alpha-class, conserved site (InterPro:IPR01…	alpha carbonic anhydrase 2 (ACA2); FUNCTIONS IN: carbonate dehydratase activity, zinc ion binding; INVOLVED IN: response to carbon dioxide, one-carbon metabolic process; LOCATED IN: cellular_component unknown; EXPRESSED IN: stem, root; CONTAINS InterPro DOMAIN/s: Carbonic anhydrase, alpha-class, catalytic domain (InterPro:IPR001148), Carbonic anhydrase, alpha-class, conserved site (InterPro:IPR01…	ALPHA CARBONIC ANHYDRASE 2 (ACA2)	ALPHA CARBONIC ANHYDRASE 2 (ACA2);ALPHA CARBONIC ANHYDRASE 2 (ATACA2)	AT2G28210	NE	3.78745	5.63049	4.77818	NE	1.98269	3.4929	4.89064	NE		NA	0.260168	5.25222e-05	0.0112891	NA	0.700374	0.000431378	0.0190588	NA
protein_coding	Disease resistance protein (TIR-NBS class)	NA	Disease resistance protein (TIR-NBS class); FUNCTIONS IN: transmembrane receptor activity, ATP binding; INVOLVED IN: signal transduction, apoptosis, defense response, innate immune response; LOCATED IN: intrinsic to membrane; EXPRESSED IN: 20 plant structures; EXPRESSED DURING: 12 growth stages; CONTAINS InterPro DOMAIN/s: NB-ARC (InterPro:IPR002182), Disease resistance protein (InterPro:IPR00076…	Disease resistance protein (TIR-NBS class); FUNCTIONS IN: transmembrane receptor activity, ATP binding; INVOLVED IN: signal transduction, apoptosis, defense response, innate immune response; LOCATED IN: intrinsic to membrane; EXPRESSED IN: 20 plant structures; EXPRESSED DURING: 12 growth stages; CONTAINS InterPro DOMAIN/s: NB-ARC (InterPro:IPR002182), Disease resistance protein (InterPro:IPR00076…			AT1G72890	NE	3.77899	3.15873	3.89963	NE	2.81482	2.9648	4.24962	3.37848		NA	0.160318	0.0025708	0.000939878	NA	0.211384	0.000272134	0.000658078	1
protein_coding	Disease resistance protein (TIR-NBS-LRR class) family	NA	Disease resistance protein (TIR-NBS-LRR class) family; FUNCTIONS IN: transmembrane receptor activity, nucleoside-triphosphatase activity, nucleotide binding, ATP binding; INVOLVED IN: signal transduction, apoptosis, defense response, innate immune response; LOCATED IN: intrinsic to membrane; EXPRESSED IN: 21 plant structures; EXPRESSED DURING: 13 growth stages; CONTAINS InterPro DOMAIN/s: ATPase,…	Disease resistance protein (TIR-NBS-LRR class) family; FUNCTIONS IN: transmembrane receptor activity, nucleoside-triphosphatase activity, nucleotide binding, ATP binding; INVOLVED IN: signal transduction, apoptosis, defense response, innate immune response; LOCATED IN: intrinsic to membrane; EXPRESSED IN: 21 plant structures; EXPRESSED DURING: 13 growth stages; CONTAINS InterPro DOMAIN/s: ATPase,…			AT5G40910	0.425752	3.75778	4.54186	0.309153	0.691839	0.308791	4.41544	-0.623543	1.17487		1	0.264145	0.00979242	1	1	1	0.00177798	0.840492	1
protein_coding	NA	NA	unknown protein; Has 0 Blast hits to 0 proteins in 0 species (source: NCBI BLink).	unknown protein; Has 0 Blast hits to 0 proteins in 0 species (source: NCBI BLink).			AT1G31270	1.54754	3.74609	4.73769	-0.131186	-0.0569386	3.73331	3.79706	0.425295	NE		1	0.0173721	0.0177491	1	1	0.00973113	0.00348148	1	NA
protein_coding	myb domain protein 50	Member of the R2R3 factor gene family.	myb domain protein 50 (MYB50); CONTAINS InterPro DOMAIN/s: SANT, DNA-binding (InterPro:IPR001005), Homeodomain-like (InterPro:IPR009057), Myb, DNA-binding (InterPro:IPR014778), HTH transcriptional regulator, Myb-type, DNA-binding (InterPro:IPR017930), Homeodomain-related (InterPro:IPR012287), Myb transcription factor (InterPro:IPR015495); BEST Arabidopsis thaliana protein match is: myb domain pro…	Member of the R2R3 factor gene family.	MYB DOMAIN PROTEIN 50 (MYB50)	MYB DOMAIN PROTEIN 50 (MYB50);MYB DOMAIN PROTEIN 50 (AtMYB50)	AT1G57560	NE	3.73239	5.24866	4.50085	NE	2.73179	3.40369	3.11544	NE		NA	0.149226	3.38959e-05	2.47239e-05	NA	0.403158	0.00052622	0.00667715	NA
protein_coding	ADC synthase superfamily protein	Encodes a protein with isochorismate synthase activity. Mutants fail to accumulate salicylic acid. Its function may be redundant with that of ICS2 (AT1G18870).	ENHANCED DISEASE SUSCEPTIBILITY TO ERYSIPHE ORONTII 16 (EDS16); CONTAINS InterPro DOMAIN/s: Chorismate binding, C-terminal (InterPro:IPR015890), ADC synthase (InterPro:IPR005801), Isochorismate synthase (InterPro:IPR004561); BEST Arabidopsis thaliana protein match is: isochorismate synthase 2 (TAIR:AT1G18870.1); Has 35333 Blast hits to 34131 proteins in 2444 species: Archae - 798; Bacteria - 2242…	Encodes a protein with isochorismate synthase activity. Mutants fail to accumulate salicylic acid. Its function may be redundant with that of ICS2 (AT1G18870).	ENHANCED DISEASE SUSCEPTIBILITY TO ERYSIPHE ORONTII 16 (EDS16)	ISOCHORISMATE SYNTHASE 1 (ICS1);SALICYLIC ACID INDUCTION DEFICIENT 2 (SID2);ENHANCED DISEASE SUSCEPTIBILITY TO ERYSIPHE ORONTII 16 (EDS16)	AT1G74710	0.857138	3.61631	2.64623	3.0979	0.962456	3.26888	2.37573	2.6582	0.458807		1	0.0157917	0.00451392	0.000271523	0.95282	0.0150315	0.00161809	0.00285612	1
protein_coding	WRKY DNA-binding protein 51	member of WRKY Transcription Factor; Group II-c	WRKY DNA-binding protein 51 (WRKY51); CONTAINS InterPro DOMAIN/s: DNA-binding WRKY (InterPro:IPR003657); BEST Arabidopsis thaliana protein match is: WRKY DNA-binding protein 50 (TAIR:AT5G26170.1); Has 30201 Blast hits to 17322 proteins in 780 species: Archae - 12; Bacteria - 1396; Metazoa - 17338; Fungi - 3422; Plants - 5037; Viruses - 0; Other Eukaryotes - 2996 (source: NCBI BLink).	member of WRKY Transcription Factor; Group II-c. Involved in jasmonic acid inducible defense responses.	WRKY DNA-BINDING PROTEIN 51 (WRKY51)	WRKY DNA-BINDING PROTEIN 51 (WRKY51);ARABIDOPSIS THALIANA WRKY DNA-BINDING PROTEIN 51 (ATWRKY51)	AT5G64810	NE	3.53446	4.55177	4.2416	NE	1.83786	3.46003	2.95528	NE		NA	0.246664	7.61951e-08	3.1467e-05	NA	0.818514	1.08782e-05	0.0153874	NA
protein_coding	E3 ubiquitin ligase, putative	Arabidopsis thaliana E3 ubiquitin ligase	EMBRYO DEFECTIVE 2771 (EMB2771); Has 1807 Blast hits to 1807 proteins in 277 species: Archae - 0; Bacteria - 0; Metazoa - 736; Fungi - 347; Plants - 385; Viruses - 0; Other Eukaryotes - 339 (source: NCBI BLink).	Arabidopsis thaliana E3 ubiquitin ligase	EMBRYO DEFECTIVE 2771 (EMB2771)	EMBRYO DEFECTIVE 2771 (EMB2771)	AT5G05560	-0.930839	3.52423	-1.41934	-2.94605	-1.95706	3.59781	-1.03962	-2.43209	0.0781325		1	0.000329891	0.604331	0.0942644	0.5634	0.00739128	0.647143	0.382749	1
protein_coding	Calcium-binding EF-hand family protein	NA	Calcium-binding EF-hand family protein; FUNCTIONS IN: calcium ion binding; INVOLVED IN: biological_process unknown; LOCATED IN: cellular_component unknown; EXPRESSED IN: 21 plant structures; EXPRESSED DURING: 13 growth stages; CONTAINS InterPro DOMAIN/s: EF-Hand 1, calcium-binding site (InterPro:IPR018247), EF-HAND 2 (InterPro:IPR018249), EF-hand-like domain (InterPro:IPR011992), Calcium-binding …	Calcium-binding EF-hand family protein; FUNCTIONS IN: calcium ion binding; INVOLVED IN: biological_process unknown; LOCATED IN: cellular_component unknown; EXPRESSED IN: 21 plant structures; EXPRESSED DURING: 13 growth stages; CONTAINS InterPro DOMAIN/s: EF-Hand 1, calcium-binding site (InterPro:IPR018247), EF-HAND 2 (InterPro:IPR018249), EF-hand-like domain (InterPro:IPR011992), Calcium-binding …			AT5G39670	0.763717	3.37468	2.89938	1.99383	1.71664	2.88389	2.29052	2.36616	1.98682		1	0.0172185	0.00049533	0.0178736	0.901549	0.0238016	0.00119134	0.0169595	1
protein_coding	Calcium-dependent phospholipid-binding Copine family protein	Encodes a copine-like protein, which is a member of a newly identified class of calcium-dependent, phospholipid binding proteins that are present in a wide range of organisms. Overexpression of this gene suppresses bon1-1 phenotypes. Double mutant analyses with bon1-1 suggest that BON1 and BON3 have overlapping functions in maintaining cellular homeostasis and inhibiting cell death.	BONZAI 3 (BON3); FUNCTIONS IN: calcium-dependent phospholipid binding; INVOLVED IN: N-terminal protein myristoylation, cellular homeostasis, positive regulation of cellular defense response, negative regulation of cell death; EXPRESSED IN: sperm cell, male gametophyte, flower, pollen tube; EXPRESSED DURING: L mature pollen stage, M germinated pollen stage, 4 anthesis, petal differentiation and ex…	Encodes a copine-like protein, which is a member of a newly identified class of calcium-dependent, phospholipid binding proteins that are present in a wide range of organisms. Overexpression of this gene suppresses bon1-1 phenotypes. Double mutant analyses with bon1-1 suggest that BON1 and BON3 have overlapping functions in maintaining cellular homeostasis and inhibiting cell death.	BONZAI 3 (BON3)	BONZAI 3 (BON3)	AT1G08860	-1.1055	3.36924	3.48048	4.02153	0.856321	1.09714	4.63983	2.74909	NE		1	0.0680569	0.00464646	0.00119962	1	0.833075	7.56881e-07	0.66714	NA
protein_coding	Peroxidase superfamily protein	NA	Peroxidase superfamily protein; FUNCTIONS IN: peroxidase activity, heme binding; INVOLVED IN: response to oxidative stress, oxidation reduction; LOCATED IN: vacuole; EXPRESSED IN: hypocotyl, root; CONTAINS InterPro DOMAIN/s: Haem peroxidase (InterPro:IPR010255), Plant peroxidase (InterPro:IPR000823), Peroxidases heam-ligand binding site (InterPro:IPR019793), Haem peroxidase, plant/fungal/bacteria…	Encodes a putative apoplastic peroxidase Prx37. Primarily expressed in the vascular bundles. Overexpression renders a dwarf phenotype with smaller plants and delayed development. Plants overexpressing Prx37 also shows an increase in the amount of esterified phenolic material associated with their walls.	PEROXIDASE 37 (Prx37)	PEROXIDASE 37 (Prx37)	AT4G08770	NE	3.3667	2.24811	3.23444	NE	3.39787	0.450634	1.75171	NE		NA	0.415931	0.504952	0.00699127	NA	0.294657	0.907706	0.142256	NA
protein_coding	NA	NA	unknown protein; Has 91 Blast hits to 91 proteins in 12 species: Archae - 0; Bacteria - 0; Metazoa - 0; Fungi - 0; Plants - 91; Viruses - 0; Other Eukaryotes - 0 (source: NCBI BLink).	unknown protein; Has 91 Blast hits to 91 proteins in 12 species: Archae - 0; Bacteria - 0; Metazoa - 0; Fungi - 0; Plants - 91; Viruses - 0; Other Eukaryotes - 0 (source: NCBI BLink).			AT3G06890	0.658853	3.25211	3.72387	3.74813	1.16149	1.46112	4.44207	2.72906	NE		1	0.113534	7.50712e-06	0.00107686	0.978709	0.864768	5.88661e-09	0.44852	NA
protein_coding	flavin-dependent monooxygenase 1	FMO1 is required for full expression of TIR-NB-LRRûconditioned resistance to avirulent pathogens and for basal resistance to invasive virulent pathogens. Functions in an EDS1-regulated but SA-independent mechanism that promotes resistance and cell death at pathogen infection sites.	flavin-dependent monooxygenase 1 (FMO1); FUNCTIONS IN: NADP or NADPH binding, oxidoreductase activity, monooxygenase activity, FAD binding, flavin-containing monooxygenase activity; INVOLVED IN: in 7 processes; LOCATED IN: endomembrane system, intrinsic to endoplasmic reticulum membrane; EXPRESSED IN: stem, leaf whorl, sepal, root, stamen; EXPRESSED DURING: 4 anthesis; CONTAINS InterPro DOMAIN/s:…	FMO1 is required for full expression of TIR-NB-LRR?conditioned resistance to avirulent pathogens and for basal resistance to invasive virulent pathogens. Functions in an EDS1-regulated but SA-independent mechanism that promotes resistance and cell death at pathogen infection sites.	FLAVIN-DEPENDENT MONOOXYGENASE 1 (FMO1)	FLAVIN-DEPENDENT MONOOXYGENASE 1 (FMO1)	AT1G19250	NE	3.22888	4.20141	5.07317	NE	3.24991	3.58425	4.91961	NE		NA	0.382158	5.70191e-07	3.18725e-09	NA	0.188127	1.0206e-06	0.00430475	NA
protein_coding	MATE efflux family protein	Encodes an orphan multidrug and toxin extrusion transporter. Essential component of salicylic acid-dependent signaling for disease resistance. Member of the MATE-transporter family. Expression induced by salicylic acid. Mutants are salicylic acid-deficient.	ENHANCED DISEASE SUSCEPTIBILITY 5 (EDS5); FUNCTIONS IN: antiporter activity, drug transmembrane transporter activity, transporter activity; INVOLVED IN: salicylic acid biosynthetic process, negative regulation of defense response, defense response, response to nematode; LOCATED IN: mitochondrion, plastid, membrane; EXPRESSED IN: 23 plant structures; EXPRESSED DURING: 10 growth stages; CONTAINS In…	Encodes an orphan multidrug and toxin extrusion transporter. Essential component of salicylic acid-dependent signaling for disease resistance. Member of the MATE-transporter family. Expression induced by salicylic acid. Mutants are salicylic acid-deficient.	ENHANCED DISEASE SUSCEPTIBILITY 5 (EDS5)	ENHANCED DISEASE SUSCEPTIBILITY 5 (EDS5);SUSCEPTIBLE TO CORONATINE-DEFICIENT PST DC3000 3 (SCORD3);SALICYLIC ACID INDUCTION DEFICIENT 1 (SID1)	AT4G39030	0.497636	3.19405	4.05336	3.66603	1.99378	3.34359	3.2344	3.6357	0.165143		1	0.0949103	1.50652e-05	1.34869e-06	0.69358	0.0291358	8.28274e-05	0.00836531	1
protein_coding	WRKY DNA-binding protein 31	member of WRKY Transcription Factor; Group II-b	WRKY DNA-binding protein 31 (WRKY31); CONTAINS InterPro DOMAIN/s: DNA-binding WRKY (InterPro:IPR003657); BEST Arabidopsis thaliana protein match is: WRKY family transcription factor (TAIR:AT4G04450.1); Has 30201 Blast hits to 17322 proteins in 780 species: Archae - 12; Bacteria - 1396; Metazoa - 17338; Fungi - 3422; Plants - 5037; Viruses - 0; Other Eukaryotes - 2996 (source: NCBI BLink).	member of WRKY Transcription Factor; Group II-b	WRKY DNA-BINDING PROTEIN 31 (WRKY31)	(AtWRKY31);WRKY DNA-BINDING PROTEIN 31 (WRKY31)	AT4G22070	NE	3.14867	1.45636	1.07595	NE	0.877456	2.3546	1.38567	NE		NA	0.279219	0.439023	0.361446	NA	1	0.00380725	0.215233	NA
protein_coding	Auxin-responsive GH3 family protein	Encodes an enzyme capable of conjugating amino acids to 4-substituted benzoates. 4-HBA (4-hydroxybenzoic acid) and pABA (4-aminobenzoate) may be targets of the enzyme in Arabidopsis, leading to the production of pABA-Glu, 4HBA-Glu, or other related compounds. This enzyme is involved in disease-resistance signaling. It is required for the accumulation of salicylic acid, activation of defense respo…	AVRPPHB SUSCEPTIBLE 3 (PBS3); CONTAINS InterPro DOMAIN/s: GH3 auxin-responsive promoter (InterPro:IPR004993); BEST Arabidopsis thaliana protein match is: Auxin-responsive GH3 family protein (TAIR:AT1G23160.1); Has 1807 Blast hits to 1807 proteins in 277 species: Archae - 0; Bacteria - 0; Metazoa - 736; Fungi - 347; Plants - 385; Viruses - 0; Other Eukaryotes - 339 (source: NCBI BLink).	Encodes an enzyme capable of conjugating amino acids to 4-substituted benzoates. 4-HBA (4-hydroxybenzoic acid) and pABA (4-aminobenzoate) may be targets of the enzyme in Arabidopsis, leading to the production of pABA-Glu, 4HBA-Glu, or other related compounds. This enzyme is involved in disease-resistance signaling. It is required for the accumulation of salicylic acid, activation of defense respo…	AVRPPHB SUSCEPTIBLE 3 (PBS3)	GRETCHEN HAGEN 3.12 (GH3.12); (ATGH3.12);HOPW1-1-INTERACTING 3 (WIN3);GH3-LIKE DEFENSE GENE 1 (GDG1);AVRPPHB SUSCEPTIBLE 3 (PBS3)	AT5G13320	0.299678	3.13918	2.76331	3.6437	NE	2.84295	3.1123	3.20984	NE		1	0.0315387	0.00584893	3.30252e-05	NA	0.0318687	0.000309525	0.0285681	NA
pseudogene	NA	pseudogene of unknown protein	expressed protein	pseudogene of unknown protein			AT1G21525	NE	3.1093	4.24372	3.28974	-0.38873	1.74693	3.7172	3.62285	0.698333		NA	0.260168	0.000318371	0.00448681	1	0.797417	6.03349e-05	0.00276385	1
protein_coding	alpha/beta-Hydrolases superfamily protein	Encodes a lipase-like gene that is important for salicylic acid signaling and function in resistance (R) gene-mediated and basal plant disease resistance. PAD4 can interact directly with EDS1, another disease resistance signaling protein. Expressed at elevated level in response to green peach aphid (GPA) feeding, and modulates the GPA feeding-induced leaf senescence through a mechanism that doesn…	PHYTOALEXIN DEFICIENT 4 (PAD4); CONTAINS InterPro DOMAIN/s: Lipase, class 3 (InterPro:IPR002921); BEST Arabidopsis thaliana protein match is: senescence-associated gene 101 (TAIR:AT5G14930.2); Has 722 Blast hits to 622 proteins in 73 species: Archae - 0; Bacteria - 23; Metazoa - 17; Fungi - 11; Plants - 620; Viruses - 1; Other Eukaryotes - 50 (source: NCBI BLink).	Encodes a lipase-like gene that is important for salicylic acid signaling and function in resistance (R) gene-mediated and basal plant disease resistance. PAD4 can interact directly with EDS1, another disease resistance signaling protein. Expressed at elevated level in response to green peach aphid (GPA) feeding, and modulates the GPA feeding-induced leaf senescence through a mechanism that doesn…	PHYTOALEXIN DEFICIENT 4 (PAD4)	PHYTOALEXIN DEFICIENT 4 (PAD4);ARABIDOPSIS PHYTOALEXIN DEFICIENT 4 (ATPAD4)	AT3G52430	1.16052	2.93763	2.94878	3.10294	2.93642	3.42348	2.72903	3.30957	-0.92208		1	0.0243703	0.00017064	6.53675e-05	0.600721	0.000564621	0.000272134	0.0450551	1
protein_coding	Calmodulin binding protein-like	NA	Calmodulin binding protein-like; CONTAINS InterPro DOMAIN/s: Calmodulin binding protein-like (InterPro:IPR012416); BEST Arabidopsis thaliana protein match is: Calmodulin-binding protein (TAIR:AT5G57580.1); Has 30201 Blast hits to 17322 proteins in 780 species: Archae - 12; Bacteria - 1396; Metazoa - 17338; Fungi - 3422; Plants - 5037; Viruses - 0; Other Eukaryotes - 2996 (source: NCBI BLink).	Encodes SAR Deficient 1 (SARD1), a key regulator for ICS1 (Isochorismate Synthase 1) induction and salicylic acid (SA) synthesis.	SAR DEFICIENT 1 (SARD1)	SAR DEFICIENT 1 (SARD1)	AT1G73805	0.321004	2.88511	2.80806	2.15094	0.534593	2.69952	2.81801	2.33846	-1.21399		1	0.0337905	0.000792533	0.0194916	1	0.0248506	0.00026584	0.0959903	1
protein_coding	AGD2-like defense response protein 1	NA	AGD2-like defense response protein 1 (ALD1); FUNCTIONS IN: transferase activity, transferring nitrogenous groups, pyridoxal phosphate binding, transaminase activity, catalytic activity; INVOLVED IN: asparagine catabolic process, biosynthetic process, glutamate catabolic process to oxaloacetate, aspartate transamidation; LOCATED IN: chloroplast; EXPRESSED IN: sepal, root, stamen; EXPRESSED DURING:…	AGD2-like defense response protein 1 (ALD1); FUNCTIONS IN: transferase activity, transferring nitrogenous groups, pyridoxal phosphate binding, transaminase activity, catalytic activity; INVOLVED IN: asparagine catabolic process, biosynthetic process, glutamate catabolic process to oxaloacetate, aspartate transamidation; LOCATED IN: chloroplast; EXPRESSED IN: sepal, root, stamen; EXPRESSED DURING:…	AGD2-LIKE DEFENSE RESPONSE PROTEIN 1 (ALD1)	EDS TWO SUPPRESSOR 5 (EDTS5);AGD2-LIKE DEFENSE RESPONSE PROTEIN 1 (ALD1)	AT2G13810	NE	2.88206	4.39008	4.39881	NE	5.05292	5.26332	4.20666	NE		NA	0.413603	7.50712e-06	1.14027e-05	NA	0.0463478	2.09479e-09	0.206119	NA
protein_coding	SPFH/Band 7/PHB domain-containing membrane-associated protein family	NA	SPFH/Band 7/PHB domain-containing membrane-associated protein family; FUNCTIONS IN: molecular_function unknown; INVOLVED IN: biological_process unknown; LOCATED IN: plasma membrane; EXPRESSED IN: cultured cell; CONTAINS InterPro DOMAIN/s: Band 7 protein (InterPro:IPR001107); BEST Arabidopsis thaliana protein match is: SPFH/Band 7/PHB domain-containing membrane-associated protein family (TAIR:AT5G…	SPFH/Band 7/PHB domain-containing membrane-associated protein family; FUNCTIONS IN: molecular_function unknown; INVOLVED IN: biological_process unknown; LOCATED IN: plasma membrane; EXPRESSED IN: cultured cell; CONTAINS InterPro DOMAIN/s: Band 7 protein (InterPro:IPR001107); BEST Arabidopsis thaliana protein match is: SPFH/Band 7/PHB domain-containing membrane-associated protein family (TAIR:AT5G…			AT5G25260	0.842512	2.86996	2.48848	2.0941	0.331393	2.5614	1.74405	2.67032	NE		1	0.0511438	0.00474881	0.0116399	1	0.0472868	0.0193883	0.00426782	NA
protein_coding	Zinc finger C-x8-C-x5-C-x3-H type family protein	NA	Zinc finger C-x8-C-x5-C-x3-H type family protein; CONTAINS InterPro DOMAIN/s: Zinc finger, CCCH-type (InterPro:IPR000571); BEST Arabidopsis thaliana protein match is: Zinc finger C-x8-C-x5-C-x3-H type family protein (TAIR:AT1G66810.1); Has 1170 Blast hits to 1062 proteins in 230 species: Archae - 0; Bacteria - 0; Metazoa - 455; Fungi - 97; Plants - 305; Viruses - 0; Other Eukaryotes - 313 (source…	Zinc finger C-x8-C-x5-C-x3-H type family protein; CONTAINS InterPro DOMAIN/s: Zinc finger, CCCH-type (InterPro:IPR000571); BEST Arabidopsis thaliana protein match is: Zinc finger C-x8-C-x5-C-x3-H type family protein (TAIR:AT1G66810.1); Has 1124 Blast hits to 1011 proteins in 226 species: Archae - 0; Bacteria - 0; Metazoa - 463; Fungi - 91; Plants - 303; Viruses - 0; Other Eukaryotes - 267 (source…			AT1G68200	1.27137	2.80231	4.61226	5.05333	NE	NE	4.68707	7.72945	NE		1	0.678106	0.00019448	2.86831e-05	NA	NA	5.01596e-05	4.12782e-05	NA
protein_coding	gibberellin 2-oxidase	Encodes a gibberellin 2-oxidase that acts on C-19 gibberellins. AtGA2OX2 expression is responsive to cytokinin and KNOX activities.	gibberellin 2-oxidase (GA2OX2); CONTAINS InterPro DOMAIN/s: Oxoglutarate/iron-dependent oxygenase (InterPro:IPR005123); BEST Arabidopsis thaliana protein match is: gibberellin 2-oxidase 3 (TAIR:AT2G34555.1); Has 35333 Blast hits to 34131 proteins in 2444 species: Archae - 798; Bacteria - 22429; Metazoa - 974; Fungi - 991; Plants - 531; Viruses - 0; Other Eukaryotes - 9610 (source: NCBI BLink).	Encodes a gibberellin 2-oxidase that acts on C-19 gibberellins. AtGA2OX2 expression is responsive to cytokinin and KNOX activities.	GIBBERELLIN 2-OXIDASE (GA2OX2)	GIBBERELLIN 2-OXIDASE (ATGA2OX2);GIBBERELLIN 2-OXIDASE (GA2OX2);GIBBERELLIN 2-OXIDASE 2 (GA2OX2)	AT1G30040	0.23755	2.78942	3.20837	3.61445	-0.333732	2.50324	3.31489	4.41531	NE		1	0.0789064	0.0124728	0.000112642	1	0.0455665	1.50109e-05	0.00463446	NA
protein_coding	pentatricopeptide (PPR) repeat-containing protein	Mutations in this locus result in embryo lethality. Embryo shape at seed maturity is globular.	EMBRYO DEFECTIVE 2279 (EMB2279); FUNCTIONS IN: binding; INVOLVED IN: embryo development ending in seed dormancy; EXPRESSED IN: 22 plant structures; EXPRESSED DURING: 13 growth stages; CONTAINS InterPro DOMAIN/s: Pentatricopeptide repeat (InterPro:IPR002885), Tetratricopeptide-like helical (InterPro:IPR011990); BEST Arabidopsis thaliana protein match is: Tetratricopeptide repeat (TPR)-like superfa…	Mutations in this locus result in embryo lethality. Embryo shape at seed maturity is globular.	EMBRYO DEFECTIVE 2279 (emb2279)	EMBRYO DEFECTIVE 2279 (emb2279);EMBRYO DEFECTIVE 88 (EMB88)	AT1G30610	3.51582	2.76195	-0.428895	-5.31898	-0.0762379	0.959366	-2.22836	-6.34849	2.03564		0.678438	0.587347	1	0.0233774	1	1	0.261008	0.00529715	1
protein_coding	Concanavalin A-like lectin protein kinase family protein	encodes a receptor-like kinase that has serine/threonine kinase activity whose expression is induced by high salt stress. This induction is inhibited by tobacco ethylene receptor.	Concanavalin A-like lectin protein kinase family protein; CONTAINS InterPro DOMAIN/s: Legume lectin, beta chain (InterPro:IPR001220), Protein kinase, ATP binding site (InterPro:IPR017441), Serine/threonine-protein kinase-like domain (InterPro:IPR017442), Concanavalin A-like lectin/glucanase, subgroup (InterPro:IPR013320), Protein kinase-like domain (InterPro:IPR011009), Serine/threonine-protein k…	encodes a receptor-like kinase that has serine/threonine kinase activity whose expression is induced by high salt stress. This induction is inhibited by tobacco ethylene receptor.			AT3G45410	NE	2.76195	2.94569	2.98653	NE	1.48577	2.93553	4.21921	NE		NA	0.643479	0.106068	0.00528913	NA	0.860749	0.0188352	0.0119152	NA
protein_coding	ribonucleotide reductase 1	encodes large subunit of ribonucleotide reductase involved in the production of deoxyribonucleoside triphosphates (dNTPs) for DNA replication and repair	ribonucleotide reductase 1 (RNR1); FUNCTIONS IN: ribonucleoside-diphosphate reductase activity, ATP binding; INVOLVED IN: response to cadmium ion, DNA replication, deoxyribonucleoside triphosphate biosynthetic process; LOCATED IN: ribonucleoside-diphosphate reductase complex; EXPRESSED IN: 24 plant structures; EXPRESSED DURING: 13 growth stages; CONTAINS InterPro DOMAIN/s: Ribonucleotide reductas…	encodes large subunit of ribonucleotide reductase involved in the production of deoxyribonucleoside triphosphates (dNTPs) for DNA replication and repair	RIBONUCLEOTIDE REDUCTASE 1 (RNR1)	RIBONUCLEOTIDE REDUCTASE LARGE SUBUNIT 1 (ATRNR1);RIBONUCLEOTIDE REDUCTASE 1 (RNR1);CRINKLY LEAVES 8 (CLS8);RIBONUCLEOTIDE REDUCTASE 1 (R1)	AT2G21790	-0.647631	2.7334	4.17115	1.14353	0.720414	2.6416	1.82071	1.26456	-0.436508		1	0.529196	0.000824535	0.507012	1	0.384818	0.0556527	0.462815	1
protein_coding	WRKY DNA-binding protein 70	member of WRKY Transcription Factor; Group III. Function as activator of SA-dependent defense genes and a repressor of JA-regulated genes. WRKY70-controlled suppression of JA-signaling is partly executed by NPR1.	WRKY DNA-binding protein 70 (WRKY70); CONTAINS InterPro DOMAIN/s: DNA-binding WRKY (InterPro:IPR003657); BEST Arabidopsis thaliana protein match is: WRKY DNA-binding protein 54 (TAIR:AT2G40750.1); Has 3203 Blast hits to 2772 proteins in 182 species: Archae - 0; Bacteria - 0; Metazoa - 0; Fungi - 0; Plants - 3190; Viruses - 0; Other Eukaryotes - 13 (source: NCBI BLink).	member of WRKY Transcription Factor; Group III. Function as activator of SA-dependent defense genes and a repressor of JA-regulated genes. WRKY70-controlled suppression of JA-signaling is partly executed by NPR1.	WRKY DNA-BINDING PROTEIN 70 (WRKY70)	WRKY DNA-BINDING PROTEIN 70 (WRKY70);ARABIDOPSIS THALIANA WRKY DNA-BINDING PROTEIN 70 (ATWRKY70)	AT3G56400	0.00398358	2.67994	2.32686	1.77484	0.148725	1.87062	1.6543	1.55204	0.698067		1	0.14412	0.00248452	0.0274699	1	0.436816	0.0230136	0.104444	1
protein_coding	NA	NA	BEST Arabidopsis thaliana protein match is: transmembrane receptors (TAIR:AT2G32140.1); Has 41 Blast hits to 41 proteins in 17 species: Archae - 0; Bacteria - 2; Metazoa - 23; Fungi - 0; Plants - 11; Viruses - 0; Other Eukaryotes - 5 (source: NCBI BLink).	BEST Arabidopsis thaliana protein match is: transmembrane receptors (TAIR:AT2G32140.1); Has 41 Blast hits to 41 proteins in 17 species: Archae - 0; Bacteria - 2; Metazoa - 23; Fungi - 0; Plants - 11; Viruses - 0; Other Eukaryotes - 5 (source: NCBI BLink).			AT1G19960	1.46086	2.67835	0.844762	-1.77003	-8.86179	1.1736	-2.9818	-3.73567	0.139715		1	0.579024	1	0.260694	0.00956677	1	0.000796098	0.0061907	1
protein_coding	pfkB-like carbohydrate kinase family protein	NA	pfkB-like carbohydrate kinase family protein; FUNCTIONS IN: kinase activity, ribokinase activity; INVOLVED IN: D-ribose metabolic process; LOCATED IN: cellular_component unknown; EXPRESSED IN: 19 plant structures; EXPRESSED DURING: 12 growth stages; CONTAINS InterPro DOMAIN/s: Carbohydrate/purine kinase (InterPro:IPR011611), Ribokinase (InterPro:IPR002139); BEST Arabidopsis thaliana protein match…	pfkB-like carbohydrate kinase family protein; FUNCTIONS IN: kinase activity, ribokinase activity; INVOLVED IN: D-ribose metabolic process; LOCATED IN: cellular_component unknown; EXPRESSED IN: 19 plant structures; EXPRESSED DURING: 12 growth stages; CONTAINS InterPro DOMAIN/s: Carbohydrate/purine kinase (InterPro:IPR011611), Ribokinase (InterPro:IPR002139), Carbohydrate/puine kinase, PfkB, conser…			AT5G43910	-0.451994	2.62891	4.17051	3.4376	-1.7732	4.22192	2.80548	2.7891	NE		1	0.547829	0.00135959	0.00147183	0.905132	0.102663	0.010571	0.0160635	NA
protein_coding	RING/U-box superfamily protein	NA	ARIADNE 12 (ARI12); FUNCTIONS IN: zinc ion binding; INVOLVED IN: biological_process unknown; EXPRESSED IN: stem, root; CONTAINS InterPro DOMAIN/s: Zinc finger, C6HC-type (InterPro:IPR002867); BEST Arabidopsis thaliana protein match is: IBR domain-containing protein (TAIR:AT2G31510.1).	Encodes ARI12 (ARIADNE 12). ARI12 belongs to a family of ?RING between RING fingers' (RBR) domain proteins with E3 ligase activity. Expression of ARI12 is induced by UV-B exposure.	ARIADNE 12 (ARI12)	ARIADNE 12 (ARI12)	AT1G05880	NE	2.62182	5.77359	4.84285	NE	2.45577	4.12849	4.69052	NE		NA	0.579024	2.66178e-08	2.57874e-06	NA	0.535329	1.01161e-07	0.000174919	NA
protein_coding	2-oxoglutarate (2OG) and Fe(II)-dependent oxygenase superfamily protein	NA	2-oxoglutarate (2OG) and Fe(II)-dependent oxygenase superfamily protein; CONTAINS InterPro DOMAIN/s: Oxoglutarate/iron-dependent oxygenase (InterPro:IPR005123); BEST Arabidopsis thaliana protein match is: 2-oxoglutarate (2OG) and Fe(II)-dependent oxygenase superfamily protein (TAIR:AT1G55290.1); Has 8779 Blast hits to 8731 proteins in 1013 species: Archae - 0; Bacteria - 1145; Metazoa - 121; Fung…	2-oxoglutarate (2OG) and Fe(II)-dependent oxygenase superfamily protein; CONTAINS InterPro DOMAIN/s: Oxoglutarate/iron-dependent oxygenase (InterPro:IPR005123); BEST Arabidopsis thaliana protein match is: 2-oxoglutarate (2OG) and Fe(II)-dependent oxygenase superfamily protein (TAIR:AT1G55290.1); Has 8779 Blast hits to 8731 proteins in 1013 species: Archae - 0; Bacteria - 1145; Metazoa - 121; Fung…			AT3G13610	NE	2.60518	5.48692	5.01343	NE	2.15485	4.61025	4.94926	NE		NA	0.608558	2.78946e-07	2.82183e-06	NA	0.527614	5.26527e-08	4.26636e-05	NA
protein_coding	germin-like protein 9	germin-like protein with N-terminal signal sequence that may target it to the vacuole, plasma membrane and/or outside the cell.	germin-like protein 9 (GLP9); FUNCTIONS IN: manganese ion binding, nutrient reservoir activity; INVOLVED IN: response to salt stress; LOCATED IN: extracellular region, plasma membrane, plant-type vacuole; EXPRESSED IN: stem, hypocotyl, sepal, root, stamen; EXPRESSED DURING: 4 anthesis; CONTAINS InterPro DOMAIN/s: Cupin, RmlC-type (InterPro:IPR011051), Cupin 1 (InterPro:IPR006045), Germin (InterPr…	germin-like protein with N-terminal signal sequence that may target it to the vacuole, plasma membrane and/or outside the cell.	GERMIN-LIKE PROTEIN 9 (GLP9)	GERMIN-LIKE PROTEIN 9 (GLP9)	AT4G14630	NE	2.60161	3.72493	4.21648	NE	1.80584	3.8025	3.91412	NE		NA	0.579024	0.00104088	2.2343e-05	NA	0.736467	7.56881e-07	0.00963966	NA
protein_coding	P-loop containing nucleoside triphosphate hydrolases superfamily protein	NA	P-loop containing nucleoside triphosphate hydrolases superfamily protein; FUNCTIONS IN: nucleoside-triphosphatase activity, ATPase activity, nucleotide binding, ATP binding; LOCATED IN: endomembrane system; EXPRESSED IN: 23 plant structures; EXPRESSED DURING: 13 growth stages; CONTAINS InterPro DOMAIN/s: ATPase, AAA-type, core (InterPro:IPR003959), ATPase, AAA+ type, core (InterPro:IPR003593); BE…	P-loop containing nucleoside triphosphate hydrolases superfamily protein; FUNCTIONS IN: nucleoside-triphosphatase activity, ATPase activity, nucleotide binding, ATP binding; LOCATED IN: endomembrane system; EXPRESSED IN: 23 plant structures; EXPRESSED DURING: 13 growth stages; CONTAINS InterPro DOMAIN/s: ATPase, AAA-type, core (InterPro:IPR003959), ATPase, AAA+ type, core (InterPro:IPR003593); BE…			AT1G43910	NE	2.57992	3.97116	4.08111	NE	2.91222	4.43557	4.68194	0.6228		NA	0.264145	7.08534e-05	6.49936e-06	NA	0.132494	1.20324e-06	0.000329765	1
protein_coding	cyclic nucleotide gated channel 19	member of Cyclic nucleotide gated channel family	cyclic nucleotide gated channel 19 (CNGC19); FUNCTIONS IN: ion channel activity, cyclic nucleotide binding, calmodulin binding; INVOLVED IN: ion transport, transmembrane transport; LOCATED IN: membrane; EXPRESSED IN: hypocotyl, root; CONTAINS InterPro DOMAIN/s: Cyclic nucleotide-binding (InterPro:IPR000595), Ion transport (InterPro:IPR005821), Cyclic nucleotide-binding-like (InterPro:IPR018490), …	member of Cyclic nucleotide gated channel family	CYCLIC NUCLEOTIDE GATED CHANNEL 19 (CNGC19)	CYCLIC NUCLEOTIDE GATED CHANNEL 19 (CNGC19);CYCLIC NUCLEOTIDE-GATED CHANNEL 19 (ATCNGC19)	AT3G17690	1.63603	2.55694	4.18244	3.20511	1.21061	3.52832	3.61255	2.42264	NE		1	0.15561	0.000684643	0.0493394	1	0.0302618	0.00694997	0.792612	NA
protein_coding	NA	NA	CONTAINS InterPro DOMAIN/s: Nucleotide-diphospho-sugar transferase, predicted (InterPro:IPR005069); BEST Arabidopsis thaliana protein match is: Nucleotide-diphospho-sugar transferase family protein (TAIR:AT5G44820.1); Has 801 Blast hits to 466 proteins in 35 species: Archae - 0; Bacteria - 0; Metazoa - 2; Fungi - 0; Plants - 750; Viruses - 0; Other Eukaryotes - 49 (source: NCBI BLink).	CONTAINS InterPro DOMAIN/s: Nucleotide-diphospho-sugar transferase, predicted (InterPro:IPR005069); BEST Arabidopsis thaliana protein match is: Nucleotide-diphospho-sugar transferase family protein (TAIR:AT5G44820.1); Has 801 Blast hits to 466 proteins in 35 species: Archae - 0; Bacteria - 0; Metazoa - 2; Fungi - 0; Plants - 750; Viruses - 0; Other Eukaryotes - 49 (source: NCBI BLink).			AT4G19970	NE	2.55694	1.75762	2.32732	NE	1.22016	2.71264	3.21186	NE		NA	0.440797	0.238067	0.0133851	NA	0.818514	0.00850749	0.0313981	NA
protein_coding	root hair specific 4	NA	root hair specific 4 (RSH4); BEST Arabidopsis thaliana protein match is: unknown protein (TAIR:AT2G34910.1); Has 45 Blast hits to 43 proteins in 9 species: Archae - 0; Bacteria - 0; Metazoa - 0; Fungi - 0; Plants - 45; Viruses - 0; Other Eukaryotes - 0 (source: NCBI BLink).	root hair specific 4 (RSH4); BEST Arabidopsis thaliana protein match is: unknown protein (TAIR:AT2G34910.1); Has 45 Blast hits to 43 proteins in 9 species: Archae - 0; Bacteria - 0; Metazoa - 0; Fungi - 0; Plants - 45; Viruses - 0; Other Eukaryotes - 0 (source: NCBI BLink).	ROOT HAIR SPECIFIC 4 (RSH4)	ROOT HAIR SPECIFIC 4 (RSH4)	AT1G30850	NE	2.46444	5.11996	1.9407	NE	3.57289	2.4787	3.07699	NE		NA	0.684021	2.71864e-06	0.256538	NA	0.504453	0.00391894	0.0357048	NA
protein_coding	Phosphoglycerate mutase family protein	NA	Phosphoglycerate mutase family protein; FUNCTIONS IN: catalytic activity; INVOLVED IN: metabolic process; LOCATED IN: cellular_component unknown; CONTAINS InterPro DOMAIN/s: Histidine phosphatase superfamily, clade-1 (InterPro:IPR013078), Phosphoglycerate/bisphosphoglycerate mutase, active site (InterPro:IPR001345); BEST Arabidopsis thaliana protein match is: Phosphoglycerate mutase family protei…	Phosphoglycerate mutase family protein; FUNCTIONS IN: catalytic activity; INVOLVED IN: metabolic process; LOCATED IN: cellular_component unknown; CONTAINS InterPro DOMAIN/s: Histidine phosphatase superfamily, clade-1 (InterPro:IPR013078), Phosphoglycerate/bisphosphoglycerate mutase, active site (InterPro:IPR001345); BEST Arabidopsis thaliana protein match is: Phosphoglycerate mutase family protei…			AT1G09935	NE	2.46444	2.81249	5.85938	NE	2.37314	2.75969	5.34169	NE		NA	0.622773	0.0424973	2.57874e-06	NA	0.80703	0.00528675	2.38365e-05	NA
protein_coding	NB-ARC domain-containing disease resistance protein	NA	NB-ARC domain-containing disease resistance protein; FUNCTIONS IN: protein binding; INVOLVED IN: apoptosis, defense response; LOCATED IN: endomembrane system; EXPRESSED IN: 23 plant structures; EXPRESSED DURING: 14 growth stages; CONTAINS InterPro DOMAIN/s: Leucine-rich repeat-containing protein (InterPro:IPR015766), NB-ARC (InterPro:IPR002182), Leucine-rich repeat (InterPro:IPR001611), Disease r…	NB-ARC domain-containing disease resistance protein; FUNCTIONS IN: protein binding; INVOLVED IN: apoptosis, defense response; LOCATED IN: endomembrane system; EXPRESSED IN: 23 plant structures; EXPRESSED DURING: 14 growth stages; CONTAINS InterPro DOMAIN/s: Leucine-rich repeat-containing protein (InterPro:IPR015766), NB-ARC (InterPro:IPR002182), Leucine-rich repeat (InterPro:IPR001611), Disease r…			AT3G14470	NE	2.39992	2.04803	3.88565	NE	2.68346	2.98237	5.16639	NE		NA	0.812617	0.267678	0.00921286	NA	0.890061	0.0485187	0.00646188	NA
protein_coding	cytochrome P450, family 71, subfamily A, polypeptide 12	putative cytochrome P450	cytochrome P450, family 71, subfamily A, polypeptide 12 (CYP71A12); FUNCTIONS IN: electron carrier activity, monooxygenase activity, iron ion binding, oxygen binding, heme binding; INVOLVED IN: response to bacterium; LOCATED IN: endomembrane system; EXPRESSED IN: stem, stamen; EXPRESSED DURING: 4 anthesis; CONTAINS InterPro DOMAIN/s: Cytochrome P450 (InterPro:IPR001128), Cytochrome P450, conserve…	putative cytochrome P450	CYTOCHROME P450, FAMILY 71, SUBFAMILY A, POLYPEPTIDE 12 (CYP71A12)	CYTOCHROME P450, FAMILY 71, SUBFAMILY A, POLYPEPTIDE 12 (CYP71A12)	AT2G30750	NE	2.34939	1.88538	1.90483	NE	1.35203	2.24017	2.27324	NE		NA	0.343925	0.0755401	0.0281563	NA	0.802398	0.00235661	0.0224271	NA
protein_coding	phosphoglucomutase	Encodes a plastid isoform of the enzyme phosphoglucomutase involved in controlling photosynthetic carbon flow. Effective petiole movement against the direction of the gravity requires functional PGM activity that is required for full development of amyloplasts.	phosphoglucomutase (PGM); FUNCTIONS IN: phosphoglucomutase activity; INVOLVED IN: response to cold, starch biosynthetic process, detection of gravity, carbohydrate metabolic process; LOCATED IN: apoplast, stromule, chloroplast stroma, chloroplast, chloroplast envelope; EXPRESSED IN: 23 plant structures; EXPRESSED DURING: 13 growth stages; CONTAINS InterPro DOMAIN/s: Alpha-D-phosphohexomutase, C-t…	Encodes a plastid isoform of the enzyme phosphoglucomutase involved in controlling photosynthetic carbon flow. Effective petiole movement against the direction of the gravity requires functional PGM activity that is required for full development of amyloplasts.	PHOSPHOGLUCOMUTASE (PGM)	PHOSPHOGLUCOMUTASE (PGM);STARCH-FREE 1 (STF1); (PGM1);ARABIDOPSIS THALIANA PHOSPHOGLUCOMUTASE (ATPGMP)	AT5G51820	1.11838	2.33466	-0.515476	-4.13524	-0.269196	2.61017	-1.49923	-4.52779	-0.738362		1	0.492356	0.99185	0.0147907	1	0.443935	0.295363	0.00813036	1
pseudogene	unknown protein	NA	unknown protein; FUNCTIONS IN: molecular_function unknown; INVOLVED IN: biological_process unknown; LOCATED IN: cellular_component unknown; CONTAINS InterPro DOMAIN/s: Protein of unknown function DUF626, Arabidopsis thaliana (InterPro:IPR006462); BEST Arabidopsis thaliana protein match is: unknown protein (TAIR:AT4G11700.1); Has 17 Blast hits to 17 proteins in 1 species: Archae - 0; Bacteria - 0;…	unknown protein; FUNCTIONS IN: molecular_function unknown; INVOLVED IN: biological_process unknown; LOCATED IN: cellular_component unknown; CONTAINS InterPro DOMAIN/s: Protein of unknown function DUF626, Arabidopsis thaliana (InterPro:IPR006462); BEST Arabidopsis thaliana protein match is: unknown protein (TAIR:AT4G11700.1); Has 17 Blast hits to 17 proteins in 1 species: Archae - 0; Bacteria - 0;…			AT2G19200	-1.39253	2.31736	-0.384748	2.82539	-0.715248	2.2255	1.49473	5.36172	1.09909		1	0.593055	0.984692	0.0346244	0.978176	0.211384	0.124926	0.00192947	1
protein_coding	cysteine-rich RLK (RECEPTOR-like protein kinase) 36	Encodes a cysteine-rich receptor-like protein kinase.	cysteine-rich RLK (RECEPTOR-like protein kinase) 36 (CRK36); FUNCTIONS IN: kinase activity; INVOLVED IN: protein amino acid phosphorylation; LOCATED IN: endomembrane system; EXPRESSED IN: 7 plant structures; EXPRESSED DURING: 7 growth stages; CONTAINS InterPro DOMAIN/s: Protein kinase, ATP binding site (InterPro:IPR017441), Protein kinase, catalytic domain (InterPro:IPR000719), Protein of unknown…	Encodes a cysteine-rich receptor-like protein kinase.	CYSTEINE-RICH RLK (RECEPTOR-LIKE PROTEIN KINASE) 36 (CRK36)	CYSTEINE-RICH RLK (RECEPTOR-LIKE PROTEIN KINASE) 36 (CRK36)	AT4G04490	1.35113	2.31491	3.73587	1.84617	NE	1.93803	2.76261	2.61408	NE		1	0.307285	0.000502273	0.0725676	NA	0.341623	0.00127892	0.044666	NA
protein_coding	Tetratricopeptide repeat (TPR)-like superfamily protein	NA	Tetratricopeptide repeat (TPR)-like superfamily protein; INVOLVED IN: biological_process unknown; LOCATED IN: chloroplast; EXPRESSED IN: 22 plant structures; EXPRESSED DURING: 13 growth stages; CONTAINS InterPro DOMAIN/s: Pentatricopeptide repeat (InterPro:IPR002885); BEST Arabidopsis thaliana protein match is: Pentatricopeptide repeat (PPR-like) superfamily protein (TAIR:AT1G09900.1); Has 31969 …	Tetratricopeptide repeat (TPR)-like superfamily protein; INVOLVED IN: biological_process unknown; LOCATED IN: chloroplast; EXPRESSED IN: 22 plant structures; EXPRESSED DURING: 13 growth stages; CONTAINS InterPro DOMAIN/s: Pentatricopeptide repeat (InterPro:IPR002885); BEST Arabidopsis thaliana protein match is: Pentatricopeptide repeat (PPR-like) superfamily protein (TAIR:AT1G09900.1); Has 31969 …			AT5G02830	0.159302	2.30847	-3.79718	-3.95074	-0.0436629	-0.0906536	-4.96267	-4.39036	0.0502706		1	0.678106	0.504644	0.00844893	1	1	0.0612679	0.00175484	1
protein_coding	Calcium-binding endonuclease/exonuclease/phosphatase family	NA	Calcium-binding endonuclease/exonuclease/phosphatase family; FUNCTIONS IN: catalytic activity, calcium ion binding; INVOLVED IN: response to cold; LOCATED IN: nucleus; EXPRESSED IN: 22 plant structures; EXPRESSED DURING: 13 growth stages; CONTAINS InterPro DOMAIN/s: EF-HAND 2 (InterPro:IPR018249), EF-hand-like domain (InterPro:IPR011992), Endonuclease/exonuclease/phosphatase (InterPro:IPR005135);…	Calcium-binding endonuclease/exonuclease/phosphatase family; FUNCTIONS IN: catalytic activity, calcium ion binding; INVOLVED IN: response to cold; LOCATED IN: nucleus; EXPRESSED IN: 22 plant structures; EXPRESSED DURING: 13 growth stages; CONTAINS InterPro DOMAIN/s: EF-HAND 2 (InterPro:IPR018249), EF-hand-like domain (InterPro:IPR011992), Endonuclease/exonuclease/phosphatase (InterPro:IPR005135);…			AT1G02270	-1.62819	2.27878	3.14791	2.79961	-1.67606	3.08102	2.84213	2.77213	0.843936		0.999	0.196963	0.00263588	0.00504921	0.801017	0.0150315	0.000334306	0.002376	1
protein_coding	extra-large GTP-binding protein 2	NA	extra-large GTP-binding protein 2 (XLG2); FUNCTIONS IN: guanyl nucleotide binding, signal transducer activity; INVOLVED IN: in 7 processes; LOCATED IN: nucleus; EXPRESSED IN: 28 plant structures; EXPRESSED DURING: 13 growth stages; CONTAINS InterPro DOMAIN/s: Guanine nucleotide binding protein (G-protein), alpha subunit (InterPro:IPR001019), G protein alpha subunit, helical insertion (InterPro:IP…	extra-large GTP-binding protein 2 (XLG2); FUNCTIONS IN: guanyl nucleotide binding, signal transducer activity; INVOLVED IN: in 7 processes; LOCATED IN: nucleus; EXPRESSED IN: 28 plant structures; EXPRESSED DURING: 13 growth stages; CONTAINS InterPro DOMAIN/s: Guanine nucleotide binding protein (G-protein), alpha subunit (InterPro:IPR001019), G protein alpha subunit, helical insertion (InterPro:IP…	EXTRA-LARGE GTP-BINDING PROTEIN 2 (XLG2)	EXTRA-LARGE GTP-BINDING PROTEIN 2 (XLG2)	AT4G34390	0.108024	2.27474	2.0437	2.59854	1.62624	1.75748	2.38109	2.58218	-0.0547474		1	0.19475	0.0378471	0.0133288	0.83887	0.372268	0.00173069	0.0199826	1
protein_coding	Protein of unknown function (DUF1262)	NA	Protein of unknown function (DUF1262); CONTAINS InterPro DOMAIN/s: Protein of unknown function DUF1262 (InterPro:IPR010683); BEST Arabidopsis thaliana protein match is: Protein of unknown function (DUF1262) (TAIR:AT1G13480.1); Has 107 Blast hits to 100 proteins in 12 species: Archae - 0; Bacteria - 6; Metazoa - 0; Fungi - 0; Plants - 101; Viruses - 0; Other Eukaryotes - 0 (source: NCBI BLink).	Protein of unknown function (DUF1262); CONTAINS InterPro DOMAIN/s: Protein of unknown function DUF1262 (InterPro:IPR010683); BEST Arabidopsis thaliana protein match is: Protein of unknown function (DUF1262) (TAIR:AT1G13480.1); Has 107 Blast hits to 100 proteins in 12 species: Archae - 0; Bacteria - 6; Metazoa - 0; Fungi - 0; Plants - 101; Viruses - 0; Other Eukaryotes - 0 (source: NCBI BLink).			AT1G13520	1.63603	2.16072	0.795108	3.72245	NE	0.425349	1.275	3.04597	NE		1	0.674958	0.662286	0.000118716	NA	1	0.162616	0.126073	NA
protein_coding	methionine sulfoxide reductase B8	NA	methionine sulfoxide reductase B8 (MSRB8); FUNCTIONS IN: peptide-methionine-(S)-S-oxide reductase activity; INVOLVED IN: oxidation reduction; LOCATED IN: cytosol; EXPRESSED IN: root; CONTAINS InterPro DOMAIN/s: Methionine sulphoxide reductase B (InterPro:IPR002579), Mss4-like (InterPro:IPR011057); BEST Arabidopsis thaliana protein match is: methionine sulfoxide reductase B7 (TAIR:AT4G21830.2); Ha…	methionine sulfoxide reductase B8 (MSRB8); FUNCTIONS IN: peptide-methionine-(S)-S-oxide reductase activity; INVOLVED IN: oxidation reduction; LOCATED IN: cytosol; EXPRESSED IN: root; CONTAINS InterPro DOMAIN/s: Methionine sulphoxide reductase B (InterPro:IPR002579), Mss4-like (InterPro:IPR011057); BEST Arabidopsis thaliana protein match is: methionine sulfoxide reductase B7 (TAIR:AT4G21830.2); Ha…	METHIONINE SULFOXIDE REDUCTASE B8 (MSRB8)	METHIONINE SULFOXIDE REDUCTASE B8 (ATMSRB8);METHIONINE SULFOXIDE REDUCTASE B8 (MSRB8)	AT4G21840	-0.746643	2.15781	4.04964	4.90964	NE	1.88427	4.88718	4.75383	NE		1	0.766278	0.000233058	1.25331e-05	NA	0.739852	5.48265e-09	2.38365e-05	NA
protein_coding	glutathione S-transferase TAU 10	Encodes glutathione transferase belonging to the tau class of GSTs. Naming convention according to Wagner et al. (2002).	glutathione S-transferase TAU 10 (GSTU10); CONTAINS InterPro DOMAIN/s: Thioredoxin fold (InterPro:IPR012335), Glutathione S-transferase, C-terminal-like (InterPro:IPR010987), Glutathione S-transferase/chloride channel, C-terminal (InterPro:IPR017933), Glutathione S-transferase, N-terminal (InterPro:IPR004045), Thioredoxin-like fold (InterPro:IPR012336); BEST Arabidopsis thaliana protein match is:…	Encodes glutathione transferase belonging to the tau class of GSTs. Naming convention according to Wagner et al. (2002).	GLUTATHIONE S-TRANSFERASE TAU 10 (GSTU10)	GLUTATHIONE S-TRANSFERASE TAU 10 (ATGSTU10);GLUTATHIONE S-TRANSFERASE TAU 10 (GSTU10)	AT1G74590	-2.0007	2.15468	2.55188	3.3871	0.436201	1.7181	2.38733	3.51559	NE		1	0.238213	0.00302998	1.15853e-05	1	0.324315	0.000696912	0.0148088	NA
protein_coding	Plant protein of unknown function (DUF641)	NA	Plant protein of unknown function (DUF641); CONTAINS InterPro DOMAIN/s: Protein of unknown function DUF641, plant (InterPro:IPR006943); BEST Arabidopsis thaliana protein match is: Plant protein of unknown function (DUF641) (TAIR:AT1G29300.1); Has 208 Blast hits to 208 proteins in 30 species: Archae - 0; Bacteria - 32; Metazoa - 0; Fungi - 0; Plants - 174; Viruses - 0; Other Eukaryotes - 2 (source…	Plant protein of unknown function (DUF641); CONTAINS InterPro DOMAIN/s: Protein of unknown function DUF641, plant (InterPro:IPR006943); BEST Arabidopsis thaliana protein match is: Plant protein of unknown function (DUF641) (TAIR:AT1G29300.1); Has 208 Blast hits to 208 proteins in 30 species: Archae - 0; Bacteria - 32; Metazoa - 0; Fungi - 0; Plants - 174; Viruses - 0; Other Eukaryotes - 2 (source…			AT2G32130	0.923236	2.14259	3.25822	1.56131	1.19772	2.99017	3.47795	3.21078	NE		1	0.352924	0.0230041	0.249137	0.92072	0.0485846	0.00052622	0.013109	NA
protein_coding	Peroxidase superfamily protein	NA	Peroxidase superfamily protein; FUNCTIONS IN: peroxidase activity, heme binding; INVOLVED IN: response to ethylene stimulus, oxidation reduction, response to oxidative stress, response to virus, N-terminal protein myristoylation; LOCATED IN: endomembrane system; EXPRESSED IN: 6 plant structures; EXPRESSED DURING: 4 anthesis, C globular stage; CONTAINS InterPro DOMAIN/s: Haem peroxidase (InterPro:…	Peroxidase superfamily protein; FUNCTIONS IN: peroxidase activity, heme binding; INVOLVED IN: response to ethylene stimulus, oxidation reduction, response to oxidative stress, response to virus, N-terminal protein myristoylation; LOCATED IN: endomembrane system; EXPRESSED IN: 6 plant structures; EXPRESSED DURING: 4 anthesis, C globular stage; CONTAINS InterPro DOMAIN/s: Haem peroxidase (InterPro:…			AT5G19880	NE	2.13357	4.57212	3.98024	NE	3.24278	2.39947	3.44449	NE		NA	0.759698	0.000419584	0.000142459	NA	0.490628	0.0211393	0.0098498	NA
protein_coding	Arabidopsis phospholipase-like protein (PEARLI 4) family	NA	Arabidopsis phospholipase-like protein (PEARLI 4) family; FUNCTIONS IN: molecular_function unknown; INVOLVED IN: biological_process unknown; LOCATED IN: cellular_component unknown; EXPRESSED IN: 9 plant structures; EXPRESSED DURING: 8 growth stages; CONTAINS InterPro DOMAIN/s: Phospholipase-like, arabidopsis (InterPro:IPR007942); BEST Arabidopsis thaliana protein match is: Arabidopsis phospholipa…	Arabidopsis phospholipase-like protein (PEARLI 4) family; FUNCTIONS IN: molecular_function unknown; INVOLVED IN: biological_process unknown; LOCATED IN: cellular_component unknown; EXPRESSED IN: 9 plant structures; EXPRESSED DURING: 8 growth stages; CONTAINS InterPro DOMAIN/s: Phospholipase-like, arabidopsis (InterPro:IPR007942); BEST Arabidopsis thaliana protein match is: Arabidopsis phospholipa…			AT4G38560	2.12567	2.10737	1.01256	0.200441	NE	3.1996	0.87529	0.204728	NE		1	0.241415	0.77076	1	NA	0.00973113	0.665451	1	NA
protein_coding	S-adenosyl-L-methionine-dependent methyltransferases superfamily protein	NA	S-adenosyl-L-methionine-dependent methyltransferases superfamily protein; Has 105 Blast hits to 105 proteins in 44 species: Archae - 2; Bacteria - 62; Metazoa - 0; Fungi - 5; Plants - 26; Viruses - 0; Other Eukaryotes - 10 (source: NCBI BLink).	S-adenosyl-L-methionine-dependent methyltransferases superfamily protein; Has 105 Blast hits to 105 proteins in 44 species: Archae - 2; Bacteria - 62; Metazoa - 0; Fungi - 5; Plants - 26; Viruses - 0; Other Eukaryotes - 10 (source: NCBI BLink).			AT3G05100	-0.176908	2.08265	-0.984959	-4.66463	-0.339987	0.689486	-1.16953	-4.55261	-0.140826		1	0.867248	0.746414	0.00362949	1	1	0.526799	0.0529636	1
protein_coding	NA	NA	FUNCTIONS IN: molecular_function unknown; INVOLVED IN: biological_process unknown; LOCATED IN: chloroplast outer membrane, thylakoid, chloroplast thylakoid membrane, chloroplast, chloroplast envelope; EXPRESSED IN: 21 plant structures; EXPRESSED DURING: 13 growth stages; BEST Arabidopsis thaliana protein match is: outer envelope membrane protein 7 (TAIR:AT3G52420.1); Has 26 Blast hits to 26 prote…	FUNCTIONS IN: molecular_function unknown; INVOLVED IN: biological_process unknown; LOCATED IN: chloroplast outer membrane, thylakoid, chloroplast thylakoid membrane, chloroplast, chloroplast envelope; EXPRESSED IN: 21 plant structures; EXPRESSED DURING: 13 growth stages; BEST Arabidopsis thaliana protein match is: outer envelope membrane protein 7 (TAIR:AT3G52420.1); Has 26 Blast hits to 26 prote…	OUTER ENVELOPE PROTEIN 6 (OEP6)	OUTER ENVELOPE PROTEIN 6 (OEP6)	AT3G63160	1.09312	2.0669	-0.922784	-2.41823	-3.94754	1.27186	-2.07121	-4.63235	-0.348639		1	0.831033	0.711769	0.206614	0.171561	1	0.0537638	0.00958934	1
protein_coding	beta glucosidase 31	NA	beta glucosidase 31 (BGLU31); FUNCTIONS IN: cation binding, hydrolase activity, hydrolyzing O-glycosyl compounds, catalytic activity; INVOLVED IN: response to other organism; LOCATED IN: endomembrane system; EXPRESSED IN: stem, sepal; EXPRESSED DURING: 4 anthesis; CONTAINS InterPro DOMAIN/s: Glycoside hydrolase, family 1 (InterPro:IPR001360), Glycoside hydrolase, family 1, active site (InterPro:I…	beta glucosidase 31 (BGLU31); FUNCTIONS IN: cation binding, hydrolase activity, hydrolyzing O-glycosyl compounds, catalytic activity; INVOLVED IN: response to other organism; LOCATED IN: endomembrane system; EXPRESSED IN: stem, sepal; EXPRESSED DURING: 4 anthesis; CONTAINS InterPro DOMAIN/s: Glycoside hydrolase, family 1 (InterPro:IPR001360), Glycoside hydrolase, family 1, active site (InterPro:I…	BETA GLUCOSIDASE 31 (BGLU31)	BETA GLUCOSIDASE 31 (BGLU31)	AT5G24540	NE	2.04849	2.03923	5.84696	NE	2.9602	NE	5.94456	NE		NA	0.617222	0.40941	0.00853396	NA	0.13062	NA	0.0383947	NA
protein_coding	Ankyrin-repeat containing protein	NA	Ankyrin-repeat containing protein; BEST Arabidopsis thaliana protein match is: ankyrin repeat family protein (TAIR:AT1G03670.1); Has 105 Blast hits to 104 proteins in 3 species: Archae - 0; Bacteria - 0; Metazoa - 0; Fungi - 0; Plants - 105; Viruses - 0; Other Eukaryotes - 0 (source: NCBI BLink).	Ankyrin-repeat containing protein; BEST Arabidopsis thaliana protein match is: ankyrin repeat family protein (TAIR:AT1G03670.1); Has 105 Blast hits to 104 proteins in 3 species: Archae - 0; Bacteria - 0; Metazoa - 0; Fungi - 0; Plants - 105; Viruses - 0; Other Eukaryotes - 0 (source: NCBI BLink).			AT1G03660	NE	2.03747	2.28856	2.32817	NE	0.677194	4.39545	2.26374	NE		NA	0.819349	0.410592	0.0644293	NA	1	0.00357046	0.435197	NA
protein_coding	C2H2-type zinc finger family protein	NA	C2H2-type zinc finger family protein; FUNCTIONS IN: sequence-specific DNA binding transcription factor activity, zinc ion binding, nucleic acid binding; INVOLVED IN: response to chitin, regulation of transcription; LOCATED IN: intracellular; CONTAINS InterPro DOMAIN/s: Zinc finger, C2H2-like (InterPro:IPR015880), Zinc finger, C2H2-type (InterPro:IPR007087); BEST Arabidopsis thaliana protein match…	C2H2-type zinc finger family protein; FUNCTIONS IN: sequence-specific DNA binding transcription factor activity, zinc ion binding, nucleic acid binding; INVOLVED IN: response to chitin, regulation of transcription; LOCATED IN: intracellular; CONTAINS InterPro DOMAIN/s: Zinc finger, C2H2-like (InterPro:IPR015880), Zinc finger, C2H2-type (InterPro:IPR007087); BEST Arabidopsis thaliana protein match…			AT3G46080	0.85475	2.01056	2.15192	3.10259	1.50194	2.03126	1.64403	2.41448	NE		1	0.578345	0.140612	0.00161002	0.890852	0.336537	0.113733	0.109531	NA
protein_coding	NA	NA	unknown protein; FUNCTIONS IN: molecular_function unknown; INVOLVED IN: biological_process unknown; LOCATED IN: chloroplast; EXPRESSED IN: 14 plant structures; EXPRESSED DURING: 9 growth stages; CONTAINS InterPro DOMAIN/s: Protein of unknown function DUF740 (InterPro:IPR008004); BEST Arabidopsis thaliana protein match is: unknown protein (TAIR:AT1G22470.1); Has 83 Blast hits to 83 proteins in 12 …	unknown protein; FUNCTIONS IN: molecular_function unknown; INVOLVED IN: biological_process unknown; LOCATED IN: chloroplast; EXPRESSED IN: 14 plant structures; EXPRESSED DURING: 9 growth stages; CONTAINS InterPro DOMAIN/s: Protein of unknown function DUF740 (InterPro:IPR008004); BEST Arabidopsis thaliana protein match is: unknown protein (TAIR:AT1G22470.1); Has 83 Blast hits to 83 proteins in 12 …			AT1G35210	1.4146	2.00682	1.96972	3.01604	2.52368	2.02993	1.93187	2.54788	-0.647595		1	0.289563	0.051682	0.000323835	0.724409	0.106564	0.00643231	0.116375	1
protein_coding	Actin-binding FH2 protein	NA	Actin-binding FH2 protein; FUNCTIONS IN: actin binding; INVOLVED IN: cellular component organization, actin cytoskeleton organization; LOCATED IN: chloroplast; CONTAINS InterPro DOMAIN/s: Actin-binding FH2/DRF autoregulatory (InterPro:IPR003104), Actin-binding FH2 (InterPro:IPR015425); BEST Arabidopsis thaliana protein match is: formin homology 2 domain-containing protein / FH2 domain-containing …	Actin-binding FH2 protein; FUNCTIONS IN: actin binding; INVOLVED IN: cellular component organization, actin cytoskeleton organization; LOCATED IN: chloroplast; CONTAINS InterPro DOMAIN/s: Actin-binding FH2/DRF autoregulatory (InterPro:IPR003104), Actin-binding FH2 (InterPro:IPR015425); BEST Arabidopsis thaliana protein match is: formin homology 2 domain-containing protein / FH2 domain-containing …			AT5G07650	NE	1.95207	2.4274	3.49716	NE	4.91425	2.56661	3.43574	NE		NA	0.617222	0.034589	0.00528913	NA	0.0310739	0.00234592	0.031723	NA
protein_coding	Tetratricopeptide repeat (TPR)-like superfamily protein	NA	Tetratricopeptide repeat (TPR)-like superfamily protein; FUNCTIONS IN: molecular_function unknown; INVOLVED IN: biological_process unknown; LOCATED IN: endomembrane system; EXPRESSED IN: 22 plant structures; EXPRESSED DURING: 13 growth stages; CONTAINS InterPro DOMAIN/s: Pentatricopeptide repeat (InterPro:IPR002885); BEST Arabidopsis thaliana protein match is: Pentatricopeptide repeat (PPR) super…	Tetratricopeptide repeat (TPR)-like superfamily protein; FUNCTIONS IN: molecular_function unknown; INVOLVED IN: biological_process unknown; LOCATED IN: endomembrane system; EXPRESSED IN: 22 plant structures; EXPRESSED DURING: 13 growth stages; CONTAINS InterPro DOMAIN/s: Pentatricopeptide repeat (InterPro:IPR002885); BEST Arabidopsis thaliana protein match is: Pentatricopeptide repeat (PPR) super…			AT3G59040	0.632372	1.94995	0.130126	-5.36537	-1.20556	1.27693	-0.758035	-5.83342	0.252163		1	0.592747	0.822621	0.020825	0.843318	0.823694	1	0.00833511	1
protein_coding	Heavy metal transport/detoxification superfamily protein	NA	Heavy metal transport/detoxification superfamily protein ; FUNCTIONS IN: metal ion binding; INVOLVED IN: metal ion transport; LOCATED IN: cellular_component unknown; CONTAINS InterPro DOMAIN/s: Heavy metal transport/detoxification protein (InterPro:IPR006121), Heavy-metal-associated, conserved site (InterPro:IPR017969); BEST Arabidopsis thaliana protein match is: Heavy metal transport/detoxificat…	Heavy metal transport/detoxification superfamily protein ; FUNCTIONS IN: metal ion binding; INVOLVED IN: metal ion transport; LOCATED IN: cellular_component unknown; CONTAINS InterPro DOMAIN/s: Heavy metal transport/detoxification protein (InterPro:IPR006121), Heavy-metal-associated, conserved site (InterPro:IPR017969); BEST Arabidopsis thaliana protein match is: Heavy metal transport/detoxificat…			AT3G56891	NE	1.93451	4.54186	4.62354	NE	1.84453	3.95143	6.25784	NE		NA	0.767659	0.0307204	0.00260326	NA	0.804329	0.0171591	0.00399527	NA
protein_coding	Chitinase family protein	NA	Chitinase family protein; FUNCTIONS IN: chitinase activity; INVOLVED IN: cell wall macromolecule catabolic process; LOCATED IN: endomembrane system; EXPRESSED IN: 22 plant structures; EXPRESSED DURING: 13 growth stages; CONTAINS InterPro DOMAIN/s: Glycoside hydrolase, family 19, catalytic (InterPro:IPR000726); BEST Arabidopsis thaliana protein match is: Chitinase family protein (TAIR:AT2G43590.1).	Chitinase family protein; FUNCTIONS IN: chitinase activity; INVOLVED IN: cell wall macromolecule catabolic process; LOCATED IN: endomembrane system; EXPRESSED IN: 22 plant structures; EXPRESSED DURING: 13 growth stages; CONTAINS InterPro DOMAIN/s: Glycoside hydrolase, family 19, catalytic (InterPro:IPR000726); BEST Arabidopsis thaliana protein match is: Chitinase family protein (TAIR:AT2G43590.1).			AT3G47540	1.29826	1.91308	2.44174	3.44274	0.103383	1.73806	2.84254	4.35022	-0.443899		1	0.279079	0.00122477	2.61034e-05	1	0.381686	6.64874e-05	0.00201195	1
protein_coding	glutathione transferase lambda 1	Encodes a member of the lambda family of glutathione transferases. It has thiol transferase activity and self S-glutathionylation activity in vitro.	glutathione transferase lambda 1 (GSTL1); FUNCTIONS IN: molecular_function unknown; INVOLVED IN: protein amino acid glutathionylation; LOCATED IN: cellular_component unknown; EXPRESSED IN: stem, male gametophyte, root, pollen tube; EXPRESSED DURING: L mature pollen stage, M germinated pollen stage; CONTAINS InterPro DOMAIN/s: Thioredoxin fold (InterPro:IPR012335), Glutathione S-transferase, C-ter…	Encodes a member of the lambda family of glutathione transferases. It has thiol transferase activity and self S-glutathionylation activity in vitro.	GLUTATHIONE TRANSFERASE LAMBDA 1 (GSTL1)	GLUTATHIONE TRANSFERASE LAMBDA 1 (GSTL1)	AT5G02780	1.21515	1.90332	2.46494	3.67302	7.00112	1.32523	2.28496	3.3471	NE		1	0.469692	0.00584893	0.000521624	0.161083	0.76996	0.00329366	0.00562087	NA
protein_coding	Ankyrin repeat family protein	NA	Ankyrin repeat family protein; CONTAINS InterPro DOMAIN/s: Ankyrin repeat-containing domain (InterPro:IPR020683), Ankyrin repeat (InterPro:IPR002110); BEST Arabidopsis thaliana protein match is: Ankyrin repeat family protein (TAIR:AT4G03440.1); Has 22492 Blast hits to 11630 proteins in 488 species: Archae - 24; Bacteria - 1675; Metazoa - 12211; Fungi - 1719; Plants - 2554; Viruses - 43; Other Euk…	Ankyrin repeat family protein; CONTAINS InterPro DOMAIN/s: Ankyrin repeat-containing domain (InterPro:IPR020683), Ankyrin repeat (InterPro:IPR002110); BEST Arabidopsis thaliana protein match is: Ankyrin repeat family protein (TAIR:AT4G03440.1); Has 22492 Blast hits to 11630 proteins in 488 species: Archae - 24; Bacteria - 1675; Metazoa - 12211; Fungi - 1719; Plants - 2554; Viruses - 43; Other Euk…			AT4G03450	-0.142967	1.8978	2.27177	2.58166	1.8846	1.2158	1.67183	1.84533	NE		1	0.517888	0.104737	0.00356023	0.832371	0.809826	0.231426	0.432066	NA
protein_coding	DEAD box RNA helicase (RH3)	NA	embryo defective 1138 (emb1138); FUNCTIONS IN: in 6 functions; INVOLVED IN: embryo development ending in seed dormancy; EXPRESSED IN: guard cell; CONTAINS InterPro DOMAIN/s: DNA/RNA helicase, DEAD/DEAH box type, N-terminal (InterPro:IPR011545), GUCT (InterPro:IPR012562), DEAD-like helicase, N-terminal (InterPro:IPR014001), DNA/RNA helicase, C-terminal (InterPro:IPR001650), Zinc finger, CCHC-type …	embryo defective 1138 (emb1138); FUNCTIONS IN: in 6 functions; INVOLVED IN: embryo development ending in seed dormancy; LOCATED IN: chloroplast, membrane; EXPRESSED IN: guard cell, leaf; CONTAINS InterPro DOMAIN/s: DNA/RNA helicase, DEAD/DEAH box type, N-terminal (InterPro:IPR011545), GUCT (InterPro:IPR012562), RNA helicase, DEAD-box type, Q motif (InterPro:IPR014014), DEAD-like helicase, N-termi…	EMBRYO DEFECTIVE 1138 (emb1138)	EMBRYO DEFECTIVE 1138 (emb1138); (RH3); (ATRH3)	AT5G26742	0.161631	1.88328	-0.925742	-5.68172	-1.10413	0.450074	-1.51687	-6.47785	0.0937627		1	0.611835	0.661264	2.77594e-05	0.849536	1	0.103122	4.12782e-05	1
protein_coding	NA	NA	unknown protein; Has 29996 Blast hits to 6987 proteins in 655 species: Archae - 23; Bacteria - 6686; Metazoa - 10521; Fungi - 1178; Plants - 7439; Viruses - 681; Other Eukaryotes - 3468 (source: NCBI BLink).	unknown protein; Has 29996 Blast hits to 6987 proteins in 655 species: Archae - 23; Bacteria - 6686; Metazoa - 10521; Fungi - 1178; Plants - 7439; Viruses - 681; Other Eukaryotes - 3468 (source: NCBI BLink).			AT1G53625	-0.132061	1.87463	2.2072	2.47053	0.652263	1.24558	2.54146	2.27024	NE		1	0.615714	0.0465947	0.0149772	0.978709	0.823694	0.00122446	0.0619726	NA
protein_coding	NA	NA	unknown protein; FUNCTIONS IN: molecular_function unknown; INVOLVED IN: biological_process unknown; LOCATED IN: cellular_component unknown; EXPRESSED IN: cultured cell; Has 4 Blast hits to 4 proteins in 2 species: Archae - 0; Bacteria - 0; Metazoa - 0; Fungi - 0; Plants - 4; Viruses - 0; Other Eukaryotes - 0 (source: NCBI BLink).	unknown protein; FUNCTIONS IN: molecular_function unknown; INVOLVED IN: biological_process unknown; LOCATED IN: cellular_component unknown; EXPRESSED IN: cultured cell; Has 4 Blast hits to 4 proteins in 2 species: Archae - 0; Bacteria - 0; Metazoa - 0; Fungi - 0; Plants - 4; Viruses - 0; Other Eukaryotes - 0 (source: NCBI BLink).			AT4G08555	0.79173	1.86644	2.5785	2.89056	2.44773	1.1475	2.14339	3.09888	NE		1	0.415931	0.00248452	0.00662412	0.617242	0.707911	0.00396711	0.000738272	NA
protein_coding	Heat shock protein 70 (Hsp 70) family protein	NA	Heat shock protein 70 (Hsp 70) family protein; FUNCTIONS IN: protein binding; INVOLVED IN: protein folding, response to cadmium ion, response to heat, response to bacterium; LOCATED IN: cytosol, cell wall, plasma membrane; EXPRESSED IN: 19 plant structures; EXPRESSED DURING: 10 growth stages; CONTAINS InterPro DOMAIN/s: Heat shock protein 70, conserved site (InterPro:IPR018181), Heat shock protei…	Heat shock protein 70 (Hsp 70) family protein; FUNCTIONS IN: protein binding; INVOLVED IN: protein folding, response to cadmium ion, response to heat, response to bacterium; LOCATED IN: cytosol, cell wall, plasma membrane; EXPRESSED IN: 19 plant structures; EXPRESSED DURING: 10 growth stages; CONTAINS InterPro DOMAIN/s: Heat shock protein 70, conserved site (InterPro:IPR018181), Heat shock protei…	(Hsp70-2)	(AtHsp70-2); (Hsp70-2)	AT5G02490	-0.272302	1.85946	2.05377	1.86812	0.941482	1.50511	2.06062	2.11622	0.296494		1	0.492356	0.0210919	0.0398757	0.95282	0.608616	0.00235661	0.0752169	1
protein_coding	DUF679 domain membrane protein 1	NA	DUF679 domain membrane protein 1 (DMP1); CONTAINS InterPro DOMAIN/s: Protein of unknown function DUF679 (InterPro:IPR007770); BEST Arabidopsis thaliana protein match is: DUF679 domain membrane protein 2 (TAIR:AT3G21550.1); Has 263 Blast hits to 255 proteins in 17 species: Archae - 0; Bacteria - 0; Metazoa - 0; Fungi - 0; Plants - 263; Viruses - 0; Other Eukaryotes - 0 (source: NCBI BLink).	Encodes a protein is directly or indirectly involved in membrane fission during breakdown of the ER and the tonoplast during leaf senescence and in membrane fusion during vacuole biogenesis in roots.	DUF679 DOMAIN MEMBRANE PROTEIN 1 (DMP1)	ARABIDOPSIS THALIANA DUF679 DOMAIN MEMBRANE PROTEIN 1 (AtDMP1);DUF679 DOMAIN MEMBRANE PROTEIN 1 (DMP1)	AT3G21520	2.26447	1.83962	3.15862	3.74722	NE	1.27693	3.23896	4.75426	NE		0.990326	0.805563	0.000792533	0.000222948	NA	1	4.4966e-05	0.00164065	NA
protein_coding	Disease resistance protein (TIR-NBS-LRR class) family	NA	Disease resistance protein (TIR-NBS-LRR class) family; FUNCTIONS IN: transmembrane receptor activity, nucleoside-triphosphatase activity, nucleotide binding, ATP binding; INVOLVED IN: defense response, response to ozone; LOCATED IN: mitochondrion; EXPRESSED IN: stem, root, stamen; EXPRESSED DURING: 4 anthesis; CONTAINS InterPro DOMAIN/s: ATPase, AAA+ type, core (InterPro:IPR003593), NB-ARC (Inter…	Disease resistance protein (TIR-NBS-LRR class) family; FUNCTIONS IN: transmembrane receptor activity, nucleoside-triphosphatase activity, nucleotide binding, ATP binding; INVOLVED IN: defense response, response to ozone; LOCATED IN: mitochondrion; EXPRESSED IN: stem, root, stamen; EXPRESSED DURING: 4 anthesis; CONTAINS InterPro DOMAIN/s: ATPase, AAA+ type, core (InterPro:IPR003593), NB-ARC (Inter…			AT4G11170	0.12502	1.78433	1.87236	2.70841	1.78935	1.9023	2.43367	3.02537	NE		1	0.375138	0.0230122	0.000855273	0.898908	0.219984	0.00190847	0.013036	NA
other_rna	other RNA	NA	NA	other RNA			AT2G06002	-1.07972	1.78354	NE	NE	-2.05966	-0.883324	NE	-6.11382	2.37748		1	0.943523	NA	NA	0.905132	1	NA	0.00355049	0.477656
protein_coding	Galactosyltransferase family protein	NA	Galactosyltransferase family protein; FUNCTIONS IN: transferase activity, transferring glycosyl groups, beta-1,3-galactosyltransferase activity; INVOLVED IN: protein amino acid glycosylation; LOCATED IN: Golgi apparatus; EXPRESSED IN: 20 plant structures; EXPRESSED DURING: 13 growth stages; CONTAINS InterPro DOMAIN/s: Glycosyl transferase, family 31 (InterPro:IPR002659); BEST Arabidopsis thaliana…	Galactosyltransferase family protein; FUNCTIONS IN: transferase activity, transferring glycosyl groups, beta-1,3-galactosyltransferase activity; INVOLVED IN: protein amino acid glycosylation; LOCATED IN: Golgi apparatus; EXPRESSED IN: 20 plant structures; EXPRESSED DURING: 13 growth stages; CONTAINS InterPro DOMAIN/s: Glycosyl transferase, family 31 (InterPro:IPR002659); BEST Arabidopsis thaliana…			AT1G77810	1.28929	1.74995	1.73062	2.26704	2.61151	1.08585	2.16806	2.19756	0.166464		1	0.460981	0.162071	0.0109068	0.637876	0.833075	0.00936903	0.0100997	1
protein_coding	pleiotropic drug resistance 12	ABC transporter family involved in ABA transport and resistance to lead. Localizes to plasma membrane. Upregulated by lead. Expressed in leaves, flowers, stomata and roots.	pleiotropic drug resistance 12 (PDR12); CONTAINS InterPro DOMAIN/s: ATPase, AAA+ type, core (InterPro:IPR003593), ABC transporter-like (InterPro:IPR003439), Plant PDR ABC transporter associated (InterPro:IPR013581), ABC-2 type transporter (InterPro:IPR013525); BEST Arabidopsis thaliana protein match is: pleiotropic drug resistance 11 (TAIR:AT1G66950.1); Has 377983 Blast hits to 279992 proteins in…	ABC transporter family involved in ABA transport and resistance to lead. Localizes to plasma membrane. Upregulated by lead. Expressed in leaves, flowers, stomata and roots.	ATP-BINDING CASSETTE G40 (ABCG40)	PLEIOTROPIC DRUG RESISTANCE 12 (PDR12);ARABIDOPSIS THALIANA ATP-BINDING CASSETTE G40 (ATABCG40);ATP-BINDING CASSETTE G40 (ABCG40);PLEIOTROPIC DRUG RESISTANCE 12 (ATPDR12)	AT1G15520	-0.678825	1.71929	2.62359	3.44698	-1.90083	1.52425	2.93893	3.86874	NE		1	0.781802	0.000502273	1.15853e-05	0.764176	0.725392	5.0454e-05	0.00506742	NA
protein_coding	zinc transporter 4 precursor	A member of Zrt- and Irt-related protein (ZIP) family. transcript is induced in response to zinc deficiency in the root and shoot. Expression is regulated by copper, but response to copper deficiency is detected only after three weeks of deficiency.	zinc transporter 4 precursor (ZIP4); CONTAINS InterPro DOMAIN/s: Zinc/iron permease, fungal/plant (InterPro:IPR004698), Zinc/iron permease (InterPro:IPR003689); BEST Arabidopsis thaliana protein match is: iron regulated transporter 3 (TAIR:AT1G60960.1); Has 2241 Blast hits to 2085 proteins in 351 species: Archae - 0; Bacteria - 278; Metazoa - 580; Fungi - 588; Plants - 521; Viruses - 0; Other Euk…	A member of Zrt- and Irt-related protein (ZIP) family. transcript is induced in response to zinc deficiency in the root and shoot. Expression is regulated by copper, but response to copper deficiency is detected only after three weeks of deficiency.	ZINC TRANSPORTER 4 PRECURSOR (ZIP4)	(ATZIP4);ZINC TRANSPORTER 4 PRECURSOR (ZIP4)	AT1G10970	-0.0304063	1.70954	-0.0872412	-6.04452	NE	1.99645	-1.96011	NE	0.0568807		1	1	1	0.0037823	NA	1	0.296407	NA	1
protein_coding	NA	NA	unknown protein; FUNCTIONS IN: molecular_function unknown; INVOLVED IN: biological_process unknown; LOCATED IN: chloroplast; EXPRESSED IN: 9 plant structures; EXPRESSED DURING: 4 anthesis, C globular stage, petal differentiation and expansion stage; BEST Arabidopsis thaliana protein match is: unknown protein (TAIR:AT2G42180.1); Has 81 Blast hits to 81 proteins in 11 species: Archae - 0; Bacteria …	unknown protein; FUNCTIONS IN: molecular_function unknown; INVOLVED IN: biological_process unknown; LOCATED IN: chloroplast; EXPRESSED IN: 9 plant structures; EXPRESSED DURING: 4 anthesis, C globular stage, petal differentiation and expansion stage; BEST Arabidopsis thaliana protein match is: unknown protein (TAIR:AT2G42180.1); Has 81 Blast hits to 81 proteins in 11 species: Archae - 0; Bacteria …			AT3G57950	NE	1.68273	4.22876	7.59272	NE	4.88484	5.62051	5.5573	NE		NA	1	0.00149679	2.9292e-10	NA	0.0248506	6.58973e-07	0.004542	NA
protein_coding	MutT/nudix family protein	Encodes a protein with ADP-ribose hydrolase activity. Negatively regulates EDS1-conditioned plant defense and programmed cell death.	NUDT7; CONTAINS InterPro DOMAIN/s: NUDIX hydrolase domain-like (InterPro:IPR015797), Nudix hydrolase 6-like (InterPro:IPR003293), NUDIX hydrolase domain (InterPro:IPR000086); BEST Arabidopsis thaliana protein match is: nudix hydrolase homolog 6 (TAIR:AT2G04450.1).	Encodes a protein with ADP-ribose hydrolase activity. Negatively regulates EDS1-conditioned plant defense and programmed cell death.	(NUDT7)	(NUDT7);GROWTH FACTOR GENE 1 (GFG1);ARABIDOPSIS THALIANA NUDIX HYDROLASE HOMOLOG 7 (AtNUDT7)	AT4G12720	0.407816	1.62169	2.26523	2.65724	1.22679	1.55773	2.39801	2.33774	-0.935075		1	0.409842	0.0117855	0.00059023	0.9175	0.211384	0.00158037	0.0155077	1
protein_coding	kinesin like protein for actin based chloroplast movement 1	Kinesin that binds cyclin-dependent kinase CDKA;1 as homodimer or as heterodimer with KCA2. Demarcates the division site in plant cells.	kinesin like protein for actin based chloroplast movement 1 (KAC1); FUNCTIONS IN: microtubule binding, protein binding, microtubule motor activity; INVOLVED IN: preprophase band assembly, chloroplast avoidance movement, chloroplast accumulation movement, cytokinesis; LOCATED IN: cytosol, plasma membrane, membrane, cell plate, phragmoplast; EXPRESSED IN: 24 plant structures; EXPRESSED DURING: 13 g…	Kinesin that binds cyclin-dependent kinase CDKA;1 as homodimer or as heterodimer with KCA2. Demarcates the division site in plant cells.	KINESIN LIKE PROTEIN FOR ACTIN BASED CHLOROPLAST MOVEMENT 1 (KAC1)	KINESIN LIKE PROTEIN FOR ACTIN BASED CHLOROPLAST MOVEMENT 1 (KAC1)	AT5G10470	-0.281509	1.60901	-1.30689	-3.24759	-0.103359	0.473524	-1.58595	-3.23205	0.417102		1	0.806989	0.562561	0.00982561	1	1	0.182958	0.0206878	1
protein_coding	Copine (Calcium-dependent phospholipid-binding protein) family	NA	Copine (Calcium-dependent phospholipid-binding protein) family; FUNCTIONS IN: zinc ion binding; INVOLVED IN: N-terminal protein myristoylation; EXPRESSED IN: 19 plant structures; EXPRESSED DURING: 10 growth stages; CONTAINS InterPro DOMAIN/s: Zinc finger, RING-type (InterPro:IPR001841), Copine (InterPro:IPR010734), von Willebrand factor, type A (InterPro:IPR002035); BEST Arabidopsis thaliana prot…	Copine (Calcium-dependent phospholipid-binding protein) family; FUNCTIONS IN: zinc ion binding; INVOLVED IN: N-terminal protein myristoylation; EXPRESSED IN: 19 plant structures; EXPRESSED DURING: 10 growth stages; CONTAINS InterPro DOMAIN/s: Zinc finger, RING-type (InterPro:IPR001841), Copine (InterPro:IPR010734), von Willebrand factor, type A (InterPro:IPR002035); BEST Arabidopsis thaliana prot…			AT1G67800	-0.0987631	1.60848	2.29703	1.91929	0.492422	1.88674	2.44418	2.81855	0.0564688		1	0.76068	0.0305929	0.0584503	1	0.298152	0.00282099	0.013109	1
protein_coding	Calcium-binding EF-hand family protein	NA	Calcium-binding EF-hand family protein; FUNCTIONS IN: calcium ion binding; INVOLVED IN: response to karrikin; EXPRESSED IN: 23 plant structures; EXPRESSED DURING: 13 growth stages; CONTAINS InterPro DOMAIN/s: EF-Hand 1, calcium-binding site (InterPro:IPR018247), EF-HAND 2 (InterPro:IPR018249), EF-hand-like domain (InterPro:IPR011992); BEST Arabidopsis thaliana protein match is: pinoid-binding pro…	Calcium-binding EF-hand family protein; FUNCTIONS IN: calcium ion binding; INVOLVED IN: response to karrikin; EXPRESSED IN: 23 plant structures; EXPRESSED DURING: 13 growth stages; CONTAINS InterPro DOMAIN/s: EF-Hand 1, calcium-binding site (InterPro:IPR018247), EF-HAND 2 (InterPro:IPR018249), EF-hand-like domain (InterPro:IPR011992); BEST Arabidopsis thaliana protein match is: pinoid-binding pro…			AT4G27280	0.649551	1.59438	2.63047	2.51255	0.861534	1.26618	2.17714	1.89012	0.275195		1	0.453772	0.00543215	0.0173188	0.968895	0.526773	0.00229894	0.133595	1
protein_coding	UDP-glucosyl transferase 73D1	NA	UDP-glucosyl transferase 73D1 (UGT73D1); FUNCTIONS IN: transferase activity, transferring hexosyl groups, UDP-glycosyltransferase activity; INVOLVED IN: metabolic process; LOCATED IN: endomembrane system; EXPRESSED IN: stem, sepal, stamen; EXPRESSED DURING: 4 anthesis; CONTAINS InterPro DOMAIN/s: UDP-glucuronosyl/UDP-glucosyltransferase (InterPro:IPR002213); BEST Arabidopsis thaliana protein matc…	UDP-glucosyl transferase 73D1 (UGT73D1); FUNCTIONS IN: transferase activity, transferring hexosyl groups, UDP-glycosyltransferase activity; INVOLVED IN: metabolic process; LOCATED IN: endomembrane system; EXPRESSED IN: stem, sepal, stamen; EXPRESSED DURING: 4 anthesis; CONTAINS InterPro DOMAIN/s: UDP-glucuronosyl/UDP-glucosyltransferase (InterPro:IPR002213); BEST Arabidopsis thaliana protein matc…	UDP-GLUCOSYL TRANSFERASE 73D1 (UGT73D1)	UDP-GLUCOSYL TRANSFERASE 73D1 (UGT73D1)	AT3G53150	NE	1.59194	3.00186	3.33673	NE	1.30971	2.29705	2.8297	NE		NA	1	0.00265909	0.000436246	NA	0.985933	0.00346267	0.108799	NA
protein_coding	Galactose oxidase/kelch repeat superfamily protein	NA	Galactose oxidase/kelch repeat superfamily protein; CONTAINS InterPro DOMAIN/s: F-box domain, cyclin-like (InterPro:IPR001810), Galactose oxidase/kelch, beta-propeller (InterPro:IPR011043), Kelch repeat type 1 (InterPro:IPR006652), Kelch related (InterPro:IPR013089), Kelch-type beta propeller (InterPro:IPR015915); BEST Arabidopsis thaliana protein match is: Galactose oxidase/kelch repeat superfam…	Galactose oxidase/kelch repeat superfamily protein; CONTAINS InterPro DOMAIN/s: F-box domain, cyclin-like (InterPro:IPR001810), Galactose oxidase/kelch, beta-propeller (InterPro:IPR011043), Kelch repeat type 1 (InterPro:IPR006652), Kelch related (InterPro:IPR013089), Kelch-type beta propeller (InterPro:IPR015915); BEST Arabidopsis thaliana protein match is: Galactose oxidase/kelch repeat superfam…			AT4G38940	-0.353748	1.56186	0.540368	3.14662	1.17571	0.689422	1.24677	2.67063	0.158662		1	0.619772	0.808775	0.00711815	0.956979	1	0.208897	0.302842	1
protein_coding	Matrixin family protein	NA	Matrixin family protein; FUNCTIONS IN: metallopeptidase activity, metalloendopeptidase activity, zinc ion binding; INVOLVED IN: proteolysis, metabolic process; LOCATED IN: anchored to membrane; EXPRESSED IN: 13 plant structures; EXPRESSED DURING: 7 growth stages; CONTAINS InterPro DOMAIN/s: Peptidase M10, metallopeptidase (InterPro:IPR001818), Peptidoglycan binding-like (InterPro:IPR002477), Pept…	Matrixin family protein; FUNCTIONS IN: metallopeptidase activity, metalloendopeptidase activity, zinc ion binding; INVOLVED IN: proteolysis, metabolic process; LOCATED IN: anchored to membrane; EXPRESSED IN: 13 plant structures; EXPRESSED DURING: 7 growth stages; CONTAINS InterPro DOMAIN/s: Peptidase M10, metallopeptidase (InterPro:IPR001818), Peptidoglycan binding-like (InterPro:IPR002477), Pept…			AT1G24140	1.58957	1.55363	1.16566	3.45853	NE	1.04312	1.52807	1.18936	NE		1	0.745052	0.773039	0.00506816	NA	0.908794	0.529407	0.327294	NA
protein_coding	mitochondrial ribosomal protein L51/S25/CI-B8 family protein	NA	mitochondrial ribosomal protein L51/S25/CI-B8 family protein; FUNCTIONS IN: molecular_function unknown; INVOLVED IN: biological_process unknown; LOCATED IN: mitochondrion; EXPRESSED IN: 21 plant structures; EXPRESSED DURING: 12 growth stages; CONTAINS InterPro DOMAIN/s: Ribosomal protein/NADH dehydrogenase domain (InterPro:IPR007741).	mitochondrial ribosomal protein L51/S25/CI-B8 family protein; FUNCTIONS IN: molecular_function unknown; INVOLVED IN: biological_process unknown; LOCATED IN: mitochondrion; EXPRESSED IN: 21 plant structures; EXPRESSED DURING: 12 growth stages; CONTAINS InterPro DOMAIN/s: Ribosomal protein/NADH dehydrogenase domain (InterPro:IPR007741).			AT3G59650	0.0768433	1.54086	-5.6483	1.5162	0.417121	-0.218981	-5.70671	0.80842	-0.289195		1	0.839627	0.050225	0.601447	1	1	0.00936903	0.696173	1
protein_coding	ABA overly sensitive mutant 3	A member of WRKY Transcription Factor; Group III. Involved in the regulation of plant responses to ABA and drought stress.	ABA overly sensitive mutant 3 (ABO3); CONTAINS InterPro DOMAIN/s: DNA-binding WRKY (InterPro:IPR003657); BEST Arabidopsis thaliana protein match is: WRKY DNA-binding protein 64 (TAIR:AT1G66560.1); Has 3139 Blast hits to 2726 proteins in 156 species: Archae - 0; Bacteria - 0; Metazoa - 0; Fungi - 0; Plants - 3128; Viruses - 0; Other Eukaryotes - 11 (source: NCBI BLink).	A member of WRKY Transcription Factor; Group III. Involved in the regulation of plant responses to ABA and drought stress.	ABA OVERLY SENSITIVE MUTANT 3 (ABO3)	WRKY DNA-BINDING PROTEIN 63 (WRKY63); (ABO3);ABA OVERLY SENSITIVE MUTANT 3 (ABO3); (AtWRKY63)	AT1G66600	NE	1.5265	4.04619	7.55493	NE	NE	3.4547	6.25784	NE		NA	1	0.136796	1.3452e-06	NA	NA	0.0436419	0.000157527	NA
protein_coding	Bifunctional inhibitor/lipid-transfer protein/seed storage 2S albumin superfamily protein	NA	Bifunctional inhibitor/lipid-transfer protein/seed storage 2S albumin superfamily protein; FUNCTIONS IN: lipid binding; INVOLVED IN: lipid transport; LOCATED IN: anchored to membrane; EXPRESSED IN: 14 plant structures; EXPRESSED DURING: 10 growth stages; CONTAINS InterPro DOMAIN/s: Bifunctional inhibitor/plant lipid transfer protein/seed storage (InterPro:IPR016140), Plant lipid transfer protein/…	Bifunctional inhibitor/lipid-transfer protein/seed storage 2S albumin superfamily protein; FUNCTIONS IN: lipid binding; INVOLVED IN: lipid transport; LOCATED IN: anchored to membrane; EXPRESSED IN: 14 plant structures; EXPRESSED DURING: 10 growth stages; CONTAINS InterPro DOMAIN/s: Bifunctional inhibitor/plant lipid transfer protein/seed storage (InterPro:IPR016140), Plant lipid transfer protein/…			AT3G22600	2.25188	1.52127	2.10849	2.82557	-0.305324	0.502439	2.06716	2.15163	NE		1	0.775174	0.0552226	0.000534494	1	1	0.00934626	0.0214657	NA
protein_coding	Tetratricopeptide repeat (TPR)-like superfamily protein	Encodes a novel coiled-coil, TPR domain containing protein that is localized to the chloroplast membrane and is involved in chlorophyll biosynthesis. Mutants accumulate protochlorophyllide, an intermediate in the chlorophyll biosynthesis pathway, in dark and release singlet oxygen in plastids in a controlled and non-invasive manner upon a dark/light shift.	FLUORESCENT IN BLUE LIGHT (FLU); FUNCTIONS IN: binding; INVOLVED IN: chlorophyll biosynthetic process, oxylipin biosynthetic process, response to singlet oxygen; LOCATED IN: chloroplast thylakoid membrane, chloroplast envelope; EXPRESSED IN: 22 plant structures; EXPRESSED DURING: 13 growth stages; CONTAINS InterPro DOMAIN/s: Tetratricopeptide-like helical (InterPro:IPR011990), Tetratricopeptide r…	Encodes a novel coiled-coil, TPR domain containing protein that is localized to the chloroplast membrane and is involved in chlorophyll biosynthesis. Mutants accumulate protochlorophyllide, an intermediate in the chlorophyll biosynthesis pathway, in dark and release singlet oxygen in plastids in a controlled and non-invasive manner upon a dark/light shift.	FLUORESCENT IN BLUE LIGHT (FLU)	FLUORESCENT IN BLUE LIGHT (FLU)	AT3G14110	0.140681	1.5188	-0.922784	-5.4539	0.283003	0.582652	-1.50731	-5.98042	0.456097		1	0.766278	0.77076	0.0250818	1	1	0.321217	0.00256029	1
protein_coding	systemic acquired resistance (SAR) regulator protein NIMIN-1-related	NA	systemic acquired resistance (SAR) regulator protein NIMIN-1-related; BEST Arabidopsis thaliana protein match is: NIM1-interacting 1 (TAIR:AT1G02450.1); Has 7634 Blast hits to 2740 proteins in 217 species: Archae - 4; Bacteria - 24; Metazoa - 4803; Fungi - 436; Plants - 277; Viruses - 156; Other Eukaryotes - 1934 (source: NCBI BLink).	systemic acquired resistance (SAR) regulator protein NIMIN-1-related; BEST Arabidopsis thaliana protein match is: NIM1-interacting 1 (TAIR:AT1G02450.1); Has 7634 Blast hits to 2740 proteins in 217 species: Archae - 4; Bacteria - 24; Metazoa - 4803; Fungi - 436; Plants - 277; Viruses - 156; Other Eukaryotes - 1934 (source: NCBI BLink).			AT4G01895	-0.180798	1.51193	1.73105	2.26572	2.4163	1.74545	3.21519	4.48218	-0.782776		1	0.643479	0.294933	0.0792164	0.883743	0.438892	0.00156802	0.00062387	1
protein_coding	Plant protein of unknown function (DUF247)	NA	Plant protein of unknown function (DUF247); CONTAINS InterPro DOMAIN/s: Protein of unknown function DUF247, plant (InterPro:IPR004158); BEST Arabidopsis thaliana protein match is: Plant protein of unknown function (DUF247) (TAIR:AT5G22550.2); Has 1140 Blast hits to 1020 proteins in 18 species: Archae - 0; Bacteria - 0; Metazoa - 0; Fungi - 0; Plants - 1140; Viruses - 0; Other Eukaryotes - 0 (sour…	Plant protein of unknown function (DUF247); CONTAINS InterPro DOMAIN/s: Protein of unknown function DUF247, plant (InterPro:IPR004158); BEST Arabidopsis thaliana protein match is: Plant protein of unknown function (DUF247) (TAIR:AT5G22550.2); Has 1140 Blast hits to 1020 proteins in 18 species: Archae - 0; Bacteria - 0; Metazoa - 0; Fungi - 0; Plants - 1140; Viruses - 0; Other Eukaryotes - 0 (sour…			AT5G22540	-1.09321	1.49363	3.16949	3.50324	-0.38873	3.44753	4.14858	2.12981	NE		1	0.858957	0.0734796	0.0037823	1	0.211384	0.000977506	0.168444	NA
protein_coding	SMAD/FHA domain-containing protein	NA	SMAD/FHA domain-containing protein ; INVOLVED IN: biological_process unknown; LOCATED IN: chloroplast thylakoid membrane, chloroplast stroma, chloroplast; EXPRESSED IN: guard cell; CONTAINS InterPro DOMAIN/s: SMAD/FHA domain (InterPro:IPR008984), Forkhead-associated (FHA) domain (InterPro:IPR000253); Has 459 Blast hits to 455 proteins in 163 species: Archae - 26; Bacteria - 275; Metazoa - 3; Fung…	SMAD/FHA domain-containing protein ; INVOLVED IN: biological_process unknown; LOCATED IN: chloroplast thylakoid membrane, chloroplast stroma, chloroplast; EXPRESSED IN: guard cell; CONTAINS InterPro DOMAIN/s: SMAD/FHA domain (InterPro:IPR008984), Forkhead-associated (FHA) domain (InterPro:IPR000253); Has 459 Blast hits to 455 proteins in 163 species: Archae - 26; Bacteria - 275; Metazoa - 3; Fung…			AT2G21530	0.969997	1.46319	-1.39741	-6.07275	-0.918152	0.874776	-1.26094	NE	-0.174715		1	0.839627	0.659249	0.00306613	0.906056	1	0.368562	NA	1
protein_coding	methionine sulfoxide reductase B9	NA	methionine sulfoxide reductase B9 (MSRB9); FUNCTIONS IN: peptide-methionine-(S)-S-oxide reductase activity; INVOLVED IN: oxidation reduction; LOCATED IN: cytosol; EXPRESSED IN: 18 plant structures; EXPRESSED DURING: 12 growth stages; CONTAINS InterPro DOMAIN/s: Methionine sulphoxide reductase B (InterPro:IPR002579), Mss4-like (InterPro:IPR011057); BEST Arabidopsis thaliana protein match is: methi…	methionine sulfoxide reductase B9 (MSRB9); FUNCTIONS IN: peptide-methionine-(S)-S-oxide reductase activity; INVOLVED IN: oxidation reduction; LOCATED IN: cytosol; EXPRESSED IN: 18 plant structures; EXPRESSED DURING: 12 growth stages; CONTAINS InterPro DOMAIN/s: Methionine sulphoxide reductase B (InterPro:IPR002579), Mss4-like (InterPro:IPR011057); BEST Arabidopsis thaliana protein match is: methi…	METHIONINE SULFOXIDE REDUCTASE B9 (MSRB9)	METHIONINE SULFOXIDE REDUCTASE B9 (ATMSRB9);METHIONINE SULFOXIDE REDUCTASE B9 (MSRB9)	AT4G21850	-0.025101	1.4613	2.06947	3.26641	1.33858	1.25224	3.93259	2.33077	NE		1	0.812617	0.200777	0.00610105	0.898908	0.857384	0.00051249	0.0678895	NA
protein_coding	pinoid-binding protein 1	Encodes a PINOID (PID)-binding protein containing putative EF-hand calcium-binding motifs. The interaction is dependent on the presence of calcium. mRNA expression is up-regulated by auxin. Not a phosphorylation target of PID, likely acts upstream of PID to regulate the activity of this protein in response to changes in calcium levels.	pinoid-binding protein 1 (PBP1); CONTAINS InterPro DOMAIN/s: EF-Hand 1, calcium-binding site (InterPro:IPR018247), EF-HAND 2 (InterPro:IPR018249), EF-hand-like domain (InterPro:IPR011992); BEST Arabidopsis thaliana protein match is: Calcium-binding EF-hand family protein (TAIR:AT4G27280.1); Has 1807 Blast hits to 1807 proteins in 277 species: Archae - 0; Bacteria - 0; Metazoa - 736; Fungi - 347; …	Encodes a PINOID (PID)-binding protein containing putative EF-hand calcium-binding motifs. The interaction is dependent on the presence of calcium. mRNA expression is up-regulated by auxin. Not a phosphorylation target of PID, likely acts upstream of PID to regulate the activity of this protein in response to changes in calcium levels.	PINOID-BINDING PROTEIN 1 (PBP1)	PINOID-BINDING PROTEIN 1 (PBP1)	AT5G54490	1.07431	1.44097	1.36076	2.55271	-0.0780379	1.37193	2.33515	2.61643	3.06915		1	0.654619	0.380863	0.0642349	1	0.576003	0.00571338	0.0324264	1
protein_coding	Phosphoglycerate mutase family protein	NA	Phosphoglycerate mutase family protein; LOCATED IN: cellular_component unknown; EXPRESSED IN: 17 plant structures; EXPRESSED DURING: 10 growth stages; CONTAINS InterPro DOMAIN/s: Histidine phosphatase superfamily, clade-1 (InterPro:IPR013078), PRIB5 (InterPro:IPR012398); BEST Arabidopsis thaliana protein match is: Phosphoglycerate mutase family protein (TAIR:AT3G60440.1).	Phosphoglycerate mutase family protein; LOCATED IN: cellular_component unknown; EXPRESSED IN: 17 plant structures; EXPRESSED DURING: 10 growth stages; CONTAINS InterPro DOMAIN/s: Histidine phosphatase superfamily, clade-1 (InterPro:IPR013078); BEST Arabidopsis thaliana protein match is: Phosphoglycerate mutase family protein (TAIR:AT3G60450.1); Has 30201 Blast hits to 17322 proteins in 780 specie…			AT3G60420	0.785011	1.43979	1.58931	2.05018	1.30437	1.67899	1.72087	2.31385	-0.276121		1	0.421275	0.1412	0.00986678	0.95344	0.118206	0.0267373	0.110211	1
protein_coding	RING/U-box superfamily protein	NA	RING/U-box superfamily protein; FUNCTIONS IN: zinc ion binding; INVOLVED IN: biological_process unknown; LOCATED IN: endomembrane system; CONTAINS InterPro DOMAIN/s: Zinc finger, RING-type (InterPro:IPR001841), Zinc finger, C3HC4 RING-type (InterPro:IPR018957); BEST Arabidopsis thaliana protein match is: RING/U-box superfamily protein (TAIR:AT2G44581.1); Has 35333 Blast hits to 34131 proteins in …	RING/U-box superfamily protein; FUNCTIONS IN: zinc ion binding; INVOLVED IN: biological_process unknown; LOCATED IN: endomembrane system; CONTAINS InterPro DOMAIN/s: Zinc finger, RING-type (InterPro:IPR001841), Zinc finger, C3HC4 RING-type (InterPro:IPR018957); BEST Arabidopsis thaliana protein match is: RING/U-box superfamily protein (TAIR:AT2G44581.1); Has 35333 Blast hits to 34131 proteins in …			AT3G60966	NE	1.43004	2.9356	3.00078	NE	1.42283	3.31639	2.89286	NE		NA	0.878921	0.00336755	0.00735155	NA	0.736467	0.00284402	0.0966032	NA
protein_coding	Class I glutamine amidotransferase-like superfamily protein	NA	Class I glutamine amidotransferase-like superfamily protein; LOCATED IN: endomembrane system; CONTAINS InterPro DOMAIN/s: ThiJ/PfpI (InterPro:IPR002818); BEST Arabidopsis thaliana protein match is: Class I glutamine amidotransferase-like superfamily protein (TAIR:AT2G38860.2); Has 5251 Blast hits to 3173 proteins in 1205 species: Archae - 295; Bacteria - 4620; Metazoa - 9; Fungi - 11; Plants - 12…	Class I glutamine amidotransferase-like superfamily protein; LOCATED IN: endomembrane system; CONTAINS InterPro DOMAIN/s: ThiJ/PfpI (InterPro:IPR002818); BEST Arabidopsis thaliana protein match is: Class I glutamine amidotransferase-like superfamily protein (TAIR:AT2G38860.2); Has 5251 Blast hits to 3173 proteins in 1205 species: Archae - 295; Bacteria - 4620; Metazoa - 9; Fungi - 11; Plants - 12…	(DJ1F)	(DJ1F)	AT3G54600	0.312544	1.42835	2.70009	-5.92572	-3.97638	0.249787	-1.79582	NE	0.0928491		1	1	0.229282	0.00637682	0.148873	1	0.202016	NA	1
protein_coding	Mitochondrial glycoprotein family protein	NA	Mitochondrial glycoprotein family protein; FUNCTIONS IN: molecular_function unknown; INVOLVED IN: biological_process unknown; LOCATED IN: mitochondrial matrix; EXPRESSED IN: 21 plant structures; EXPRESSED DURING: 13 growth stages; CONTAINS InterPro DOMAIN/s: Mitochondrial glycoprotein (InterPro:IPR003428); BEST Arabidopsis thaliana protein match is: Mitochondrial glycoprotein family protein (TAIR…	Mitochondrial glycoprotein family protein; FUNCTIONS IN: molecular_function unknown; INVOLVED IN: biological_process unknown; LOCATED IN: mitochondrial matrix; EXPRESSED IN: 21 plant structures; EXPRESSED DURING: 13 growth stages; CONTAINS InterPro DOMAIN/s: Mitochondrial glycoprotein (InterPro:IPR003428); BEST Arabidopsis thaliana protein match is: Mitochondrial glycoprotein family protein (TAIR…			AT3G55605	1.61769	1.42835	1.38408	-5.98634	1.49883	-0.233341	-0.597919	NE	-0.0745267		1	1	0.945559	0.00502883	0.973701	1	0.590948	NA	1
protein_coding	Protein of unknown function (DUF565)	Chloroplast localized YCF20-like gene involved in nonphotochemical quenching. Has overlapping functions with npq7	NONPHOTOCHEMICAL QUENCHING 6 (NPQ6); CONTAINS InterPro DOMAIN/s: Protein of unknown function DUF565 (InterPro:IPR007572); Has 1807 Blast hits to 1807 proteins in 277 species: Archae - 0; Bacteria - 0; Metazoa - 736; Fungi - 347; Plants - 385; Viruses - 0; Other Eukaryotes - 339 (source: NCBI BLink).	Chloroplast localized YCF20-like gene involved in nonphotochemical quenching. Has overlapping functions with npq7	NONPHOTOCHEMICAL QUENCHING 6 (NPQ6)	NONPHOTOCHEMICAL QUENCHING 6 (NPQ6)	AT5G43050	-0.939828	1.41872	NE	-3.48827	0.957745	1.61427	-2.45316	-5.07804	-0.0224025		1	1	NA	0.440276	1	1	0.172811	0.00914098	1
protein_coding	Copper transport protein family	NA	Copper transport protein family; FUNCTIONS IN: metal ion binding; LOCATED IN: mitochondrion; BEST Arabidopsis thaliana protein match is: Copper transport protein family (TAIR:AT3G20180.1); Has 30201 Blast hits to 17322 proteins in 780 species: Archae - 12; Bacteria - 1396; Metazoa - 17338; Fungi - 3422; Plants - 5037; Viruses - 0; Other Eukaryotes - 2996 (source: NCBI BLink).	Copper transport protein family; FUNCTIONS IN: metal ion binding; LOCATED IN: mitochondrion; BEST Arabidopsis thaliana protein match is: Copper transport protein family (TAIR:AT3G20180.1); Has 30201 Blast hits to 17322 proteins in 780 species: Archae - 12; Bacteria - 1396; Metazoa - 17338; Fungi - 3422; Plants - 5037; Viruses - 0; Other Eukaryotes - 2996 (source: NCBI BLink).			AT4G05030	NE	1.41198	2.72584	5.71264	NE	NE	4.41544	3.71923	NE		NA	1	0.155456	0.00946328	NA	NA	0.00190042	0.0915297	NA
protein_coding	NA	NA	unknown protein; FUNCTIONS IN: molecular_function unknown; INVOLVED IN: N-terminal protein myristoylation; LOCATED IN: cellular_component unknown; EXPRESSED IN: 22 plant structures; EXPRESSED DURING: 13 growth stages; BEST Arabidopsis thaliana protein match is: unknown protein (TAIR:AT1G10530.1); Has 185 Blast hits to 185 proteins in 18 species: Archae - 0; Bacteria - 0; Metazoa - 0; Fungi - 3; P…	unknown protein; FUNCTIONS IN: molecular_function unknown; INVOLVED IN: N-terminal protein myristoylation; LOCATED IN: cellular_component unknown; EXPRESSED IN: 22 plant structures; EXPRESSED DURING: 13 growth stages; BEST Arabidopsis thaliana protein match is: unknown protein (TAIR:AT1G10530.1); Has 185 Blast hits to 185 proteins in 18 species: Archae - 0; Bacteria - 0; Metazoa - 0; Fungi - 3; P…			AT1G60010	0.704722	1.407	-1.16555	-4.81655	-0.218647	0.218919	-2.40729	-5.77015	0.184198		1	1	0.930308	0.0668862	1	1	0.133808	0.00824544	1
protein_coding	NA	NA	unknown protein; FUNCTIONS IN: molecular_function unknown; INVOLVED IN: biological_process unknown; LOCATED IN: chloroplast envelope; EXPRESSED IN: 22 plant structures; EXPRESSED DURING: 13 growth stages; Has 92883 Blast hits to 31060 proteins in 1576 species: Archae - 765; Bacteria - 32670; Metazoa - 21164; Fungi - 12252; Plants - 4238; Viruses - 1282; Other Eukaryotes - 20512 (source: NCBI BLin…	unknown protein; FUNCTIONS IN: molecular_function unknown; INVOLVED IN: biological_process unknown; LOCATED IN: chloroplast envelope; EXPRESSED IN: 22 plant structures; EXPRESSED DURING: 13 growth stages; Has 92883 Blast hits to 31060 proteins in 1576 species: Archae - 765; Bacteria - 32670; Metazoa - 21164; Fungi - 12252; Plants - 4238; Viruses - 1282; Other Eukaryotes - 20512 (source: NCBI BLin…			AT2G11910	-0.14402	1.40534	-0.66468	-3.17591	-0.541102	-0.202555	-1.29095	-3.01407	-0.289687		1	0.702878	0.9416	0.00500721	0.978176	1	0.419515	0.0188386	1
protein_coding	homolog of RPW8 3	Homolog of RPW8	homolog of RPW8 3 (HR3); CONTAINS InterPro DOMAIN/s: Powdery mildew resistance protein, RPW8 domain (InterPro:IPR008808); BEST Arabidopsis thaliana protein match is: homolog of RPW8 2 (TAIR:AT3G50460.1); Has 133 Blast hits to 132 proteins in 16 species: Archae - 0; Bacteria - 0; Metazoa - 2; Fungi - 2; Plants - 123; Viruses - 0; Other Eukaryotes - 6 (source: NCBI BLink).	Homolog of RPW8	HOMOLOG OF RPW8 3 (HR3)	INTRACELLULAR MILDEW A 10 (MLA10);HOMOLOG OF RPW8 3 (HR3)	AT3G50470	0.101694	1.40175	1.97861	1.41344	1.40166	2.12516	2.24795	1.19953	1.84504		1	0.878921	0.0469912	0.185735	0.928438	0.384818	0.00348394	0.511695	1
protein_coding	catalytics;carbohydrate kinases;phosphoglucan, water dikinases	chloroplastidic phosphoglucan, water dikinase (PWD) which is required for normal degradation of leaf starch in Arabidopsis. NMR analysis of the mutants, suggests that the gene is specifically involved in the phosphorylation of the glucosyl residues of starch at the C3 position.	PHOSPHOGLUCAN WATER DIKINASE (PWD); FUNCTIONS IN: carbohydrate kinase activity, catalytic activity, phosphoglucan, water dikinase activity; INVOLVED IN: protein amino acid autophosphorylation, carbohydrate metabolic process, starch metabolic process, starch catabolic process; LOCATED IN: chloroplast, plastid; EXPRESSED IN: 25 plant structures; EXPRESSED DURING: 13 growth stages; CONTAINS InterPro…	chloroplastidic phosphoglucan, water dikinase (PWD) which is required for normal degradation of leaf starch in Arabidopsis. NMR analysis of the mutants, suggests that the gene is specifically involved in the phosphorylation of the glucosyl residues of starch at the C3 position.	PHOSPHOGLUCAN WATER DIKINASE (PWD)	PHOSPHOGLUCAN WATER DIKINASE (PWD); (ATGWD3); (OK1)	AT5G26570	-1.23585	1.40012	-1.51753	-4.02159	-5.31906	0.943424	-1.62136	-5.07287	-0.396196		1	0.9391	0.400844	0.00482078	0.103429	1	0.129781	0.00510739	1
protein_coding	Protein of unknown function (DUF3755)	NA	Protein of unknown function (DUF3755); CONTAINS InterPro DOMAIN/s: Protein of unknown function DUF3755 (InterPro:IPR022228); BEST Arabidopsis thaliana protein match is: Protein of unknown function (DUF3755) (TAIR:AT1G60670.2); Has 35333 Blast hits to 34131 proteins in 2444 species: Archae - 798; Bacteria - 22429; Metazoa - 974; Fungi - 991; Plants - 531; Viruses - 0; Other Eukaryotes - 9610 (sour…	Protein of unknown function (DUF3755); CONTAINS InterPro DOMAIN/s: Protein of unknown function DUF3755 (InterPro:IPR022228); BEST Arabidopsis thaliana protein match is: Protein of unknown function (DUF3755) (TAIR:AT1G60670.2); Has 35333 Blast hits to 34131 proteins in 2444 species: Archae - 798; Bacteria - 22429; Metazoa - 974; Fungi - 991; Plants - 531; Viruses - 0; Other Eukaryotes - 9610 (sour…			AT1G10820	-1.81198	1.40012	NE	-3.62983	-0.731231	0.438349	-3.98973	-4.71537	0.220518		1	0.970172	NA	0.0625902	1	1	0.0769791	0.00816969	1
protein_coding	basic helix-loop-helix (bHLH) DNA-binding superfamily protein	NA	basic helix-loop-helix (bHLH) DNA-binding superfamily protein; FUNCTIONS IN: DNA binding, sequence-specific DNA binding transcription factor activity; INVOLVED IN: regulation of transcription; LOCATED IN: nucleus; EXPRESSED IN: 24 plant structures; EXPRESSED DURING: 14 growth stages; CONTAINS InterPro DOMAIN/s: Helix-loop-helix DNA-binding domain (InterPro:IPR001092), Helix-loop-helix DNA-binding…	basic helix-loop-helix (bHLH) DNA-binding superfamily protein; FUNCTIONS IN: DNA binding, sequence-specific DNA binding transcription factor activity; INVOLVED IN: regulation of transcription; LOCATED IN: nucleus; EXPRESSED IN: 24 plant structures; EXPRESSED DURING: 14 growth stages; CONTAINS InterPro DOMAIN/s: Helix-loop-helix DNA-binding domain (InterPro:IPR001092), Helix-loop-helix DNA-binding…			AT5G57150	-1.13069	1.36393	3.00192	3.40759	0.865226	0.783486	2.49781	2.26786	1.08944		1	0.800678	0.0165573	0.00521914	0.955814	0.985933	0.0425282	0.0645893	1
protein_coding	RING-H2 finger A1A	Encodes a putative RING-H2 finger protein RHA1a.	RING-H2 finger A1A (RHA1A); FUNCTIONS IN: zinc ion binding; EXPRESSED IN: 21 plant structures; EXPRESSED DURING: 13 growth stages; CONTAINS InterPro DOMAIN/s: Zinc finger, RING-type (InterPro:IPR001841), Zinc finger, C3HC4 RING-type (InterPro:IPR018957); BEST Arabidopsis thaliana protein match is: RING-H2 finger A1B (TAIR:AT4G11360.1); Has 7373 Blast hits to 7354 proteins in 262 species: Archae -…	Encodes a putative RING-H2 finger protein RHA1a.	RING-H2 FINGER A1A (RHA1A)	RING-H2 FINGER A1A (RHA1A)	AT4G11370	3.21509	1.35843	3.03568	4.17201	-0.557451	1.87018	1.71772	3.428	0.0558163		0.443852	0.905762	0.00571912	7.44476e-05	0.978176	0.650414	0.0825855	0.0113425	1
protein_coding	Receptor-like protein kinase-related family protein	Encodes a plasmodesmal protein that may be involved in the intercellular movement of molecules through the plasmodesmata. The protein has two DUF26 domains and a single transmembrane domain.	HOPW1-1-INDUCED GENE1 (HWI1); CONTAINS InterPro DOMAIN/s: Protein of unknown function DUF26 (InterPro:IPR002902); BEST Arabidopsis thaliana protein match is: plasmodesmata-located protein 6 (TAIR:AT2G01660.1); Has 1576 Blast hits to 1438 proteins in 26 species: Archae - 0; Bacteria - 0; Metazoa - 0; Fungi - 0; Plants - 1576; Viruses - 0; Other Eukaryotes - 0 (source: NCBI BLink).	Encodes a plasmodesmal protein that may be involved in the intercellular movement of molecules through the plasmodesmata. The protein has two DUF26 domains and a single transmembrane domain.	HOPW1-1-INDUCED GENE1 (HWI1)	HOPW1-1-INDUCED GENE1 (HWI1);PLASMODESMATA-LOCATED PROTEIN 5 (PDLP5)	AT1G70690	-1.36141	1.34559	2.86318	2.43847	NE	1.56254	3.25746	3.06256	NE		1	0.891471	0.0034997	0.00953795	NA	0.736467	6.03349e-05	0.054165	NA
protein_coding	multidrug resistance-associated protein 7	member of MRP subfamily	multidrug resistance-associated protein 7 (MRP7); FUNCTIONS IN: ATPase activity, coupled to transmembrane movement of substances; INVOLVED IN: response to other organism; LOCATED IN: plasma membrane; EXPRESSED IN: 10 plant structures; EXPRESSED DURING: 7 growth stages; CONTAINS InterPro DOMAIN/s: ATPase, AAA+ type, core (InterPro:IPR003593), ABC transporter-like (InterPro:IPR003439), ABC transpor…	member of MRP subfamily	ATP-BINDING CASSETTE C7 (ABCC7)	MULTIDRUG RESISTANCE-ASSOCIATED PROTEIN 7 (ATMRP7);ATP-BINDING CASSETTE C7 (ABCC7);MULTIDRUG RESISTANCE-ASSOCIATED PROTEIN 7 (MRP7); (MRP7)	AT3G13100	1.27573	1.33621	5.86864	3.11114	3.72422	1.43158	3.97617	4.07452	NE		1	0.977981	7.4491e-06	0.00723766	0.833997	0.908794	6.05913e-05	0.00252123	NA
protein_coding	tRNA synthetase class I (I, L, M and V) family protein	NA	EMBRYO DEFECTIVE 2369 (EMB2369); FUNCTIONS IN: aminoacyl-tRNA ligase activity, nucleotide binding, leucine-tRNA ligase activity, ATP binding; INVOLVED IN: tRNA aminoacylation for protein translation, embryo development ending in seed dormancy; LOCATED IN: mitochondrion, chloroplast; EXPRESSED IN: 22 plant structures; EXPRESSED DURING: 13 growth stages; CONTAINS InterPro DOMAIN/s: Aminoacyl-tRNA s…	EMBRYO DEFECTIVE 2369 (EMB2369); FUNCTIONS IN: aminoacyl-tRNA ligase activity, nucleotide binding, leucine-tRNA ligase activity, ATP binding; INVOLVED IN: tRNA aminoacylation for protein translation, embryo development ending in seed dormancy; LOCATED IN: mitochondrion, chloroplast; EXPRESSED IN: 22 plant structures; EXPRESSED DURING: 13 growth stages; CONTAINS InterPro DOMAIN/s: Aminoacyl-tRNA s…	EMBRYO DEFECTIVE 2369 (EMB2369)	EMBRYO DEFECTIVE 2369 (EMB2369)	AT4G04350	1.02735	1.33292	-3.79718	-2.9295	0.405913	0.115093	-6.0191	-2.54868	0.596352		1	0.867248	0.579596	0.207899	1	1	0.00357046	0.381897	1
protein_coding	NA	NA	unknown protein; FUNCTIONS IN: molecular_function unknown; INVOLVED IN: biological_process unknown; LOCATED IN: plasma membrane, vacuole; EXPRESSED IN: 22 plant structures; EXPRESSED DURING: 13 growth stages; BEST Arabidopsis thaliana protein match is: unknown protein (TAIR:AT5G52420.1); Has 1807 Blast hits to 1807 proteins in 277 species: Archae - 0; Bacteria - 0; Metazoa - 736; Fungi - 347; Pla…	unknown protein; FUNCTIONS IN: molecular_function unknown; INVOLVED IN: biological_process unknown; LOCATED IN: plasma membrane, vacuole; EXPRESSED IN: 22 plant structures; EXPRESSED DURING: 13 growth stages; BEST Arabidopsis thaliana protein match is: unknown protein (TAIR:AT5G52420.1); Has 1807 Blast hits to 1807 proteins in 277 species: Archae - 0; Bacteria - 0; Metazoa - 736; Fungi - 347; Pla…			AT5G23920	0.468856	1.32424	-1.21116	-6.28068	-2.21249	1.65159	-0.345942	-6.30451	0.147102		1	1	0.458299	0.00182807	0.551687	1	0.720887	0.00430475	1
protein_coding	arabinogalactan protein 16	Encodes arabinogalactan protein (AGP16).	arabinogalactan protein 16 (AGP16); CONTAINS InterPro DOMAIN/s: Protein of unknown function DUF1070 (InterPro:IPR009424); BEST Arabidopsis thaliana protein match is: arabinogalactan protein 20 (TAIR:AT3G61640.1); Has 35333 Blast hits to 34131 proteins in 2444 species: Archae - 798; Bacteria - 22429; Metazoa - 974; Fungi - 991; Plants - 531; Viruses - 0; Other Eukaryotes - 9610 (source: NCBI BLink…	Encodes arabinogalactan protein (AGP16).	ARABINOGALACTAN PROTEIN 16 (AGP16)	(ATAGP16);ARABINOGALACTAN PROTEIN 16 (AGP16)	AT2G46330	-0.182294	1.3238	1.38415	2.84068	1.77591	0.623568	1.60738	1.64373	-0.281494		1	0.823285	0.200777	0.000838229	0.883209	1	0.0281507	0.163156	1
protein_coding	NA	NA	CONTAINS InterPro DOMAIN/s: Nuclear pore complex protein, Nucleoporin Nup85-like (InterPro:IPR011502); Has 30201 Blast hits to 17322 proteins in 780 species: Archae - 12; Bacteria - 1396; Metazoa - 17338; Fungi - 3422; Plants - 5037; Viruses - 0; Other Eukaryotes - 2996 (source: NCBI BLink).	CONTAINS InterPro DOMAIN/s: Nuclear pore complex protein, Nucleoporin Nup85-like (InterPro:IPR011502); Has 30201 Blast hits to 17322 proteins in 780 species: Archae - 12; Bacteria - 1396; Metazoa - 17338; Fungi - 3422; Plants - 5037; Viruses - 0; Other Eukaryotes - 2996 (source: NCBI BLink).			AT4G32910	0.262955	1.28769	NE	-0.96671	1.62974	0.0539998	-4.40752	-1.17535	-0.641139		1	1	NA	0.724164	0.968895	1	0.00728773	0.445651	1
protein_coding	glutamate decarboxylase	Encodes one of two isoforms of glutamate decarboxylase.	glutamate decarboxylase (GAD); FUNCTIONS IN: calmodulin binding, glutamate decarboxylase activity; INVOLVED IN: response to cadmium ion; EXPRESSED IN: 13 plant structures; EXPRESSED DURING: 6 growth stages; CONTAINS InterPro DOMAIN/s: Pyridoxal phosphate-dependent transferase, major domain (InterPro:IPR015424), Pyridoxal phosphate-dependent decarboxylase (InterPro:IPR002129), Glutamate decarboxyl…	Encodes one of two isoforms of glutamate decarboxylase.	GLUTAMATE DECARBOXYLASE (GAD)	GLUTAMATE DECARBOXYLASE (GAD);GLUTAMATE DECARBOXYLASE 1 (GAD1)	AT5G17330	NE	1.27866	2.75621	1.06811	NE	2.00237	2.50056	1.49744	NE		NA	1	0.010772	0.495061	NA	0.646065	0.00514039	0.471837	NA
protein_coding	cytochrome P450, family 79, subfamily B, polypeptide 2	Belongs to cytochrome P450 and is involved in tryptophan metabolism. Converts Trp to indo-3-acetaldoxime (IAOx), a precursor to IAA and indole glucosinolates.	cytochrome P450, family 79, subfamily B, polypeptide 2 (CYP79B2); FUNCTIONS IN: electron carrier activity, monooxygenase activity, iron ion binding, oxygen binding, heme binding; INVOLVED IN: in 8 processes; LOCATED IN: chloroplast; EXPRESSED IN: 25 plant structures; EXPRESSED DURING: 13 growth stages; CONTAINS InterPro DOMAIN/s: Cytochrome P450 (InterPro:IPR001128), Cytochrome P450, E-class, gro…	Belongs to cytochrome P450 and is involved in tryptophan metabolism. Converts Trp to indo-3-acetaldoxime (IAOx), a precursor to IAA and indole glucosinolates.	CYTOCHROME P450, FAMILY 79, SUBFAMILY B, POLYPEPTIDE 2 (CYP79B2)	CYTOCHROME P450, FAMILY 79, SUBFAMILY B, POLYPEPTIDE 2 (CYP79B2)	AT4G39950	4.20846	1.27125	1.10087	2.55268	3.06379	0.162582	1.42256	2.77462	-0.814832		0.443852	0.940589	0.451671	0.00993956	0.761798	1	0.100946	0.00425116	1
protein_coding	metal tolerance protein B1	member of Zinc transporter (ZAT) family	metal tolerance protein B1 (MTPB1); FUNCTIONS IN: efflux transmembrane transporter activity, zinc ion transmembrane transporter activity, inorganic anion transmembrane transporter activity; INVOLVED IN: zinc ion transport, cation transport, transmembrane transport; LOCATED IN: membrane; EXPRESSED IN: leaf whorl, male gametophyte, flower, pollen tube; EXPRESSED DURING: L mature pollen stage, M ger…	member of Zinc transporter (ZAT) family	METAL TOLERANCE PROTEIN B1 (MTPB1)	(ATMTPB1);METAL TOLERANCE PROTEIN B1 (MTPB1)	AT2G29410	0.477579	1.2682	2.03535	2.19581	4.56438	1.18073	3.39851	1.71156	3.37848		1	1	0.191156	0.13596	0.614573	1	0.00250748	0.168482	1
protein_coding	NA	NA	unknown protein; LOCATED IN: chloroplast; EXPRESSED IN: 21 plant structures; EXPRESSED DURING: 13 growth stages; CONTAINS InterPro DOMAIN/s: Uncharacterised protein family UPF0153 (InterPro:IPR005358); Has 240 Blast hits to 240 proteins in 73 species: Archae - 10; Bacteria - 110; Metazoa - 0; Fungi - 0; Plants - 25; Viruses - 0; Other Eukaryotes - 95 (source: NCBI BLink).	unknown protein; LOCATED IN: chloroplast; EXPRESSED IN: 21 plant structures; EXPRESSED DURING: 13 growth stages; CONTAINS InterPro DOMAIN/s: Uncharacterised protein family UPF0153 (InterPro:IPR005358); Has 240 Blast hits to 240 proteins in 73 species: Archae - 10; Bacteria - 110; Metazoa - 0; Fungi - 0; Plants - 25; Viruses - 0; Other Eukaryotes - 95 (source: NCBI BLink).			AT5G02710	-1.95984	1.2682	0.68957	-3.62494	-0.478338	-1.48924	-1.13651	-4.08789	-0.314433		0.694816	1	0.930839	0.00722284	1	1	0.41311	0.0230811	1
protein_coding	beta glucosidase 27	NA	beta glucosidase 27 (BGLU27); FUNCTIONS IN: cation binding, hydrolase activity, hydrolyzing O-glycosyl compounds, catalytic activity; INVOLVED IN: carbohydrate metabolic process; LOCATED IN: cellular_component unknown; EXPRESSED IN: stem, hypocotyl, sepal, stamen; EXPRESSED DURING: 4 anthesis; CONTAINS InterPro DOMAIN/s: Glycoside hydrolase, family 1 (InterPro:IPR001360), Glycoside hydrolase, fam…	beta glucosidase 27 (BGLU27); FUNCTIONS IN: cation binding, hydrolase activity, hydrolyzing O-glycosyl compounds, catalytic activity; INVOLVED IN: carbohydrate metabolic process; LOCATED IN: cellular_component unknown; EXPRESSED IN: stem, hypocotyl, sepal, stamen; EXPRESSED DURING: 4 anthesis; CONTAINS InterPro DOMAIN/s: Glycoside hydrolase, family 1 (InterPro:IPR001360), Glycoside hydrolase, fam…	BETA GLUCOSIDASE 27 (BGLU27)	BETA GLUCOSIDASE 27 (BGLU27)	AT3G60120	NE	1.25691	0.536769	7.06948	NE	2.85174	1.94369	5.0765	NE		NA	1	0.935796	0.000216553	NA	0.4312	0.181216	0.00461296	NA
protein_coding	RING/U-box superfamily protein	NA	RING/U-box superfamily protein; FUNCTIONS IN: ubiquitin-protein ligase activity; INVOLVED IN: protein ubiquitination; LOCATED IN: ubiquitin ligase complex; EXPRESSED IN: 17 plant structures; EXPRESSED DURING: 11 growth stages; CONTAINS InterPro DOMAIN/s: U box domain (InterPro:IPR003613); BEST Arabidopsis thaliana protein match is: U-box domain-containing protein (TAIR:AT2G45920.1); Has 5125 Blas…	RING/U-box superfamily protein; FUNCTIONS IN: ubiquitin-protein ligase activity; INVOLVED IN: protein ubiquitination; LOCATED IN: ubiquitin ligase complex; EXPRESSED IN: 17 plant structures; EXPRESSED DURING: 11 growth stages; CONTAINS InterPro DOMAIN/s: U box domain (InterPro:IPR003613); BEST Arabidopsis thaliana protein match is: U-box domain-containing protein (TAIR:AT2G45920.1); Has 5125 Blas…			AT3G61390	-0.0794684	1.25582	1.90247	2.18011	2.37381	1.43938	2.14815	2.60413	NE		1	0.653384	0.0445326	0.0193348	0.832827	0.436816	0.00234592	0.16432	NA
protein_coding	nascent polypeptide-associated complex subunit alpha-like protein 2	NA	nascent polypeptide-associated complex subunit alpha-like protein 2 (NACA2); CONTAINS InterPro DOMAIN/s: Ubiquitin-associated/translation elongation factor EF1B, N-terminal (InterPro:IPR000449), Nascent polypeptide-associated complex, alpha subunit (InterPro:IPR016641), Nascent polypeptide-associated complex NAC (InterPro:IPR002715); BEST Arabidopsis thaliana protein match is: Nascent polypeptide…	nascent polypeptide-associated complex subunit alpha-like protein 2 (NACA2); CONTAINS InterPro DOMAIN/s: Ubiquitin-associated/translation elongation factor EF1B, N-terminal (InterPro:IPR000449), Nascent polypeptide-associated complex, alpha subunit (InterPro:IPR016641), Nascent polypeptide-associated complex NAC (InterPro:IPR002715); BEST Arabidopsis thaliana protein match is: Nascent polypeptide…	NASCENT POLYPEPTIDE-ASSOCIATED COMPLEX SUBUNIT ALPHA-LIKE PROTEIN 2 (NACA2)	NASCENT POLYPEPTIDE-ASSOCIATED COMPLEX SUBUNIT ALPHA-LIKE PROTEIN 2 (NACA2)	AT3G49470	-0.349589	1.24682	-2.67006	-2.68361	-0.316611	0.457622	-2.96997	-4.1369	0.317632		1	0.980886	0.184021	0.0798302	1	1	0.0156569	0.0028551	1
protein_coding	S-adenosyl-L-methionine-dependent methyltransferases superfamily protein	NA	S-adenosyl-L-methionine-dependent methyltransferases superfamily protein; FUNCTIONS IN: methyltransferase activity; INVOLVED IN: metabolic process; LOCATED IN: cellular_component unknown; EXPRESSED IN: 17 plant structures; EXPRESSED DURING: 9 growth stages; CONTAINS InterPro DOMAIN/s: Methyltransferase type 11 (InterPro:IPR013216); BEST Arabidopsis thaliana protein match is: S-adenosyl-L-methioni…	S-adenosyl-L-methionine-dependent methyltransferases superfamily protein; FUNCTIONS IN: methyltransferase activity; INVOLVED IN: metabolic process; LOCATED IN: cellular_component unknown; EXPRESSED IN: 17 plant structures; EXPRESSED DURING: 9 growth stages; CONTAINS InterPro DOMAIN/s: Methyltransferase type 11 (InterPro:IPR013216); BEST Arabidopsis thaliana protein match is: S-adenosyl-L-methioni…			AT3G54150	-0.628877	1.24355	1.75818	2.73381	-0.6187	1.15342	2.28563	2.87576	-0.417997		1	0.77504	0.205221	0.00272605	0.978709	0.744368	0.00957248	0.0806063	1
protein_coding	NA	Encodes a protein whose expression is responsive to nematode infection.	At17.1; FUNCTIONS IN: molecular_function unknown; INVOLVED IN: N-terminal protein myristoylation, response to nematode; LOCATED IN: plasma membrane; BEST Arabidopsis thaliana protein match is: plastid movement impaired 2 (TAIR:AT1G66480.1); Has 110 Blast hits to 110 proteins in 13 species: Archae - 0; Bacteria - 0; Metazoa - 0; Fungi - 0; Plants - 107; Viruses - 0; Other Eukaryotes - 3 (source: N…	Encodes a protein whose expression is responsive to nematode infection.	(At17.1)	(At17.1)	AT2G01340	NE	1.24182	-0.216894	6.92508	NE	1.64752	1.3177	3.59262	-0.679121		NA	0.878921	1	4.68713e-05	NA	0.549074	0.23533	0.126779	1
protein_coding	arogenate dehydratase 5	Encodes a plastid-localized arogenate dehydratase involved in phenylalanine biosynthesis. Not less than six genes encoding ADT were identi&#64257;ed in the Arabidopsis genome: ADT1 [At1g11790]; ADT2 [At3g07630]; ADT3 [At2g27820]; ADT4 [At3g44720]; ADT5 [At5g22630]; and ADT6 [At1g08250].	arogenate dehydratase 5 (ADT5); FUNCTIONS IN: arogenate dehydratase activity, prephenate dehydratase activity; INVOLVED IN: L-phenylalanine biosynthetic process; LOCATED IN: chloroplast; EXPRESSED IN: 22 plant structures; EXPRESSED DURING: 13 growth stages; CONTAINS InterPro DOMAIN/s: Prephenate dehydratase (InterPro:IPR001086), Prephenate dehydratase, conserved site (InterPro:IPR018528); BEST Ar…	Encodes a plastid-localized arogenate dehydratase involved in phenylalanine biosynthesis. Not less than six genes encoding ADT were identi&#64257;ed in the Arabidopsis genome: ADT1 [At1g11790]; ADT2 [At3g07630]; ADT3 [At2g27820]; ADT4 [At3g44720]; ADT5 [At5g22630]; and ADT6 [At1g08250].	AROGENATE DEHYDRATASE 5 (ADT5)	AROGENATE DEHYDRATASE 5 (ADT5)	AT5G22630	-0.150511	1.24146	2.26787	2.36074	0.929143	1.72729	2.56035	2.61256	-0.355886		1	0.892485	0.00986874	0.00361962	0.923539	0.398142	0.000431378	0.228658	1
protein_coding	Protein kinase superfamily protein	NA	Protein kinase superfamily protein; FUNCTIONS IN: protein kinase activity, kinase activity, ATP binding; INVOLVED IN: protein amino acid phosphorylation; EXPRESSED IN: 12 plant structures; EXPRESSED DURING: 8 growth stages; CONTAINS InterPro DOMAIN/s: Protein kinase, catalytic domain (InterPro:IPR000719), Serine/threonine-protein kinase-like domain (InterPro:IPR017442), Protein kinase-like domain…	Protein kinase superfamily protein; FUNCTIONS IN: protein kinase activity, kinase activity, ATP binding; INVOLVED IN: protein amino acid phosphorylation; EXPRESSED IN: 12 plant structures; EXPRESSED DURING: 8 growth stages; CONTAINS InterPro DOMAIN/s: Protein kinase, catalytic domain (InterPro:IPR000719), Serine/threonine-protein kinase-like domain (InterPro:IPR017442), Protein kinase-like domain…			AT5G11410	-0.515944	1.21746	-1.2453	-5.1772	-1.08998	0.927399	-1.59172	-3.24099	1.56882		1	0.721955	0.482288	0.00258097	0.978176	1	0.161268	0.168035	1
protein_coding	RING/U-box superfamily protein	NA	RING/U-box superfamily protein; FUNCTIONS IN: zinc ion binding; INVOLVED IN: biological_process unknown; LOCATED IN: cellular_component unknown; CONTAINS InterPro DOMAIN/s: Zinc finger, RING-type (InterPro:IPR001841), Zinc finger, C3HC4 RING-type (InterPro:IPR018957); BEST Arabidopsis thaliana protein match is: RING-H2 finger C1A (TAIR:AT2G40830.3); Has 35333 Blast hits to 34131 proteins in 2444 …	RING/U-box superfamily protein; FUNCTIONS IN: zinc ion binding; INVOLVED IN: biological_process unknown; LOCATED IN: cellular_component unknown; CONTAINS InterPro DOMAIN/s: Zinc finger, RING-type (InterPro:IPR001841), Zinc finger, C3HC4 RING-type (InterPro:IPR018957); BEST Arabidopsis thaliana protein match is: RING-H2 finger C1A (TAIR:AT2G40830.3); Has 35333 Blast hits to 34131 proteins in 2444 …			AT3G10815	1.20828	1.20887	1.70304	1.63268	0.497568	0.614216	2.72766	1.88477	NE		1	0.892005	0.116344	0.311255	0.998638	1	0.00101127	0.127261	NA
protein_coding	heat shock protein 90.1	Encodes a cytosolic heat shock protein AtHSP90.1. AtHSP90.1 interacts with disease resistance signaling components SGT1b and RAR1 and is required for RPS2-mediated resistance.	heat shock protein 90.1 (HSP90.1); FUNCTIONS IN: unfolded protein binding, ATP binding; INVOLVED IN: defense response to bacterium, response to heat, response to arsenic; LOCATED IN: cytosol, cell wall, plasma membrane; EXPRESSED IN: 25 plant structures; EXPRESSED DURING: 14 growth stages; CONTAINS InterPro DOMAIN/s: Chaperone protein htpG (InterPro:IPR001404), Heat shock protein Hsp90, conserved…	Encodes a cytosolic heat shock protein AtHSP90.1. AtHSP90.1 interacts with disease resistance signaling components SGT1b and RAR1 and is required for RPS2-mediated resistance.	HEAT SHOCK PROTEIN 90.1 (HSP90.1)	(HSP81.1);HEAT SHOCK PROTEIN 81-1 (HSP81-1); (ATHS83);HEAT SHOCK PROTEIN 90.1 (HSP90.1);HEAT SHOCK PROTEIN 83 (HSP83);HEAT SHOCK PROTEIN 90.1 (ATHSP90.1);HEAT SHOCK PROTEIN 90-1 (AtHsp90-1)	AT5G52640	-0.267818	1.19714	1.14766	1.46703	1.33255	0.689834	1.51125	2.64913	-0.053856		1	0.971441	0.29976	0.116694	0.883294	1	0.0730603	0.00510739	1
protein_coding	FAD-binding Berberine family protein	NA	FAD-binding Berberine family protein; FUNCTIONS IN: electron carrier activity, oxidoreductase activity, FAD binding, catalytic activity; LOCATED IN: endomembrane system; EXPRESSED IN: 9 plant structures; EXPRESSED DURING: LP.06 six leaves visible, LP.04 four leaves visible, 4 anthesis, LP.08 eight leaves visible; CONTAINS InterPro DOMAIN/s: FAD-binding, type 2 (InterPro:IPR016166), Berberine/berb…	FAD-binding Berberine family protein; FUNCTIONS IN: electron carrier activity, oxidoreductase activity, FAD binding, catalytic activity; LOCATED IN: endomembrane system; EXPRESSED IN: 9 plant structures; EXPRESSED DURING: LP.06 six leaves visible, LP.04 four leaves visible, 4 anthesis, LP.08 eight leaves visible; CONTAINS InterPro DOMAIN/s: FAD-binding, type 2 (InterPro:IPR016166), Berberine/berb…			AT1G26380	0.354263	1.19421	1.70216	2.39321	1.35913	1.4804	2.03942	2.86061	NE		1	0.844814	0.07173	0.00354231	0.905132	0.438892	0.00194557	0.00129063	NA
protein_coding	NA	NA	unknown protein; BEST Arabidopsis thaliana protein match is: unknown protein (TAIR:AT1G64680.1); Has 35333 Blast hits to 34131 proteins in 2444 species: Archae - 798; Bacteria - 22429; Metazoa - 974; Fungi - 991; Plants - 531; Viruses - 0; Other Eukaryotes - 9610 (source: NCBI BLink).	unknown protein; BEST Arabidopsis thaliana protein match is: unknown protein (TAIR:AT1G64680.1); Has 143 Blast hits to 143 proteins in 26 species: Archae - 0; Bacteria - 6; Metazoa - 0; Fungi - 0; Plants - 122; Viruses - 0; Other Eukaryotes - 15 (source: NCBI BLink).			AT1G03055	0.746804	1.18098	NE	3.82674	0.197507	1.25551	1.14246	7.1397	0.495741		1	1	NA	0.000899818	1	1	0.685711	0.000460415	1
protein_coding	Glycosyl hydrolase family 47 protein	NA	Glycosyl hydrolase family 47 protein; FUNCTIONS IN: mannosyl-oligosaccharide 1,2-alpha-mannosidase activity, alpha-mannosidase activity, calcium ion binding; INVOLVED IN: protein amino acid N-linked glycosylation; LOCATED IN: endomembrane system, membrane; EXPRESSED IN: 21 plant structures; EXPRESSED DURING: 13 growth stages; CONTAINS InterPro DOMAIN/s: Glycoside hydrolase, family 47 (InterPro:IP…	Glycosyl hydrolase family 47 protein; FUNCTIONS IN: mannosyl-oligosaccharide 1,2-alpha-mannosidase activity, alpha-mannosidase activity, calcium ion binding; INVOLVED IN: protein amino acid N-linked glycosylation; LOCATED IN: endomembrane system, membrane; EXPRESSED IN: 21 plant structures; EXPRESSED DURING: 13 growth stages; CONTAINS InterPro DOMAIN/s: Glycoside hydrolase, family 47 (InterPro:IP…			AT5G43710	0.477579	1.18078	-0.684841	-5.61615	-1.21673	0.750443	-1.73616	-4.50902	0.686286		1	1	1	0.0057038	0.978176	1	0.479766	0.0422368	1
protein_coding	CBL-interacting protein kinase 23	Arabidopsis thaliana CBL-interacting protein kinase 23. CIPK23 serves as a positive regulator of the potassium transporter AKT1 by directly phosphorylating AKT1. CIPK23 is activated by the binding of two calcineurin B-like proteins, CBL1 and CBL9.	CBL-interacting protein kinase 23 (CIPK23); CONTAINS InterPro DOMAIN/s: Protein kinase, ATP binding site (InterPro:IPR017441), Serine/threonine-protein kinase domain (InterPro:IPR002290), NAF/FISL domain (InterPro:IPR018451), Serine/threonine-protein kinase-like domain (InterPro:IPR017442), Protein kinase-like domain (InterPro:IPR011009), Serine/threonine-protein kinase, active site (InterPro:IPR…	Arabidopsis thaliana CBL-interacting protein kinase 23. CIPK23 serves as a positive regulator of the potassium transporter AKT1 by directly phosphorylating AKT1. CIPK23 is activated by the binding of two calcineurin B-like proteins, CBL1 and CBL9.	CBL-INTERACTING PROTEIN KINASE 23 (CIPK23)	CBL-INTERACTING PROTEIN KINASE 23 (CIPK23);SNF1-RELATED PROTEIN KINASE 3.23 (SnRK3.23);SOS2-LIKE PROTEIN KINASE 17 (PKS17);LOW-K+-SENSITIVE 1 (LKS1); (ATCIPK23)	AT1G30270	-0.0776815	1.17934	2.07868	2.48242	0.580726	1.05539	2.38145	2.61378	0.958578		1	0.812617	0.0503539	0.00370726	1	0.833075	0.00194557	0.00649331	1
protein_coding	Late embryogenesis abundant (LEA) hydroxyproline-rich glycoprotein family	NA	Late embryogenesis abundant (LEA) hydroxyproline-rich glycoprotein family; CONTAINS InterPro DOMAIN/s: Late embryogenesis abundant protein, group 2 (InterPro:IPR004864); BEST Arabidopsis thaliana protein match is: Late embryogenesis abundant (LEA) hydroxyproline-rich glycoprotein family (TAIR:AT2G46150.1); Has 35333 Blast hits to 34131 proteins in 2444 species: Archae - 798; Bacteria - 22429; Met…	Late embryogenesis abundant (LEA) hydroxyproline-rich glycoprotein family; CONTAINS InterPro DOMAIN/s: Late embryogenesis abundant protein, group 2 (InterPro:IPR004864); BEST Arabidopsis thaliana protein match is: Late embryogenesis abundant (LEA) hydroxyproline-rich glycoprotein family (TAIR:AT2G46150.1); Has 35333 Blast hits to 34131 proteins in 2444 species: Archae - 798; Bacteria - 22429; Met…			AT1G64065	-0.0326606	1.17858	1.47117	3.87875	2.346	1.49231	1.25775	2.70252	-0.593742		1	0.726603	0.322368	0.000953245	0.653578	0.381686	0.176088	0.0373629	1
protein_coding	CLAVATA3/ESR-RELATED 13	Member of a large family of putative ligands homologous to the Clavata3 gene. Consists of a single exon. Can partially replace CLV3 function in vivo.	CLAVATA3/ESR-RELATED 13 (CLE13); BEST Arabidopsis thaliana protein match is: CLAVATA3/ESR-RELATED 12 (TAIR:AT1G68795.1); Has 69 Blast hits to 69 proteins in 14 species: Archae - 0; Bacteria - 0; Metazoa - 0; Fungi - 0; Plants - 69; Viruses - 0; Other Eukaryotes - 0 (source: NCBI BLink).	Member of a large family of putative ligands homologous to the Clavata3 gene. Consists of a single exon. Can partially replace CLV3 function in vivo.	CLAVATA3/ESR-RELATED 13 (CLE13)	CLAVATA3/ESR-RELATED 13 (CLE13)	AT1G73965	0.714801	1.17613	1.59106	2.12051	0.769459	0.897614	3.11064	2.96922	NE		1	1	0.122824	0.162623	0.978709	0.985173	0.00052622	0.102028	NA
protein_coding	cysteine-rich RLK (RECEPTOR-like protein kinase) 39	Encodes a cysteine-rich receptor-like protein kinase.	cysteine-rich RLK (RECEPTOR-like protein kinase) 39 (CRK39); FUNCTIONS IN: kinase activity; INVOLVED IN: protein amino acid phosphorylation; LOCATED IN: endomembrane system; CONTAINS InterPro DOMAIN/s: Protein kinase, ATP binding site (InterPro:IPR017441), Protein kinase, catalytic domain (InterPro:IPR000719), Protein of unknown function DUF26 (InterPro:IPR002902), Serine/threonine-protein kinase…	Encodes a cysteine-rich receptor-like protein kinase.	CYSTEINE-RICH RLK (RECEPTOR-LIKE PROTEIN KINASE) 39 (CRK39)	CYSTEINE-RICH RLK (RECEPTOR-LIKE PROTEIN KINASE) 39 (CRK39)	AT4G04540	0.648507	1.16696	1.72243	2.77542	0.284762	2.01703	2.46244	1.96031	NE		1	1	0.127707	0.0210342	1	0.445539	0.00329366	0.154728	NA
protein_coding	calmodulin like 37	NA	calmodulin like 37 (CML37); FUNCTIONS IN: calcium ion binding; INVOLVED IN: response to ozone; LOCATED IN: chloroplast; EXPRESSED IN: 12 plant structures; EXPRESSED DURING: 8 growth stages; CONTAINS InterPro DOMAIN/s: EF-Hand 1, calcium-binding site (InterPro:IPR018247), EF-HAND 2 (InterPro:IPR018249), EF-hand-like domain (InterPro:IPR011992), Calcium-binding EF-hand (InterPro:IPR002048), EF-hand…	calmodulin like 37 (CML37); FUNCTIONS IN: calcium ion binding; INVOLVED IN: response to ozone; LOCATED IN: chloroplast; EXPRESSED IN: 12 plant structures; EXPRESSED DURING: 8 growth stages; CONTAINS InterPro DOMAIN/s: EF-Hand 1, calcium-binding site (InterPro:IPR018247), EF-HAND 2 (InterPro:IPR018249), EF-hand-like domain (InterPro:IPR011992), Calcium-binding EF-hand (InterPro:IPR002048), EF-hand…	CALMODULIN LIKE 37 (CML37)	CALMODULIN LIKE 37 (CML37);CALMODULIN LIKE 39 (CML39)	AT5G42380	-0.166451	1.16691	1.6955	2.40425	1.14155	1.15386	2.43797	2.93636	NE		1	0.767659	0.230701	0.00946328	0.905132	0.776584	0.00246553	0.00175484	NA
protein_coding	cytochrome P450, family 71, subfamily A, polypeptide 13	putative cytochrome P450	cytochrome P450, family 71, subfamily A, polypeptide 13 (CYP71A13); CONTAINS InterPro DOMAIN/s: Cytochrome P450 (InterPro:IPR001128), Cytochrome P450, E-class, group I (InterPro:IPR002401), Cytochrome P450, conserved site (InterPro:IPR017972); BEST Arabidopsis thaliana protein match is: cytochrome P450, family 71, subfamily A, polypeptide 12 (TAIR:AT2G30750.1); Has 35333 Blast hits to 34131 prote…	putative cytochrome P450	CYTOCHROME P450, FAMILY 71, SUBFAMILY A, POLYPEPTIDE 13 (CYP71A13)	CYTOCHROME P450, FAMILY 71, SUBFAMILY A, POLYPEPTIDE 13 (CYP71A13)	AT2G30770	0.699876	1.16684	2.65515	4.25165	NE	0.516968	3.81057	4.11277	NE		1	1	0.00464646	6.0172e-07	NA	1	8.27714e-08	0.000892492	NA
protein_coding	NA	NA	unknown protein; BEST Arabidopsis thaliana protein match is: unknown protein (TAIR:AT2G32210.1); Has 180 Blast hits to 180 proteins in 22 species: Archae - 0; Bacteria - 0; Metazoa - 0; Fungi - 10; Plants - 170; Viruses - 0; Other Eukaryotes - 0 (source: NCBI BLink).	unknown protein; BEST Arabidopsis thaliana protein match is: unknown protein (TAIR:AT2G32210.1); Has 180 Blast hits to 180 proteins in 22 species: Archae - 0; Bacteria - 0; Metazoa - 0; Fungi - 10; Plants - 170; Viruses - 0; Other Eukaryotes - 0 (source: NCBI BLink).			AT1G56060	0.436751	1.16607	1.20853	2.33707	1.60144	0.908578	2.04262	2.06707	-2.84582		1	0.767659	0.28362	0.00973326	0.832371	0.831127	0.00301145	0.0725747	1
protein_coding	NA	NA	unknown protein; FUNCTIONS IN: molecular_function unknown; INVOLVED IN: biological_process unknown; LOCATED IN: endomembrane system; Has 0 Blast hits to 0 proteins in 0 species (source: NCBI BLink).	unknown protein; FUNCTIONS IN: molecular_function unknown; INVOLVED IN: biological_process unknown; LOCATED IN: endomembrane system; Has 0 Blast hits to 0 proteins in 0 species (source: NCBI BLink).			AT3G13433	NE	1.16054	1.78966	3.03264	NE	0.339289	1.61702	2.02677	NE		NA	0.938501	0.0755401	0.000506122	NA	1	0.0144875	0.133595	NA
protein_coding	Ribonuclease III family protein	NA	Ribonuclease III family protein; FUNCTIONS IN: RNA binding, ribonuclease III activity; INVOLVED IN: RNA processing; EXPRESSED IN: 21 plant structures; EXPRESSED DURING: 13 growth stages; CONTAINS InterPro DOMAIN/s: Ribonuclease III (InterPro:IPR000999); BEST Arabidopsis thaliana protein match is: Ribonuclease III family protein (TAIR:AT1G55140.1).	Ribonuclease III family protein; FUNCTIONS IN: RNA binding, ribonuclease III activity; INVOLVED IN: RNA processing; EXPRESSED IN: 21 plant structures; EXPRESSED DURING: 13 growth stages; CONTAINS InterPro DOMAIN/s: Ribonuclease III (InterPro:IPR000999); BEST Arabidopsis thaliana protein match is: Ribonuclease III family protein (TAIR:AT1G55140.1); Has 1542 Blast hits to 1541 proteins in 746 speci…			AT3G13740	0.248501	1.14973	-0.00672704	-4.20461	1.52834	0.582652	-1.29392	-4.28274	-0.29425		1	1	1	0.00925993	0.848931	1	0.223611	0.0284751	1
protein_coding	Kelch repeat-containing F-box family protein	NA	Kelch repeat-containing F-box family protein; FUNCTIONS IN: ubiquitin-protein ligase activity; INVOLVED IN: ubiquitin-dependent protein catabolic process; LOCATED IN: chloroplast; EXPRESSED IN: 22 plant structures; EXPRESSED DURING: 11 growth stages; CONTAINS InterPro DOMAIN/s: F-box domain, cyclin-like (InterPro:IPR001810), F-box domain, Skp2-like (InterPro:IPR022364), Galactose oxidase/kelch, b…	Kelch repeat-containing F-box family protein; FUNCTIONS IN: ubiquitin-protein ligase activity; INVOLVED IN: ubiquitin-dependent protein catabolic process; LOCATED IN: chloroplast; EXPRESSED IN: 22 plant structures; EXPRESSED DURING: 11 growth stages; CONTAINS InterPro DOMAIN/s: F-box domain, cyclin-like (InterPro:IPR001810), F-box domain, Skp2-like (InterPro:IPR022364), Galactose oxidase/kelch, b…			AT1G51550	-0.524332	1.14355	-3.26827	-1.70916	0.35658	-0.483959	-4.40752	-0.426164	0.997094		1	1	0.322114	0.548854	1	1	0.00743878	0.660251	1
protein_coding	NA	NA	unknown protein; FUNCTIONS IN: molecular_function unknown; INVOLVED IN: biological_process unknown; LOCATED IN: cellular_component unknown; EXPRESSED IN: 7 plant structures; EXPRESSED DURING: 6 growth stages; Has 106 Blast hits to 106 proteins in 53 species: Archae - 8; Bacteria - 0; Metazoa - 47; Fungi - 2; Plants - 36; Viruses - 0; Other Eukaryotes - 13 (source: NCBI BLink).	Encodes SSN2 (suppressor of sni1 2), a suppressor of SNI1 (AT4G18470). SSN2 contains a SWIM (SWI2/SNF2 and MuDR) domain found in a variety of prokaryotic and eukaryotic proteins. Involved in plant immune response and homologous recombination.	SUPPRESSOR OF SNI1 2 (SSN2)	SUPPRESSOR OF SNI1 2 (SSN2)	AT4G33925	-4.42165	1.14082	0.811659	1.11762	NE	1.92937	4.05284	5.20702	-0.855505		0.655496	1	0.75672	0.581825	NA	0.72608	0.00153499	0.118426	1
protein_coding	WRKY DNA-binding protein 55	member of WRKY Transcription Factor; Group III	WRKY DNA-binding protein 55 (WRKY55); CONTAINS InterPro DOMAIN/s: DNA-binding WRKY (InterPro:IPR003657); BEST Arabidopsis thaliana protein match is: WRKY DNA-binding protein 46 (TAIR:AT2G46400.1); Has 942 Blast hits to 929 proteins in 64 species: Archae - 0; Bacteria - 0; Metazoa - 0; Fungi - 0; Plants - 942; Viruses - 0; Other Eukaryotes - 0 (source: NCBI BLink).	member of WRKY Transcription Factor; Group III	WRKY DNA-BINDING PROTEIN 55 (WRKY55)	WRKY DNA-BINDING PROTEIN 55 (WRKY55);WRKY DNA-BINDING PROTEIN 55 (ATWRKY55)	AT2G40740	NE	1.10449	1.97979	5.1165	NE	0.933062	2.44352	3.21078	NE		NA	1	0.219761	0.000168281	NA	1	0.0232003	0.394932	NA
protein_coding	UDP-Glycosyltransferase superfamily protein	NA	UGT85A1; FUNCTIONS IN: in 6 functions; INVOLVED IN: metabolic process; LOCATED IN: cellular_component unknown; EXPRESSED IN: 22 plant structures; EXPRESSED DURING: 10 growth stages; CONTAINS InterPro DOMAIN/s: UDP-glucuronosyl/UDP-glucosyltransferase (InterPro:IPR002213); BEST Arabidopsis thaliana protein match is: UDP-glucosyl transferase 85A3 (TAIR:AT1G22380.1); Has 7940 Blast hits to 7832 prot…	UGT85A1; FUNCTIONS IN: in 6 functions; INVOLVED IN: metabolic process; LOCATED IN: cellular_component unknown; EXPRESSED IN: 22 plant structures; EXPRESSED DURING: 10 growth stages; CONTAINS InterPro DOMAIN/s: UDP-glucuronosyl/UDP-glucosyltransferase (InterPro:IPR002213); BEST Arabidopsis thaliana protein match is: UDP-glucosyl transferase 85A3 (TAIR:AT1G22380.1); Has 7940 Blast hits to 7832 prot…	(UGT85A1)	(UGT85A1);ARABIDOPSIS THALIANA UDP-GLUCOSYL TRANSFERASE 85A1 (ATUGT85A1)	AT1G22400	0.0205212	1.08826	1.95046	2.50565	0.920682	1.55784	2.5231	3.04663	2.02438		1	0.809914	0.0230055	0.00334214	0.953682	0.279122	0.00044956	0.000793493	1
protein_coding	Polynucleotidyl transferase, ribonuclease H-like superfamily protein	NA	Polynucleotidyl transferase, ribonuclease H-like superfamily protein; FUNCTIONS IN: hydrolase activity, acting on ester bonds, nucleic acid binding; INVOLVED IN: DNA repair, response to DNA damage stimulus, nucleobase, nucleoside, nucleotide and nucleic acid metabolic process, DNA recombination; LOCATED IN: cytoplasm; CONTAINS InterPro DOMAIN/s: Resolvase, RNase H-like fold (InterPro:IPR006641), …	Polynucleotidyl transferase, ribonuclease H-like superfamily protein; FUNCTIONS IN: hydrolase activity, acting on ester bonds, nucleic acid binding; INVOLVED IN: DNA repair, response to DNA damage stimulus, nucleobase, nucleoside, nucleotide and nucleic acid metabolic process, DNA recombination; LOCATED IN: cytoplasm; CONTAINS InterPro DOMAIN/s: Resolvase, RNase H-like fold (InterPro:IPR006641), …			AT3G52905	0.958992	1.08803	NE	NE	-0.579566	-1.38669	-3.00937	-5.89403	1.56468		1	1	NA	NA	1	1	0.112655	0.00266637	1
protein_coding	protochlorophyllide oxidoreductase B	light-dependent NADPH:protochlorophyllide oxidoreductase B	protochlorophyllide oxidoreductase B (PORB); FUNCTIONS IN: oxidoreductase activity, protochlorophyllide reductase activity; INVOLVED IN: chlorophyll biosynthetic process, response to ethylene stimulus; LOCATED IN: chloroplast thylakoid membrane, chloroplast, membrane; EXPRESSED IN: 22 plant structures; EXPRESSED DURING: 14 growth stages; CONTAINS InterPro DOMAIN/s: NAD(P)-binding domain (InterPro…	light-dependent NADPH:protochlorophyllide oxidoreductase B	PROTOCHLOROPHYLLIDE OXIDOREDUCTASE B (PORB)	PROTOCHLOROPHYLLIDE OXIDOREDUCTASE B (PORB)	AT4G27440	0.599097	1.08755	-1.07421	-4.2762	-3.55538	-0.630738	-1.96981	-4.27762	0.730925		1	0.88747	0.666421	0.000587048	0.239939	1	0.0823145	0.00397066	1
protein_coding	zinc finger (CCCH-type) family protein	NA	CZF1; CONTAINS InterPro DOMAIN/s: Zinc finger, CCCH-type (InterPro:IPR000571), Ankyrin repeat-containing domain (InterPro:IPR020683), Ankyrin repeat (InterPro:IPR002110); BEST Arabidopsis thaliana protein match is: salt-inducible zinc finger 1 (TAIR:AT3G55980.1); Has 35333 Blast hits to 34131 proteins in 2444 species: Archae - 798; Bacteria - 22429; Metazoa - 974; Fungi - 991; Plants - 531; Virus…	CZF1; CONTAINS InterPro DOMAIN/s: Zinc finger, CCCH-type (InterPro:IPR000571), Ankyrin repeat-containing domain (InterPro:IPR020683), Ankyrin repeat (InterPro:IPR002110); BEST Arabidopsis thaliana protein match is: salt-inducible zinc finger 1 (TAIR:AT3G55980.1); Has 1196 Blast hits to 1143 proteins in 183 species: Archae - 4; Bacteria - 47; Metazoa - 401; Fungi - 61; Plants - 441; Viruses - 2; O…	(CZF1)	(ZFAR1); (CZF1); (ATSZF2);(SALT-INDUCIBLE ZINC FINGER 2 (SZF2)	AT2G40140	0.663604	1.07708	1.78343	1.51713	1.72532	0.862	1.97521	1.91308	-0.277281		1	0.775174	0.0755401	0.10595	0.769274	0.852558	0.00237284	0.0608943	1
protein_coding	Protein of unknown function (DUF630 and DUF632)	NA	Protein of unknown function (DUF630 and DUF632); INVOLVED IN: N-terminal protein myristoylation; EXPRESSED IN: 20 plant structures; EXPRESSED DURING: 11 growth stages; CONTAINS InterPro DOMAIN/s: Protein of unknown function DUF630 (InterPro:IPR006868), Protein of unknown function DUF632 (InterPro:IPR006867); BEST Arabidopsis thaliana protein match is: Protein of unknown function (DUF630 and DUF63…	Protein of unknown function (DUF630 and DUF632); INVOLVED IN: N-terminal protein myristoylation; EXPRESSED IN: 20 plant structures; EXPRESSED DURING: 11 growth stages; CONTAINS InterPro DOMAIN/s: Protein of unknown function DUF630 (InterPro:IPR006868), Protein of unknown function DUF632 (InterPro:IPR006867); BEST Arabidopsis thaliana protein match is: Protein of unknown function (DUF630 and DUF63…			AT1G77500	-0.00824443	1.07451	1.34518	2.90378	0.358227	0.757693	1.35448	2.44316	0.252891		1	0.858957	0.200777	0.000377443	1	1	0.0839655	0.072263	1
protein_coding	VQ motif-containing protein	NA	VQ motif-containing protein; FUNCTIONS IN: molecular_function unknown; INVOLVED IN: biological_process unknown; LOCATED IN: chloroplast; EXPRESSED IN: stem, inflorescence meristem, sepal, leaf, stamen; EXPRESSED DURING: LP.06 six leaves visible, LP.04 four leaves visible, 4 anthesis; CONTAINS InterPro DOMAIN/s: VQ (InterPro:IPR008889); BEST Arabidopsis thaliana protein match is: VQ motif-containi…	VQ motif-containing protein; FUNCTIONS IN: molecular_function unknown; INVOLVED IN: biological_process unknown; LOCATED IN: chloroplast; EXPRESSED IN: stem, inflorescence meristem, sepal, leaf, stamen; EXPRESSED DURING: LP.06 six leaves visible, LP.04 four leaves visible, 4 anthesis; CONTAINS InterPro DOMAIN/s: VQ (InterPro:IPR008889); BEST Arabidopsis thaliana protein match is: VQ motif-containi…			AT3G22160	-0.484256	1.06389	1.38429	2.51159	0.806408	0.310445	1.60223	1.81894	NE		1	1	0.261203	0.00571308	0.978709	1	0.0509798	0.0807359	NA
protein_coding	arabinogalactan protein 12	Encodes a GPI-anchored arabinogalactan (AG) peptide with a short 'classical' backbone of 10 amino acids, seven of which are conserved among the 4 other Arabidopsis AG peptides. These peptides may be involved in cell signaling.	arabinogalactan protein 12 (AGP12); BEST Arabidopsis thaliana protein match is: arabinogalactan protein 14 (TAIR:AT5G56540.1); Has 50 Blast hits to 50 proteins in 9 species: Archae - 0; Bacteria - 0; Metazoa - 0; Fungi - 0; Plants - 50; Viruses - 0; Other Eukaryotes - 0 (source: NCBI BLink).	Encodes a GPI-anchored arabinogalactan (AG) peptide with a short 'classical' backbone of 10 amino acids, seven of which are conserved among the 4 other Arabidopsis AG peptides. These peptides may be involved in cell signaling.	ARABINOGALACTAN PROTEIN 12 (AGP12)	(ATAGP12);ARABINOGALACTAN PROTEIN 12 (AGP12)	AT3G13520	0.610149	1.05262	1.27109	2.25095	0.613938	0.133426	1.90555	1.77847	-0.0219786		1	1	0.294933	0.00796287	0.987472	1	0.00925997	0.133362	1
protein_coding	glutamate receptor 3.4	member of Putative ligand-gated ion channel subunit family	glutamate receptor 3.4 (GLR3.4); FUNCTIONS IN: protein binding, intracellular ligand-gated ion channel activity; INVOLVED IN: cellular calcium ion homeostasis, response to light stimulus; LOCATED IN: integral to membrane, membrane; EXPRESSED IN: 20 plant structures; EXPRESSED DURING: 13 growth stages; CONTAINS InterPro DOMAIN/s: Extracellular solute-binding protein, family 3 (InterPro:IPR001638),…	Encodes a putative glutamate receptor GLR3 with dual localization in plastid and plasma membrane.	GLUTAMATE RECEPTOR 3.4 (GLR3.4)	GLUTAMATE RECEPTOR 3.4 (ATGLR3.4); (GLUR3);GLUTAMATE RECEPTOR 3.4 (GLR3.4)	AT1G05200	-0.257395	1.05126	-0.146996	-5.5373	-1.38927	-0.0912979	-1.35231	-5.07804	0.187218		1	1	0.905866	0.00764595	0.918769	1	0.265831	0.0101659	1
protein_coding	C2 calcium/lipid-binding plant phosphoribosyltransferase family protein	NA	C2 calcium/lipid-binding plant phosphoribosyltransferase family protein; CONTAINS InterPro DOMAIN/s: C2 membrane targeting protein (InterPro:IPR018029), C2 calcium/lipid-binding domain, CaLB (InterPro:IPR008973), Phosphoribosyltransferase C-terminal (InterPro:IPR013583), C2 calcium-dependent membrane targeting (InterPro:IPR000008); BEST Arabidopsis thaliana protein match is: C2 calcium/lipid-bind…	C2 calcium/lipid-binding plant phosphoribosyltransferase family protein; CONTAINS InterPro DOMAIN/s: C2 membrane targeting protein (InterPro:IPR018029), C2 calcium/lipid-binding domain, CaLB (InterPro:IPR008973), Phosphoribosyltransferase C-terminal (InterPro:IPR013583), C2 calcium-dependent membrane targeting (InterPro:IPR000008); BEST Arabidopsis thaliana protein match is: C2 calcium/lipid-bind…			AT4G00700	NE	1.04995	3.99686	3.83948	NE	1.96231	2.66108	2.32631	NE		NA	1	0.00198872	0.00465319	NA	1	0.00445443	0.115632	NA
protein_coding	F-box family protein with a domain of unknown function (DUF295)	NA	CONTAINS InterPro DOMAIN/s: F-box domain, cyclin-like (InterPro:IPR001810), F-box domain, Skp2-like (InterPro:IPR022364), Protein of unknown function DUF295 (InterPro:IPR005174); BEST Arabidopsis thaliana protein match is: unknown protein (TAIR:AT4G04480.1); Has 486 Blast hits to 359 proteins in 16 species: Archae - 0; Bacteria - 4; Metazoa - 0; Fungi - 0; Plants - 482; Viruses - 0; Other Eukaryo…	CONTAINS InterPro DOMAIN/s: F-box domain, cyclin-like (InterPro:IPR001810), F-box domain, Skp2-like (InterPro:IPR022364), Protein of unknown function DUF295 (InterPro:IPR005174); BEST Arabidopsis thaliana protein match is: unknown protein (TAIR:AT4G04480.1); Has 486 Blast hits to 359 proteins in 16 species: Archae - 0; Bacteria - 4; Metazoa - 0; Fungi - 0; Plants - 482; Viruses - 0; Other Eukaryo…			AT4G22030	-0.0355121	1.03958	0.286855	6.65898	NE	1.08059	1.61997	4.19849	NE		1	1	0.82499	0.000340616	NA	0.975887	0.213673	0.00805369	NA
protein_coding	beta glucosidase 46	NA	beta glucosidase 46 (BGLU46); FUNCTIONS IN: cation binding, hydrolase activity, hydrolyzing O-glycosyl compounds, catalytic activity; INVOLVED IN: lignin biosynthetic process; EXPRESSED IN: 12 plant structures; EXPRESSED DURING: 4 anthesis, F mature embryo stage, petal differentiation and expansion stage, E expanded cotyledon stage, D bilateral stage; CONTAINS InterPro DOMAIN/s: Glycoside hydrola…	beta glucosidase 46 (BGLU46); FUNCTIONS IN: cation binding, hydrolase activity, hydrolyzing O-glycosyl compounds, catalytic activity; INVOLVED IN: lignin biosynthetic process; LOCATED IN: endomembrane system; EXPRESSED IN: 12 plant structures; EXPRESSED DURING: 4 anthesis, F mature embryo stage, petal differentiation and expansion stage, E expanded cotyledon stage, D bilateral stage; CONTAINS Int…	BETA GLUCOSIDASE 46 (BGLU46)	BETA GLUCOSIDASE 46 (BGLU46)	AT1G61820	NE	1.02613	2.17381	4.2873	NE	1.23184	4.02283	4.18279	NE		NA	0.944541	0.0835905	9.39695e-05	NA	0.736467	1.09276e-05	0.000575168	NA
protein_coding	Toll-Interleukin-Resistance (TIR) domain-containing protein	NA	Toll-Interleukin-Resistance (TIR) domain-containing protein; FUNCTIONS IN: transmembrane receptor activity, ATP binding; INVOLVED IN: signal transduction, defense response, apoptosis, innate immune response; LOCATED IN: intrinsic to membrane; EXPRESSED IN: 20 plant structures; EXPRESSED DURING: 10 growth stages; CONTAINS InterPro DOMAIN/s: NB-ARC (InterPro:IPR002182), Toll-Interleukin receptor (I…	Toll-Interleukin-Resistance (TIR) domain-containing protein; FUNCTIONS IN: transmembrane receptor activity, ATP binding; INVOLVED IN: signal transduction, defense response, apoptosis, innate immune response; LOCATED IN: intrinsic to membrane; EXPRESSED IN: 20 plant structures; EXPRESSED DURING: 10 growth stages; CONTAINS InterPro DOMAIN/s: NB-ARC (InterPro:IPR002182), Toll-Interleukin receptor (I…			AT1G72900	1.14275	1.02611	2.35085	2.00229	1.53215	1.99124	2.14135	2.2379	-0.343191		1	1	0.0491593	0.0726434	0.906598	0.381686	0.00743283	0.152246	1
protein_coding	isopropylmalate dehydrogenase 1	The AtIMD1 is one out of 3 genes encoding the enzyme 3-isopropylmalate dehydrogenase involved in leucine biosynthesis in Arabidopsis. Its subcellular location has been targeted to plastids. Encodes methylthioalkylmalate dehydrogenase. Involved in glucosinolate biosynthesis, in methionine chain elongation.	isopropylmalate dehydrogenase 1; FUNCTIONS IN: 3-isopropylmalate dehydrogenase activity; INVOLVED IN: glucosinolate biosynthetic process, leucine biosynthetic process, response to salt stress, metabolic process; LOCATED IN: chloroplast, plastid; EXPRESSED IN: root, leaf; EXPRESSED DURING: seedling growth; CONTAINS InterPro DOMAIN/s: Isopropylmalate dehydrogenase (InterPro:IPR004429), Isocitrate/i…	The AtIMD1 is one out of 3 genes encoding the enzyme 3-isopropylmalate dehydrogenase involved in leucine biosynthesis in Arabidopsis. Its subcellular location has been targeted to plastids. Encodes methylthioalkylmalate dehydrogenase. Involved in glucosinolate biosynthesis, in methionine chain elongation.	ISOPROPYLMALATE DEHYDROGENASE 1 (IMD1)	ISOPROPYLMALATE DEHYDROGENASE 1 (IMD1);ARABIDOPSIS ISOPROPYLMALATE DEHYDROGENASE 1 (ATIMD1)	AT5G14200	0.472255	1.00717	-1.64879	-3.29018	0.330604	0.064977	-4.21367	-5.14891	0.86274		1	1	0.828485	0.172019	1	1	0.00517885	0.0142197	1
protein_coding	GTP-binding protein-related	NA	GTP-binding protein-related; FUNCTIONS IN: GTP binding; INVOLVED IN: biological_process unknown; LOCATED IN: chloroplast, chloroplast stroma; EXPRESSED IN: 21 plant structures; EXPRESSED DURING: 13 growth stages; CONTAINS InterPro DOMAIN/s: Protein of unknown function DUF933 (InterPro:IPR013029), TGS-like (InterPro:IPR012676), GTP1/OBG (InterPro:IPR006073), Conserved hypothetical protein CHP00092…	GTP-binding protein-related; FUNCTIONS IN: GTP binding; INVOLVED IN: biological_process unknown; LOCATED IN: chloroplast, chloroplast stroma; EXPRESSED IN: 21 plant structures; EXPRESSED DURING: 13 growth stages; CONTAINS InterPro DOMAIN/s: Protein of unknown function DUF933 (InterPro:IPR013029), TGS-like (InterPro:IPR012676), GTP1/OBG (InterPro:IPR006073), Conserved hypothetical protein CHP00092…			AT1G56050	-1.10142	1.00678	2.31156	2.45457	-0.651911	0.633511	2.19911	1.64308	-0.603426		1	1	0.0209586	0.0838205	0.955814	1	0.00722588	0.412557	1
protein_coding	Protein kinase superfamily protein	NA	Protein kinase superfamily protein; FUNCTIONS IN: kinase activity; INVOLVED IN: protein amino acid phosphorylation; LOCATED IN: endomembrane system; CONTAINS InterPro DOMAIN/s: Protein kinase, ATP binding site (InterPro:IPR017441), Serine/threonine-protein kinase domain (InterPro:IPR002290), Serine-threonine/tyrosine-protein kinase (InterPro:IPR001245), Serine/threonine-protein kinase, active sit…	Protein kinase superfamily protein; FUNCTIONS IN: kinase activity; INVOLVED IN: protein amino acid phosphorylation; LOCATED IN: endomembrane system; CONTAINS InterPro DOMAIN/s: Protein kinase, ATP binding site (InterPro:IPR017441), Serine/threonine-protein kinase domain (InterPro:IPR002290), Serine-threonine/tyrosine-protein kinase (InterPro:IPR001245), Serine/threonine-protein kinase, active sit…			AT1G66910	-0.979857	1.00529	-1.00246	-3.68578	-0.24559	0.609591	-0.445078	-3.73464	-0.246098		1	1	0.693654	0.0173245	1	1	0.779529	0.00958934	1
protein_coding	Cytochrome P450 superfamily protein	Mutations in pad3 are defective in biosynthesis of the indole derived phytoalexin camalexin. Encodes a cytochrome P450 enzyme that catalyzes the conversion of dihydrocamalexic acid to camalexin.	PHYTOALEXIN DEFICIENT 3 (PAD3); FUNCTIONS IN: dihydrocamalexic acid decarboxylase activity, monooxygenase activity, oxygen binding; INVOLVED IN: in 6 processes; LOCATED IN: endoplasmic reticulum, microsome; EXPRESSED IN: 15 plant structures; EXPRESSED DURING: 9 growth stages; CONTAINS InterPro DOMAIN/s: Cytochrome P450 (InterPro:IPR001128), Cytochrome P450, E-class, group I (InterPro:IPR002401), …	Mutations in pad3 are defective in biosynthesis of the indole derived phytoalexin camalexin. Encodes a cytochrome P450 enzyme that catalyzes the conversion of dihydrocamalexic acid to camalexin.	PHYTOALEXIN DEFICIENT 3 (PAD3)	(CYP71B15);PHYTOALEXIN DEFICIENT 3 (PAD3)	AT3G26830	1.07504	1.00405	1.47332	3.32601	6.46049	0.530881	1.95534	2.70818	NE		1	1	0.16294	0.000241616	0.171561	1	0.0036136	0.0110583	NA
protein_coding	S-adenosyl-L-methionine-dependent methyltransferases superfamily protein	NA	S-adenosyl-L-methionine-dependent methyltransferases superfamily protein; CONTAINS InterPro DOMAIN/s: Protein of unknown function DUF248, methyltransferase putative (InterPro:IPR004159); BEST Arabidopsis thaliana protein match is: S-adenosyl-L-methionine-dependent methyltransferases superfamily protein (TAIR:AT5G64030.1); Has 8058 Blast hits to 6201 proteins in 616 species: Archae - 19; Bacteria …	S-adenosyl-L-methionine-dependent methyltransferases superfamily protein; CONTAINS InterPro DOMAIN/s: Protein of unknown function DUF248, methyltransferase putative (InterPro:IPR004159); BEST Arabidopsis thaliana protein match is: S-adenosyl-L-methionine-dependent methyltransferases superfamily protein (TAIR:AT5G64030.1); Has 8058 Blast hits to 6201 proteins in 616 species: Archae - 19; Bacteria …			AT1G19430	1.43079	1.00112	-7.35065e-05	-3.46474	3.56597	-0.581575	-0.728672	-3.05291	2.08942		1	1	1	0.00927047	0.413014	1	0.695316	0.113828	0.77712
protein_coding	chlororespiratory reduction 7	Encodes a protein of the chloroplastic NAD(P)H dehydrogenase complex (NDH Complex) involved in respiration, photosystem I (PSI) cyclic electron transport and CO2 uptake. The product of this gene appears to be essential for the stable formation of the NDH Complex.	CHLORORESPIRATORY REDUCTION 7 (CRR7); FUNCTIONS IN: molecular_function unknown; INVOLVED IN: NAD(P)H dehydrogenase complex assembly; LOCATED IN: chloroplast, NAD(P)H dehydrogenase complex (plastoquinone), membrane; EXPRESSED IN: 18 plant structures; EXPRESSED DURING: 13 growth stages; CONTAINS InterPro DOMAIN/s: Protein of unknown function DUF3571 (InterPro:IPR021954); Has 30201 Blast hits to 173…	Encodes a protein of the chloroplastic NAD(P)H dehydrogenase complex (NDH Complex) involved in respiration, photosystem I (PSI) cyclic electron transport and CO2 uptake. The product of this gene appears to be essential for the stable formation of the NDH Complex.	CHLORORESPIRATORY REDUCTION 7 (CRR7)	CHLORORESPIRATORY REDUCTION 7 (CRR7)	AT5G39210	NE	NE	NE	NE	-3.78839	NE	NE	-5.98042	0.274904		NA	NA	NA	NA	0.426446	NA	NA	0.00183991	1
protein_coding	Protein kinase family protein	NA	Protein kinase family protein; FUNCTIONS IN: kinase activity; INVOLVED IN: protein amino acid phosphorylation; LOCATED IN: endomembrane system; CONTAINS InterPro DOMAIN/s: Protein kinase, catalytic domain (InterPro:IPR000719), Serine/threonine-protein kinase-like domain (InterPro:IPR017442), Protein kinase-like domain (InterPro:IPR011009), Serine/threonine-protein kinase, active site (InterPro:IP…	Protein kinase family protein; FUNCTIONS IN: kinase activity; INVOLVED IN: protein amino acid phosphorylation; LOCATED IN: endomembrane system; CONTAINS InterPro DOMAIN/s: Protein kinase, catalytic domain (InterPro:IPR000719), Serine/threonine-protein kinase-like domain (InterPro:IPR017442), Protein kinase-like domain (InterPro:IPR011009), Serine/threonine-protein kinase, active site (InterPro:IP…			AT3G25490	NE	NE	NE	5.96984	NE	NE	NE	6.06749	NE		NA	NA	NA	0.00201923	NA	NA	NA	0.0150559	NA
protein_coding	Phosphorylase superfamily protein	NA	Phosphorylase superfamily protein; FUNCTIONS IN: catalytic activity; INVOLVED IN: nucleoside metabolic process; LOCATED IN: endomembrane system; EXPRESSED IN: hypocotyl, root, flower; EXPRESSED DURING: 4 anthesis; CONTAINS InterPro DOMAIN/s: Nucleoside phosphorylase (InterPro:IPR000845), Nucleoside phosphorylase, family 1 (InterPro:IPR018017); BEST Arabidopsis thaliana protein match is: Phosphory…	Phosphorylase superfamily protein; FUNCTIONS IN: catalytic activity; INVOLVED IN: nucleoside metabolic process; LOCATED IN: endomembrane system; EXPRESSED IN: hypocotyl, root, flower; EXPRESSED DURING: 4 anthesis; CONTAINS InterPro DOMAIN/s: Nucleoside phosphorylase (InterPro:IPR000845), Nucleoside phosphorylase, family 1 (InterPro:IPR018017); BEST Arabidopsis thaliana protein match is: Phosphory…			AT4G28940	NE	NE	NE	5.90971	NE	NE	NE	2.57693	NE		NA	NA	NA	0.00555571	NA	NA	NA	0.166497	NA
protein_coding	NA	NA	unknown protein; BEST Arabidopsis thaliana protein match is: unknown protein (TAIR:AT3G57930.2); Has 1381 Blast hits to 1230 proteins in 175 species: Archae - 3; Bacteria - 25; Metazoa - 672; Fungi - 135; Plants - 127; Viruses - 30; Other Eukaryotes - 389 (source: NCBI BLink).	unknown protein; BEST Arabidopsis thaliana protein match is: unknown protein (TAIR:AT3G57930.2); Has 1381 Blast hits to 1230 proteins in 175 species: Archae - 3; Bacteria - 25; Metazoa - 672; Fungi - 135; Plants - 127; Viruses - 30; Other Eukaryotes - 389 (source: NCBI BLink).			AT2G42190	-0.040775	NE	NE	-3.91984	-3.38351	NE	NE	-5.44509	0.00644334		1	NA	NA	0.298879	0.322099	NA	NA	0.00266637	1
protein_coding	magnesium ion binding;thiamin pyrophosphate binding;hydro-lyases;catalytics;2-succinyl-5-enolpyruvyl-6-hydroxy-3-cyclohexene-1-carboxylic-acid synthases	Homologous to the four eubacterial men genes involved in menanoquinone biosynthesis. Studies of mutants defective in this gene demonstrated its involvement in phylloquinone biosynthesis in Arabidopsis.	magnesium ion binding;thiamin pyrophosphate binding;hydro-lyases;catalytics;2-succinyl-5-enolpyruvyl-6-hydroxy-3-cyclohexene-1-carboxylic-acid synthases; FUNCTIONS IN: 2-succinyl-5-enolpyruvyl-6-hydroxy-3-cyclohexene-1-carboxylic-acid synthase activity, hydro-lyase activity, magnesium ion binding, thiamin pyrophosphate binding, catalytic activity; INVOLVED IN: phylloquinone biosynthetic process, …	Homologous to the four eubacterial men genes involved in menanoquinone biosynthesis. Studies of mutants defective in this gene demonstrated its involvement in phylloquinone biosynthesis in Arabidopsis.	PHYLLO (PHYLLO)	PHYLLO (PHYLLO)	AT1G68890	0.450633	NE	NE	-4.2516	-1.04329	NE	-0.656185	-5.66972	0.657216		1	NA	NA	0.156745	0.978709	NA	0.721347	0.00883686	1
protein_coding	isopropylmalate isomerase 1	NA	isopropylmalate isomerase 1 (IPMI1); FUNCTIONS IN: hydro-lyase activity, 3-isopropylmalate dehydratase activity; INVOLVED IN: leucine biosynthetic process, metabolic process; LOCATED IN: plastid; EXPRESSED IN: 19 plant structures; EXPRESSED DURING: 9 growth stages; CONTAINS InterPro DOMAIN/s: 3-isopropylmalate dehydratase, small subunit-like (InterPro:IPR012305), Aconitase A/isopropylmalate dehyd…	isopropylmalate isomerase 1 (IPMI1); FUNCTIONS IN: hydro-lyase activity, 3-isopropylmalate dehydratase activity; INVOLVED IN: leucine biosynthetic process, metabolic process; LOCATED IN: plastid; EXPRESSED IN: 19 plant structures; EXPRESSED DURING: 9 growth stages; CONTAINS InterPro DOMAIN/s: 3-isopropylmalate dehydratase, small subunit-like (InterPro:IPR012305), Aconitase A/isopropylmalate dehyd…	ISOPROPYLMALATE ISOMERASE 1 (IPMI1)	ISOPROPYLMALATE ISOMERASE 1 (IPMI1)	AT3G58990	1.11875	NE	NE	-3.10658	-2.29699	NE	-4.57394	-6.06193	-0.224933		1	NA	NA	0.643934	0.620475	NA	0.0854916	0.00383336	1
protein_coding	WRKY DNA-binding protein 59	member of WRKY Transcription Factor; Group II-c	WRKY DNA-binding protein 59 (WRKY59); CONTAINS InterPro DOMAIN/s: DNA-binding WRKY (InterPro:IPR003657); BEST Arabidopsis thaliana protein match is: WRKY DNA-binding protein 51 (TAIR:AT5G64810.1); Has 3349 Blast hits to 2895 proteins in 189 species: Archae - 0; Bacteria - 0; Metazoa - 0; Fungi - 0; Plants - 3334; Viruses - 0; Other Eukaryotes - 15 (source: NCBI BLink).	member of WRKY Transcription Factor; Group II-c	WRKY DNA-BINDING PROTEIN 59 (WRKY59)	WRKY DNA-BINDING PROTEIN 59 (WRKY59); (AtWRKY59)	AT2G21900	NE	NE	7.54422	8.82698	NE	NE	3.72292	6.36676	NE		NA	NA	9.30372e-07	1.2331e-08	NA	NA	2.28581e-05	0.0021113	NA
protein_coding	Carbohydrate-binding X8 domain superfamily protein	glycosyl hydrolase family protein 17	Carbohydrate-binding X8 domain superfamily protein; FUNCTIONS IN: molecular_function unknown; INVOLVED IN: biological_process unknown; LOCATED IN: endomembrane system; CONTAINS InterPro DOMAIN/s: X8 (InterPro:IPR012946); BEST Arabidopsis thaliana protein match is: Carbohydrate-binding X8 domain superfamily protein (TAIR:AT5G63230.1); Has 1384 Blast hits to 1336 proteins in 39 species: Archae - 0;…	glycosyl hydrolase family protein 17			AT5G63225	NE	NE	7.45289	6.83119	NE	NE	7.94399	7.30241	NE		NA	NA	2.07122e-05	1.22894e-08	NA	NA	1.7489e-06	2.8626e-08	NA
protein_coding	Plant invertase/pectin methylesterase inhibitor superfamily protein	NA	Plant invertase/pectin methylesterase inhibitor superfamily protein; FUNCTIONS IN: enzyme inhibitor activity, pectinesterase inhibitor activity, pectinesterase activity; INVOLVED IN: biological_process unknown; LOCATED IN: endomembrane system; EXPRESSED IN: cultured cell; CONTAINS InterPro DOMAIN/s: Pectinesterase inhibitor (InterPro:IPR006501); BEST Arabidopsis thaliana protein match is: Plant i…	Plant invertase/pectin methylesterase inhibitor superfamily protein; FUNCTIONS IN: enzyme inhibitor activity, pectinesterase inhibitor activity, pectinesterase activity; INVOLVED IN: biological_process unknown; LOCATED IN: endomembrane system; EXPRESSED IN: cultured cell; CONTAINS InterPro DOMAIN/s: Pectinesterase inhibitor (InterPro:IPR006501); BEST Arabidopsis thaliana protein match is: Plant i…			AT5G46960	NE	NE	5.9239	4.5265	NE	NE	3.54739	6.88481	NE		NA	NA	0.00479182	0.000323835	NA	NA	0.00380725	0.000391285	NA
protein_coding	cytochrome P450, family 96, subfamily A, polypeptide 5	member of CYP96A	cytochrome P450, family 96, subfamily A, polypeptide 5 (CYP96A5); FUNCTIONS IN: electron carrier activity, monooxygenase activity, iron ion binding, oxygen binding, heme binding; INVOLVED IN: oxidation reduction; LOCATED IN: endomembrane system; CONTAINS InterPro DOMAIN/s: Cytochrome P450 (InterPro:IPR001128), Cytochrome P450, E-class, group I (InterPro:IPR002401), Cytochrome P450, conserved site…	member of CYP96A	CYTOCHROME P450, FAMILY 96, SUBFAMILY A, POLYPEPTIDE 5 (CYP96A5)	CYTOCHROME P450, FAMILY 96, SUBFAMILY A, POLYPEPTIDE 5 (CYP96A5)	AT2G21910	NE	NE	5.86843	2.97831	NE	NE	6.35767	2.03728	NE		NA	NA	0.00824706	0.131295	NA	NA	0.00173069	1	NA
protein_coding	acireductone dioxygenase 3	Encodes a protein predicted to belong to the acireductone dioxygenase (ARD/ARDÆ)family.	acireductone dioxygenase 3 (ARD3); FUNCTIONS IN: heteroglycan binding, acireductone dioxygenase [iron(II)-requiring] activity, metal ion binding; INVOLVED IN: oxidation reduction, L-methionine salvage from methylthioadenosine; LOCATED IN: cellular_component unknown; EXPRESSED IN: 22 plant structures; EXPRESSED DURING: 13 growth stages; CONTAINS InterPro DOMAIN/s: Acireductone dioxygenase, ARD (In…	Encodes a protein predicted to belong to the acireductone dioxygenase (ARD/ARD?)family.	ACIREDUCTONE DIOXYGENASE 3 (ARD3)	ACIREDUCTONE DIOXYGENASE 3 (ARD3);ACIREDUCTONE DIOXYGENASE 3 (ATARD3);ACIREDUCTONE DIOXYGENASE (ARD)	AT2G26400	NE	NE	5.83533	5.24585	NE	NE	3.7246	3.53008	NE		NA	NA	2.00958e-10	1.04798e-07	NA	NA	1.0206e-06	0.0106693	NA
protein_coding	wall associated kinase 3	encodes a wall-associated kinase	wall associated kinase 3 (WAK3); FUNCTIONS IN: protein serine/threonine kinase activity, kinase activity; INVOLVED IN: protein amino acid phosphorylation; LOCATED IN: plasma membrane; EXPRESSED IN: 9 plant structures; EXPRESSED DURING: 9 growth stages; CONTAINS InterPro DOMAIN/s: EGF-like calcium-binding (InterPro:IPR001881), EGF-like, type 3 (InterPro:IPR000742), Serine/threonine-protein kinase-…	encodes a wall-associated kinase	WALL ASSOCIATED KINASE 3 (WAK3)	WALL ASSOCIATED KINASE 3 (WAK3)	AT1G21240	NE	NE	5.75066	6.98435	NE	NE	1.29125	5.93397	NE		NA	NA	0.0148729	1.77658e-08	NA	NA	0.228323	0.00438739	NA
protein_coding	Concanavalin A-like lectin protein kinase family protein	NA	Concanavalin A-like lectin protein kinase family protein; FUNCTIONS IN: kinase activity; INVOLVED IN: protein amino acid phosphorylation; LOCATED IN: endomembrane system; EXPRESSED IN: stem, leaf whorl, cauline leaf, root, cultured cell; CONTAINS InterPro DOMAIN/s: Legume lectin, beta chain (InterPro:IPR001220), Protein kinase, ATP binding site (InterPro:IPR017441), Serine/threonine-protein kinas…	Concanavalin A-like lectin protein kinase family protein; FUNCTIONS IN: kinase activity; INVOLVED IN: protein amino acid phosphorylation; LOCATED IN: endomembrane system; EXPRESSED IN: stem, leaf whorl, cauline leaf, root, cultured cell; CONTAINS InterPro DOMAIN/s: Legume lectin, beta chain (InterPro:IPR001220), Protein kinase, ATP binding site (InterPro:IPR017441), Serine/threonine-protein kinas…			AT3G45330	NE	NE	4.73769	1.94752	NE	NE	3.79706	1.02483	NE		NA	NA	0.00116122	0.366438	NA	NA	0.00816371	0.768322	NA
protein_coding	Leucine-rich repeat (LRR) family protein	NA	Leucine-rich repeat (LRR) family protein; BEST Arabidopsis thaliana protein match is: Disease resistance protein (CC-NBS-LRR class) family (TAIR:AT5G66900.1); Has 1807 Blast hits to 1807 proteins in 277 species: Archae - 0; Bacteria - 0; Metazoa - 736; Fungi - 347; Plants - 385; Viruses - 0; Other Eukaryotes - 339 (source: NCBI BLink).	Leucine-rich repeat (LRR) family protein; BEST Arabidopsis thaliana protein match is: Disease resistance protein (CC-NBS-LRR class) family (TAIR:AT5G66900.1); Has 1807 Blast hits to 1807 proteins in 277 species: Archae - 0; Bacteria - 0; Metazoa - 736; Fungi - 347; Plants - 385; Viruses - 0; Other Eukaryotes - 339 (source: NCBI BLink).			AT5G66890	NE	NE	4.50231	5.28519	NE	NE	5.55397	3.15939	NE		NA	NA	0.000684643	0.0051719	NA	NA	2.69329e-06	0.0562728	NA
protein_coding	Uncharacterised protein family (UPF0497)	NA	Uncharacterised protein family (UPF0497); CONTAINS InterPro DOMAIN/s: Uncharacterised protein family UPF0497, trans-membrane plant (InterPro:IPR006702); BEST Arabidopsis thaliana protein match is: Uncharacterised protein family (UPF0497) (TAIR:AT2G36330.1); Has 35333 Blast hits to 34131 proteins in 2444 species: Archae - 798; Bacteria - 22429; Metazoa - 974; Fungi - 991; Plants - 531; Viruses - 0…	Uncharacterised protein family (UPF0497); CONTAINS InterPro DOMAIN/s: Uncharacterised protein family UPF0497, trans-membrane plant (InterPro:IPR006702); BEST Arabidopsis thaliana protein match is: Uncharacterised protein family (UPF0497) (TAIR:AT2G36330.1); Has 35333 Blast hits to 34131 proteins in 2444 species: Archae - 798; Bacteria - 22429; Metazoa - 974; Fungi - 991; Plants - 531; Viruses - 0…			AT4G11655	NE	NE	4.32198	5.18866	NE	NE	4.4374	7.39577	NE		NA	NA	0.00433622	0.000319643	NA	NA	0.00247958	0.000892492	NA
protein_coding	cytochrome P450, family 76, subfamily C, polypeptide 6	member of CYP76C	cytochrome P450, family 76, subfamily C, polypeptide 6 (CYP76C6); FUNCTIONS IN: electron carrier activity, monooxygenase activity, iron ion binding, oxygen binding, heme binding; INVOLVED IN: oxidation reduction; LOCATED IN: endomembrane system; CONTAINS InterPro DOMAIN/s: Cytochrome P450 (InterPro:IPR001128), Cytochrome P450, E-class, group I (InterPro:IPR002401), Cytochrome P450, conserved site…	member of CYP76C	CYTOCHROME P450, FAMILY 76, SUBFAMILY C, POLYPEPTIDE 6 (CYP76C6)	CYTOCHROME P450, FAMILY 76, SUBFAMILY C, POLYPEPTIDE 6 (CYP76C6)	AT1G33720	NE	NE	4.07415	2.4313	NE	NE	3.33837	4.20188	NE		NA	NA	0.00213758	0.0392	NA	NA	0.000967475	0.00151395	NA
protein_coding	exocyst subunit exo70 family protein G2	A member of EXO70 gene family, putative exocyst subunits, conserved in land plants. Arabidopsis thaliana contains 23 putative EXO70 genes, which can be classified into eight clusters on the phylogenetic tree.	exocyst subunit exo70 family protein G2 (EXO70G2); INVOLVED IN: exocytosis, vesicle docking involved in exocytosis; LOCATED IN: exocyst; EXPRESSED IN: hypocotyl, root, flower; EXPRESSED DURING: 4 anthesis; CONTAINS InterPro DOMAIN/s: Exo70 exocyst complex subunit (InterPro:IPR004140); BEST Arabidopsis thaliana protein match is: exocyst subunit exo70 family protein G1 (TAIR:AT4G31540.1); Has 648 B…	A member of EXO70 gene family, putative exocyst subunits, conserved in land plants. Arabidopsis thaliana contains 23 putative EXO70 genes, which can be classified into eight clusters on the phylogenetic tree.	EXOCYST SUBUNIT EXO70 FAMILY PROTEIN G2 (EXO70G2)	EXOCYST SUBUNIT EXO70 FAMILY PROTEIN G2 (EXO70G2);EXOCYST SUBUNIT EXO70 FAMILY PROTEIN G2 (ATEXO70G2)	AT1G51640	NE	NE	3.20622	4.15149	NE	NE	3.27962	6.06936	NE		NA	NA	0.160522	0.00158097	NA	NA	0.0200918	0.00487934	NA
protein_coding	receptor like protein 20	NA	receptor like protein 20 (RLP20); FUNCTIONS IN: kinase activity; INVOLVED IN: signal transduction; LOCATED IN: endomembrane system; EXPRESSED IN: 6 plant structures; EXPRESSED DURING: LP.06 six leaves visible, LP.04 four leaves visible, 4 anthesis, petal differentiation and expansion stage, LP.08 eight leaves visible; CONTAINS InterPro DOMAIN/s: Leucine-rich repeat (InterPro:IPR001611); BEST Arab…	receptor like protein 20 (RLP20); FUNCTIONS IN: kinase activity; INVOLVED IN: signal transduction; LOCATED IN: endomembrane system; EXPRESSED IN: 6 plant structures; EXPRESSED DURING: LP.06 six leaves visible, LP.04 four leaves visible, 4 anthesis, petal differentiation and expansion stage, LP.08 eight leaves visible; CONTAINS InterPro DOMAIN/s: Leucine-rich repeat (InterPro:IPR001611); BEST Arab…	RECEPTOR LIKE PROTEIN 20 (RLP20)	RECEPTOR LIKE PROTEIN 20 (AtRLP20);RECEPTOR LIKE PROTEIN 20 (RLP20)	AT2G25440	NE	NE	3.00976	4.0274	NE	NE	NE	3.04034	NE		NA	NA	0.582725	0.00921286	NA	NA	NA	0.0651399	NA
protein_coding	receptor like protein 11	NA	receptor like protein 11 (RLP11); INVOLVED IN: signal transduction, defense response; LOCATED IN: endomembrane system; EXPRESSED IN: leaf whorl, stamen; EXPRESSED DURING: 4 anthesis, petal differentiation and expansion stage; CONTAINS InterPro DOMAIN/s: Leucine-rich repeat-containing N-terminal domain, type 2 (InterPro:IPR013210), Leucine-rich repeat (InterPro:IPR001611); BEST Arabidopsis thalian…	receptor like protein 11 (RLP11); INVOLVED IN: signal transduction, defense response; LOCATED IN: endomembrane system; EXPRESSED IN: leaf whorl, stamen; EXPRESSED DURING: 4 anthesis, petal differentiation and expansion stage; CONTAINS InterPro DOMAIN/s: Leucine-rich repeat-containing N-terminal domain, type 2 (InterPro:IPR013210), Leucine-rich repeat (InterPro:IPR001611); BEST Arabidopsis thalian…	RECEPTOR LIKE PROTEIN 11 (RLP11)	RECEPTOR LIKE PROTEIN 11 (RLP11);RECEPTOR LIKE PROTEIN 11 (AtRLP11)	AT1G71390	NE	NE	2.89657	3.89956	NE	NE	4.00983	2.95882	NE		NA	NA	0.139839	0.00428015	NA	NA	0.00373718	0.0272288	NA
protein_coding	P-loop containing nucleoside triphosphate hydrolases superfamily protein	NA	P-loop containing nucleoside triphosphate hydrolases superfamily protein; FUNCTIONS IN: nucleoside-triphosphatase activity, ATPase activity, nucleotide binding, ATP binding; EXPRESSED IN: 7 plant structures; EXPRESSED DURING: LP.06 six leaves visible, LP.04 four leaves visible, 4 anthesis, 4 leaf senescence stage; CONTAINS InterPro DOMAIN/s: ATPase, AAA-type, core (InterPro:IPR003959), ATPase, AA…	P-loop containing nucleoside triphosphate hydrolases superfamily protein; FUNCTIONS IN: nucleoside-triphosphatase activity, ATPase activity, nucleotide binding, ATP binding; EXPRESSED IN: 7 plant structures; EXPRESSED DURING: LP.06 six leaves visible, LP.04 four leaves visible, 4 anthesis, 4 leaf senescence stage; CONTAINS InterPro DOMAIN/s: ATPase, AAA-type, core (InterPro:IPR003959), ATPase, AA…			AT3G28510	NE	NE	2.72104	4.76488	NE	NE	2.79354	4.12239	NE		NA	NA	0.213816	9.14268e-05	NA	NA	0.295037	0.00148376	NA
protein_coding	cysteine-rich RLK (RECEPTOR-like protein kinase) 37	Encodes a cysteine-rich receptor-like protein kinase.	cysteine-rich RLK (RECEPTOR-like protein kinase) 37 (CRK37); FUNCTIONS IN: kinase activity; INVOLVED IN: protein amino acid phosphorylation; LOCATED IN: endomembrane system; EXPRESSED IN: 20 plant structures; EXPRESSED DURING: 12 growth stages; CONTAINS InterPro DOMAIN/s: Protein kinase, ATP binding site (InterPro:IPR017441), Protein kinase, catalytic domain (InterPro:IPR000719), Protein of unkno…	Encodes a cysteine-rich receptor-like protein kinase.	CYSTEINE-RICH RLK (RECEPTOR-LIKE PROTEIN KINASE) 37 (CRK37)	CYSTEINE-RICH RLK (RECEPTOR-LIKE PROTEIN KINASE) 37 (CRK37)	AT4G04500	-0.93491	NE	2.52112	5.40603	NE	NE	3.25173	4.70233	NE		1	NA	0.167033	0.00272605	NA	NA	0.0515835	0.0888003	NA
protein_coding	F-box family protein with a domain of unknown function (DUF295)	NA	CONTAINS InterPro DOMAIN/s: F-box domain, cyclin-like (InterPro:IPR001810), Protein of unknown function DUF295 (InterPro:IPR005174); BEST Arabidopsis thaliana protein match is: F-box family protein with a domain of unknown function (DUF295) (TAIR:AT3G03730.1); Has 321 Blast hits to 309 proteins in 13 species: Archae - 0; Bacteria - 0; Metazoa - 0; Fungi - 0; Plants - 321; Viruses - 0; Other Eukar…	CONTAINS InterPro DOMAIN/s: F-box domain, cyclin-like (InterPro:IPR001810), Protein of unknown function DUF295 (InterPro:IPR005174); BEST Arabidopsis thaliana protein match is: F-box family protein with a domain of unknown function (DUF295) (TAIR:AT3G03730.1); Has 321 Blast hits to 309 proteins in 13 species: Archae - 0; Bacteria - 0; Metazoa - 0; Fungi - 0; Plants - 321; Viruses - 0; Other Eukar…			AT1G67160	NE	NE	2.4632	4.6732	NE	NE	0.315853	6.18076	NE		NA	NA	0.447606	0.00528913	NA	NA	0.770504	0.0110583	NA
protein_coding	MATE efflux family protein	NA	MATE efflux family protein; FUNCTIONS IN: antiporter activity, drug transmembrane transporter activity, transporter activity; INVOLVED IN: transport, drug transmembrane transport, transmembrane transport; LOCATED IN: membrane; EXPRESSED IN: 10 plant structures; EXPRESSED DURING: 7 growth stages; CONTAINS InterPro DOMAIN/s: MATE family transporter related protein (InterPro:IPR015521), Multi antimi…	MATE efflux family protein; FUNCTIONS IN: antiporter activity, drug transmembrane transporter activity, transporter activity; INVOLVED IN: transport, drug transmembrane transport, transmembrane transport; LOCATED IN: membrane; EXPRESSED IN: 10 plant structures; EXPRESSED DURING: 7 growth stages; CONTAINS InterPro DOMAIN/s: MATE family transporter related protein (InterPro:IPR015521), Multi antimi…			AT2G04070	NE	NE	1.62248	6.69506	NE	NE	NE	3.8821	NE		NA	NA	0.830902	0.000403672	NA	NA	NA	0.0675614	NA
protein_coding	calmodulin-binding protein-related	NA	calmodulin-binding protein-related; FUNCTIONS IN: molecular_function unknown; INVOLVED IN: biological_process unknown; LOCATED IN: cellular_component unknown; EXPRESSED IN: 7 plant structures; EXPRESSED DURING: L mature pollen stage, M germinated pollen stage, 4 anthesis, petal differentiation and expansion stage; BEST Arabidopsis thaliana protein match is: unknown protein (TAIR:AT5G24880.1).	calmodulin-binding protein-related; FUNCTIONS IN: molecular_function unknown; INVOLVED IN: biological_process unknown; LOCATED IN: cellular_component unknown; EXPRESSED IN: 7 plant structures; EXPRESSED DURING: L mature pollen stage, M germinated pollen stage, 4 anthesis, petal differentiation and expansion stage; BEST Arabidopsis thaliana protein match is: unknown protein (TAIR:AT5G24880.1).			AT5G10660	NE	NE	1.27714	7.9919	NE	NE	2.91658	5.53163	NE		NA	NA	0.58125	9.11072e-07	NA	NA	0.0232003	0.000192072	NA
protein_coding	overexpressor of cationic peroxidase 3	Encodes a homeodomain transcription factor involved in mediating resistance to infection by necrotrophic pathogens dependent on perception of jasmonic acid through COI1. Expressed in the nucleus. Downregulated upon fungal infection. Also involved in drought tolerance.	overexpressor of cationic peroxidase 3 (OCP3); CONTAINS InterPro DOMAIN/s: Homeobox (InterPro:IPR001356), Homeodomain-like (InterPro:IPR009057), Homeodomain-related (InterPro:IPR012287); Has 8011 Blast hits to 5672 proteins in 519 species: Archae - 20; Bacteria - 1678; Metazoa - 1663; Fungi - 1459; Plants - 650; Viruses - 160; Other Eukaryotes - 2381 (source: NCBI BLink).	Encodes a homeodomain transcription factor involved in mediating resistance to infection by necrotrophic pathogens dependent on perception of jasmonic acid through COI1. Expressed in the nucleus. Downregulated upon fungal infection. Also involved in drought tolerance.	OVEREXPRESSOR OF CATIONIC PEROXIDASE 3 (OCP3)	OVEREXPRESSOR OF CATIONIC PEROXIDASE 3 (OCP3)	AT5G11270	-0.208071	NE	-0.0347634	-4.56263	-0.454488	NE	-1.01628	-3.61555	-0.473432		1	NA	1	0.00448681	1	NA	0.490327	0.0314639	1
protein_coding	Duplicated homeodomain-like superfamily protein	NA	Duplicated homeodomain-like superfamily protein; CONTAINS InterPro DOMAIN/s: Molecular chaperone, heat shock protein, Hsp40, DnaJ (InterPro:IPR015609), SANT, eukarya (InterPro:IPR017884), Myb-like DNA-binding domain, SHAQKYF class (InterPro:IPR006447), SANT, DNA-binding (InterPro:IPR001005), Myb, DNA-binding (InterPro:IPR014778), Homeodomain-like (InterPro:IPR009057), HTH transcriptional regulato…	Duplicated homeodomain-like superfamily protein; CONTAINS InterPro DOMAIN/s: Molecular chaperone, heat shock protein, Hsp40, DnaJ (InterPro:IPR015609), SANT, eukarya (InterPro:IPR017884), Myb-like DNA-binding domain, SHAQKYF class (InterPro:IPR006447), SANT, DNA-binding (InterPro:IPR001005), Myb, DNA-binding (InterPro:IPR014778), Homeodomain-like (InterPro:IPR009057), HTH transcriptional regulato…			AT1G49010	-0.491689	NE	-0.146996	-6.18046	0.395548	NE	0.453335	-5.12937	0.410249		1	NA	1	0.00260326	1	NA	1	0.0157257	1
protein_coding	Bifunctional inhibitor/lipid-transfer protein/seed storage 2S albumin superfamily protein	NA	Bifunctional inhibitor/lipid-transfer protein/seed storage 2S albumin superfamily protein; FUNCTIONS IN: lipid binding; INVOLVED IN: lipid transport; LOCATED IN: endomembrane system; CONTAINS InterPro DOMAIN/s: Bifunctional inhibitor/plant lipid transfer protein/seed storage (InterPro:IPR016140), Plant lipid transfer protein/seed storage/trypsin-alpha amylase inhibitor (InterPro:IPR003612), Plant…	Bifunctional inhibitor/lipid-transfer protein/seed storage 2S albumin superfamily protein; FUNCTIONS IN: lipid binding; INVOLVED IN: N-terminal protein myristoylation, lipid transport; LOCATED IN: endomembrane system; CONTAINS InterPro DOMAIN/s: Bifunctional inhibitor/plant lipid transfer protein/seed storage (InterPro:IPR016140), Plant lipid transfer protein/seed storage/trypsin-alpha amylase in…			AT4G00165	-0.616588	NE	-0.232036	-4.9312	-3.24506	NE	-2.20238	-5.4889	-0.213415		1	NA	0.894699	6.53675e-05	0.284147	NA	0.0145008	0.00148609	1
protein_coding	Cysteine proteinases superfamily protein	NA	Cysteine proteinases superfamily protein; FUNCTIONS IN: cysteine-type endopeptidase activity, cysteine-type peptidase activity; INVOLVED IN: proteolysis; LOCATED IN: endomembrane system; EXPRESSED IN: sperm cell; CONTAINS InterPro DOMAIN/s: Peptidase C1A, papain (InterPro:IPR013128), Proteinase inhibitor I29, cathepsin propeptide (InterPro:IPR013201), Peptidase C1A, papain C-terminal (InterPro:IP…	Cysteine proteinases superfamily protein; FUNCTIONS IN: cysteine-type endopeptidase activity, cysteine-type peptidase activity; INVOLVED IN: proteolysis; LOCATED IN: endomembrane system; EXPRESSED IN: sperm cell; CONTAINS InterPro DOMAIN/s: Peptidase C1A, papain (InterPro:IPR013128), Proteinase inhibitor I29, cathepsin propeptide (InterPro:IPR013201), Peptidase C1A, papain C-terminal (InterPro:IP…			AT1G29090	NE	NE	-0.275007	-4.53597	NE	NE	-2.35299	-5.36053	NE		NA	NA	0.99825	0.00847853	NA	NA	0.0702641	0.000296418	NA
protein_coding	myb domain protein 122	Encodes a putative transcription factor, member of the R2R3 factor gene family (MYB122).	myb domain protein 122 (MYB122); CONTAINS InterPro DOMAIN/s: SANT, DNA-binding (InterPro:IPR001005), Homeodomain-like (InterPro:IPR009057), Myb, DNA-binding (InterPro:IPR014778), HTH transcriptional regulator, Myb-type, DNA-binding (InterPro:IPR017930), Homeodomain-related (InterPro:IPR012287), Myb transcription factor (InterPro:IPR015495); BEST Arabidopsis thaliana protein match is: myb domain p…	Encodes a putative transcription factor, member of the R2R3 factor gene family (MYB122).	MYB DOMAIN PROTEIN 122 (MYB122)	MYB DOMAIN PROTEIN 122 (MYB122);MYB DOMAIN PROTEIN 122 (ATMYB122)	AT1G74080	NE	NE	-0.480923	3.33002	NE	NE	NE	6.64287	NE		NA	NA	1	0.0196375	NA	NA	NA	0.00317458	NA
protein_coding	CCT motif family protein	NA	CCT motif family protein; CONTAINS InterPro DOMAIN/s: CCT domain (InterPro:IPR010402); BEST Arabidopsis thaliana protein match is: CCT motif family protein (TAIR:AT4G25990.1); Has 1772 Blast hits to 1772 proteins in 105 species: Archae - 0; Bacteria - 0; Metazoa - 1; Fungi - 2; Plants - 1711; Viruses - 0; Other Eukaryotes - 58 (source: NCBI BLink).	CCT motif family protein; CONTAINS InterPro DOMAIN/s: CCT domain (InterPro:IPR010402); BEST Arabidopsis thaliana protein match is: CCT motif family protein (TAIR:AT4G25990.1); Has 1772 Blast hits to 1772 proteins in 105 species: Archae - 0; Bacteria - 0; Metazoa - 1; Fungi - 2; Plants - 1711; Viruses - 0; Other Eukaryotes - 58 (source: NCBI BLink).			AT1G07050	NE	NE	-2.59328	-2.7312	NE	NE	-4.09863	-3.23505	NE		NA	NA	0.11919	0.0307798	NA	NA	0.000426327	0.0491121	NA
protein_coding	alpha 1,4-glycosyltransferase family protein	NA	alpha 1,4-glycosyltransferase family protein; FUNCTIONS IN: transferase activity, transferring glycosyl groups, transferase activity; INVOLVED IN: biological_process unknown; LOCATED IN: Golgi stack; CONTAINS InterPro DOMAIN/s: Alpha 1,4-glycosyltransferase conserved region (InterPro:IPR007652), Glycosyltransferase, DXD sugar-binding region (InterPro:IPR007577); BEST Arabidopsis thaliana protein …	alpha 1,4-glycosyltransferase family protein; FUNCTIONS IN: transferase activity, transferring glycosyl groups, transferase activity; INVOLVED IN: biological_process unknown; LOCATED IN: Golgi stack; CONTAINS InterPro DOMAIN/s: Alpha 1,4-glycosyltransferase conserved region (InterPro:IPR007652), Glycosyltransferase, DXD sugar-binding region (InterPro:IPR007577); BEST Arabidopsis thaliana protein …			AT5G01250	2.3966	NE	2.43882	3.57354	2.4163	2.53991	4.5308	3.69193	NE		1	NA	0.205221	0.00565306	0.908482	0.741323	0.0201397	0.0160989	NA
protein_coding	cytochrome P450, family 714, subfamily A, polypeptide 1	member of CYP714A	cytochrome P450, family 714, subfamily A, polypeptide 1 (CYP714A1); FUNCTIONS IN: electron carrier activity, monooxygenase activity, iron ion binding, oxygen binding, heme binding; INVOLVED IN: oxidation reduction; LOCATED IN: endomembrane system; EXPRESSED IN: 10 plant structures; EXPRESSED DURING: 4 anthesis, F mature embryo stage, petal differentiation and expansion stage, E expanded cotyledon…	Member of CYP714A. Encodes one of the two tandemly duplicated gene pair ELA1 (CYP714A1) and ELA2 (CYP714A2), homologs of the rice cytochrome P450 monooxygenase gene EUI1. Double mutation of ELA1 and ELA2 results in increased biomass and enlarged organs.	CYTOCHROME P450, FAMILY 714, SUBFAMILY A, POLYPEPTIDE 1 (CYP714A1)	EUI-LIKE P450 A1 (ELA1);CYTOCHROME P450, FAMILY 714, SUBFAMILY A, POLYPEPTIDE 1 (CYP714A1)	AT5G24910	NE	NE	5.75066	4.07447	NE	1.99645	6.23966	5.58175	NE		NA	NA	0.00742586	0.0274699	NA	1	0.00149764	0.0471328	NA
protein_coding	FAD-binding Berberine family protein	NA	FAD-binding Berberine family protein; FUNCTIONS IN: electron carrier activity, oxidoreductase activity, FAD binding, catalytic activity; LOCATED IN: endomembrane system; EXPRESSED IN: 10 plant structures; EXPRESSED DURING: LP.06 six leaves visible, LP.04 four leaves visible, 4 anthesis, LP.02 two leaves visible, petal differentiation and expansion stage; CONTAINS InterPro DOMAIN/s: FAD-binding, t…	FAD-binding Berberine family protein; FUNCTIONS IN: electron carrier activity, oxidoreductase activity, FAD binding, catalytic activity; LOCATED IN: endomembrane system; EXPRESSED IN: 10 plant structures; EXPRESSED DURING: LP.06 six leaves visible, LP.04 four leaves visible, 4 anthesis, LP.02 two leaves visible, petal differentiation and expansion stage; CONTAINS InterPro DOMAIN/s: FAD-binding, t…			AT1G26390	NE	NE	2.91916	4.13334	NE	1.8725	5.3477	4.85423	NE		NA	NA	0.00330433	9.39695e-05	NA	0.741323	5.88661e-09	0.00430475	NA
protein_coding	Copper transport protein family	NA	Copper transport protein family; BEST Arabidopsis thaliana protein match is: Copper transport protein family (TAIR:AT5G52670.1); Has 113 Blast hits to 106 proteins in 12 species: Archae - 0; Bacteria - 0; Metazoa - 0; Fungi - 0; Plants - 113; Viruses - 0; Other Eukaryotes - 0 (source: NCBI BLink).	Copper transport protein family; BEST Arabidopsis thaliana protein match is: Copper transport protein family (TAIR:AT5G52670.1); Has 113 Blast hits to 106 proteins in 12 species: Archae - 0; Bacteria - 0; Metazoa - 0; Fungi - 0; Plants - 113; Viruses - 0; Other Eukaryotes - 0 (source: NCBI BLink).			AT5G52720	NE	NE	2.34663	3.82674	NE	1.48005	3.5604	4.22885	NE		NA	NA	0.453711	0.00730354	NA	1	0.0951592	0.0296157	NA
protein_coding	Disease resistance protein (TIR-NBS-LRR class) family	NA	Disease resistance protein (TIR-NBS-LRR class) family; FUNCTIONS IN: transmembrane receptor activity; INVOLVED IN: signal transduction, defense response, innate immune response; LOCATED IN: intrinsic to membrane; EXPRESSED IN: stem; CONTAINS InterPro DOMAIN/s: Toll-Interleukin receptor (InterPro:IPR000157); BEST Arabidopsis thaliana protein match is: Disease resistance protein (TIR-NBS-LRR class)…	Disease resistance protein (TIR-NBS-LRR class) family; FUNCTIONS IN: transmembrane receptor activity; INVOLVED IN: signal transduction, defense response, innate immune response; LOCATED IN: intrinsic to membrane; EXPRESSED IN: stem; CONTAINS InterPro DOMAIN/s: Toll-Interleukin receptor (InterPro:IPR000157); BEST Arabidopsis thaliana protein match is: Disease resistance protein (TIR-NBS-LRR class)…			AT4G11340	NE	NE	4.62495	6.88206	NE	1.18073	4.39019	6.2991	NE		NA	NA	0.000824535	3.61244e-07	NA	1	0.0001379	2.00922e-05	NA
protein_coding	Pseudouridine synthase family protein	NA	Pseudouridine synthase family protein; FUNCTIONS IN: pseudouridine synthase activity; INVOLVED IN: pseudouridine synthesis, RNA modification; LOCATED IN: cellular_component unknown; EXPRESSED IN: 14 plant structures; EXPRESSED DURING: 7 growth stages; CONTAINS InterPro DOMAIN/s: Pseudouridine synthase, catalytic domain (InterPro:IPR020103), Pseudouridine synthase I, TruA, N-terminal (InterPro:IPR…	Pseudouridine synthase family protein; FUNCTIONS IN: pseudouridine synthase activity; INVOLVED IN: pseudouridine synthesis, RNA modification; LOCATED IN: cellular_component unknown; EXPRESSED IN: 14 plant structures; EXPRESSED DURING: 7 growth stages; CONTAINS InterPro DOMAIN/s: Pseudouridine synthase, catalytic domain (InterPro:IPR020103), Pseudouridine synthase I, TruA, N-terminal (InterPro:IPR…			AT1G09800	-1.06386	NE	3.97029	NE	NE	0.437946	3.84261	0.964298	1.17487		1	NA	0.0753777	NA	NA	1	0.00632789	0.691374	1
protein_coding	plant natriuretic peptide A	Encodes PNP-A (Plant Natriuretic Peptide A). PNPs are a class of systemically mobile molecules distantly related to expansins; their biological role has remained elusive. PNP-A contains a signal peptide domain and is secreted into the extracellular space. Co-expression analyses using microarray data suggest that PNP-A may function as a component of plant defence response and SAR in particular, an…	plant natriuretic peptide A (PNP-A); LOCATED IN: extracellular region, cell wall; EXPRESSED IN: 19 plant structures; EXPRESSED DURING: 13 growth stages; CONTAINS InterPro DOMAIN/s: Barwin-related endoglucanase (InterPro:IPR009009), Pollen allergen, N-terminal (InterPro:IPR014734), Rare lipoprotein A (InterPro:IPR005132), Expansin 45, endoglucanase-like (InterPro:IPR007112); BEST Arabidopsis thali…	Encodes PNP-A (Plant Natriuretic Peptide A). PNPs are a class of systemically mobile molecules distantly related to expansins; their biological role has remained elusive. PNP-A contains a signal peptide domain and is secreted into the extracellular space. Co-expression analyses using microarray data suggest that PNP-A may function as a component of plant defence response and SAR in particular, an…	PLANT NATRIURETIC PEPTIDE A (PNP-A)	EXPANSIN-LIKE B3 PRECURSOR (EXLB3);PLANT NATRIURETIC PEPTIDE A (PNP-A); (AtPNP-A)	AT2G18660	NE	NE	2.97847	3.73786	NE	-0.0829502	4.64653	0.874049	NE		NA	NA	0.0294274	0.0149772	NA	1	0.00194557	0.562486	NA
protein_coding	cytokinin oxidase 3	It encodes a protein whose sequence is similar to cytokinin oxidase/dehydrogenase, which catalyzes the degradation of cytokinins.	cytokinin oxidase 3 (CKX3); FUNCTIONS IN: primary amine oxidase activity, cytokinin dehydrogenase activity; INVOLVED IN: cytokinin catabolic process; LOCATED IN: vacuole; EXPRESSED IN: 14 plant structures; EXPRESSED DURING: 6 growth stages; CONTAINS InterPro DOMAIN/s: Cytokinin dehydrogenase 1, FAD/cytokinin binding domain (InterPro:IPR015345), FAD-binding, type 2 (InterPro:IPR016166), Oxygen oxi…	It encodes a protein whose sequence is similar to cytokinin oxidase/dehydrogenase, which catalyzes the degradation of cytokinins.	CYTOKININ OXIDASE 3 (CKX3)	(ATCKX3);CYTOKININ OXIDASE 3 (CKX3)	AT5G56970	NE	-0.490118	5.97731	4.87846	NE	-0.0829502	2.88096	1.78156	NE		NA	1	0.00248452	0.0481128	NA	1	0.0217622	0.422725	NA
protein_coding	FAD-binding Berberine family protein	NA	FAD-binding Berberine family protein; FUNCTIONS IN: electron carrier activity, oxidoreductase activity, FAD binding, catalytic activity; LOCATED IN: endomembrane system; CONTAINS InterPro DOMAIN/s: FAD-binding, type 2 (InterPro:IPR016166), Berberine/berberine-like (InterPro:IPR012951), FAD linked oxidase, N-terminal (InterPro:IPR006094); BEST Arabidopsis thaliana protein match is: FAD-binding Ber…	FAD-binding Berberine family protein; FUNCTIONS IN: electron carrier activity, oxidoreductase activity, FAD binding, catalytic activity; LOCATED IN: endomembrane system; CONTAINS InterPro DOMAIN/s: FAD-binding, type 2 (InterPro:IPR016166), Berberine/berberine-like (InterPro:IPR012951), FAD linked oxidase, N-terminal (InterPro:IPR006094); BEST Arabidopsis thaliana protein match is: FAD-binding Ber…			AT1G26400	-1.83726	0.359575	4.43019	4.47474	NE	1.99645	4.54575	5.66981	NE		1	1	0.00116122	0.00017944	NA	0.975887	0.000216834	3.13203e-05	NA
protein_coding	Domain of unknown function (DUF2431)	NA	FUNCTIONS IN: metal ion binding; INVOLVED IN: metal ion transport; CONTAINS InterPro DOMAIN/s: Heavy metal transport/detoxification protein (InterPro:IPR006121); BEST Arabidopsis thaliana protein match is: Copper transport protein family (TAIR:AT3G20180.1).	FUNCTIONS IN: metal ion binding; INVOLVED IN: metal ion transport; CONTAINS InterPro DOMAIN/s: Heavy metal transport/detoxification protein (InterPro:IPR006121), Domain of unknown function DUF2431 (InterPro:IPR019446); BEST Arabidopsis thaliana protein match is: Domain of unknown function (DUF2431) (TAIR:AT1G55800.1); Has 348 Blast hits to 344 proteins in 131 species: Archae - 0; Bacteria - 16; M…			AT1G55790	NE	-0.134924	4.16377	2.96937	NE	-1.20738	3.92845	3.96071	NE		NA	1	0.00310041	0.0339283	NA	1	0.00052622	0.013109	NA
protein_coding	NA	NA	unknown protein; Has 1 Blast hits to 1 proteins in 1 species: Archae - 0; Bacteria - 0; Metazoa - 0; Fungi - 0; Plants - 1; Viruses - 0; Other Eukaryotes - 0 (source: NCBI BLink).	unknown protein; Has 1 Blast hits to 1 proteins in 1 species: Archae - 0; Bacteria - 0; Metazoa - 0; Fungi - 0; Plants - 1; Viruses - 0; Other Eukaryotes - 0 (source: NCBI BLink).			AT1G67148	-1.06386	-1.46488	3.89018	3.44399	NE	-1.51521	1.19382	2.2849	-0.124273		1	1	0.183636	0.00899315	NA	1	0.533696	0.0626637	1
protein_coding	Acyl-CoA N-acyltransferases (NAT) superfamily protein	NA	Acyl-CoA N-acyltransferases (NAT) superfamily protein; FUNCTIONS IN: N-acetyltransferase activity; INVOLVED IN: metabolic process; LOCATED IN: cellular_component unknown; CONTAINS InterPro DOMAIN/s: GCN5-related N-acetyltransferase, C-terminal (InterPro:IPR022610), GCN5-related N-acetyltransferase (InterPro:IPR000182), Acyl-CoA N-acyltransferase (InterPro:IPR016181); Has 3295 Blast hits to 3295 p…	Acyl-CoA N-acyltransferases (NAT) superfamily protein; FUNCTIONS IN: N-acetyltransferase activity; INVOLVED IN: metabolic process; LOCATED IN: cellular_component unknown; CONTAINS InterPro DOMAIN/s: GCN5-related N-acetyltransferase, C-terminal (InterPro:IPR022610), GCN5-related N-acetyltransferase (InterPro:IPR000182), Acyl-CoA N-acyltransferase (InterPro:IPR016181); Has 3295 Blast hits to 3295 p…			AT1G03650	0.510064	-0.740011	3.88692	0.47861	1.58114	2.04304	1.38274	0.0505123	-0.119339		1	1	0.00961007	0.85267	0.913977	0.737022	0.251415	1	1
protein_coding	nudix hydrolase homolog 5	NA	nudix hydrolase homolog 5 (NUDT5); FUNCTIONS IN: hydrolase activity; LOCATED IN: cytosol; EXPRESSED IN: 12 plant structures; EXPRESSED DURING: 11 growth stages; CONTAINS InterPro DOMAIN/s: NUDIX hydrolase domain-like (InterPro:IPR015797), NUDIX hydrolase, conserved site (InterPro:IPR020084), Nudix hydrolase 6-like (InterPro:IPR003293), NUDIX hydrolase domain (InterPro:IPR000086); BEST Arabidopsis…	nudix hydrolase homolog 5 (NUDT5); FUNCTIONS IN: hydrolase activity; LOCATED IN: cytosol; EXPRESSED IN: 12 plant structures; EXPRESSED DURING: 11 growth stages; CONTAINS InterPro DOMAIN/s: NUDIX hydrolase domain-like (InterPro:IPR015797), NUDIX hydrolase, conserved site (InterPro:IPR020084), Nudix hydrolase 6-like (InterPro:IPR003293), NUDIX hydrolase domain (InterPro:IPR000086); BEST Arabidopsis…	NUDIX HYDROLASE HOMOLOG 5 (NUDT5)	NUDIX HYDROLASE HOMOLOG 5 (NUDT5);NUDIX HYDROLASE HOMOLOG 5 (atnudt5)	AT2G04430	-0.365945	0.77367	3.46051	2.82212	0.035372	2.70158	2.8483	3.49525	-0.214396		1	1	0.0181393	0.00750728	1	0.357009	0.0230416	0.142662	1
protein_coding	NA	NA	unknown protein; BEST Arabidopsis thaliana protein match is: unknown protein (TAIR:AT1G15010.1); Has 73 Blast hits to 73 proteins in 12 species: Archae - 0; Bacteria - 0; Metazoa - 0; Fungi - 0; Plants - 73; Viruses - 0; Other Eukaryotes - 0 (source: NCBI BLink).	unknown protein; BEST Arabidopsis thaliana protein match is: unknown protein (TAIR:AT1G15010.1); Has 73 Blast hits to 73 proteins in 12 species: Archae - 0; Bacteria - 0; Metazoa - 0; Fungi - 0; Plants - 73; Viruses - 0; Other Eukaryotes - 0 (source: NCBI BLink).			AT2G01300	NE	0.699675	3.44805	2.70908	0.38568	-0.0903836	4.04449	1.49525	NE		NA	1	0.0173796	0.079575	1	1	0.00153493	0.332367	NA
protein_coding	NA	NA	unknown protein; BEST Arabidopsis thaliana protein match is: unknown protein (TAIR:AT4G29905.1); Has 30201 Blast hits to 17322 proteins in 780 species: Archae - 12; Bacteria - 1396; Metazoa - 17338; Fungi - 3422; Plants - 5037; Viruses - 0; Other Eukaryotes - 2996 (source: NCBI BLink).	unknown protein; BEST Arabidopsis thaliana protein match is: unknown protein (TAIR:AT4G29905.1); Has 30201 Blast hits to 17322 proteins in 780 species: Archae - 12; Bacteria - 1396; Metazoa - 17338; Fungi - 3422; Plants - 5037; Viruses - 0; Other Eukaryotes - 2996 (source: NCBI BLink).			AT5G57123	NE	0.966607	3.41868	5.45315	NE	1.38481	2.08225	2.38672	NE		NA	1	0.0374737	0.000264795	NA	1	0.0492407	0.165751	NA
protein_coding	Disease resistance protein (TIR-NBS-LRR class) family	NA	Disease resistance protein (TIR-NBS-LRR class) family; FUNCTIONS IN: transmembrane receptor activity, nucleoside-triphosphatase activity, nucleotide binding, ATP binding; INVOLVED IN: signal transduction, defense response, apoptosis, innate immune response; LOCATED IN: intrinsic to membrane; CONTAINS InterPro DOMAIN/s: ATPase, AAA+ type, core (InterPro:IPR003593), NB-ARC (InterPro:IPR002182), Dis…	Disease resistance protein (TIR-NBS-LRR class) family; FUNCTIONS IN: transmembrane receptor activity, nucleoside-triphosphatase activity, nucleotide binding, ATP binding; INVOLVED IN: signal transduction, defense response, apoptosis, innate immune response; LOCATED IN: intrinsic to membrane; CONTAINS InterPro DOMAIN/s: ATPase, AAA+ type, core (InterPro:IPR003593), NB-ARC (InterPro:IPR002182), Dis…			AT1G56520	1.25334	0.780447	3.33597	-0.551903	2.59686	2.29107	1.00051	1.10979	0.46832		1	1	0.00532191	0.799455	0.653578	0.42831	0.216457	0.498158	1
protein_coding	Uncharacterised protein family (UPF0497)	NA	Uncharacterised protein family (UPF0497); CONTAINS InterPro DOMAIN/s: Uncharacterised protein family UPF0497, trans-membrane plant (InterPro:IPR006702), Uncharacterised protein family UPF0497, trans-membrane plant subgroup (InterPro:IPR006459); BEST Arabidopsis thaliana protein match is: Uncharacterised protein family (UPF0497) (TAIR:AT4G16442.1); Has 688 Blast hits to 688 proteins in 22 species:…	Uncharacterised protein family (UPF0497); CONTAINS InterPro DOMAIN/s: Uncharacterised protein family UPF0497, trans-membrane plant (InterPro:IPR006702), Uncharacterised protein family UPF0497, trans-membrane plant subgroup (InterPro:IPR006459); BEST Arabidopsis thaliana protein match is: Uncharacterised protein family (UPF0497) (TAIR:AT4G16442.1); Has 688 Blast hits to 688 proteins in 22 species:…			AT2G35760	-0.212462	-1.19529	3.28504	-5.82973	0.725761	0.660768	0.0527948	NE	0.594525		1	1	0.268975	0.00896717	1	1	1	NA	1
protein_coding	Endosomal targeting BRO1-like domain-containing protein	NA	Endosomal targeting BRO1-like domain-containing protein; CONTAINS InterPro DOMAIN/s: BRO1 (InterPro:IPR004328); Has 30201 Blast hits to 17322 proteins in 780 species: Archae - 12; Bacteria - 1396; Metazoa - 17338; Fungi - 3422; Plants - 5037; Viruses - 0; Other Eukaryotes - 2996 (source: NCBI BLink).	Endosomal targeting BRO1-like domain-containing protein; CONTAINS InterPro DOMAIN/s: BRO1 (InterPro:IPR004328); Has 30201 Blast hits to 17322 proteins in 780 species: Archae - 12; Bacteria - 1396; Metazoa - 17338; Fungi - 3422; Plants - 5037; Viruses - 0; Other Eukaryotes - 2996 (source: NCBI BLink).			AT1G13310	NE	0.463477	3.01062	8.02062	NE	3.24278	3.44019	4.48517	NE		NA	1	0.106068	4.78311e-07	NA	0.736467	0.00743283	0.00630585	NA
protein_coding	NA	NA	unknown protein; FUNCTIONS IN: molecular_function unknown; INVOLVED IN: biological_process unknown; LOCATED IN: endomembrane system; EXPRESSED IN: stem, sperm cell, root, stamen; EXPRESSED DURING: 4 anthesis; BEST Arabidopsis thaliana protein match is: unknown protein (TAIR:AT4G37290.1); Has 36 Blast hits to 35 proteins in 6 species: Archae - 0; Bacteria - 0; Metazoa - 0; Fungi - 0; Plants - 36; …	unknown protein; FUNCTIONS IN: molecular_function unknown; INVOLVED IN: biological_process unknown; LOCATED IN: endomembrane system; EXPRESSED IN: stem, sperm cell, root, stamen; EXPRESSED DURING: 4 anthesis; BEST Arabidopsis thaliana protein match is: unknown protein (TAIR:AT4G37290.1); Has 36 Blast hits to 35 proteins in 6 species: Archae - 0; Bacteria - 0; Metazoa - 0; Fungi - 0; Plants - 36; …			AT2G23270	NE	-1.5168	3.01029	4.16531	NE	0.0903509	3.59581	5.79953	NE		NA	0.841182	0.0675603	0.00216485	NA	1	0.00672036	0.00127011	NA
protein_coding	glutamate receptor 2.9	member of Putative ligand-gated ion channel subunit family	glutamate receptor 2.9 (GLR2.9); FUNCTIONS IN: protein binding, intracellular ligand-gated ion channel activity; INVOLVED IN: cellular calcium ion homeostasis, response to light stimulus; LOCATED IN: endomembrane system, membrane; EXPRESSED IN: central cell; CONTAINS InterPro DOMAIN/s: Extracellular solute-binding protein, family 3 (InterPro:IPR001638), Ionotropic glutamate receptor (InterPro:IPR…	member of Putative ligand-gated ion channel subunit family	GLUTAMATE RECEPTOR 2.9 (GLR2.9)	GLUTAMATE RECEPTOR 2.9 (ATGLR2.9);GLUTAMATE RECEPTOR 2.9 (GLR2.9);GLUTAMATE RECEPTOR 2.9 (GLR2.9)	AT2G29100	-0.682852	-0.895462	2.86698	0.530274	-0.324395	-0.543622	2.13105	0.199266	NE		1	1	0.00567924	0.846685	1	1	0.0423568	0.842285	NA
protein_coding	2-oxoglutarate (2OG) and Fe(II)-dependent oxygenase superfamily protein	1-aminocyclopropane-1-carboxylate oxidase-like protein	2-oxoglutarate (2OG) and Fe(II)-dependent oxygenase superfamily protein; CONTAINS InterPro DOMAIN/s: Oxoglutarate/iron-dependent oxygenase (InterPro:IPR005123); BEST Arabidopsis thaliana protein match is: 2-oxoglutarate (2OG) and Fe(II)-dependent oxygenase superfamily protein (TAIR:AT1G03410.1); Has 8346 Blast hits to 8315 proteins in 1000 species: Archae - 0; Bacteria - 1121; Metazoa - 114; Fung…	1-aminocyclopropane-1-carboxylate oxidase-like protein			AT3G61400	NE	-0.167501	2.79013	9.44542	NE	0.952665	4.93919	9.54361	NE		NA	1	0.225157	9.11072e-07	NA	1	0.00082009	2.19439e-05	NA
protein_coding	pathogenesis-related gene 1	PR1 gene expression is induced in response to a variety of pathogens. It is a useful molecular marker for the SAR response. Though the Genbank record for the cDNA associated to this gene is called 'PR-1-like', the sequence actually corresponds to PR1. Expression of this gene is salicylic-acid responsive.	pathogenesis-related gene 1 (PR1); FUNCTIONS IN: molecular_function unknown; INVOLVED IN: response to vitamin B1, response to jasmonic acid stimulus, systemic acquired resistance, defense response; LOCATED IN: extracellular region, cell wall; EXPRESSED IN: 17 plant structures; EXPRESSED DURING: 9 growth stages; CONTAINS InterPro DOMAIN/s: Allergen V5/Tpx-1 related, conserved site (InterPro:IPR018…	PR1 gene expression is induced in response to a variety of pathogens. It is a useful molecular marker for the SAR response. Though the Genbank record for the cDNA associated to this gene is called 'PR-1-like', the sequence actually corresponds to PR1. Expression of this gene is salicylic-acid responsive.	PATHOGENESIS-RELATED GENE 1 (PR1)	PATHOGENESIS-RELATED GENE 1 (PR1);PATHOGENESIS-RELATED GENE 1 (ATPR1);PATHOGENESIS-RELATED GENE 1 (PR 1)	AT2G14610	NE	0.361454	2.69883	4.66686	NE	-2.44233	1.2435	3.4907	3.46843		NA	1	0.0697006	0.000216553	NA	0.324315	0.105579	0.0120875	1
protein_coding	Arabidopsis NAC domain containing protein 87	NA	Arabidopsis NAC domain containing protein 87 (ANAC087); FUNCTIONS IN: sequence-specific DNA binding transcription factor activity; INVOLVED IN: multicellular organismal development, regulation of transcription; LOCATED IN: cellular_component unknown; EXPRESSED IN: 12 plant structures; EXPRESSED DURING: LP.06 six leaves visible, LP.04 four leaves visible, 4 anthesis, C globular stage, petal differ…	Arabidopsis NAC domain containing protein 87 (ANAC087); FUNCTIONS IN: sequence-specific DNA binding transcription factor activity; INVOLVED IN: multicellular organismal development, regulation of transcription; LOCATED IN: cellular_component unknown; EXPRESSED IN: 12 plant structures; EXPRESSED DURING: LP.06 six leaves visible, LP.04 four leaves visible, 4 anthesis, C globular stage, petal differ…	ARABIDOPSIS NAC DOMAIN CONTAINING PROTEIN 87 (ANAC087)	ARABIDOPSIS NAC DOMAIN CONTAINING PROTEIN 87 (ANAC087)	AT5G18270	-0.0911394	0.0766386	2.61594	3.05991	3.28314	0.426382	2.71867	2.23853	NE		1	1	0.0880005	0.0304667	0.905132	1	0.00691871	0.0505878	NA
protein_coding	PLANT CADMIUM RESISTANCE 1	NA	PLANT CADMIUM RESISTANCE 1 (PCR1); FUNCTIONS IN: molecular_function unknown; INVOLVED IN: biological_process unknown; LOCATED IN: vacuole; CONTAINS InterPro DOMAIN/s: Protein of unknown function Cys-rich (InterPro:IPR006461); BEST Arabidopsis thaliana protein match is: PLANT CADMIUM RESISTANCE 2 (TAIR:AT1G14870.1); Has 778 Blast hits to 777 proteins in 111 species: Archae - 0; Bacteria - 0; Metaz…	PLANT CADMIUM RESISTANCE 1 (PCR1); FUNCTIONS IN: molecular_function unknown; INVOLVED IN: biological_process unknown; LOCATED IN: vacuole; CONTAINS InterPro DOMAIN/s: Protein of unknown function Cys-rich (InterPro:IPR006461); BEST Arabidopsis thaliana protein match is: PLANT CADMIUM RESISTANCE 2 (TAIR:AT1G14870.1); Has 778 Blast hits to 777 proteins in 111 species: Archae - 0; Bacteria - 0; Metaz…	PLANT CADMIUM RESISTANCE 1 (PCR1)	(AtPCR1);PLANT CADMIUM RESISTANCE 1 (PCR1)	AT1G14880	-0.901047	0.121611	2.60369	1.75814	-4.3137	-0.144454	1.27216	0.936738	NE		1	1	0.00936672	0.0682412	0.161083	1	0.27586	0.53703	NA
protein_coding	P-loop containing nucleoside triphosphate hydrolases superfamily protein	NA	P-loop containing nucleoside triphosphate hydrolases superfamily protein; FUNCTIONS IN: nucleoside-triphosphatase activity, ATPase activity, nucleotide binding, ATP binding; INVOLVED IN: response to abscisic acid stimulus; LOCATED IN: endoplasmic reticulum; EXPRESSED IN: 10 plant structures; EXPRESSED DURING: LP.04 four leaves visible, 4 anthesis, petal differentiation and expansion stage; CONTAI…	P-loop containing nucleoside triphosphate hydrolases superfamily protein; FUNCTIONS IN: nucleoside-triphosphatase activity, ATPase activity, nucleotide binding, ATP binding; INVOLVED IN: response to abscisic acid stimulus; LOCATED IN: endoplasmic reticulum; EXPRESSED IN: 10 plant structures; EXPRESSED DURING: LP.04 four leaves visible, 4 anthesis, petal differentiation and expansion stage; CONTAI…			AT3G28580	-0.0355121	0.0538909	2.47257	3.14574	NE	0.739644	2.98987	2.65722	NE		1	1	0.0682387	0.0373852	NA	1	0.00166174	0.035561	NA
protein_coding	P-loop containing nucleoside triphosphate hydrolases superfamily protein	NA	P-loop containing nucleoside triphosphate hydrolases superfamily protein; FUNCTIONS IN: nucleoside-triphosphatase activity, ATPase activity, nucleotide binding, ATP binding; LOCATED IN: endomembrane system; EXPRESSED IN: callus; CONTAINS InterPro DOMAIN/s: ATPase, AAA-type, core (InterPro:IPR003959), ATPase, AAA+ type, core (InterPro:IPR003593), ATPase, AAA-type, conserved site (InterPro:IPR00396…	P-loop containing nucleoside triphosphate hydrolases superfamily protein; FUNCTIONS IN: nucleoside-triphosphatase activity, ATPase activity, nucleotide binding, ATP binding; LOCATED IN: endomembrane system; EXPRESSED IN: callus; CONTAINS InterPro DOMAIN/s: ATPase, AAA-type, core (InterPro:IPR003959), ATPase, AAA+ type, core (InterPro:IPR003593), ATPase, AAA-type, conserved site (InterPro:IPR00396…			AT2G18193	0.0387905	0.479779	2.4163	2.86606	1.91662	1.28637	2.76388	2.8926	0.700357		1	1	0.0399696	0.000419475	0.668163	0.700374	0.00329366	0.0833589	1
protein_coding	alternative oxidase 1D	NA	alternative oxidase 1D (AOX1D); FUNCTIONS IN: alternative oxidase activity; INVOLVED IN: oxidation reduction, response to cyclopentenone; LOCATED IN: mitochondrial envelope, mitochondrion; EXPRESSED IN: stem, sepal, leaf, stamen; EXPRESSED DURING: LP.04 four leaves visible, 4 anthesis, petal differentiation and expansion stage; CONTAINS InterPro DOMAIN/s: Alternative oxidase (InterPro:IPR002680);…	alternative oxidase 1D (AOX1D); FUNCTIONS IN: alternative oxidase activity; INVOLVED IN: oxidation reduction, response to cyclopentenone; LOCATED IN: mitochondrial envelope, mitochondrion; EXPRESSED IN: stem, sepal, leaf, stamen; EXPRESSED DURING: LP.04 four leaves visible, 4 anthesis, petal differentiation and expansion stage; CONTAINS InterPro DOMAIN/s: Alternative oxidase (InterPro:IPR002680);…	ALTERNATIVE OXIDASE 1D (AOX1D)	ALTERNATIVE OXIDASE 1D (AOX1D)	AT1G32350	0.453693	0.599778	2.41033	5.33772	-0.790519	1.07456	4.45306	5.18923	NE		1	1	0.0204638	2.49961e-08	1	0.928407	7.09101e-08	0.0224271	NA
protein_coding	carboxyesterase 20	NA	carboxyesterase 20 (CXE20); INVOLVED IN: metabolic process; LOCATED IN: cellular_component unknown; EXPRESSED IN: root, flower; EXPRESSED DURING: petal differentiation and expansion stage; CONTAINS InterPro DOMAIN/s: Alpha/beta hydrolase fold-3 (InterPro:IPR013094); BEST Arabidopsis thaliana protein match is: alpha/beta-Hydrolases superfamily protein (TAIR:AT2G45600.1); Has 9350 Blast hits to 933…	carboxyesterase 20 (CXE20); INVOLVED IN: metabolic process; LOCATED IN: cellular_component unknown; EXPRESSED IN: root, flower; EXPRESSED DURING: petal differentiation and expansion stage; CONTAINS InterPro DOMAIN/s: Alpha/beta hydrolase fold-3 (InterPro:IPR013094); BEST Arabidopsis thaliana protein match is: alpha/beta-Hydrolases superfamily protein (TAIR:AT2G45600.1); Has 9350 Blast hits to 933…	CARBOXYESTERASE 20 (CXE20)	CARBOXYESTERASE 20 (CXE20);CARBOXYESTERASE 20 (AtCXE20)	AT5G62180	1.00884	-0.0579588	2.3422	3.20768	2.02797	-0.0903836	1.36902	2.20166	NE		1	1	0.165865	0.00896717	0.896769	1	0.152942	0.0470101	NA
protein_coding	cytochrome P450, family 71, subfamily B, polypeptide 9	member of CYP71B	cytochrome P450, family 71, subfamily B, polypeptide 9 (CYP71B9); FUNCTIONS IN: electron carrier activity, monooxygenase activity, iron ion binding, oxygen binding, heme binding; INVOLVED IN: oxidation reduction; EXPRESSED IN: carpel; EXPRESSED DURING: 4 anthesis; CONTAINS InterPro DOMAIN/s: Cytochrome P450 (InterPro:IPR001128), Cytochrome P450, E-class, group I (InterPro:IPR002401), Cytochrome P…	member of CYP71B	CYTOCHROME P450, FAMILY 71, SUBFAMILY B, POLYPEPTIDE 9 (CYP71B9)	CYTOCHROME P450, FAMILY 71, SUBFAMILY B, POLYPEPTIDE 9 (CYP71B9)	AT2G02580	NE	0.976937	2.20535	4.00302	NE	2.09287	3.11533	3.03992	NE		NA	1	0.322573	0.0038842	NA	0.914571	0.00925997	0.0470101	NA
protein_coding	cysteine-rich RLK (RECEPTOR-like protein kinase) 32	Encodes a cysteine-rich receptor-like protein kinase.	cysteine-rich RLK (RECEPTOR-like protein kinase) 32 (CRK32); FUNCTIONS IN: kinase activity; INVOLVED IN: protein amino acid phosphorylation; LOCATED IN: endomembrane system; CONTAINS InterPro DOMAIN/s: Protein kinase, ATP binding site (InterPro:IPR017441), Protein kinase, catalytic domain (InterPro:IPR000719), Protein of unknown function DUF26 (InterPro:IPR002902), Serine-threonine/tyrosine-prote…	Encodes a cysteine-rich receptor-like protein kinase.	CYSTEINE-RICH RLK (RECEPTOR-LIKE PROTEIN KINASE) 32 (CRK32)	CYSTEINE-RICH RLK (RECEPTOR-LIKE PROTEIN KINASE) 32 (CRK32)	AT4G11480	NE	-0.193305	2.17814	1.59884	NE	0.393343	1.17357	4.08449	NE		NA	1	0.106068	0.437285	NA	1	0.187101	0.00920634	NA
protein_coding	ATPase E1-E2 type family protein / haloacid dehalogenase-like hydrolase family protein	NA	ATPase E1-E2 type family protein / haloacid dehalogenase-like hydrolase family protein; FUNCTIONS IN: calcium-transporting ATPase activity, calmodulin binding; INVOLVED IN: cation transport, calcium ion transport, metabolic process, ATP biosynthetic process; LOCATED IN: membrane; EXPRESSED IN: 12 plant structures; EXPRESSED DURING: LP.04 four leaves visible, 4 anthesis, C globular stage, petal di…	ATPase E1-E2 type family protein / haloacid dehalogenase-like hydrolase family protein; FUNCTIONS IN: calcium-transporting ATPase activity, calmodulin binding; INVOLVED IN: cation transport, calcium ion transport, metabolic process, ATP biosynthetic process; LOCATED IN: membrane; EXPRESSED IN: 12 plant structures; EXPRESSED DURING: LP.04 four leaves visible, 4 anthesis, C globular stage, petal di…			AT3G22910	0.419621	0.637027	2.17097	2.65009	0.604605	0.391042	3.25579	2.69927	2.51519		1	1	0.104289	0.00758144	1	1	0.000182032	0.0646596	1
protein_coding	tyrosine aminotransferase 3	Encodes a tyrosine aminotransferase that is responsive to treatment with jasmonic acid.	tyrosine aminotransferase 3 (TAT3); CONTAINS InterPro DOMAIN/s: 1-aminocyclopropane-1-carboxylate synthase (InterPro:IPR001176), Aminotransferase, class I/classII (InterPro:IPR004839), Pyridoxal phosphate-dependent transferase, major domain (InterPro:IPR015424), Tyrosine transaminase (InterPro:IPR021178), Tyrosine/nicotianamine aminotransferase (InterPro:IPR005958), Pyridoxal phosphate-dependent …	Encodes a tyrosine aminotransferase that is responsive to treatment with jasmonic acid.	TYROSINE AMINOTRANSFERASE 3 (TAT3)	TYROSINE AMINOTRANSFERASE 3 (TAT3);TYROSINE AMINOTRANSFERASE (TAT)	AT2G24850	-0.388245	0.647729	2.14761	1.70292	1.66038	1.00828	2.71732	1.30906	NE		1	1	0.0181393	0.05865	0.743859	0.736467	0.00026631	0.171214	NA
protein_coding	Mannose-6-phosphate isomerase, type I	Encodes a protein with phosphomannose isomerase activity that is involved in synthesis of ascorbic acid. Expression is induced after 24 hours of dark treatment, in senescing leaves and treatment with exogenous photosynthesis inhibitor. Induction of gene expression was suppressed in excised leaves supplied with sugar. The authors suggest that the gene's expression pattern is responding to the leve…	DARK INDUCIBLE 9 (DIN9); CONTAINS InterPro DOMAIN/s: Mannose-6-phosphate isomerase (InterPro:IPR016305), Cupin, RmlC-type (InterPro:IPR011051), Mannose-6-phosphate isomerase, type I (InterPro:IPR001250), RmlC-like jelly roll fold (InterPro:IPR014710), Phosphomannose isomerase, type I, conserved site (InterPro:IPR018050); BEST Arabidopsis thaliana protein match is: Mannose-6-phosphate isomerase, t…	Encodes a protein with phosphomannose isomerase activity that is involved in synthesis of ascorbic acid. Expression is induced after 24 hours of dark treatment, in senescing leaves and treatment with exogenous photosynthesis inhibitor. Induction of gene expression was suppressed in excised leaves supplied with sugar. The authors suggest that the gene's expression pattern is responding to the leve…	DARK INDUCIBLE 9 (DIN9)	DARK INDUCIBLE 9 (DIN9);PHOSPHOMANNOSE ISOMERASE 2 (PMI2)	AT1G67070	0.617251	0.312451	2.13888	3.47612	2.54645	1.43158	3.2284	4.1958	-1.34446		1	1	0.310382	0.000624155	0.883209	0.975887	0.00573459	0.000390924	1
protein_coding	tetraspanin9	Member of TETRASPANIN family	tetraspanin9 (TET9); FUNCTIONS IN: molecular_function unknown; INVOLVED IN: aging; LOCATED IN: plasma membrane; EXPRESSED IN: 10 plant structures; EXPRESSED DURING: 4 anthesis, LP.10 ten leaves visible, C globular stage, petal differentiation and expansion stage; CONTAINS InterPro DOMAIN/s: Tetraspanin (InterPro:IPR018499), Tetraspanin, subgroup (InterPro:IPR000301); BEST Arabidopsis thaliana pro…	Member of TETRASPANIN family	TETRASPANIN9 (TET9)	TETRASPANIN9 (TET9)	AT4G30430	-2.19293	0.621956	2.09424	2.08868	NE	1.31253	3.89404	2.81036	NE		1	1	0.307137	0.112323	NA	0.672861	0.00305605	0.0515935	NA
protein_coding	peptidoglycan-binding LysM domain-containing protein	NA	peptidoglycan-binding LysM domain-containing protein; FUNCTIONS IN: molecular_function unknown; INVOLVED IN: cell wall macromolecule catabolic process; LOCATED IN: endomembrane system; EXPRESSED IN: 15 plant structures; EXPRESSED DURING: 6 growth stages; BEST Arabidopsis thaliana protein match is: peptidoglycan-binding LysM domain-containing protein (TAIR:AT4G25433.1); Has 63 Blast hits to 63 pro…	peptidoglycan-binding LysM domain-containing protein; FUNCTIONS IN: molecular_function unknown; INVOLVED IN: cell wall macromolecule catabolic process; LOCATED IN: endomembrane system; EXPRESSED IN: 15 plant structures; EXPRESSED DURING: 6 growth stages; BEST Arabidopsis thaliana protein match is: peptidoglycan-binding LysM domain-containing protein (TAIR:AT4G25433.1); Has 63 Blast hits to 63 pro…			AT5G62150	0.171168	0.226513	2.07365	2.52221	NE	0.611114	3.17327	2.64309	NE		1	1	0.12898	0.0185632	NA	1	0.00153493	0.165077	NA
protein_coding	WALL ASSOCIATED KINASE (WAK)-LIKE 10	NA	WALL ASSOCIATED KINASE (WAK)-LIKE 10 (WAKL10); FUNCTIONS IN: kinase activity; INVOLVED IN: protein amino acid phosphorylation; LOCATED IN: endomembrane system, integral to membrane; EXPRESSED IN: 10 plant structures; EXPRESSED DURING: 8 growth stages; CONTAINS InterPro DOMAIN/s: Wall-associated kinase (InterPro:IPR013695), EGF-like calcium-binding, conserved site (InterPro:IPR018097), Protein kin…	Encodes a twin-domain, kinase-GC signaling molecule that may function in biotic stress responses that is critically dependent on the second messenger cGMP.	WALL ASSOCIATED KINASE (WAK)-LIKE 10 (WAKL10)	WALL ASSOCIATED KINASE (WAK)-LIKE 10 (WAKL10); (ATWAKL10)	AT1G79680	-0.819015	0.918344	2.03084	2.91696	0.890779	0.401844	2.36974	2.2414	NE		1	0.981197	0.0130586	0.00215391	0.978709	1	0.00127892	0.118012	NA
protein_coding	Plant stearoyl-acyl-carrier-protein desaturase family protein	NA	Plant stearoyl-acyl-carrier-protein desaturase family protein; FUNCTIONS IN: acyl-[acyl-carrier-protein] desaturase activity, oxidoreductase activity, transition metal ion binding; INVOLVED IN: oxidation reduction, fatty acid metabolic process, fatty acid biosynthetic process; LOCATED IN: chloroplast; EXPRESSED IN: 9 plant structures; EXPRESSED DURING: M germinated pollen stage, petal differentia…	Plant stearoyl-acyl-carrier-protein desaturase family protein; FUNCTIONS IN: acyl-[acyl-carrier-protein] desaturase activity, oxidoreductase activity, transition metal ion binding; INVOLVED IN: oxidation reduction, fatty acid metabolic process, fatty acid biosynthetic process; LOCATED IN: chloroplast; EXPRESSED IN: 9 plant structures; EXPRESSED DURING: M germinated pollen stage, petal differentia…			AT5G16230	-0.287773	-2.11295	2.0291	3.4311	0.667918	-0.0905745	0.936472	4.35419	1.58997		1	0.650465	0.16294	0.00125422	1	1	0.369415	0.000296418	1
protein_coding	BON association protein 1	Encodes a protein with a C2 domain that binds to BON1 in yeast two hybrid analyses. Its ability to bind to phospholipids is enhanced by calcium ions. Involved in maintaining cell homeostasis.	BON association protein 1 (BAP1); FUNCTIONS IN: phospholipid binding, protein binding; INVOLVED IN: in 7 processes; LOCATED IN: membrane; EXPRESSED IN: 21 plant structures; EXPRESSED DURING: 13 growth stages; CONTAINS InterPro DOMAIN/s: C2 calcium/lipid-binding domain, CaLB (InterPro:IPR008973), C2 calcium-dependent membrane targeting (InterPro:IPR000008); BEST Arabidopsis thaliana protein match …	Encodes a protein with a C2 domain that binds to BON1 in yeast two hybrid analyses. Its ability to bind to phospholipids is enhanced by calcium ions. Involved in maintaining cell homeostasis.	BON ASSOCIATION PROTEIN 1 (BAP1)	BON ASSOCIATION PROTEIN 1 (BAP1)	AT3G61190	-0.0415691	0.982746	1.91383	2.94297	1.40571	1.12065	2.01604	3.41283	1.11239		1	0.767659	0.0416128	0.000233156	0.851629	0.519609	0.00472865	0.00019786	1
protein_coding	Thioredoxin superfamily protein	Encodes GRX480, a member of the glutaredoxin family that regulates protein redox state. GRX480 interacts with TGA factors and suppresses JA-responsive PDF1.2 transcription. GRX480 transcription is SA-inducible and requires NPR1. Maybe involved in SA/JA cross-talk.	GRX480; FUNCTIONS IN: electron carrier activity, protein disulfide oxidoreductase activity; INVOLVED IN: salicylic acid mediated signaling pathway, jasmonic acid mediated signaling pathway, response to salicylic acid stimulus; LOCATED IN: cellular_component unknown; EXPRESSED IN: 21 plant structures; EXPRESSED DURING: 13 growth stages; CONTAINS InterPro DOMAIN/s: Glutaredoxin-like, plant II (Inte…	Encodes GRX480, a member of the glutaredoxin family that regulates protein redox state. GRX480 interacts with TGA factors and suppresses JA-responsive PDF1.2 transcription. GRX480 transcription is SA-inducible and requires NPR1. Maybe involved in SA/JA cross-talk.	(GRX480)	(roxy19); (GRX480)	AT1G28480	-0.35977	0.144993	1.91327	1.89275	2.7802	0.437087	1.95804	1.44752	NE		1	1	0.0583306	0.0371504	0.426446	1	0.00811503	0.169607	NA
protein_coding	cytochrome P450, family 710, subfamily A, polypeptide 1	Encodes a protein with C22-sterol desaturase activity. The enzyme was shown to catalyze in the presence of NADPH the conversion of &beta;-sitosterol to stigmasterol, but not that of 24-<i>epi</i>-campesterol to brassicasterol (unlike CYP710A2).	cytochrome P450, family 710, subfamily A, polypeptide 1 (CYP710A1); FUNCTIONS IN: C-22 sterol desaturase activity, oxygen binding; INVOLVED IN: oxidation reduction; LOCATED IN: endomembrane system; EXPRESSED IN: 14 plant structures; EXPRESSED DURING: LP.04 four leaves visible, 4 anthesis, petal differentiation and expansion stage; CONTAINS InterPro DOMAIN/s: Cytochrome P450 (InterPro:IPR001128), …	Encodes a protein with C22-sterol desaturase activity. The enzyme was shown to catalyze in the presence of NADPH the conversion of &beta;-sitosterol to stigmasterol, but not that of 24-<i>epi</i>-campesterol to brassicasterol (unlike CYP710A2).	CYTOCHROME P450, FAMILY 710, SUBFAMILY A, POLYPEPTIDE 1 (CYP710A1)	CYTOCHROME P450, FAMILY 710, SUBFAMILY A, POLYPEPTIDE 1 (CYP710A1)	AT2G34500	NE	0.574002	1.91325	4.08539	NE	-0.338573	2.96676	3.95833	NE		NA	1	0.0967955	5.62409e-06	NA	1	0.000434824	0.00296109	NA
protein_coding	signal recognition particle receptor protein, chloroplast (FTSY)	chloroplast SRP receptor homolog, alpha subunit CPFTSY. Required for LHCP integration into isolated thylakoids.	CPFTSY; FUNCTIONS IN: GTP binding; INVOLVED IN: protein import into chloroplast thylakoid membrane, protein targeting, thylakoid membrane organization, photosynthetic electron transport in photosystem II; LOCATED IN: chloroplast, signal recognition particle, endoplasmic reticulum targeting, chloroplast thylakoid; EXPRESSED IN: 22 plant structures; EXPRESSED DURING: 13 growth stages; CONTAINS Inte…	chloroplast SRP receptor homolog, alpha subunit CPFTSY. Required for LHCP integration into isolated thylakoids.	(CPFTSY)	(CPFTSY)	AT2G45770	0.00124731	-0.10589	1.89804	2.66336	-1.26397	-0.199825	1.95399	2.17118	0.618109		1	1	0.114212	0.00948475	0.83455	1	0.155413	0.0400013	1
protein_coding	glucose-6-phosphate/phosphate translocator 2	glucose6-Phosphate/phosphate transporter 2	glucose-6-phosphate/phosphate translocator 2 (GPT2); FUNCTIONS IN: antiporter activity, glucose-6-phosphate transmembrane transporter activity; INVOLVED IN: in 7 processes; LOCATED IN: plasma membrane; EXPRESSED IN: 16 plant structures; EXPRESSED DURING: 10 growth stages; CONTAINS InterPro DOMAIN/s: Tpt phosphate/phosphoenolpyruvate translocator (InterPro:IPR004696), Protein of unknown function D…	glucose6-Phosphate/phosphate transporter 2. Expression is upregulated in the shoot of cax1/cax3 mutant.	GLUCOSE-6-PHOSPHATE/PHOSPHATE TRANSLOCATOR 2 (GPT2)	GLUCOSE-6-PHOSPHATE/PHOSPHATE TRANSLOCATOR 2 (GPT2);ARABIDOPSIS GLUCOSE-6-PHOSPHATE/PHOSPHATE TRANSLOCATOR 2 (ATGPT2)	AT1G61800	0.83742	0.873233	1.84212	3.52571	2.04596	0.923357	2.78424	3.74748	NE		1	1	0.0407825	7.8761e-05	0.826698	0.903355	0.00108348	0.00149093	NA
protein_coding	prenylated RAB acceptor 1.B5	NA	prenylated RAB acceptor 1.B5 (PRA1.B5); CONTAINS InterPro DOMAIN/s: Prenylated rab acceptor PRA1 (InterPro:IPR004895); BEST Arabidopsis thaliana protein match is: prenylated RAB acceptor 1.B4 (TAIR:AT2G38360.1); Has 1807 Blast hits to 1807 proteins in 277 species: Archae - 0; Bacteria - 0; Metazoa - 736; Fungi - 347; Plants - 385; Viruses - 0; Other Eukaryotes - 339 (source: NCBI BLink).	prenylated RAB acceptor 1.B5 (PRA1.B5); CONTAINS InterPro DOMAIN/s: Prenylated rab acceptor PRA1 (InterPro:IPR004895); BEST Arabidopsis thaliana protein match is: prenylated RAB acceptor 1.B4 (TAIR:AT2G38360.1); Has 1807 Blast hits to 1807 proteins in 277 species: Archae - 0; Bacteria - 0; Metazoa - 736; Fungi - 347; Plants - 385; Viruses - 0; Other Eukaryotes - 339 (source: NCBI BLink).	PRENYLATED RAB ACCEPTOR 1.B5 (PRA1.B5)	PRENYLATED RAB ACCEPTOR 1.B5 (PRA1.B5)	AT5G01640	-1.02078	0.301331	1.82845	1.50481	1.16149	0.427759	2.43389	0.88462	1.08174		1	1	0.116344	0.188811	0.978709	1	0.00547431	1	1
protein_coding	AAA-ATPase 1	NA	AAA-ATPase 1 (AATP1); FUNCTIONS IN: nucleoside-triphosphatase activity, ATPase activity, nucleotide binding, ATP binding; EXPRESSED IN: stem, inflorescence meristem, root, flower, stamen; EXPRESSED DURING: 4 anthesis, petal differentiation and expansion stage; CONTAINS InterPro DOMAIN/s: ATPase, AAA-type, core (InterPro:IPR003959), ATPase, AAA+ type, core (InterPro:IPR003593), ATPase, AAA-type, c…	Encodes a mitochondrial ATPase involved in seed and silique development.	AAA-ATPASE 1 (AATP1)	ATPASE-IN-SEED-DEVELOPMENT (ASD);AAA-ATPASE 1 (AATP1)	AT5G40010	NE	0.340414	1.6411	3.14047	NE	0.582652	0.725755	4.70659	NE		NA	1	0.304741	0.00172941	NA	1	0.522962	2.19439e-05	NA
protein_coding	NA	NA	unknown protein; FUNCTIONS IN: molecular_function unknown; INVOLVED IN: biological_process unknown; LOCATED IN: endomembrane system; Has 18 Blast hits to 18 proteins in 5 species: Archae - 0; Bacteria - 0; Metazoa - 0; Fungi - 0; Plants - 18; Viruses - 0; Other Eukaryotes - 0 (source: NCBI BLink).	unknown protein; FUNCTIONS IN: molecular_function unknown; INVOLVED IN: biological_process unknown; LOCATED IN: endomembrane system; Has 18 Blast hits to 18 proteins in 5 species: Archae - 0; Bacteria - 0; Metazoa - 0; Fungi - 0; Plants - 18; Viruses - 0; Other Eukaryotes - 0 (source: NCBI BLink).			AT1G29290	-0.786499	0.897099	1.59362	3.27835	-0.904388	-0.919814	0.824664	1.09575	NE		1	1	0.655807	0.00796287	1	1	0.994539	0.739018	NA
protein_coding	NA	NA	unknown protein; FUNCTIONS IN: molecular_function unknown; INVOLVED IN: biological_process unknown; LOCATED IN: endomembrane system; EXPRESSED IN: 10 plant structures; EXPRESSED DURING: LP.04 four leaves visible, 4 anthesis, petal differentiation and expansion stage; Has 8 Blast hits to 8 proteins in 3 species: Archae - 0; Bacteria - 0; Metazoa - 0; Fungi - 0; Plants - 8; Viruses - 0; Other Eukar…	unknown protein; FUNCTIONS IN: molecular_function unknown; INVOLVED IN: biological_process unknown; LOCATED IN: endomembrane system; EXPRESSED IN: 10 plant structures; EXPRESSED DURING: LP.04 four leaves visible, 4 anthesis, petal differentiation and expansion stage; Has 8 Blast hits to 8 proteins in 3 species: Archae - 0; Bacteria - 0; Metazoa - 0; Fungi - 0; Plants - 8; Viruses - 0; Other Eukar…			AT4G28460	NE	-2.42783	1.5919	3.65262	NE	-1.92272	2.96348	4.1235	NE		NA	0.775174	0.460908	0.00611193	NA	1	0.0101306	0.219982	NA
protein_coding	NA	NA	unknown protein; FUNCTIONS IN: molecular_function unknown; INVOLVED IN: biological_process unknown; LOCATED IN: cellular_component unknown; EXPRESSED IN: 20 plant structures; EXPRESSED DURING: 13 growth stages; BEST Arabidopsis thaliana protein match is: unknown protein (TAIR:AT3G02500.1); Has 30201 Blast hits to 17322 proteins in 780 species: Archae - 12; Bacteria - 1396; Metazoa - 17338; Fungi …	unknown protein; FUNCTIONS IN: molecular_function unknown; INVOLVED IN: biological_process unknown; LOCATED IN: cellular_component unknown; EXPRESSED IN: 20 plant structures; EXPRESSED DURING: 13 growth stages; BEST Arabidopsis thaliana protein match is: unknown protein (TAIR:AT3G02500.1); Has 30201 Blast hits to 17322 proteins in 780 species: Archae - 12; Bacteria - 1396; Metazoa - 17338; Fungi …			AT5G16030	0.20918	0.596428	1.577	-4.0391	-0.274003	-0.908728	-1.06633	-6.56898	-0.527747		1	1	0.373361	0.271494	1	1	0.65972	0.00228865	1
protein_coding	Fes1A	Encodes one of the Arabidopsis orthologs of the human Hsp70-binding protein 1 (HspBP-1) and yeast Fes1p: Fes1A (AT3G09350), Fes1B (AT3G53800), Fes1C (AT5G02150). Fes1A is cytosolic and associates with cytosolic Hsp70. Mutants showed increased heat-sensitive phenotype suggestion the involvement of Fes1A in acquired thermotolerance. Does not have nucleotide exchange factor activity in vitro.	Fes1A (Fes1A); CONTAINS InterPro DOMAIN/s: Armadillo-like helical (InterPro:IPR011989), Armadillo-type fold (InterPro:IPR016024); BEST Arabidopsis thaliana protein match is: Fes1B (TAIR:AT3G53800.1); Has 594 Blast hits to 590 proteins in 194 species: Archae - 0; Bacteria - 0; Metazoa - 194; Fungi - 149; Plants - 182; Viruses - 0; Other Eukaryotes - 69 (source: NCBI BLink).	Encodes one of the Arabidopsis orthologs of the human Hsp70-binding protein 1 (HspBP-1) and yeast Fes1p: Fes1A (AT3G09350), Fes1B (AT3G53800), Fes1C (AT5G02150). Fes1A is cytosolic and associates with cytosolic Hsp70. Mutants showed increased heat-sensitive phenotype suggestion the involvement of Fes1A in acquired thermotolerance. Does not have nucleotide exchange factor activity in vitro.	FES1A (Fes1A)	FES1A (Fes1A)	AT3G09350	-0.473684	0.932153	1.55639	1.75215	0.602057	0.502981	2.27029	1.87346	-0.602606		1	1	0.213816	0.141017	0.984765	1	0.00850749	0.129533	1
protein_coding	polyamine oxidase 1	Encodes a protein with polyamine oxidase activity. The mRNA of this gene is only expressed in very low amounts in the organs where it was detected (light-grown plants).	polyamine oxidase 1 (PAO1); FUNCTIONS IN: FAD binding, polyamine oxidase activity; INVOLVED IN: oxidation reduction; LOCATED IN: endomembrane system; EXPRESSED IN: 12 plant structures; EXPRESSED DURING: L mature pollen stage, M germinated pollen stage, 4 anthesis, petal differentiation and expansion stage; CONTAINS InterPro DOMAIN/s: Amine oxidase (InterPro:IPR002937), Flavin-containing amine oxi…	Encodes a protein with polyamine oxidase activity. The mRNA of this gene is only expressed in very low amounts in the organs where it was detected (light-grown plants).	POLYAMINE OXIDASE 1 (PAO1)	POLYAMINE OXIDASE 1 (ATPAO1);POLYAMINE OXIDASE 1 (PAO1); (APAO)	AT5G13700	-0.80629	0.492405	1.53416	3.76959	NE	0.766783	1.3695	5.68739	NE		1	1	0.544602	0.0273578	NA	1	0.2434	0.0046852	NA
protein_coding	NA	NA	unknown protein; FUNCTIONS IN: molecular_function unknown; INVOLVED IN: biological_process unknown; LOCATED IN: cellular_component unknown; EXPRESSED IN: root; Has 30201 Blast hits to 17322 proteins in 780 species: Archae - 12; Bacteria - 1396; Metazoa - 17338; Fungi - 3422; Plants - 5037; Viruses - 0; Other Eukaryotes - 2996 (source: NCBI BLink).	unknown protein; FUNCTIONS IN: molecular_function unknown; INVOLVED IN: biological_process unknown; LOCATED IN: cellular_component unknown; EXPRESSED IN: root; Has 30201 Blast hits to 17322 proteins in 780 species: Archae - 12; Bacteria - 1396; Metazoa - 17338; Fungi - 3422; Plants - 5037; Viruses - 0; Other Eukaryotes - 2996 (source: NCBI BLink).	WINDHOSE 3 (WIH3)	WINDHOSE 3 (WIH3)	AT3G49845	NE	0.639197	1.49055	3.75439	NE	1.61427	3.75046	2.99983	NE		NA	1	0.514423	0.00648815	NA	1	0.0040492	0.0896385	NA
protein_coding	alpha/beta-Hydrolases superfamily protein	Encodes a lipase that hydrolyzes phosphatidylcholine, glycolipids as well as triacylglycerols.	alpha/beta-Hydrolases superfamily protein; FUNCTIONS IN: galactolipase activity, triglyceride lipase activity, phospholipase A1 activity; INVOLVED IN: lipid metabolic process; LOCATED IN: chloroplast; EXPRESSED IN: 23 plant structures; EXPRESSED DURING: 10 growth stages; CONTAINS InterPro DOMAIN/s: Lipase, class 3 (InterPro:IPR002921); BEST Arabidopsis thaliana protein match is: alpha/beta-Hydrol…	Encodes a lipase that hydrolyzes phosphatidylcholine, glycolipids as well as triacylglycerols.			AT2G30550	-0.0753588	0.167035	1.47496	2.32376	1.19479	0.243604	1.35774	1.70097	0.492642		1	1	0.268975	0.00370726	0.898908	1	0.10858	0.158197	1
protein_coding	ATPase, AAA-type, CDC48 protein	NA	ATPase, AAA-type, CDC48 protein; FUNCTIONS IN: hydrolase activity, nucleoside-triphosphatase activity, binding, nucleotide binding, ATP binding; INVOLVED IN: response to cadmium ion; LOCATED IN: cytosol, nucleolus, plasma membrane; EXPRESSED IN: 24 plant structures; EXPRESSED DURING: 13 growth stages; CONTAINS InterPro DOMAIN/s: ATPase, AAA+ type, core (InterPro:IPR003593), ATPase, AAA-type, core…	ATPase, AAA-type, CDC48 protein; FUNCTIONS IN: hydrolase activity, nucleoside-triphosphatase activity, binding, nucleotide binding, ATP binding; INVOLVED IN: response to cadmium ion; LOCATED IN: cytosol, nucleolus, plasma membrane; EXPRESSED IN: 24 plant structures; EXPRESSED DURING: 13 growth stages; CONTAINS InterPro DOMAIN/s: ATPase, AAA+ type, core (InterPro:IPR003593), ATPase, AAA-type, core…			AT3G53230	0.288543	0.557005	1.47288	2.53539	0.349242	0.847478	1.45648	1.98198	-1.42395		1	1	0.161233	0.00557317	1	0.940585	0.106074	0.325385	1
protein_coding	Plant invertase/pectin methylesterase inhibitor superfamily	NA	Plant invertase/pectin methylesterase inhibitor superfamily; FUNCTIONS IN: enzyme inhibitor activity, pectinesterase activity; INVOLVED IN: cell wall modification; LOCATED IN: membrane, plant-type cell wall; EXPRESSED IN: 9 plant structures; EXPRESSED DURING: 4 anthesis, C globular stage, petal differentiation and expansion stage; CONTAINS InterPro DOMAIN/s: Carbohydrate-binding/sugar hydrolysis …	Plant invertase/pectin methylesterase inhibitor superfamily; FUNCTIONS IN: enzyme inhibitor activity, pectinesterase activity; INVOLVED IN: cell wall modification; LOCATED IN: membrane, plant-type cell wall; EXPRESSED IN: 9 plant structures; EXPRESSED DURING: 4 anthesis, C globular stage, petal differentiation and expansion stage; CONTAINS InterPro DOMAIN/s: Carbohydrate-binding/sugar hydrolysis …			AT2G45220	0.196502	0.59984	1.46426	2.60404	2.49005	0.491811	2.25777	2.92851	NE		1	1	0.0964336	0.000770231	0.667928	1	0.000426327	0.0010539	NA
protein_coding	WRKY DNA-binding protein 75	WRKY75 is one of several transcription factors induced during Pi deprivation. It is nuclear localized and regulated differentially during Pi starvation. RNAi mediated suppression of WRKY75 made the plants more susceptible to Pi stress as indicated by the higher accumulation of anthocyanin during Pi starvation.	WRKY DNA-binding protein 75 (WRKY75); CONTAINS InterPro DOMAIN/s: DNA-binding WRKY (InterPro:IPR003657); BEST Arabidopsis thaliana protein match is: WRKY DNA-binding protein 45 (TAIR:AT3G01970.1); Has 1807 Blast hits to 1807 proteins in 277 species: Archae - 0; Bacteria - 0; Metazoa - 736; Fungi - 347; Plants - 385; Viruses - 0; Other Eukaryotes - 339 (source: NCBI BLink).	WRKY75 is one of several transcription factors induced during Pi deprivation. It is nuclear localized and regulated differentially during Pi starvation. RNAi mediated suppression of WRKY75 made the plants more susceptible to Pi stress as indicated by the higher accumulation of anthocyanin during Pi starvation.	WRKY DNA-BINDING PROTEIN 75 (WRKY75)	ARABIDOPSIS THALIANA WRKY DNA-BINDING PROTEIN 75 (ATWRKY75);WRKY DNA-BINDING PROTEIN 75 (WRKY75)	AT5G13080	3.32913	-0.747541	1.45259	3.78843	4.66679	0.838642	1.78813	3.85543	NE		0.802748	1	0.123295	7.60626e-06	0.653578	1	0.0113098	6.50213e-05	NA
protein_coding	NA	NA	unknown protein; Has 27 Blast hits to 27 proteins in 9 species: Archae - 0; Bacteria - 0; Metazoa - 0; Fungi - 0; Plants - 27; Viruses - 0; Other Eukaryotes - 0 (source: NCBI BLink).	unknown protein; Has 27 Blast hits to 27 proteins in 9 species: Archae - 0; Bacteria - 0; Metazoa - 0; Fungi - 0; Plants - 27; Viruses - 0; Other Eukaryotes - 0 (source: NCBI BLink).			AT5G57510	1.08255	0.26462	1.44708	3.28297	2.52194	1.40138	2.12958	2.08018	NE		1	1	0.189727	0.000621476	0.653578	0.650414	0.00368284	0.884804	NA
protein_coding	phospholipase A 2A	Encodes a lipid acyl hydrolase with wide substrate specificity that accumulates upon infection by fungal and bacterial pathogens. Protein is localized in the cytoplasm in healthy leaves, and in membranes in infected cells. Plays a role in cell death and differentially affects the accumulation of oxylipins. Contributes to resistance to virus.	phospholipase A 2A (PLA2A); FUNCTIONS IN: lipase activity, nutrient reservoir activity; INVOLVED IN: in 6 processes; LOCATED IN: membrane, cytoplasm; EXPRESSED IN: 11 plant structures; EXPRESSED DURING: 8 growth stages; CONTAINS InterPro DOMAIN/s: Acyl transferase/acyl hydrolase/lysophospholipase (InterPro:IPR016035), Patatin (InterPro:IPR002641); BEST Arabidopsis thaliana protein match is: Acyl …	Encodes a lipid acyl hydrolase with wide substrate specificity that accumulates upon infection by fungal and bacterial pathogens. Protein is localized in the cytoplasm in healthy leaves, and in membranes in infected cells. Plays a role in cell death and differentially affects the accumulation of oxylipins. Contributes to resistance to virus.	PHOSPHOLIPASE A 2A (PLA2A)	PHOSPHOLIPASE A 2A (PLP2); (PLAII ALPHA);PHOSPHOLIPASE A 2A (PLA2A);PATATIN-LIKE PROTEIN 2 (PLP2);PHOSPHOLIPASE A 2A (PLA IIA)	AT2G26560	0.222952	-0.0508446	1.39831	3.78047	1.19776	0.0564665	2.11921	4.13421	NE		1	1	0.176521	1.1138e-06	0.905132	1	0.00158037	0.0021113	NA
protein_coding	arabinogalactan protein 9	putative proline-rich protein (At2g14890) mRNA, complete	arabinogalactan protein 9 (AGP9); Has 35333 Blast hits to 34131 proteins in 2444 species: Archae - 798; Bacteria - 22429; Metazoa - 974; Fungi - 991; Plants - 531; Viruses - 0; Other Eukaryotes - 9610 (source: NCBI BLink).	putative proline-rich protein (At2g14890) mRNA, complete	ARABINOGALACTAN PROTEIN 9 (AGP9)	ARABINOGALACTAN PROTEIN 9 (AGP9)	AT2G14890	1.64114	-0.827229	1.30798	-5.79626	-1.02981	-0.523521	-0.651884	NE	-0.210302		0.903001	1	0.819053	0.0051719	0.906332	1	0.479709	NA	1
protein_coding	1-aminocyclopropane-1-carboxylic acid (acc) synthase 6	encodes a a member of the 1-aminocyclopropane-1-carboxylate (ACC) synthase (S-adenosyl-L-methionine methylthioadenosine-lyase, EC 4.4.1.14) gene family	1-aminocyclopropane-1-carboxylic acid (acc) synthase 6 (ACS6); CONTAINS InterPro DOMAIN/s: 1-aminocyclopropane-1-carboxylate synthase (InterPro:IPR001176), Aminotransferase, class I/classII (InterPro:IPR004839), Pyridoxal phosphate-dependent transferase, major domain (InterPro:IPR015424), Aminotransferases, class-I, pyridoxal-phosphate-binding site (InterPro:IPR004838), Pyridoxal phosphate-depend…	encodes a a member of the 1-aminocyclopropane-1-carboxylate (ACC) synthase (S-adenosyl-L-methionine methylthioadenosine-lyase, EC 4.4.1.14) gene family	1-AMINOCYCLOPROPANE-1-CARBOXYLIC ACID (ACC) SYNTHASE 6 (ACS6)	(ATACS6);1-AMINOCYCLOPROPANE-1-CARBOXYLIC ACID (ACC) SYNTHASE 6 (ACS6)	AT4G11280	-0.14875	-0.0711287	1.26049	3.30337	0.565888	-0.0560977	2.04883	2.53134	1.57058		1	1	0.259791	0.000152575	0.978709	1	0.00743283	0.024767	1
protein_coding	mitogen-activated protein kinase kinase kinase 19	member of MEKK subfamily	mitogen-activated protein kinase kinase kinase 19 (MAPKKK19); FUNCTIONS IN: protein serine/threonine kinase activity, protein kinase activity, kinase activity, ATP binding; INVOLVED IN: protein amino acid phosphorylation; LOCATED IN: cellular_component unknown; EXPRESSED IN: 10 plant structures; EXPRESSED DURING: L mature pollen stage, LP.06 six leaves visible, M germinated pollen stage, LP.04 fo…	member of MEKK subfamily	MITOGEN-ACTIVATED PROTEIN KINASE KINASE KINASE 19 (MAPKKK19)	MITOGEN-ACTIVATED PROTEIN KINASE KINASE KINASE 19 (MAPKKK19)	AT5G67080	-0.960637	0.14864	1.24918	3.86914	2.43455	0.531919	1.19069	4.22516	NE		1	1	0.601402	0.000635975	0.778679	1	0.277107	0.00168052	NA
protein_coding	Regulator of Vps4 activity in the MVB pathway protein	NA	Regulator of Vps4 activity in the MVB pathway protein; CONTAINS InterPro DOMAIN/s: Protein of unknown function DUF292, eukaryotic (InterPro:IPR005061); BEST Arabidopsis thaliana protein match is: Regulator of Vps4 activity in the MVB pathway protein (TAIR:AT1G34220.2); Has 628 Blast hits to 628 proteins in 152 species: Archae - 0; Bacteria - 0; Metazoa - 164; Fungi - 130; Plants - 284; Viruses - …	Regulator of Vps4 activity in the MVB pathway protein; CONTAINS InterPro DOMAIN/s: Protein of unknown function DUF292, eukaryotic (InterPro:IPR005061); BEST Arabidopsis thaliana protein match is: Regulator of Vps4 activity in the MVB pathway protein (TAIR:AT1G34220.2); Has 628 Blast hits to 628 proteins in 152 species: Archae - 0; Bacteria - 0; Metazoa - 164; Fungi - 130; Plants - 284; Viruses - …			AT1G13340	0.110929	0.765582	1.22896	2.1417	2.27038	1.03782	1.89954	2.02732	NE		1	1	0.236188	0.00978276	0.653578	0.813627	0.00423146	0.129533	NA
protein_coding	CLAVATA3/ESR-RELATED 14	Member of a large family of putative ligands homologous to the Clavata3 gene. Consists of a single exon. Can not replace CLV3 function in vivo.	CLAVATA3/ESR-RELATED 14 (CLE14); Has 8 Blast hits to 8 proteins in 3 species: Archae - 0; Bacteria - 0; Metazoa - 0; Fungi - 0; Plants - 8; Viruses - 0; Other Eukaryotes - 0 (source: NCBI BLink).	Member of a large family of putative ligands homologous to the Clavata3 gene. Consists of a single exon. Can not replace CLV3 function in vivo.	CLAVATA3/ESR-RELATED 14 (CLE14)	CLAVATA3/ESR-RELATED 14 (CLE14)	AT1G63245	1.00081	-0.0943694	1.20851	2.52364	NE	0.00914832	1.99529	2.32035	NE		1	1	0.544269	0.00786428	NA	1	0.118044	0.0811246	NA
protein_coding	Peroxidase superfamily protein	NA	Peroxidase superfamily protein; FUNCTIONS IN: peroxidase activity, heme binding; INVOLVED IN: response to oxidative stress, oxidation reduction; LOCATED IN: endomembrane system; EXPRESSED IN: leaf apex, sepal, root, stamen; EXPRESSED DURING: 4 anthesis; CONTAINS InterPro DOMAIN/s: Haem peroxidase (InterPro:IPR010255), Plant peroxidase (InterPro:IPR000823), Peroxidases heam-ligand binding site (In…	Peroxidase superfamily protein; FUNCTIONS IN: peroxidase activity, heme binding; INVOLVED IN: response to oxidative stress, oxidation reduction; LOCATED IN: endomembrane system; EXPRESSED IN: leaf apex, sepal, root, stamen; EXPRESSED DURING: 4 anthesis; CONTAINS InterPro DOMAIN/s: Haem peroxidase (InterPro:IPR010255), Plant peroxidase (InterPro:IPR000823), Peroxidases heam-ligand binding site (In…	PEROXIDASE 4 (PER4)	PEROXIDASE 4 (PER4)	AT1G14540	0.500098	0.667925	1.19491	2.16474	1.09234	0.315422	2.10721	2.09821	NE		1	1	0.331021	0.0107614	0.95344	1	0.00743283	0.0932284	NA
protein_coding	trigalactosyldiacylglycerol2	Encodes a permease-like component of an ABC transporter involved in lipid transfer from ER to chloroplast. A phosphatidic acid-binding protein with a predicted mycobacterial cell entry domain. It is tethered to the inner chloroplast envelope membrane facing the outer envelope membrane. Presumed bacterial orthologs of TGD1 and TGD2 in Gram-negative bacteria are typically organized in transcription…	trigalactosyldiacylglycerol2 (TGD2); FUNCTIONS IN: phospholipid binding, lipid transporter activity; INVOLVED IN: lipid transport; LOCATED IN: chloroplast, chloroplast inner membrane, chloroplast envelope, membrane; EXPRESSED IN: 23 plant structures; EXPRESSED DURING: 13 growth stages; CONTAINS InterPro DOMAIN/s: Mammalian cell entry related (InterPro:IPR003399); Has 35333 Blast hits to 34131 pro…	Encodes a permease-like component of an ABC transporter involved in lipid transfer from ER to chloroplast. A phosphatidic acid-binding protein with a predicted mycobacterial cell entry domain. It is tethered to the inner chloroplast envelope membrane facing the outer envelope membrane. Presumed bacterial orthologs of TGD1 and TGD2 in Gram-negative bacteria are typically organized in transcription…	ATP-BINDING CASSETTE I15 (ABCI15)	ATP-BINDING CASSETTE I15 (ABCI15);TRIGALACTOSYLDIACYLGLYCEROL2 (TGD2)	AT3G20320	0.83669	-1.12397	1.19374	NE	-0.642655	-1.26611	-0.0903369	-5.07804	0.15415		1	1	0.746414	NA	0.981322	1	1	0.00630585	1
protein_coding	purine permease 18	Member of a family of proteins related to PUP1, a purine transporter. May be involved in the transport of purine and purine derivatives such as cytokinins, across the plasma membrane.	purine permease 18 (PUP18); FUNCTIONS IN: purine transmembrane transporter activity; INVOLVED IN: purine transport; LOCATED IN: plasma membrane, membrane; EXPRESSED IN: cultured cell; CONTAINS InterPro DOMAIN/s: Protein of unknown function DUF250 (InterPro:IPR004853); BEST Arabidopsis thaliana protein match is: purine permease 17 (TAIR:AT1G57943.2); Has 332 Blast hits to 324 proteins in 16 specie…	Member of a family of proteins related to PUP1, a purine transporter. May be involved in the transport of purine and purine derivatives such as cytokinins, across the plasma membrane.	PURINE PERMEASE 18 (PUP18)	PURINE PERMEASE 18 (PUP18);PURINE PERMEASE 18 (ATPUP18)	AT1G57990	0.127085	0.679064	1.17943	1.34382	0.531011	0.467444	1.77029	1.43972	1.09342		1	1	0.226229	0.133956	0.982884	1	0.00574943	0.136117	1
protein_coding	P-loop containing nucleoside triphosphate hydrolases superfamily protein	NA	P-loop containing nucleoside triphosphate hydrolases superfamily protein; FUNCTIONS IN: ATP binding; LOCATED IN: plasma membrane; EXPRESSED IN: 23 plant structures; EXPRESSED DURING: 13 growth stages; CONTAINS InterPro DOMAIN/s: ATPase, AAA-type, core (InterPro:IPR003959); BEST Arabidopsis thaliana protein match is: P-loop containing nucleoside triphosphate hydrolases superfamily protein (TAIR:AT…	P-loop containing nucleoside triphosphate hydrolases superfamily protein; FUNCTIONS IN: nucleoside-triphosphatase activity, nucleotide binding, ATP binding; LOCATED IN: plasma membrane; EXPRESSED IN: 23 plant structures; EXPRESSED DURING: 13 growth stages; CONTAINS InterPro DOMAIN/s: ATPase, AAA+ type, core (InterPro:IPR003593), ATPase, AAA-type, core (InterPro:IPR003959), ATPase, AAA-type, conse…			AT5G17760	3.74747	0.463283	1.14399	2.19577	-0.714467	0.704357	1.32168	3.08031	0.0556012		0.141723	1	0.392424	0.0399454	1	1	0.0881734	0.00667715	1
pseudogene	NA	NA	pseudogene, glycine-rich protein	pseudogene, glycine-rich protein			AT2G37830	0.66512	0.602887	1.12405	3.62464	4.66679	0.431151	1.44876	3.06089	NE		1	1	0.555234	0.00184943	0.556697	1	0.0981753	0.0275872	NA
protein_coding	VQ motif-containing protein	NA	VQ motif-containing protein; CONTAINS InterPro DOMAIN/s: VQ (InterPro:IPR008889); BEST Arabidopsis thaliana protein match is: VQ motif-containing protein (TAIR:AT3G22160.1); Has 30201 Blast hits to 17322 proteins in 780 species: Archae - 12; Bacteria - 1396; Metazoa - 17338; Fungi - 3422; Plants - 5037; Viruses - 0; Other Eukaryotes - 2996 (source: NCBI BLink).	VQ motif-containing protein; CONTAINS InterPro DOMAIN/s: VQ (InterPro:IPR008889); BEST Arabidopsis thaliana protein match is: VQ motif-containing protein (TAIR:AT3G22160.1); Has 30201 Blast hits to 17322 proteins in 780 species: Archae - 12; Bacteria - 1396; Metazoa - 17338; Fungi - 3422; Plants - 5037; Viruses - 0; Other Eukaryotes - 2996 (source: NCBI BLink).			AT4G15120	-1.0348	0.60071	1.08877	2.80234	0.838815	0.745031	1.06413	3.23096	NE		1	1	0.486626	0.041246	1	1	0.193564	0.00830437	NA
protein_coding	RELA/SPOT homolog 2	NA	RELA/SPOT homolog 2 (RSH2); CONTAINS InterPro DOMAIN/s: Metal-dependent phosphohydrolase, HD subdomain (InterPro:IPR006674), Metal-dependent phosphohydrolase, HD domain (InterPro:IPR003607), RelA/SpoT (InterPro:IPR007685); BEST Arabidopsis thaliana protein match is: RELA/SPOT homolog 3 (TAIR:AT1G54130.1); Has 12447 Blast hits to 12322 proteins in 2456 species: Archae - 4; Bacteria - 8610; Metazoa…	RELA/SPOT homolog 2 (RSH2); CONTAINS InterPro DOMAIN/s: Metal-dependent phosphohydrolase, HD subdomain (InterPro:IPR006674), Metal-dependent phosphohydrolase, HD domain (InterPro:IPR003607), RelA/SpoT (InterPro:IPR007685); BEST Arabidopsis thaliana protein match is: RELA/SPOT homolog 3 (TAIR:AT1G54130.1); Has 12447 Blast hits to 12322 proteins in 2456 species: Archae - 4; Bacteria - 8610; Metazoa…	RELA/SPOT HOMOLOG 2 (RSH2)	RELA/SPOT HOMOLOG 2 (RSH2);RELA/SPOT HOMOLOG 2 (ATRSH2);RELA-SPOT HOMOLOG 2 (AT-RSH2)	AT3G14050	0.104038	0.302036	1.08298	2.7323	0.463044	0.770442	1.2068	2.72035	0.0265899		1	1	0.320703	0.0015602	0.987317	0.908794	0.0963605	0.0310493	1
protein_coding	Proline-rich spliceosome-associated (PSP) family protein / zinc knuckle (CCHC-type) family protein	NA	Proline-rich spliceosome-associated (PSP) family protein / zinc knuckle (CCHC-type) family protein; FUNCTIONS IN: zinc ion binding, nucleic acid binding; INVOLVED IN: biological_process unknown; LOCATED IN: cellular_component unknown; EXPRESSED IN: sperm cell; CONTAINS InterPro DOMAIN/s: PSP, proline-rich (InterPro:IPR006568), Zinc finger, CCHC-type (InterPro:IPR001878); BEST Arabidopsis thaliana…	Proline-rich spliceosome-associated (PSP) family protein / zinc knuckle (CCHC-type) family protein; FUNCTIONS IN: zinc ion binding, nucleic acid binding; INVOLVED IN: biological_process unknown; LOCATED IN: cellular_component unknown; EXPRESSED IN: sperm cell; CONTAINS InterPro DOMAIN/s: PSP, proline-rich (InterPro:IPR006568), Zinc finger, CCHC-type (InterPro:IPR001878); BEST Arabidopsis thaliana…			AT1G67210	1.3505	0.817599	1.06466	-0.179755	2.77607	1.00634	3.39851	1.39543	0.35869		1	1	0.75672	1	0.766531	1	0.00934626	0.532519	1
protein_coding	NAC domain containing protein 42	NA	NAC domain containing protein 42 (NAC042); FUNCTIONS IN: sequence-specific DNA binding transcription factor activity; INVOLVED IN: multicellular organismal development, regulation of transcription; LOCATED IN: cellular_component unknown; EXPRESSED IN: 9 plant structures; EXPRESSED DURING: 6 growth stages; CONTAINS InterPro DOMAIN/s: No apical meristem (NAM) protein (InterPro:IPR003441); BEST Arab…	Encodes a NAC transcription factor induced by hydrogen peroxide (H2O2. Involved in senescence. Over expression of the gene strongly delays senescence and enhances tolerance to various abiotic stresses.	NAC DOMAIN CONTAINING PROTEIN 42 (NAC042)	NAC DOMAIN CONTAINING PROTEIN 42 (anac042);JUNGBRUNNEN 1 (JUB1);NAC DOMAIN CONTAINING PROTEIN 42 (NAC042)	AT2G43000	NE	0.831344	1.0293	4.45692	NE	0.535673	0.62619	4.05089	NE		NA	1	0.764108	4.46432e-05	NA	1	0.657212	0.000100112	NA
protein_coding	root-specific kinase 1	NA	root-specific kinase 1 (ARSK1); CONTAINS InterPro DOMAIN/s: Protein kinase, catalytic domain (InterPro:IPR000719), Serine-threonine/tyrosine-protein kinase (InterPro:IPR001245), Protein kinase-like domain (InterPro:IPR011009), Serine/threonine-protein kinase, active site (InterPro:IPR008271); BEST Arabidopsis thaliana protein match is: Protein kinase superfamily protein (TAIR:AT2G05940.1); Has 10…	root-specific kinase 1 (ARSK1); CONTAINS InterPro DOMAIN/s: Protein kinase, catalytic domain (InterPro:IPR000719), Serine-threonine/tyrosine-protein kinase (InterPro:IPR001245), Protein kinase-like domain (InterPro:IPR011009), Serine/threonine-protein kinase, active site (InterPro:IPR008271); BEST Arabidopsis thaliana protein match is: Protein kinase superfamily protein (TAIR:AT2G05940.1); Has 10…	ROOT-SPECIFIC KINASE 1 (ARSK1)	ROOT-SPECIFIC KINASE 1 (ARSK1)	AT2G26290	NE	0.845905	0.986346	4.50085	NE	-0.220529	1.6888	5.06041	NE		NA	1	0.576333	7.25418e-05	NA	1	0.195342	6.8474e-05	NA
protein_coding	beta-glucosidase 45	NA	beta-glucosidase 45 (BGLU45); FUNCTIONS IN: cation binding, hydrolase activity, hydrolyzing O-glycosyl compounds, catalytic activity; INVOLVED IN: lignin biosynthetic process; LOCATED IN: endomembrane system; EXPRESSED IN: 18 plant structures; EXPRESSED DURING: 9 growth stages; CONTAINS InterPro DOMAIN/s: Glycoside hydrolase, family 1 (InterPro:IPR001360), Glycoside hydrolase, family 1, active si…	beta-glucosidase 45 (BGLU45); FUNCTIONS IN: cation binding, hydrolase activity, hydrolyzing O-glycosyl compounds, catalytic activity; INVOLVED IN: lignin biosynthetic process; LOCATED IN: endomembrane system; EXPRESSED IN: 18 plant structures; EXPRESSED DURING: 9 growth stages; CONTAINS InterPro DOMAIN/s: Glycoside hydrolase, family 1 (InterPro:IPR001360), Glycoside hydrolase, family 1, active si…	BETA-GLUCOSIDASE 45 (BGLU45)	BETA-GLUCOSIDASE 45 (BGLU45)	AT1G61810	NE	-0.286328	0.977774	3.6089	NE	0.644229	4.8634	5.64321	NE		NA	1	0.640136	0.00840486	NA	1	0.000696912	0.00175484	NA
other_rna	other RNA	NA	NA	other RNA			AT1G70185	-0.667478	0.745714	0.977774	4.26844	0.660313	0.553005	0.881973	3.5645	NE		1	1	0.697257	0.00209232	1	1	0.433582	0.0199028	NA
protein_coding	SWAP (Suppressor-of-White-APricot)/surp RNA-binding domain-containing protein	NA	SWAP (Suppressor-of-White-APricot)/surp RNA-binding domain-containing protein; FUNCTIONS IN: RNA binding; INVOLVED IN: RNA processing; LOCATED IN: cellular_component unknown; EXPRESSED IN: stamen; EXPRESSED DURING: 4 anthesis; CONTAINS InterPro DOMAIN/s: SWAP/Surp (InterPro:IPR000061); BEST Arabidopsis thaliana protein match is: SWAP (Suppressor-of-White-APricot)/surp domain-containing protein (T…	SWAP (Suppressor-of-White-APricot)/surp RNA-binding domain-containing protein; FUNCTIONS IN: RNA binding; INVOLVED IN: RNA processing; LOCATED IN: cellular_component unknown; EXPRESSED IN: stamen; EXPRESSED DURING: 4 anthesis; CONTAINS InterPro DOMAIN/s: SWAP/Surp (InterPro:IPR000061); BEST Arabidopsis thaliana protein match is: SWAP (Suppressor-of-White-APricot)/surp domain-containing protein (T…			AT3G49130	1.61769	-0.0165885	0.964643	3.30717	NE	3.57289	1.49913	3.36306	NE		1	1	0.551584	0.00369905	NA	0.436816	0.0627408	0.0148088	NA
protein_coding	P-loop containing nucleoside triphosphate hydrolases superfamily protein	NA	P-loop containing nucleoside triphosphate hydrolases superfamily protein; FUNCTIONS IN: nucleoside-triphosphatase activity, ATPase activity, nucleotide binding, ATP binding; EXPRESSED IN: 22 plant structures; EXPRESSED DURING: 13 growth stages; CONTAINS InterPro DOMAIN/s: ATPase, AAA-type, core (InterPro:IPR003959), ATPase, AAA+ type, core (InterPro:IPR003593), ATPase, AAA-type, conserved site (I…	P-loop containing nucleoside triphosphate hydrolases superfamily protein; FUNCTIONS IN: nucleoside-triphosphatase activity, ATPase activity, nucleotide binding, ATP binding; EXPRESSED IN: 22 plant structures; EXPRESSED DURING: 13 growth stages; CONTAINS InterPro DOMAIN/s: ATPase, AAA-type, core (InterPro:IPR003959), ATPase, AAA+ type, core (InterPro:IPR003593), ATPase, AAA-type, conserved site (I…			AT3G15120	1.01688	0.200476	0.962534	-3.74281	2.5733	1.43159	-0.30958	-3.20831	1.80543		1	1	0.904991	0.00984981	0.73723	0.858758	0.627644	0.141932	1
protein_coding	Subtilase family protein	NA	Subtilase family protein; FUNCTIONS IN: identical protein binding, serine-type endopeptidase activity; INVOLVED IN: proteolysis, negative regulation of catalytic activity; LOCATED IN: endomembrane system; EXPRESSED IN: stem, stamen; EXPRESSED DURING: 4 anthesis; CONTAINS InterPro DOMAIN/s: Protease-associated PA (InterPro:IPR003137), Proteinase inhibitor, propeptide (InterPro:IPR009020), Peptidas…	Subtilase family protein; FUNCTIONS IN: identical protein binding, serine-type endopeptidase activity; INVOLVED IN: proteolysis, negative regulation of catalytic activity; LOCATED IN: endomembrane system; EXPRESSED IN: stem, stamen; EXPRESSED DURING: 4 anthesis; CONTAINS InterPro DOMAIN/s: Protease-associated PA (InterPro:IPR003137), Proteinase inhibitor, propeptide (InterPro:IPR009020), Peptidas…			AT1G32950	0.819882	0.320141	0.960249	3.62226	2.01816	1.31725	2.05583	3.54523	NE		1	1	0.584759	0.0114473	0.763201	0.862903	0.0437808	0.00531276	NA
protein_coding	NA	NA	unknown protein; FUNCTIONS IN: molecular_function unknown; INVOLVED IN: N-terminal protein myristoylation; LOCATED IN: nucleolus, nucleus; EXPRESSED IN: 24 plant structures; EXPRESSED DURING: 15 growth stages; BEST Arabidopsis thaliana protein match is: unknown protein (TAIR:AT1G21010.1); Has 220 Blast hits to 220 proteins in 14 species: Archae - 0; Bacteria - 0; Metazoa - 0; Fungi - 0; Plants - …	unknown protein; FUNCTIONS IN: molecular_function unknown; INVOLVED IN: N-terminal protein myristoylation; LOCATED IN: nucleolus, nucleus; EXPRESSED IN: 24 plant structures; EXPRESSED DURING: 15 growth stages; BEST Arabidopsis thaliana protein match is: unknown protein (TAIR:AT1G21010.1); Has 220 Blast hits to 220 proteins in 14 species: Archae - 0; Bacteria - 0; Metazoa - 0; Fungi - 0; Plants - …			AT1G76600	0.113261	0.863293	0.959501	1.98219	0.715553	0.900111	1.26113	2.66111	0.964121		1	1	0.636776	0.0233972	0.960265	0.802398	0.192181	0.00532367	1
protein_coding	chitinase, putative	NA	chitinase, putative (CHI); FUNCTIONS IN: chitin binding, chitinase activity; INVOLVED IN: carbohydrate metabolic process, cell wall macromolecule catabolic process; LOCATED IN: apoplast, plant-type cell wall; EXPRESSED IN: 15 plant structures; EXPRESSED DURING: 10 growth stages; CONTAINS InterPro DOMAIN/s: Chitin-binding, type 1, conserved site (InterPro:IPR018371), Glycoside hydrolase, family 19…	chitinase, putative (CHI); FUNCTIONS IN: chitin binding, chitinase activity; INVOLVED IN: carbohydrate metabolic process, cell wall macromolecule catabolic process; LOCATED IN: apoplast, plant-type cell wall; EXPRESSED IN: 15 plant structures; EXPRESSED DURING: 10 growth stages; CONTAINS InterPro DOMAIN/s: Chitin-binding, type 1, conserved site (InterPro:IPR018371), Glycoside hydrolase, family 19…	CHITINASE, PUTATIVE (CHI)	CHITINASE, PUTATIVE (CHI)	AT2G43570	-0.0893215	-0.026863	0.944044	3.08375	1.87828	0.410779	1.15332	3.17961	-0.129781		1	1	0.344331	0.000128783	0.796024	1	0.0624014	0.0137902	1
protein_coding	alpha/beta-Hydrolases superfamily protein	NA	alpha/beta-Hydrolases superfamily protein; CONTAINS InterPro DOMAIN/s: Protein of unknown function DUF676, hydrolase-like (InterPro:IPR007751); BEST Arabidopsis thaliana protein match is: alpha/beta-Hydrolases superfamily protein (TAIR:AT4G25770.1); Has 35333 Blast hits to 34131 proteins in 2444 species: Archae - 798; Bacteria - 22429; Metazoa - 974; Fungi - 991; Plants - 531; Viruses - 0; Other …	alpha/beta-Hydrolases superfamily protein; CONTAINS InterPro DOMAIN/s: Protein of unknown function DUF676, hydrolase-like (InterPro:IPR007751); BEST Arabidopsis thaliana protein match is: alpha/beta-Hydrolases superfamily protein (TAIR:AT4G25770.1); Has 823 Blast hits to 815 proteins in 221 species: Archae - 0; Bacteria - 56; Metazoa - 168; Fungi - 260; Plants - 184; Viruses - 0; Other Eukaryotes…			AT1G10040	0.441136	0.679756	0.886649	2.86693	1.37078	0.362404	1.17367	2.68836	NE		1	1	0.803264	0.00608495	0.898908	1	0.377169	0.0132148	NA
protein_coding	Protein kinase superfamily protein	NA	Protein kinase superfamily protein; FUNCTIONS IN: protein serine/threonine kinase activity, protein kinase activity, kinase activity, ATP binding; INVOLVED IN: protein amino acid phosphorylation; LOCATED IN: chloroplast; EXPRESSED IN: 13 plant structures; EXPRESSED DURING: 6 growth stages; CONTAINS InterPro DOMAIN/s: Protein kinase, ATP binding site (InterPro:IPR017441), Protein kinase, catalytic…	Protein kinase superfamily protein; FUNCTIONS IN: protein serine/threonine kinase activity, protein kinase activity, kinase activity, ATP binding; INVOLVED IN: protein amino acid phosphorylation; LOCATED IN: chloroplast; EXPRESSED IN: 13 plant structures; EXPRESSED DURING: 6 growth stages; CONTAINS InterPro DOMAIN/s: Protein kinase, ATP binding site (InterPro:IPR017441), Protein kinase, catalytic…			AT1G69790	0.288104	-0.0284854	0.85064	3.12008	-0.470136	0.0711855	2.46841	2.92974	0.286209		1	1	0.886622	0.0116386	1	1	0.123382	0.00667715	1
protein_coding	6-phosphogluconate dehydrogenase family protein	NA	6-phosphogluconate dehydrogenase family protein; FUNCTIONS IN: in 8 functions; INVOLVED IN: oxidation reduction, glycerol-3-phosphate catabolic process, glycerol-3-phosphate metabolic process, carbohydrate metabolic process, metabolic process; LOCATED IN: glycerol-3-phosphate dehydrogenase complex, cytoplasm; EXPRESSED IN: 15 plant structures; EXPRESSED DURING: 7 growth stages; CONTAINS InterPro …	6-phosphogluconate dehydrogenase family protein; FUNCTIONS IN: in 8 functions; INVOLVED IN: oxidation reduction, glycerol-3-phosphate catabolic process, glycerol-3-phosphate metabolic process, carbohydrate metabolic process, metabolic process; LOCATED IN: glycerol-3-phosphate dehydrogenase complex, cytoplasm; EXPRESSED IN: 15 plant structures; EXPRESSED DURING: 7 growth stages; CONTAINS InterPro …			AT3G07690	-0.734581	-1.45362	0.822015	-3.39024	0.957745	-0.0878221	0.654012	-2.56289	-0.00626692		1	0.858957	0.984692	0.00896717	1	1	1	0.288123	1
protein_coding	glutathione S-transferase TAU 19	Encodes a glutathione transferase that is a member of Tau GST gene family. Expression is induced by drought stress, oxidative stress, and high doses of auxin and cytokinin. naming convention according to Wagner et al. (2002) The expression of this gene is upregulated by herbicide safeners such as benoxacor and fenclorim.	glutathione S-transferase TAU 19 (GSTU19); FUNCTIONS IN: glutathione transferase activity, glutathione binding; INVOLVED IN: response to oxidative stress, response to cadmium ion, response to cyclopentenone, toxin catabolic process, cellular response to water deprivation; LOCATED IN: chloroplast, plasma membrane, chloroplast stroma, cytoplasm; EXPRESSED IN: 26 plant structures; EXPRESSED DURING: …	Encodes a glutathione transferase that is a member of Tau GST gene family. Expression is induced by drought stress, oxidative stress, and high doses of auxin and cytokinin. naming convention according to Wagner et al. (2002) The expression of this gene is upregulated by herbicide safeners such as benoxacor and fenclorim.	GLUTATHIONE S-TRANSFERASE TAU 19 (GSTU19)	GLUTATHIONE TRANSFERASE 8 (GST8);GLUTATHIONE S-TRANSFERASE TAU 19 (GSTU19);A. THALIANA GLUTATHIONE S-TRANSFERASE TAU 19 (ATGSTU19)	AT1G78380	0.413662	-0.0894455	0.804405	2.25409	-0.895086	-0.171268	1.48535	2.41047	-0.313278		1	1	0.621009	0.00515664	0.905132	1	0.0522642	0.0269231	1
protein_coding	Neutral/alkaline non-lysosomal ceramidase	NA	Neutral/alkaline non-lysosomal ceramidase; FUNCTIONS IN: ceramidase activity; LOCATED IN: endomembrane system; EXPRESSED IN: 22 plant structures; EXPRESSED DURING: 13 growth stages; CONTAINS InterPro DOMAIN/s: Neutral/alkaline nonlysosomal ceramidase (InterPro:IPR006823); BEST Arabidopsis thaliana protein match is: Neutral/alkaline non-lysosomal ceramidase (TAIR:AT1G07380.1); Has 35333 Blast hits…	Neutral/alkaline non-lysosomal ceramidase; FUNCTIONS IN: ceramidase activity; LOCATED IN: endomembrane system; EXPRESSED IN: 22 plant structures; EXPRESSED DURING: 13 growth stages; CONTAINS InterPro DOMAIN/s: Neutral/alkaline nonlysosomal ceramidase (InterPro:IPR006823); BEST Arabidopsis thaliana protein match is: Neutral/alkaline non-lysosomal ceramidase (TAIR:AT1G07380.1); Has 35333 Blast hits…			AT2G38010	0.482805	-0.795111	0.793922	-3.78849	0.0851464	-0.709003	-0.328437	-2.42714	-0.242131		1	1	0.960678	0.000271523	1	1	0.618734	0.243748	1
protein_coding	Haloacid dehalogenase-like hydrolase (HAD) superfamily protein	NA	Haloacid dehalogenase-like hydrolase (HAD) superfamily protein; FUNCTIONS IN: hydrolase activity, catalytic activity; INVOLVED IN: metabolic process; LOCATED IN: cellular_component unknown; EXPRESSED IN: 24 plant structures; EXPRESSED DURING: 13 growth stages; CONTAINS InterPro DOMAIN/s: Haloacid dehalogenase-like hydrolase (InterPro:IPR005834), Pyrimidine 5-nucleotidase (InterPro:IPR010237), HAD…	Haloacid dehalogenase-like hydrolase (HAD) superfamily protein; FUNCTIONS IN: hydrolase activity, catalytic activity; INVOLVED IN: metabolic process; LOCATED IN: cellular_component unknown; EXPRESSED IN: 24 plant structures; EXPRESSED DURING: 13 growth stages; CONTAINS InterPro DOMAIN/s: Haloacid dehalogenase-like hydrolase (InterPro:IPR005834), Pyrimidine 5-nucleotidase (InterPro:IPR010237), HAD…			AT2G32150	-0.173483	0.812991	0.755936	2.60975	0.851046	1.22739	1.59069	2.45921	0.409903		1	0.931245	0.786771	0.00321233	0.917942	0.722378	0.059947	0.0924107	1
protein_coding	Tubulin/FtsZ family protein	Nuclear gene that encodes a plastidial division protein (FtsZ2-2).	FTSZ2-2; FUNCTIONS IN: structural molecule activity, GTP binding, GTPase activity; INVOLVED IN: protein polymerization; LOCATED IN: chloroplast stroma, chloroplast, membrane; EXPRESSED IN: 22 plant structures; EXPRESSED DURING: 13 growth stages; CONTAINS InterPro DOMAIN/s: Cell division protein FtsZ, N-terminal (InterPro:IPR000158), Cell division protein FtsZ, conserved site (InterPro:IPR020805),…	Nuclear gene that encodes a plastidial division protein (FtsZ2-2). FtsZ2-2 is involved in chloroplast morphology and internal organisation in addition to participating in chloroplast partition	(FTSZ2-2)	(FTSZ2-2)	AT3G52750	0.660742	-0.807032	0.752258	-4.84924	0.929429	0.99733	-1.06793	-4.50253	0.395213		1	1	0.794938	0.00365533	0.969187	1	0.505028	0.0195899	1
protein_coding	microtubule-associated protein 65-7	NA	microtubule-associated protein 65-7 (MAP65-7); FUNCTIONS IN: molecular_function unknown; INVOLVED IN: biological_process unknown; LOCATED IN: cellular_component unknown; CONTAINS InterPro DOMAIN/s: Microtubule-associated protein, MAP65/ASE1-type (InterPro:IPR007145); BEST Arabidopsis thaliana protein match is: Microtubule associated protein (MAP65/ASE1) family protein (TAIR:AT2G01910.1); Has 3904…	microtubule-associated protein 65-7 (MAP65-7); CONTAINS InterPro DOMAIN/s: Microtubule-associated protein, MAP65/ASE1-type (InterPro:IPR007145); BEST Arabidopsis thaliana protein match is: Microtubule associated protein (MAP65/ASE1) family protein (TAIR:AT2G01910.1); Has 3902 Blast hits to 3379 proteins in 390 species: Archae - 69; Bacteria - 268; Metazoa - 1928; Fungi - 367; Plants - 438; Viruse…	MICROTUBULE-ASSOCIATED PROTEIN 65-7 (MAP65-7)	MICROTUBULE-ASSOCIATED PROTEIN 65-7 (MAP65-7)	AT1G14690	0.0190322	-2.0587	0.720263	-6.01573	-0.194247	-0.702791	-0.756591	-6.13908	0.376219		1	0.879407	0.742108	0.00742724	1	1	0.988067	0.00537752	1
protein_coding	Peptidase M20/M25/M40 family protein	NA	Peptidase M20/M25/M40 family protein; FUNCTIONS IN: hydrolase activity, metallopeptidase activity, aminoacylase activity; INVOLVED IN: response to zinc ion; LOCATED IN: vacuole; EXPRESSED IN: 23 plant structures; EXPRESSED DURING: 15 growth stages; CONTAINS InterPro DOMAIN/s: ArgE/DapE/ACY1/CPG2/YscS, conserved site (InterPro:IPR001261), Peptidase M20 (InterPro:IPR002933), N-acyl-L-amino-acid ami…	Peptidase M20/M25/M40 family protein; FUNCTIONS IN: hydrolase activity, metallopeptidase activity, aminoacylase activity; INVOLVED IN: response to zinc ion; LOCATED IN: vacuole; EXPRESSED IN: 23 plant structures; EXPRESSED DURING: 15 growth stages; CONTAINS InterPro DOMAIN/s: ArgE/DapE/ACY1/CPG2/YscS, conserved site (InterPro:IPR001261), Peptidase M20 (InterPro:IPR002933), N-acyl-L-amino-acid ami…	AQUAPORIN INTERACTOR (AQI)	AQUAPORIN INTERACTOR (AQI)	AT4G38220	0.189214	-1.71839	0.706527	-4.43891	-0.321386	-1.39243	0.353707	-4.39036	0.153547		1	0.801762	0.599225	0.000757963	1	0.902801	0.767488	0.00487715	1
protein_coding	Tetratricopeptide repeat (TPR)-like superfamily protein	Encodes a member of a PCMP (plant combinatorial and modular protein) family (PCMP-H subfamily) with 9 pentatricopeptide (PPR) repeats. The protein is involved the intergenic processing of chloroplast RNA between rps7 and ndhB, which is essential for ndhB translation.	CHLORORESPIRATORY REDUCTION 2 (CRR2); CONTAINS InterPro DOMAIN/s: Pentatricopeptide repeat (InterPro:IPR002885); BEST Arabidopsis thaliana protein match is: Tetratricopeptide repeat (TPR)-like superfamily protein (TAIR:AT3G57430.1); Has 36401 Blast hits to 13536 proteins in 261 species: Archae - 0; Bacteria - 8; Metazoa - 92; Fungi - 72; Plants - 35786; Viruses - 0; Other Eukaryotes - 443 (source…	Encodes a member of a PCMP (plant combinatorial and modular protein) family (PCMP-H subfamily) with 9 pentatricopeptide (PPR) repeats. The protein is involved the intergenic processing of chloroplast RNA between rps7 and ndhB, which is essential for ndhB translation.	CHLORORESPIRATORY REDUCTION 2 (CRR2)	CHLORORESPIRATORY REDUCTION 2 (CRR2)	AT3G46790	1.10115	-0.196179	0.689371	-3.85052	-0.366808	-0.30359	0.106541	-3.70846	1.07144		1	1	1	0.0067087	1	1	0.835972	0.0470101	1
protein_coding	NAD(P)-binding Rossmann-fold superfamily protein	NA	NAD(P)-binding Rossmann-fold superfamily protein; FUNCTIONS IN: oxidoreductase activity, binding, catalytic activity; INVOLVED IN: oxidation reduction, metabolic process; LOCATED IN: cellular_component unknown; EXPRESSED IN: 21 plant structures; EXPRESSED DURING: 13 growth stages; CONTAINS InterPro DOMAIN/s: NAD(P)-binding domain (InterPro:IPR016040), Glucose/ribitol dehydrogenase (InterPro:IPR00…	NAD(P)-binding Rossmann-fold superfamily protein; FUNCTIONS IN: oxidoreductase activity, binding, catalytic activity; INVOLVED IN: oxidation reduction, metabolic process; LOCATED IN: cellular_component unknown; EXPRESSED IN: 21 plant structures; EXPRESSED DURING: 13 growth stages; CONTAINS InterPro DOMAIN/s: NAD(P)-binding domain (InterPro:IPR016040), Glucose/ribitol dehydrogenase (InterPro:IPR00…			AT2G29320	0.282289	0.93129	0.674018	-4.81655	0.89777	0.593178	-0.206503	-5.63463	0.170205		1	1	1	0.0686994	0.953682	1	0.851653	0.00899668	1
protein_coding	Tyrosine phosphatase family protein	NA	Tyrosine phosphatase family protein; FUNCTIONS IN: phosphatase activity, protein tyrosine phosphatase activity, phosphoprotein phosphatase activity; INVOLVED IN: dephosphorylation; LOCATED IN: cellular_component unknown; EXPRESSED IN: 22 plant structures; EXPRESSED DURING: 15 growth stages; CONTAINS InterPro DOMAIN/s: Protein-tyrosine phosphatase, active site (InterPro:IPR016130), Protein-tyrosin…	Encodes an atypical dual-speci&#64257;city phosphatase.	PLANT AND FUNGI ATYPICAL DUAL-SPECI&#64257;CITY PHOSPHATASE 3 (PFA-DSP3)	(AtPFA-DSP3);PLANT AND FUNGI ATYPICAL DUAL-SPECI&#64257;CITY PHOSPHATASE 3 (PFA-DSP3)	AT3G02800	0.211985	0.916609	0.668667	3.20814	0.829541	0.811154	0.913162	1.6474	NE		1	0.952704	0.823937	0.00758144	0.978176	0.914675	0.300232	0.137232	NA
protein_coding	phosphate transporter 3;2	NA	phosphate transporter 3;2 (PHT3;2); FUNCTIONS IN: binding; INVOLVED IN: transport, transmembrane transport; LOCATED IN: mitochondrial inner membrane, chloroplast, membrane; EXPRESSED IN: stem, sepal, stamen; EXPRESSED DURING: 4 anthesis; CONTAINS InterPro DOMAIN/s: Mitochondrial substrate carrier (InterPro:IPR001993), Mitochondrial substrate/solute carrier (InterPro:IPR018108); BEST Arabidopsis t…	phosphate transporter 3;2 (PHT3;2); FUNCTIONS IN: binding; INVOLVED IN: transport, transmembrane transport; LOCATED IN: mitochondrial inner membrane, chloroplast, membrane; EXPRESSED IN: stem, sepal, stamen; EXPRESSED DURING: 4 anthesis; CONTAINS InterPro DOMAIN/s: Mitochondrial substrate carrier (InterPro:IPR001993), Mitochondrial substrate/solute carrier (InterPro:IPR018108); BEST Arabidopsis t…	PHOSPHATE TRANSPORTER 3;2 (PHT3;2)	PHOSPHATE TRANSPORTER 3;2 (PHT3;2)	AT3G48850	-0.369314	0.017265	0.662619	1.91084	0.911096	0.374242	0.993294	2.65785	NE		1	1	0.560436	0.0711145	0.955814	1	0.153955	0.00836531	NA
protein_coding	Ribosomal protein PSRP-3/Ycf65	NA	Ribosomal protein PSRP-3/Ycf65; FUNCTIONS IN: structural constituent of ribosome; INVOLVED IN: translation; LOCATED IN: chloroplast; EXPRESSED IN: 22 plant structures; EXPRESSED DURING: 13 growth stages; CONTAINS InterPro DOMAIN/s: Ribosomal protein PSRP-3/Ycf65 (InterPro:IPR006924); BEST Arabidopsis thaliana protein match is: Ribosomal protein PSRP-3/Ycf65 (TAIR:AT5G15760.1); Has 392 Blast hits …	Ribosomal protein PSRP-3/Ycf65; FUNCTIONS IN: structural constituent of ribosome; INVOLVED IN: translation; LOCATED IN: thylakoid, chloroplast thylakoid membrane, chloroplast; EXPRESSED IN: 22 plant structures; EXPRESSED DURING: 13 growth stages; CONTAINS InterPro DOMAIN/s: Ribosomal protein PSRP-3/Ycf65 (InterPro:IPR006924); BEST Arabidopsis thaliana protein match is: Ribosomal protein PSRP-3/Yc…	PLASTID-SPECI&#64257;C RIBOSOMAL PROTEIN 3/1 (PSRP3/1)	PLASTID-SPECI&#64257;C RIBOSOMAL PROTEIN 3/1 (PSRP3/1)	AT1G68590	-0.0220669	-0.0120591	0.549103	-3.29724	-1.40714	-0.255237	-1.44273	-4.27243	-0.281258		1	1	0.938192	0.0161242	0.770161	1	0.161736	0.00272173	1
protein_coding	serine carboxypeptidase-like 29	NA	serine carboxypeptidase-like 29 (scpl29); FUNCTIONS IN: serine-type carboxypeptidase activity; INVOLVED IN: proteolysis; LOCATED IN: vacuole; EXPRESSED IN: 22 plant structures; EXPRESSED DURING: 13 growth stages; CONTAINS InterPro DOMAIN/s: Peptidase S10, serine carboxypeptidase (InterPro:IPR001563), Peptidase S10, serine carboxypeptidase, active site (InterPro:IPR018202); BEST Arabidopsis thalia…	serine carboxypeptidase-like 29 (scpl29); FUNCTIONS IN: serine-type carboxypeptidase activity; INVOLVED IN: proteolysis; LOCATED IN: vacuole; EXPRESSED IN: 22 plant structures; EXPRESSED DURING: 13 growth stages; CONTAINS InterPro DOMAIN/s: Peptidase S10, serine carboxypeptidase (InterPro:IPR001563), Peptidase S10, serine carboxypeptidase, active site (InterPro:IPR018202); BEST Arabidopsis thalia…	SERINE CARBOXYPEPTIDASE-LIKE 29 (scpl29)	SERINE CARBOXYPEPTIDASE-LIKE 29 (scpl29)	AT4G30810	-1.46184	-0.923064	0.523159	-3.22958	-1.63743	-0.331018	-0.504965	-3.50445	-0.0855833		1	1	0.760749	0.00949356	0.844523	1	1	0.00938699	1
protein_coding	AGC (cAMP-dependent, cGMP-dependent and protein kinase C) kinase family protein	Arabidopsis protein kinase	AGC2-1; FUNCTIONS IN: kinase activity; INVOLVED IN: protein amino acid phosphorylation; LOCATED IN: cellular_component unknown; EXPRESSED IN: hypocotyl, root, stamen, pollen tube; EXPRESSED DURING: 4 anthesis, petal differentiation and expansion stage; CONTAINS InterPro DOMAIN/s: Protein kinase, catalytic domain (InterPro:IPR000719), Serine/threonine-protein kinase domain (InterPro:IPR002290), Se…	Arabidopsis protein kinase	(AGC2-1)	(AtOXI1);OXIDATIVE SIGNAL-INDUCIBLE1 (OXI1); (AGC2); (AGC2-1)	AT3G25250	0.727034	0.792519	0.506752	2.7109	4.1816	0.608951	2.09001	2.52428	NE		1	1	0.777019	0.00662412	0.235713	1	0.00554556	0.0892975	NA
protein_coding	glycoside hydrolase family 2 protein	NA	glycoside hydrolase family 2 protein; FUNCTIONS IN: cation binding, hydrolase activity, hydrolyzing O-glycosyl compounds, catalytic activity; INVOLVED IN: carbohydrate metabolic process; LOCATED IN: vacuole; EXPRESSED IN: 23 plant structures; EXPRESSED DURING: 13 growth stages; CONTAINS InterPro DOMAIN/s: Glycoside hydrolase family 2, immunoglobulin-like beta-sandwich (InterPro:IPR006102), Glycos…	glycoside hydrolase family 2 protein; FUNCTIONS IN: cation binding, hydrolase activity, hydrolyzing O-glycosyl compounds, catalytic activity; INVOLVED IN: carbohydrate metabolic process; LOCATED IN: vacuole; EXPRESSED IN: 23 plant structures; EXPRESSED DURING: 13 growth stages; CONTAINS InterPro DOMAIN/s: Glycoside hydrolase family 2, immunoglobulin-like beta-sandwich (InterPro:IPR006102), Glycos…			AT1G09010	-0.969728	-1.55297	0.495957	-4.19508	-2.10113	-1.30671	-0.428093	-3.99502	0.681632		1	0.809879	0.892931	0.00294411	0.583206	0.945246	1	0.0363879	1
protein_coding	NA	NA	unknown protein; FUNCTIONS IN: molecular_function unknown; INVOLVED IN: biological_process unknown; LOCATED IN: cellular_component unknown; Has 30201 Blast hits to 17322 proteins in 780 species: Archae - 12; Bacteria - 1396; Metazoa - 17338; Fungi - 3422; Plants - 5037; Viruses - 0; Other Eukaryotes - 2996 (source: NCBI BLink).	unknown protein; FUNCTIONS IN: molecular_function unknown; INVOLVED IN: biological_process unknown; LOCATED IN: cellular_component unknown; Has 30201 Blast hits to 17322 proteins in 780 species: Archae - 12; Bacteria - 1396; Metazoa - 17338; Fungi - 3422; Plants - 5037; Viruses - 0; Other Eukaryotes - 2996 (source: NCBI BLink).			AT5G54165	0.442184	0.0671556	0.481287	1.18686	0.467851	0.234602	2.03788	3.19739	NE		1	1	0.935796	0.349516	0.980525	1	0.0430216	0.00630585	NA
protein_coding	TPX2 (targeting protein for Xklp2) protein family	Encodes a novel protein. The wvd2 gain-of-function mutant has impaired cell expansion and root waving, and changed root skewing.	WAVE-DAMPENED 2 (WVD2); FUNCTIONS IN: molecular_function unknown; INVOLVED IN: trichome branching, multidimensional cell growth, microtubule bundle formation, establishment or maintenance of cell polarity, microtubule cytoskeleton organization; LOCATED IN: cortical microtubule; CONTAINS InterPro DOMAIN/s: Xklp2 targeting protein (InterPro:IPR009675); BEST Arabidopsis thaliana protein match is: WV…	Encodes a novel protein. The wvd2 gain-of-function mutant has impaired cell expansion and root waving, and changed root skewing.	WAVE-DAMPENED 2 (WVD2)	WAVE-DAMPENED 2 (WVD2)	AT5G28646	0.561859	0.0880401	0.460899	3.83948	1.12923	0.299543	2.07972	5.03447	NE		1	1	1	0.00593915	0.95344	1	0.0495391	0.0244988	NA
protein_coding	Heat shock protein 70 (Hsp 70) family protein	NA	BIP3; FUNCTIONS IN: ATP binding; INVOLVED IN: protein folding, response to heat, pollen tube growth; LOCATED IN: endoplasmic reticulum lumen; EXPRESSED IN: 10 plant structures; EXPRESSED DURING: 10 growth stages; CONTAINS InterPro DOMAIN/s: Heat shock protein 70, conserved site (InterPro:IPR018181), Heat shock protein Hsp70 (InterPro:IPR001023), Heat shock protein 70 (InterPro:IPR013126); BEST Ar…	BIP3; FUNCTIONS IN: ATP binding; INVOLVED IN: protein folding, response to heat, pollen tube growth; LOCATED IN: endoplasmic reticulum lumen; EXPRESSED IN: 10 plant structures; EXPRESSED DURING: 10 growth stages; CONTAINS InterPro DOMAIN/s: Heat shock protein 70, conserved site (InterPro:IPR018181), Heat shock protein Hsp70 (InterPro:IPR001023), Heat shock protein 70 (InterPro:IPR013126); BEST Ar…	BINDING PROTEIN 3 (BIP3)	BINDING PROTEIN 3 (BIP3)	AT1G09080	0.0651876	0.960209	0.437798	1.82572	2.00543	0.986864	0.252506	2.83688	NE		1	1	0.707978	0.0697695	0.853621	1	0.732707	0.00279304	NA
protein_coding	receptor like protein 7	NA	receptor like protein 7 (RLP7); FUNCTIONS IN: kinase activity; INVOLVED IN: signal transduction, defense response; LOCATED IN: endomembrane system; EXPRESSED IN: stem, stamen; EXPRESSED DURING: 4 anthesis; CONTAINS InterPro DOMAIN/s: Leucine-rich repeat-containing N-terminal domain, type 2 (InterPro:IPR013210), Leucine-rich repeat (InterPro:IPR001611); BEST Arabidopsis thaliana protein match is: …	receptor like protein 7 (RLP7); FUNCTIONS IN: kinase activity; INVOLVED IN: signal transduction, defense response; LOCATED IN: endomembrane system; EXPRESSED IN: stem, stamen; EXPRESSED DURING: 4 anthesis; CONTAINS InterPro DOMAIN/s: Leucine-rich repeat-containing N-terminal domain, type 2 (InterPro:IPR013210), Leucine-rich repeat (InterPro:IPR001611); BEST Arabidopsis thaliana protein match is: …	RECEPTOR LIKE PROTEIN 7 (RLP7)	RECEPTOR LIKE PROTEIN 7 (RLP7);RECEPTOR LIKE PROTEIN 7 (AtRLP7)	AT1G47890	0.255812	0.306897	0.422609	3.36912	1.62624	0.6781	0.0845709	4.44336	NE		1	1	1	0.000635975	0.855651	1	0.9556	0.00179278	NA
protein_coding	RAB GTPase homolog G3C	NA	RAB GTPase homolog G3C (RABG3c); FUNCTIONS IN: GTP binding; INVOLVED IN: protein transport, small GTPase mediated signal transduction; LOCATED IN: plasma membrane, nucleus; EXPRESSED IN: 24 plant structures; EXPRESSED DURING: 15 growth stages; CONTAINS InterPro DOMAIN/s: Ras GTPase (InterPro:IPR001806), Small GTP-binding protein (InterPro:IPR005225), Small GTPase (InterPro:IPR020851), Ras (InterP…	RAB GTPase homolog G3C (RABG3c); FUNCTIONS IN: GTP binding; INVOLVED IN: protein transport, small GTPase mediated signal transduction; LOCATED IN: plasma membrane, nucleus; EXPRESSED IN: 24 plant structures; EXPRESSED DURING: 15 growth stages; CONTAINS InterPro DOMAIN/s: Ras GTPase (InterPro:IPR001806), Small GTP-binding protein (InterPro:IPR005225), Small GTPase (InterPro:IPR020851), Ras (InterP…	RAB GTPASE HOMOLOG G3C (RABG3c)	RAB GTPASE HOMOLOG G3C (ATRABG3C);RAB GTPASE HOMOLOG G3C (RABG3c); (ATRAB7D)	AT3G16100	0.352696	-1.4418	0.422512	-2.72136	0.191933	-1.0611	0.574932	-3.52886	-0.367609		1	0.953852	0.962768	0.0606526	1	1	0.737085	0.00727751	1
protein_coding	Bifunctional inhibitor/lipid-transfer protein/seed storage 2S albumin superfamily protein	NA	Bifunctional inhibitor/lipid-transfer protein/seed storage 2S albumin superfamily protein; FUNCTIONS IN: lipid binding; INVOLVED IN: lipid transport; LOCATED IN: endomembrane system; EXPRESSED IN: shoot, cotyledon, leaf whorl, leaf; EXPRESSED DURING: LP.04 four leaves visible, LP.02 two leaves visible; CONTAINS InterPro DOMAIN/s: Bifunctional inhibitor/plant lipid transfer protein/seed storage (I…	Bifunctional inhibitor/lipid-transfer protein/seed storage 2S albumin superfamily protein; FUNCTIONS IN: lipid binding; INVOLVED IN: lipid transport; LOCATED IN: endomembrane system; EXPRESSED IN: shoot, cotyledon, leaf whorl, leaf; EXPRESSED DURING: LP.04 four leaves visible, LP.02 two leaves visible; CONTAINS InterPro DOMAIN/s: Bifunctional inhibitor/plant lipid transfer protein/seed storage (I…			AT1G62510	0.588946	-2.48629	0.41796	NE	-0.207885	-1.66851	-0.103942	-5.404	0.0480437		1	0.384207	1	NA	1	0.737056	0.994539	0.00929027	1
protein_coding	Major facilitator superfamily protein	NA	Major facilitator superfamily protein; FUNCTIONS IN: transporter activity; INVOLVED IN: oligopeptide transport; LOCATED IN: membrane; EXPRESSED IN: 23 plant structures; EXPRESSED DURING: 13 growth stages; CONTAINS InterPro DOMAIN/s: Oligopeptide transporter (InterPro:IPR000109), Major facilitator superfamily, general substrate transporter (InterPro:IPR016196); BEST Arabidopsis thaliana protein ma…	Major facilitator superfamily protein; FUNCTIONS IN: transporter activity; INVOLVED IN: oligopeptide transport; LOCATED IN: membrane; EXPRESSED IN: 23 plant structures; EXPRESSED DURING: 13 growth stages; CONTAINS InterPro DOMAIN/s: Oligopeptide transporter (InterPro:IPR000109), Major facilitator superfamily, general substrate transporter (InterPro:IPR016196); BEST Arabidopsis thaliana protein ma…			AT1G68570	0.560266	-1.61483	0.416609	-6.3969	-0.186213	0.338793	-0.335937	NE	0.0443085		1	0.967583	1	0.000563562	1	1	0.948061	NA	1
protein_coding	P-loop containing nucleoside triphosphate hydrolases superfamily protein	NA	P-loop containing nucleoside triphosphate hydrolases superfamily protein; FUNCTIONS IN: GTP binding; INVOLVED IN: barrier septum formation; LOCATED IN: intracellular, chloroplast; EXPRESSED IN: 22 plant structures; EXPRESSED DURING: 13 growth stages; CONTAINS InterPro DOMAIN/s: GTP-binding protein, HSR1-related (InterPro:IPR002917), GTP-binding protein, ribosome biogenesis, YsxC (InterPro:IPR0199…	P-loop containing nucleoside triphosphate hydrolases superfamily protein; FUNCTIONS IN: GTP binding; INVOLVED IN: barrier septum formation; LOCATED IN: intracellular, chloroplast; EXPRESSED IN: 22 plant structures; EXPRESSED DURING: 13 growth stages; CONTAINS InterPro DOMAIN/s: GTP-binding protein, HSR1-related (InterPro:IPR002917), GTP-binding protein, ribosome biogenesis, YsxC (InterPro:IPR0199…			AT5G11480	-0.652948	0.361454	0.413399	-4.17034	-1.63637	-1.03612	-0.672833	-3.87375	-0.0129286		1	1	0.935796	0.00968898	0.761798	1	0.925671	0.059983	1
protein_coding	cellulose synthase-like B3	encodes a gene similar to cellulose synthase	cellulose synthase-like B3 (CSLB03); FUNCTIONS IN: cellulose synthase activity, transferase activity, transferring glycosyl groups, transferase activity; INVOLVED IN: cellulose biosynthetic process, polysaccharide biosynthetic process; LOCATED IN: membrane; CONTAINS InterPro DOMAIN/s: Cellulose synthase (InterPro:IPR005150); BEST Arabidopsis thaliana protein match is: cellulose synthase-like B4 (…	encodes a gene similar to cellulose synthase	CELLULOSE SYNTHASE-LIKE B3 (CSLB03)	CELLULOSE SYNTHASE-LIKE B3 (ATCSLB03);CELLULOSE SYNTHASE-LIKE B3 (ATCSLB3);CELLULOSE SYNTHASE-LIKE B3 (CSLB03)	AT2G32530	-0.559338	-2.28462	0.409625	-5.65402	0.703091	NE	-0.0426131	NE	0.691656		1	1	1	0.00558706	1	NA	0.85201	NA	1
protein_coding	methyl-CPG-binding domain 1	Protein containing methyl-CpG-binding domain.	methyl-CPG-binding domain 1 (MBD1); FUNCTIONS IN: methyl-CpG binding, DNA binding; INVOLVED IN: biological_process unknown; LOCATED IN: nucleus; CONTAINS InterPro DOMAIN/s: DNA-binding, integrase-type (InterPro:IPR016177), Methyl-CpG DNA binding (InterPro:IPR001739), Zinc finger, CW-type (InterPro:IPR011124); BEST Arabidopsis thaliana protein match is: methyl-CPG-binding domain 4 (TAIR:AT3G63030.…	Protein containing methyl-CpG-binding domain.	METHYL-CPG-BINDING DOMAIN 1 (MBD1)	METHYL-CPG-BINDING DOMAIN 1 (MBD1)	AT4G22745	-0.65912	-0.119497	0.406718	3.66122	-1.00854	-3.41317	-4.57446	4.16245	0.0554599		1	1	1	0.00147183	0.9633	0.199757	0.000977506	0.00148877	1
protein_coding	Auxin-responsive GH3 family protein	Encodes an IAA-amido synthase that conjugates Ala, Asp, Phe, and Trp to auxin. Lines overexpressing this gene accumulate IAA-ASP and are hypersensitive to several auxins. Identified as a dominant mutation that displays shorter hypocotyls in light grown plants when compared to wild type siblings. Protein is similar to auxin inducible gene from pea (GH3).	DWARF IN LIGHT 1 (DFL1); FUNCTIONS IN: indole-3-acetic acid amido synthetase activity; INVOLVED IN: auxin homeostasis, response to auxin stimulus, auxin mediated signaling pathway, unidimensional cell growth; LOCATED IN: chloroplast, cytoplasm; EXPRESSED IN: 19 plant structures; EXPRESSED DURING: 12 growth stages; CONTAINS InterPro DOMAIN/s: GH3 auxin-responsive promoter (InterPro:IPR004993); BES…	Encodes an IAA-amido synthase that conjugates Ala, Asp, Phe, and Trp to auxin. Lines overexpressing this gene accumulate IAA-ASP and are hypersensitive to several auxins. Identified as a dominant mutation that displays shorter hypocotyls in light grown plants when compared to wild type siblings. Protein is similar to auxin inducible gene from pea (GH3).	DWARF IN LIGHT 1 (DFL1)	DWARF IN LIGHT 1 (DFL1);GRETCHEN HAGEN3.6 (GH3.6)	AT5G54510	0.150793	0.525528	0.375398	2.8559	1.81507	0.167225	1.11719	1.65382	NE		1	1	0.853561	0.002808	0.764372	1	0.173798	0.813804	NA
protein_coding	nitrilase 4	encodes a nitrilase isomer. The purified enzyme shows a strong substrate specificity for beta-cyano-L-alanine, a intermediate product of the cyanide detoxification pathway.	nitrilase 4 (NIT4); CONTAINS InterPro DOMAIN/s: Nitrilase/cyanide hydratase and apolipoprotein N-acyltransferase (InterPro:IPR003010), Nitrilase/cyanide hydratase, conserved site (InterPro:IPR000132); BEST Arabidopsis thaliana protein match is: nitrilase 3 (TAIR:AT3G44320.1); Has 7653 Blast hits to 7575 proteins in 1747 species: Archae - 162; Bacteria - 5078; Metazoa - 407; Fungi - 539; Plants - …	encodes a nitrilase isomer. The purified enzyme shows a strong substrate specificity for beta-cyano-L-alanine, a intermediate product of the cyanide detoxification pathway.	NITRILASE 4 (NIT4)	NITRILASE 4 (AtNIT4);NITRILASE 4 (NIT4)	AT5G22300	1.12176	0.00120017	0.359933	1.8496	0.961572	1.1272	0.958486	3.77095	2.27546		1	1	0.699023	0.0743287	0.978709	0.741323	0.114893	0.00303194	1
protein_coding	Protein of unknown function (DUF1218)	NA	Protein of unknown function (DUF1218); FUNCTIONS IN: molecular_function unknown; INVOLVED IN: biological_process unknown; LOCATED IN: plasma membrane; EXPRESSED IN: 22 plant structures; EXPRESSED DURING: 13 growth stages; CONTAINS InterPro DOMAIN/s: Protein of unknown function DUF1218 (InterPro:IPR009606); BEST Arabidopsis thaliana protein match is: Protein of unknown function (DUF1218) (TAIR:AT1…	Protein of unknown function (DUF1218); FUNCTIONS IN: molecular_function unknown; INVOLVED IN: biological_process unknown; LOCATED IN: plasma membrane; EXPRESSED IN: 22 plant structures; EXPRESSED DURING: 13 growth stages; CONTAINS InterPro DOMAIN/s: Protein of unknown function DUF1218 (InterPro:IPR009606); BEST Arabidopsis thaliana protein match is: Protein of unknown function (DUF1218) (TAIR:AT1…			AT3G15480	-0.199573	-0.334381	0.356522	-2.9427	-1.19085	-0.148571	-0.792798	-3.26707	-0.31355		1	1	1	0.00995247	0.828746	1	0.276073	0.0871271	1
protein_coding	serine hydroxymethyltransferase 2	Encodes a protein with serine hydroxymethyltransferase activity which is thought to be localized in the mitochondrial matrix. SHM2 expression fails to rescue the conditional lethal phenotype of the shm1-1 mutant, defective in SHM1.	serine hydroxymethyltransferase 2 (SHM2); FUNCTIONS IN: glycine hydroxymethyltransferase activity, cobalt ion binding, zinc ion binding; INVOLVED IN: glycine metabolic process, L-serine metabolic process; LOCATED IN: mitochondrion, mitochondrial respiratory chain complex I; EXPRESSED IN: 23 plant structures; EXPRESSED DURING: 13 growth stages; CONTAINS InterPro DOMAIN/s: Pyridoxal phosphate-depen…	Encodes a protein with serine hydroxymethyltransferase activity which is thought to be localized in the mitochondrial matrix. SHM2 expression fails to rescue the conditional lethal phenotype of the shm1-1 mutant, defective in SHM1.	SERINE HYDROXYMETHYLTRANSFERASE 2 (SHM2)	SERINE HYDROXYMETHYLTRANSFERASE 2 (SHM2)	AT5G26780	0.020664	0.198773	0.320271	-3.35904	0.0888102	-0.0447551	-0.881086	-3.18432	0.0662839		1	1	1	0.00802788	1	1	0.721341	0.103875	1
protein_coding	anthranilate synthase 2	Encode a functional anthranilate synthase protein. Expressed at a constitutive basal level. Expression was not induced by wounding nor bacterial pathogen infiltration. Involved in aromatic amino acid biosynthesis.	anthranilate synthase 2 (ASA2); FUNCTIONS IN: anthranilate synthase activity; INVOLVED IN: tryptophan biosynthetic process, aromatic amino acid family biosynthetic process; LOCATED IN: chloroplast, anthranilate synthase complex; EXPRESSED IN: 21 plant structures; EXPRESSED DURING: 13 growth stages; CONTAINS InterPro DOMAIN/s: Anthranilate synthase component I, N-terminal (InterPro:IPR006805), Cho…	Encode a functional anthranilate synthase protein. Expressed at a constitutive basal level. Expression was not induced by wounding nor bacterial pathogen infiltration. Involved in aromatic amino acid biosynthesis.	ANTHRANILATE SYNTHASE 2 (ASA2)	(ATHANSYNAB);ANTHRANILATE SYNTHASE 2 (ASA2)	AT2G29690	-0.0116369	-0.642231	0.308627	-4.36471	0.82913	-0.148646	-0.251224	-5.08227	0.524455		1	1	1	0.00722284	0.978176	1	0.927519	0.00116306	1
protein_coding	Leucine-rich repeat (LRR) family protein	NA	Leucine-rich repeat (LRR) family protein; FUNCTIONS IN: structural constituent of cell wall; LOCATED IN: cell wall, plant-type cell wall; EXPRESSED IN: 22 plant structures; EXPRESSED DURING: 13 growth stages; CONTAINS InterPro DOMAIN/s: Leucine-rich repeat-containing N-terminal domain, type 2 (InterPro:IPR013210), Leucine-rich repeat (InterPro:IPR001611); BEST Arabidopsis thaliana protein match i…	Leucine-rich repeat (LRR) family protein; FUNCTIONS IN: structural constituent of cell wall; LOCATED IN: cell wall, plant-type cell wall; EXPRESSED IN: 22 plant structures; EXPRESSED DURING: 13 growth stages; CONTAINS InterPro DOMAIN/s: Leucine-rich repeat-containing N-terminal domain, type 2 (InterPro:IPR013210), Leucine-rich repeat (InterPro:IPR001611); BEST Arabidopsis thaliana protein match i…			AT3G24480	0.200863	-0.35704	0.30385	-3.87623	-0.637441	-0.230404	-0.946825	-3.54056	0.196538		1	1	1	0.0067087	0.978709	1	0.218109	0.0572281	1
protein_coding	terpene synthase 04	Encodes a geranyllinalool synthase that produces a precursor to TMTT, a volatile plant defense C16-homoterpene. GES transcript levels rise in response to alamethicin, a fungal peptide mixture that damages membranes. This transcriptional response is blocked in JA biosynthetic and JA signaling mutants, but GES transcript levels still rise in response to alamethicin in mutants with salicylic acid an…	terpene synthase 04 (TPS04); CONTAINS InterPro DOMAIN/s: Terpene synthase, metal-binding domain (InterPro:IPR005630), Terpenoid synthase (InterPro:IPR008949), Terpenoid cylases/protein prenyltransferase alpha-alpha toroid (InterPro:IPR008930), Terpene synthase-like (InterPro:IPR001906); BEST Arabidopsis thaliana protein match is: Terpenoid cyclases/Protein prenyltransferases superfamily protein (…	Encodes a geranyllinalool synthase that produces a precursor to TMTT, a volatile plant defense C16-homoterpene. GES transcript levels rise in response to alamethicin, a fungal peptide mixture that damages membranes. This transcriptional response is blocked in JA biosynthetic and JA signaling mutants, but GES transcript levels still rise in response to alamethicin in mutants with salicylic acid an…	TERPENE SYNTHASE 04 (TPS04)	TERPENE SYNTHASE 4 (TPS4);TERPENE SYNTHASE 04 (TPS04);GERANYLLINALOOL SYNTHASE (GES)	AT1G61120	0.541816	0.136485	0.272619	2.62902	2.41262	1.00121	2.13059	3.91751	NE		1	1	1	0.0363402	0.763201	0.852558	0.5059	0.00525624	NA
protein_coding	Pentatricopeptide repeat (PPR-like) superfamily protein	NA	Pentatricopeptide repeat (PPR-like) superfamily protein; FUNCTIONS IN: molecular_function unknown; INVOLVED IN: biological_process unknown; LOCATED IN: chloroplast; EXPRESSED IN: 22 plant structures; EXPRESSED DURING: 15 growth stages; CONTAINS InterPro DOMAIN/s: Pentatricopeptide repeat (InterPro:IPR002885); BEST Arabidopsis thaliana protein match is: Pentatricopeptide repeat (PPR-like) superfam…	Pentatricopeptide repeat (PPR-like) superfamily protein; FUNCTIONS IN: molecular_function unknown; INVOLVED IN: biological_process unknown; LOCATED IN: chloroplast; EXPRESSED IN: 22 plant structures; EXPRESSED DURING: 15 growth stages; CONTAINS InterPro DOMAIN/s: Pentatricopeptide repeat (InterPro:IPR002885); BEST Arabidopsis thaliana protein match is: Pentatricopeptide repeat (PPR-like) superfam…			AT5G13770	-0.423838	0.18154	0.272619	-5.76199	0.173529	0.611114	-0.773323	-6.11382	-0.144809		1	1	1	0.00921112	1	1	0.357697	0.0103738	1
transposable_element_gene	transposable element gene	NA	non-LTR retrotransposon family (LINE), has a 4.4e-41 P-value blast match to GB:NP_038605 L1 repeat, Tf subfamily, member 30 (LINE-element) (Mus musculus)	transposable element gene; non-LTR retrotransposon family (LINE), has a 4.4e-41 P-value blast match to GB:NP_038605 L1 repeat, Tf subfamily, member 30 (LINE-element) (Mus musculus)			AT2G23880	-0.751141	0.58325	0.260276	NE	-1.10711	-0.795686	3.36853	0.67677	0.136783		1	1	0.762488	NA	0.916165	1	0.00679749	0.91413	1
protein_coding	glutathione S-transferase TAU 24	Encodes glutathione transferase belonging to the tau class of GSTs. Naming convention according to Wagner et al. (2002).	glutathione S-transferase TAU 24 (GSTU24); FUNCTIONS IN: glutathione transferase activity, glutathione binding; INVOLVED IN: response to cyclopentenone, toxin catabolic process; LOCATED IN: cytoplasm; EXPRESSED IN: 15 plant structures; EXPRESSED DURING: 6 growth stages; CONTAINS InterPro DOMAIN/s: Thioredoxin fold (InterPro:IPR012335), Glutathione S-transferase, C-terminal (InterPro:IPR004046), G…	Encodes glutathione transferase belonging to the tau class of GSTs. Naming convention according to Wagner et al. (2002).	GLUTATHIONE S-TRANSFERASE TAU 24 (GSTU24)	GLUTATHIONE S-TRANSFERASE TAU 24 (ATGSTU24);GLUTATHIONE S-TRANSFERASE TAU 24 (GSTU24);ARABIDOPSIS THALIANA GLUTATHIONE S-TRANSFERASE (CLASS TAU) 24 (GST)	AT1G17170	-1.04477	-0.179116	0.233115	2.35994	1.12923	-0.453985	1.23222	3.42064	NE		1	1	0.863396	0.00693785	0.953682	1	0.15988	0.000938721	NA
protein_coding	Protein of unknown function (DUF1118)	NA	Protein of unknown function (DUF1118); FUNCTIONS IN: molecular_function unknown; INVOLVED IN: biological_process unknown; LOCATED IN: chloroplast thylakoid membrane, chloroplast; EXPRESSED IN: 21 plant structures; EXPRESSED DURING: 13 growth stages; CONTAINS InterPro DOMAIN/s: Protein of unknown function DUF1118 (InterPro:IPR009500); BEST Arabidopsis thaliana protein match is: Protein of unknown …	Protein of unknown function (DUF1118); FUNCTIONS IN: molecular_function unknown; INVOLVED IN: biological_process unknown; LOCATED IN: chloroplast thylakoid membrane, chloroplast; EXPRESSED IN: 21 plant structures; EXPRESSED DURING: 13 growth stages; CONTAINS InterPro DOMAIN/s: Protein of unknown function DUF1118 (InterPro:IPR009500); BEST Arabidopsis thaliana protein match is: Protein of unknown …			AT1G74730	0.468786	-0.946351	0.209278	-4.4452	-0.484362	-0.432471	-1.11883	-4.1023	0.0207664		1	0.988344	1	0.000228281	0.978176	1	0.275024	0.0308514	1
protein_coding	methyltransferases	NA	methyltransferases; FUNCTIONS IN: methyltransferase activity; INVOLVED IN: tRNA processing; EXPRESSED IN: 22 plant structures; EXPRESSED DURING: 13 growth stages; CONTAINS InterPro DOMAIN/s: Zinc finger, CCCH-type, TRM13 (InterPro:IPR021721), Methyltransferase TRM13 (InterPro:IPR007871); Has 320 Blast hits to 305 proteins in 140 species: Archae - 2; Bacteria - 9; Metazoa - 124; Fungi - 54; Plants…	methyltransferases; FUNCTIONS IN: methyltransferase activity; INVOLVED IN: tRNA processing; EXPRESSED IN: 22 plant structures; EXPRESSED DURING: 13 growth stages; CONTAINS InterPro DOMAIN/s: Zinc finger, CCCH-type, TRM13 (InterPro:IPR021721), Methyltransferase TRM13 (InterPro:IPR007871); Has 320 Blast hits to 305 proteins in 140 species: Archae - 2; Bacteria - 9; Metazoa - 124; Fungi - 54; Plants…			AT4G01880	-0.509443	-0.0475864	0.193601	-3.4003	0.201106	1.21889	-0.600241	-2.54005	-0.522574		1	1	0.77076	0.00846761	1	0.975887	1	0.100401	1
protein_coding	glutathione S-transferase tau 3	Encodes glutathione transferase belonging to the tau class of GSTs. Naming convention according to Wagner et al. (2002).	glutathione S-transferase tau 3 (GSTU3); CONTAINS InterPro DOMAIN/s: Thioredoxin fold (InterPro:IPR012335), Glutathione S-transferase, C-terminal (InterPro:IPR004046), Glutathione S-transferase, C-terminal-like (InterPro:IPR010987), Glutathione S-transferase/chloride channel, C-terminal (InterPro:IPR017933), Glutathione S-transferase, N-terminal (InterPro:IPR004045), Thioredoxin-like fold (InterP…	Encodes glutathione transferase belonging to the tau class of GSTs. Naming convention according to Wagner et al. (2002).	GLUTATHIONE S-TRANSFERASE TAU 3 (GSTU3)	GLUTATHIONE S-TRANSFERASE TAU 3 (ATGSTU3);GLUTATHIONE S-TRANSFERASE 21 (GST21);GLUTATHIONE S-TRANSFERASE TAU 3 (GSTU3)	AT2G29470	-0.862062	0.324788	0.191389	2.96876	3.74427	1.22286	0.555463	3.17894	NE		1	1	0.945949	0.00268079	0.536813	0.673795	0.448911	0.0165667	NA
protein_coding	Eukaryotic aspartyl protease family protein	NA	Eukaryotic aspartyl protease family protein; FUNCTIONS IN: aspartic-type endopeptidase activity; INVOLVED IN: proteolysis; LOCATED IN: apoplast; EXPRESSED IN: 18 plant structures; EXPRESSED DURING: 12 growth stages; CONTAINS InterPro DOMAIN/s: Peptidase aspartic (InterPro:IPR021109), Peptidase aspartic, catalytic (InterPro:IPR009007), Peptidase A1 (InterPro:IPR001461); BEST Arabidopsis thaliana p…	Eukaryotic aspartyl protease family protein; FUNCTIONS IN: aspartic-type endopeptidase activity; INVOLVED IN: proteolysis; LOCATED IN: apoplast; EXPRESSED IN: 18 plant structures; EXPRESSED DURING: 12 growth stages; CONTAINS InterPro DOMAIN/s: Peptidase aspartic (InterPro:IPR021109), Peptidase aspartic, catalytic (InterPro:IPR009007), Peptidase A1 (InterPro:IPR001461); BEST Arabidopsis thaliana p…			AT5G10760	0.0923173	0.236053	0.141924	-2.72223	0.159126	-0.161605	-0.999019	-3.59437	1.82791		1	1	0.98993	0.00368942	1	1	0.155876	0.000192072	1
protein_coding	chloroplast RNA-binding protein 33	chloroplast RNA-binding protein	chloroplast RNA-binding protein 33 (CP33); FUNCTIONS IN: RNA binding; LOCATED IN: thylakoid, chloroplast stroma, chloroplast; EXPRESSED IN: 23 plant structures; EXPRESSED DURING: 14 growth stages; CONTAINS InterPro DOMAIN/s: RNA recognition motif, RNP-1 (InterPro:IPR000504), Nucleotide-binding, alpha-beta plait (InterPro:IPR012677); BEST Arabidopsis thaliana protein match is: chloroplast RNA-bind…	chloroplast RNA-binding protein	CHLOROPLAST RNA-BINDING PROTEIN 33 (CP33)	PIGMENT DEFECTIVE 322 (PDE322);CHLOROPLAST RNA-BINDING PROTEIN 33 (CP33)	AT3G52380	-0.235331	0.371578	0.117699	-4.58882	-0.634145	-0.0219525	-0.874796	-5.61743	0.0169561		1	1	1	0.00326554	0.944584	1	0.700351	0.000325386	1
protein_coding	SNF1-related protein kinase 2.1	Encodes a member of SNF1-related protein kinases (SnRK2) whose activity is activated by ionic (salt) and non-ionic (mannitol) osmotic stress. Similar to the calcium/calmodulin-dependent protein kinase subfamily and the SNF1 kinase subfamily.	SNF1-related protein kinase 2.1 (SNRK2.1); CONTAINS InterPro DOMAIN/s: Protein kinase, ATP binding site (InterPro:IPR017441), Serine/threonine-protein kinase domain (InterPro:IPR002290), Serine/threonine-protein kinase-like domain (InterPro:IPR017442), Protein kinase-like domain (InterPro:IPR011009), Serine/threonine-protein kinase, active site (InterPro:IPR008271), Protein kinase, catalytic doma…	Encodes a member of SNF1-related protein kinases (SnRK2) whose activity is activated by ionic (salt) and non-ionic (mannitol) osmotic stress. Similar to the calcium/calmodulin-dependent protein kinase subfamily and the SNF1 kinase subfamily.	SNF1-RELATED PROTEIN KINASE 2.1 (SNRK2.1)	ARABIDOPSIS SERINE/THREONINE KINASE 2 (ASK2); (SNRK2-1);ARABIDOPSIS SKP1-LIKE1 (ASK2); (SRK2G);SNF1-RELATED PROTEIN KINASE 2.1 (SNRK2.1)	AT5G08590	-0.354322	-0.189165	0.110625	-2.75782	-0.165178	-0.206579	-0.57211	-2.31232	-0.00919776		1	1	0.966587	0.00767473	1	1	0.847848	0.144865	1
protein_coding	C2H2 and C2HC zinc fingers superfamily protein	NA	C2H2 and C2HC zinc fingers superfamily protein; FUNCTIONS IN: zinc ion binding, nucleic acid binding; INVOLVED IN: biological_process unknown; LOCATED IN: cellular_component unknown; CONTAINS InterPro DOMAIN/s: Zinc finger, CCCH-type (InterPro:IPR000571), Zinc finger, U1-C type (InterPro:IPR013085), Zinc finger, U1-type (InterPro:IPR003604).	C2H2 and C2HC zinc fingers superfamily protein; FUNCTIONS IN: zinc ion binding, nucleic acid binding; INVOLVED IN: biological_process unknown; LOCATED IN: cellular_component unknown; CONTAINS InterPro DOMAIN/s: Zinc finger, CCCH-type (InterPro:IPR000571), Zinc finger, U1-C type (InterPro:IPR013085), Zinc finger, U1-type (InterPro:IPR003604).			AT5G26749	1.06225	0.575284	0.107686	1.64089	1.23164	1.30902	0.780116	4.94042	-1.52289		1	1	1	0.255108	0.959946	0.960331	0.767488	0.00868036	1
protein_coding	NA	NA	unknown protein; CONTAINS InterPro DOMAIN/s: Protein of unknown function DUF2232, membrane (InterPro:IPR018710); Has 285 Blast hits to 285 proteins in 90 species: Archae - 0; Bacteria - 140; Metazoa - 0; Fungi - 0; Plants - 40; Viruses - 0; Other Eukaryotes - 105 (source: NCBI BLink).	unknown protein; CONTAINS InterPro DOMAIN/s: Protein of unknown function DUF2232, membrane (InterPro:IPR018710); Has 285 Blast hits to 285 proteins in 90 species: Archae - 0; Bacteria - 140; Metazoa - 0; Fungi - 0; Plants - 40; Viruses - 0; Other Eukaryotes - 105 (source: NCBI BLink).			AT1G26180	-0.530315	-1.80851	0.107686	-5.69091	-0.640723	-2.489	-0.233196	-5.66972	-0.515195		1	0.831033	1	0.00475519	0.938009	0.553063	1	0.0156437	1
protein_coding	phototropin 2	Membrane-bound protein serine/threonine kinase that functions as blue light photoreceptor in redundancy with PHO1. Involved in stomatal opening, chloroplast movement and phototropism. Mediates blue light-induced growth enhancements. PHOT1 and PHOT2 mediate blue light-dependent activation of the plasma membrane H+-ATPase in guard cell protoplasts. PHOT2 possesses two LOV (LOV1 and LOV2, for light-…	phototropin 2 (PHOT2); FUNCTIONS IN: protein serine/threonine kinase activity, FMN binding, kinase activity, blue light photoreceptor activity; INVOLVED IN: in 7 processes; LOCATED IN: Golgi apparatus, plasma membrane, membrane; EXPRESSED IN: 26 plant structures; EXPRESSED DURING: 13 growth stages; CONTAINS InterPro DOMAIN/s: PAC motif (InterPro:IPR001610), Protein kinase, ATP binding site (Inter…	Membrane-bound protein serine/threonine kinase that functions as blue light photoreceptor in redundancy with PHO1. Involved in stomatal opening, chloroplast movement and phototropism. Mediates blue light-induced growth enhancements. PHOT1 and PHOT2 mediate blue light-dependent activation of the plasma membrane H+-ATPase in guard cell protoplasts. PHOT2 possesses two LOV (LOV1 and LOV2, for light-…	PHOTOTROPIN 2 (PHOT2)	PHOTOTROPIN 2 (PHOT2);NON PHOTOTROPIC HYPOCOTYL 1-LIKE (NPL1)	AT5G58140	-0.0133675	0.427651	0.0844235	-6.07275	-1.85142	0.535673	-0.926795	-5.86404	0.495725		1	1	1	0.00140273	0.583951	1	0.423028	0.00936474	1
protein_coding	phosphate starvation-induced gene 2	NA	phosphate starvation-induced gene 2 (PS2); FUNCTIONS IN: phosphatase activity; INVOLVED IN: metabolic process; LOCATED IN: cellular_component unknown; EXPRESSED IN: 19 plant structures; EXPRESSED DURING: 10 growth stages; CONTAINS InterPro DOMAIN/s: Pyridoxal phosphate phosphatase, PHOSPHO2 (InterPro:IPR016965), HAD-superfamily hydrolase, subfamily IB, PSPase-like (InterPro:IPR006383), Pyridoxal …	Encodes PPsPase1, a pyrophosphate-specific phosphatase catalyzing the specific cleavage of pyrophosphate (Km 38.8 uM) with an alkaline catalytic pH optimum. Expression is upregulated in the shoot of cax1/cax3 mutant.	PHOSPHATE STARVATION-INDUCED GENE 2 (PS2)	PYROPHOSPHATE-SPECIFIC PHOSPHATASE1 (PPsPase1);PHOSPHATE STARVATION-INDUCED GENE 2 (ATPS2);PHOSPHATE STARVATION-INDUCED GENE 2 (PS2);PYROPHOSPHATE-SPECIFIC PHOSPHATASE1 (AtPPsPase1)	AT1G73010	-0.106998	0.866671	0.0830619	1.52146	-0.281462	0.588345	2.90054	3.88013	NE		1	0.941593	0.927601	0.328599	1	1	0.00234592	0.00193807	NA
protein_coding	Disease resistance protein (TIR-NBS-LRR class)	Confers resistance to Ralstonia solanacearum. Similar to NBLS-TIR resistance genes,and also contains similarity to transcription factors. Interacts with pathogen effector protein AvrPop2.	RESISTANT TO RALSTONIA SOLANACEARUM 1 (RRS1); CONTAINS InterPro DOMAIN/s: NB-ARC (InterPro:IPR002182), Toll-Interleukin receptor (InterPro:IPR000157), Disease resistance protein (InterPro:IPR000767); BEST Arabidopsis thaliana protein match is: Disease resistance protein (TIR-NBS-LRR class) (TAIR:AT5G45050.1); Has 16609 Blast hits to 13056 proteins in 554 species: Archae - 2; Bacteria - 1945; Meta…	Confers resistance to Ralstonia solanacearum. Similar to NBLS-TIR resistance genes,and also contains similarity to transcription factors. Interacts with pathogen effector protein AvrPop2.	RESISTANT TO RALSTONIA SOLANACEARUM 1 (RRS1)	RESISTANT TO RALSTONIA SOLANACEARUM 1 (RRS1);SENSITIVE TO LOW HUMIDITY 1 (SLH1);ARABIDOPSIS THALIANA WRKY DOMAIN PROTEIN 52 (ATWRKY52)	AT5G45260	-0.762355	0.246242	0.068877	1.4921	-2.84784	-3.66488	-2.22646	-1.59271	-0.640304		1	1	1	0.446699	0.487238	0.0188145	0.00957248	0.29462	1
protein_coding	NA	NA	LOCATED IN: thylakoid, chloroplast thylakoid membrane, chloroplast, chloroplast envelope; EXPRESSED IN: 22 plant structures; EXPRESSED DURING: 13 growth stages; CONTAINS InterPro DOMAIN/s: Thylakoid soluble phosphoprotein TSP9 (InterPro:IPR021584); Has 37 Blast hits to 37 proteins in 10 species: Archae - 0; Bacteria - 0; Metazoa - 0; Fungi - 0; Plants - 37; Viruses - 0; Other Eukaryotes - 0 (sour…	LOCATED IN: thylakoid, chloroplast thylakoid membrane, chloroplast, chloroplast envelope; EXPRESSED IN: 22 plant structures; EXPRESSED DURING: 13 growth stages; CONTAINS InterPro DOMAIN/s: Thylakoid soluble phosphoprotein TSP9 (InterPro:IPR021584); Has 37 Blast hits to 37 proteins in 10 species: Archae - 0; Bacteria - 0; Metazoa - 0; Fungi - 0; Plants - 37; Viruses - 0; Other Eukaryotes - 0 (sour…			AT3G47070	-0.323084	0.292391	0.0234039	-5.0265	-0.548335	0.376988	-0.738081	-5.31364	0.0105511		1	1	0.935796	5.09872e-06	0.969187	1	0.25444	0.000111121	1
protein_coding	NA	NA	unknown protein; FUNCTIONS IN: molecular_function unknown; INVOLVED IN: biological_process unknown; LOCATED IN: mitochondrion, plastid; EXPRESSED IN: 22 plant structures; EXPRESSED DURING: 13 growth stages; BEST Arabidopsis thaliana protein match is: unknown protein (TAIR:AT2G19530.1); Has 63 Blast hits to 63 proteins in 14 species: Archae - 0; Bacteria - 0; Metazoa - 0; Fungi - 0; Plants - 63; V…	unknown protein; FUNCTIONS IN: molecular_function unknown; INVOLVED IN: biological_process unknown; LOCATED IN: mitochondrion, plastid; EXPRESSED IN: 22 plant structures; EXPRESSED DURING: 13 growth stages; BEST Arabidopsis thaliana protein match is: unknown protein (TAIR:AT2G19530.1); Has 63 Blast hits to 63 proteins in 14 species: Archae - 0; Bacteria - 0; Metazoa - 0; Fungi - 0; Plants - 63; V…			AT1G55160	-0.482202	-0.987103	0.0192094	-5.31898	-0.611999	-1.23595	-0.634742	-5.83342	-0.198976		1	1	1	0.0172838	0.973791	0.908794	0.904075	0.00605601	1
protein_coding	Mo25 family protein	NA	Mo25 family protein; FUNCTIONS IN: binding; INVOLVED IN: biological_process unknown; EXPRESSED IN: 24 plant structures; EXPRESSED DURING: 15 growth stages; CONTAINS InterPro DOMAIN/s: Mo25-like (InterPro:IPR013878), Armadillo-type fold (InterPro:IPR016024); BEST Arabidopsis thaliana protein match is: Mo25 family protein (TAIR:AT4G17270.1); Has 570 Blast hits to 568 proteins in 189 species: Archae…	Mo25 family protein; FUNCTIONS IN: binding; INVOLVED IN: biological_process unknown; EXPRESSED IN: 24 plant structures; EXPRESSED DURING: 15 growth stages; CONTAINS InterPro DOMAIN/s: Mo25-like (InterPro:IPR013878), Armadillo-type fold (InterPro:IPR016024); BEST Arabidopsis thaliana protein match is: Mo25 family protein (TAIR:AT4G17270.1); Has 570 Blast hits to 568 proteins in 189 species: Archae…			AT5G47540	-0.505851	-0.406025	-0.00375316	-4.06695	-0.325176	0.174337	0.132221	-2.91974	-0.421374		1	1	1	0.00506993	1	1	0.978782	0.0499846	1
protein_coding	homolog of separase	Encodes a separase (ESP), homologous to human and mouse separase protein. Separase is a capase family protease required for the release of sister chromatid cohesion during meiosis and mitosis. Arabidopsis separase contains a predicted 2Fe2S-ferredoxin domain that is not present in the proteins of other organisms. Also contains a putative EF-hand calcium binding domain. Mutant seeds exhibited embr…	homolog of separase (ESP); FUNCTIONS IN: peptidase activity; INVOLVED IN: meiotic chromosome separation, chromosome separation, embryo development ending in seed dormancy, positive regulation of sister chromatid cohesion, endosperm development; LOCATED IN: nucleus; EXPRESSED IN: 16 plant structures; EXPRESSED DURING: 7 growth stages; CONTAINS InterPro DOMAIN/s: Peptidase C50, separase (InterPro:I…	Encodes a separase (ESP), homologous to human and mouse separase protein. Separase is a capase family protease required for the release of sister chromatid cohesion during meiosis and mitosis. Arabidopsis separase contains a predicted 2Fe2S-ferredoxin domain that is not present in the proteins of other organisms. Also contains a putative EF-hand calcium binding domain. Mutant seeds exhibited embr…	HOMOLOG OF SEPARASE (ESP)	RADIALLY SWOLLEN 4 (RSW4);HOMOLOG OF SEPARASE (ESP);SEPARASE (ESP);HOMOLOG OF SEPARASE (AESP)	AT4G22970	0.663806	-0.756494	-0.00439063	2.79347	1.72784	0.500005	0.860766	2.38632	NE		1	1	1	0.00557317	0.832371	1	0.397769	0.0186006	NA
protein_coding	ssDNA-binding transcriptional regulator	Encodes a homolog of the potato p24 protein. It shares the conserved KGKAAL domain, a putative DNA-binding domain, with potato p24 and is localized to the plastid and not the nucleus.	WHIRLY 3 (WHY3); FUNCTIONS IN: DNA binding; INVOLVED IN: defense response; LOCATED IN: plastid chromosome, chloroplast; EXPRESSED IN: 20 plant structures; EXPRESSED DURING: 13 growth stages; CONTAINS InterPro DOMAIN/s: ssDNA-binding transcriptional regulator (InterPro:IPR009044), Plant transcription factor (InterPro:IPR013742); BEST Arabidopsis thaliana protein match is: ssDNA-binding transcripti…	Encodes a homolog of the potato p24 protein. It shares the conserved KGKAAL domain, a putative DNA-binding domain, with potato p24 and is localized to the plastid and not the nucleus.	WHIRLY 3 (WHY3)	WHIRLY 3 (WHY3);A. THALIANA WHIRLY 3 (ATWHY3);PLASTID TRANSCRIPTIONALLY ACTIVE11 (PTAC11)	AT2G02740	-2.88581	-1.21179	-0.0163599	-2.54806	-2.29386	0.81748	-1.1002	-3.61897	0.115371		0.383353	0.805563	1	0.171389	0.753665	1	0.210729	0.00459974	1
protein_coding	GTP-binding family protein	NA	GTP-binding family protein; FUNCTIONS IN: GTP binding; INVOLVED IN: biological_process unknown; LOCATED IN: intracellular, chloroplast; EXPRESSED IN: 22 plant structures; EXPRESSED DURING: 13 growth stages; CONTAINS InterPro DOMAIN/s: GTP1/OBG (InterPro:IPR006073), GTP-binding protein, HSR1-related (InterPro:IPR002917), GTP-binding protein, ribosome biogenesis, YlqF (InterPro:IPR019991); BEST Ara…	GTP-binding family protein; FUNCTIONS IN: GTP binding; INVOLVED IN: biological_process unknown; LOCATED IN: intracellular, chloroplast; EXPRESSED IN: 22 plant structures; EXPRESSED DURING: 13 growth stages; CONTAINS InterPro DOMAIN/s: GTP1/OBG (InterPro:IPR006073), GTP-binding protein, HSR1-related (InterPro:IPR002917), GTP-binding protein, ribosome biogenesis, YlqF (InterPro:IPR019991); BEST Ara…	EMBRYO DEFECTIVE 3129 (EMB3129)	EMBRYO DEFECTIVE 3129 (EMB3129)	AT4G02790	0.0357737	-1.1734	-0.0188984	-3.79767	-0.134551	-0.574177	-2.10616	-4.58996	-0.302809		1	1	0.948835	0.0152702	1	1	0.459726	0.00088537	1
protein_coding	Glucose-6-phosphate/phosphate translocator-related	mutant has Altered acclimation responses; Chloroplast Triose Phosphate Translocator	ACCLIMATION OF PHOTOSYNTHESIS TO ENVIRONMENT 2 (APE2); FUNCTIONS IN: antiporter activity; INVOLVED IN: transport; LOCATED IN: chloroplast, membrane; EXPRESSED IN: 24 plant structures; EXPRESSED DURING: 13 growth stages; CONTAINS InterPro DOMAIN/s: Protein of unknown function DUF250 (InterPro:IPR004853), Tpt phosphate/phosphoenolpyruvate translocator (InterPro:IPR004696); BEST Arabidopsis thaliana…	Encodes a chloroplast triose phosphate / 3-phosphoglycerate translocator that transports triose phosphates derived from the Calvin cycle in the stroma to the cytosol for use in sucrose synthesis and other biosynthetic processes. A tpt mutant has altered acclimation responses.	ACCLIMATION OF PHOTOSYNTHESIS TO ENVIRONMENT 2 (APE2)	TRIOSE-PHOSPHATE &#8260; PHOSPHATE TRANSLOCATOR (TPT);ACCLIMATION OF PHOTOSYNTHESIS TO ENVIRONMENT 2 (APE2)	AT5G46110	0.419495	-0.274466	-0.0238184	-2.60168	-0.400642	-0.386493	-0.330389	-2.1579	0.0316109		1	1	1	0.00764478	0.978709	1	0.64102	0.209613	1
protein_coding	NA	NA	unknown protein; BEST Arabidopsis thaliana protein match is: unknown protein (TAIR:AT2G22795.1); Has 433572 Blast hits to 177005 proteins in 4263 species: Archae - 2016; Bacteria - 67591; Metazoa - 157995; Fungi - 49745; Plants - 22011; Viruses - 2192; Other Eukaryotes - 132022 (source: NCBI BLink).	unknown protein; BEST Arabidopsis thaliana protein match is: unknown protein (TAIR:AT2G22795.1); Has 433572 Blast hits to 177005 proteins in 4263 species: Archae - 2016; Bacteria - 67591; Metazoa - 157995; Fungi - 49745; Plants - 22011; Viruses - 2192; Other Eukaryotes - 132022 (source: NCBI BLink).			AT4G37820	0.598363	0.059726	-0.0242849	-3.0792	0.64707	-0.823697	-0.111717	-2.50253	0.376849		1	1	1	0.00207896	1	0.860749	0.890871	0.0956945	1
protein_coding	Di-glucose binding protein with Leucine-rich repeat domain	NA	Di-glucose binding protein with Leucine-rich repeat domain; LOCATED IN: plasma membrane, vacuole; EXPRESSED IN: 22 plant structures; EXPRESSED DURING: 13 growth stages; CONTAINS InterPro DOMAIN/s: Malectin/receptor-like protein kinase (InterPro:IPR021720), Leucine-rich repeat (InterPro:IPR001611); BEST Arabidopsis thaliana protein match is: receptor like protein 4 (TAIR:AT1G28340.1); Has 39900 Bl…	Di-glucose binding protein with Leucine-rich repeat domain; LOCATED IN: plasma membrane, vacuole; EXPRESSED IN: 22 plant structures; EXPRESSED DURING: 13 growth stages; CONTAINS InterPro DOMAIN/s: Malectin/receptor-like protein kinase (InterPro:IPR021720), Leucine-rich repeat (InterPro:IPR001611); BEST Arabidopsis thaliana protein match is: receptor like protein 4 (TAIR:AT1G28340.1); Has 39900 Bl…			AT1G25570	0.299012	-0.751608	-0.0636579	-4.3947	0.18938	-1.6695	-0.44334	-4.64785	0.202625		1	1	1	0.00733935	1	0.714778	0.722686	0.0148088	1
protein_coding	homologue of NAP57	Encodes a putative pseudouridine synthase (NAP57).	homologue of NAP57 (NAP57); FUNCTIONS IN: pseudouridine synthase activity; INVOLVED IN: pseudouridine synthesis, RNA modification, RNA processing; LOCATED IN: cytosol, nucleolus; EXPRESSED IN: 24 plant structures; EXPRESSED DURING: 13 growth stages; CONTAINS InterPro DOMAIN/s: Pseudouridine synthase, catalytic domain (InterPro:IPR020103), Pseudouridine synthase/archaeosine transglycosylase-like (…	Encodes a putative pseudouridine synthase (NAP57).	HOMOLOGUE OF NAP57 (NAP57)	HOMOLOGUE OF NAP57 (NAP57); (AtNAP57); (CBF5); (AtCBF5)	AT3G57150	-0.086288	0.362557	-0.0754266	5.21874	-1.40411	-0.494784	-0.985896	5.41157	0.76868		1	1	0.98937	0.00272605	0.745891	1	0.83711	0.00148877	1
protein_coding	IQ-domain 22	NA	IQ-domain 22 (IQD22); CONTAINS InterPro DOMAIN/s: IQ calmodulin-binding region (InterPro:IPR000048); BEST Arabidopsis thaliana protein match is: IQ-domain 26 (TAIR:AT3G16490.1); Has 890 Blast hits to 763 proteins in 40 species: Archae - 0; Bacteria - 0; Metazoa - 31; Fungi - 3; Plants - 728; Viruses - 0; Other Eukaryotes - 128 (source: NCBI BLink).	IQ-domain 22 (IQD22); CONTAINS InterPro DOMAIN/s: IQ calmodulin-binding region (InterPro:IPR000048); BEST Arabidopsis thaliana protein match is: IQ-domain 26 (TAIR:AT3G16490.1); Has 890 Blast hits to 763 proteins in 40 species: Archae - 0; Bacteria - 0; Metazoa - 31; Fungi - 3; Plants - 728; Viruses - 0; Other Eukaryotes - 128 (source: NCBI BLink).	IQ-DOMAIN 22 (IQD22)	IQ-DOMAIN 22 (IQD22)	AT4G23060	0.193204	-0.549201	-0.0861895	-5.61615	0.619227	-0.446176	0.612556	-6.13908	-1.34236		1	1	0.993846	0.0186362	0.973605	1	1	0.0028901	1
transposable_element_gene	transposable element gene	NA	non-LTR retrotransposon family (LINE), has a 3.1e-38 P-value blast match to GB:NP_038603 L1 repeat, Tf subfamily, member 23 (LINE-element) (Mus musculus)	transposable element gene; non-LTR retrotransposon family (LINE), has a 3.1e-38 P-value blast match to GB:NP_038603 L1 repeat, Tf subfamily, member 23 (LINE-element) (Mus musculus)			AT5G24915	-0.858993	0.283076	-0.0919448	-0.49772	-2.14671	0.655518	4.79064	-0.0161605	0.890437		1	1	0.978	0.914246	0.426446	0.985933	7.04155e-08	1	1
protein_coding	ethylene-responsive element binding factor 15	encodes a member of the ERF (ethylene response factor) subfamily B-3 of ERF/AP2 transcription factor family. The protein contains one AP2 domain. There are 18 members in this subfamily including ATERF-1, ATERF-2, AND ATERF-5.	ethylene-responsive element binding factor 15 (ERF15); FUNCTIONS IN: DNA binding, transcription activator activity, sequence-specific DNA binding transcription factor activity; INVOLVED IN: ethylene mediated signaling pathway, regulation of transcription, DNA-dependent, response to chitin; LOCATED IN: chloroplast; EXPRESSED IN: stem, root; CONTAINS InterPro DOMAIN/s: DNA-binding, integrase-type (…	encodes a member of the ERF (ethylene response factor) subfamily B-3 of ERF/AP2 transcription factor family. The protein contains one AP2 domain. There are 18 members in this subfamily including ATERF-1, ATERF-2, AND ATERF-5.	ETHYLENE-RESPONSIVE ELEMENT BINDING FACTOR 15 (ERF15)	ETHYLENE-RESPONSIVE ELEMENT BINDING FACTOR 15 (ERF15);ETHYLENE-RESPONSIVE ELEMENT BINDING FACTOR 15 (ATERF15)	AT2G31230	-0.652029	0.385893	-0.0928497	0.509378	-2.39468	1.61015	5.66069	1.4599	1.49904		1	1	1	0.820362	0.32505	0.340926	5.88661e-09	0.181477	1
protein_coding	NAD(P)-binding Rossmann-fold superfamily protein	NA	NAD(P)-binding Rossmann-fold superfamily protein; FUNCTIONS IN: coenzyme binding, binding, cinnamoyl-CoA reductase activity, catalytic activity; INVOLVED IN: lignin biosynthetic process, cellular metabolic process, metabolic process; LOCATED IN: plasma membrane; EXPRESSED IN: 23 plant structures; EXPRESSED DURING: 15 growth stages; CONTAINS InterPro DOMAIN/s: NAD-dependent epimerase/dehydratase (…	NAD(P)-binding Rossmann-fold superfamily protein; FUNCTIONS IN: coenzyme binding, binding, cinnamoyl-CoA reductase activity, catalytic activity; INVOLVED IN: lignin biosynthetic process, cellular metabolic process, metabolic process; LOCATED IN: plasma membrane; EXPRESSED IN: 23 plant structures; EXPRESSED DURING: 15 growth stages; CONTAINS InterPro DOMAIN/s: NAD-dependent epimerase/dehydratase (…			AT2G02400	-0.393441	-0.836113	-0.142324	-4.5088	-2.28397	1.30136	-1.42723	-3.75042	-1.22213		1	1	0.938943	0.00722284	0.607898	1	0.216735	0.0313799	1
protein_coding	Tropomyosin-related	NA	Tropomyosin-related; LOCATED IN: mitochondrion, plastid; EXPRESSED IN: 20 plant structures; EXPRESSED DURING: 10 growth stages; BEST Arabidopsis thaliana protein match is: Tropomyosin-related (TAIR:AT1G06530.1); Has 153329 Blast hits to 70216 proteins in 3225 species: Archae - 2898; Bacteria - 24754; Metazoa - 70421; Fungi - 12510; Plants - 7496; Viruses - 710; Other Eukaryotes - 34540 (source: N…	Encodes PEROXISOMAL AND MITOCHONDRIAL DIVISION FACTOR1. Involved in the morphogenesis and proliferation of peroxisomes and mitochondria.	PEROXISOMAL AND MITOCHONDRIAL DIVISION FACTOR 1 (PMD1)	PEROXISOMAL AND MITOCHONDRIAL DIVISION FACTOR 1 (PMD1)	AT3G58840	-0.0326606	0.078986	-0.142324	-3.6644	-0.440404	-2.01857	-2.68305	-1.63415	-0.244345		1	1	0.994502	0.0022534	0.978176	0.357009	0.0102886	0.616607	1
protein_coding	beta galactosidase 1	beta-galactosidase, glycosyl hydrolase family 35	beta galactosidase 1 (BGAL1); FUNCTIONS IN: beta-galactosidase activity; INVOLVED IN: carbohydrate metabolic process; LOCATED IN: cell wall, plant-type cell wall; EXPRESSED IN: 27 plant structures; EXPRESSED DURING: 13 growth stages; CONTAINS InterPro DOMAIN/s: Glycoside hydrolase, family 35, conserved site (InterPro:IPR019801), Glycoside hydrolase, family 35 (InterPro:IPR001944), D-galactoside/L…	beta-galactosidase, glycosyl hydrolase family 35	BETA GALACTOSIDASE 1 (BGAL1)	BETA-GALACTOSIDASE 1 (BGAL1);BETA GALACTOSIDASE 1 (BGAL1)	AT3G13750	-0.389455	0.412274	-0.170228	-5.261	-0.432605	-0.131347	-1.4496	-6.28392	-0.0105038		1	1	1	0.000196721	0.984552	1	0.377643	4.08079e-05	1
protein_coding	cytochrome P450, family 706, subfamily A, polypeptide 6	member of CYP706A	cytochrome P450, family 706, subfamily A, polypeptide 6 (CYP706A6); FUNCTIONS IN: electron carrier activity, monooxygenase activity, iron ion binding, oxygen binding, heme binding; INVOLVED IN: oxidation reduction; LOCATED IN: endomembrane system; CONTAINS InterPro DOMAIN/s: Cytochrome P450 (InterPro:IPR001128), Cytochrome P450, conserved site (InterPro:IPR017972), Cytochrome P450, E-class, group…	member of CYP706A	CYTOCHROME P450, FAMILY 706, SUBFAMILY A, POLYPEPTIDE 6 (CYP706A6)	CYTOCHROME P450, FAMILY 706, SUBFAMILY A, POLYPEPTIDE 6 (CYP706A6)	AT4G12320	0.24922	-0.812267	-0.199168	-5.57727	0.0634642	-0.717311	-1.37449	NE	0.00358134		1	1	1	0.00963165	1	1	0.439022	NA	1
protein_coding	S-adenosyl-L-methionine-dependent methyltransferases superfamily protein	NA	S-adenosyl-L-methionine-dependent methyltransferases superfamily protein; FUNCTIONS IN: methyltransferase activity; INVOLVED IN: metabolic process; LOCATED IN: cellular_component unknown; EXPRESSED IN: 22 plant structures; EXPRESSED DURING: 14 growth stages; CONTAINS InterPro DOMAIN/s: Methyltransferase type 11 (InterPro:IPR013216); BEST Arabidopsis thaliana protein match is: S-adenosyl-L-methion…	S-adenosyl-L-methionine-dependent methyltransferases superfamily protein; FUNCTIONS IN: methyltransferase activity; INVOLVED IN: metabolic process; LOCATED IN: cellular_component unknown; EXPRESSED IN: 22 plant structures; EXPRESSED DURING: 14 growth stages; CONTAINS InterPro DOMAIN/s: Methyltransferase type 11 (InterPro:IPR013216); BEST Arabidopsis thaliana protein match is: S-adenosyl-L-methion…			AT3G15530	0.525017	-0.0515573	-0.20387	-4.15362	0.35744	-0.493033	-1.13185	-3.6818	1.36741		1	1	1	0.009983	1	1	0.430366	0.0230137	1
protein_coding	NA	NA	unknown protein; FUNCTIONS IN: molecular_function unknown; INVOLVED IN: biological_process unknown; LOCATED IN: cellular_component unknown.	unknown protein; FUNCTIONS IN: molecular_function unknown; INVOLVED IN: biological_process unknown; LOCATED IN: cellular_component unknown; BEST Arabidopsis thaliana protein match is: unknown protein (TAIR:AT1G24147.1).			AT1G24148	-0.797487	0.329946	-0.2163	-3.23032	-0.366808	-0.458112	-0.718933	-3.79092	-0.456227		1	1	0.924316	0.00779046	1	1	0.459217	0.0149994	1
protein_coding	embryonic flower 1 (EMF1)	Involved in regulating reproductive development	embryonic flower 1 (EMF1); Has 1807 Blast hits to 1807 proteins in 277 species: Archae - 0; Bacteria - 0; Metazoa - 736; Fungi - 347; Plants - 385; Viruses - 0; Other Eukaryotes - 339 (source: NCBI BLink).	Involved in regulating reproductive development	EMBRYONIC FLOWER 1 (EMF1)	EMBRYONIC FLOWER 1 (EMF1)	AT5G11530	-1.3507	-0.546793	-0.220291	-5.85685	-1.30047	-0.284766	0.14051	-4.71872	1.03157		1	1	0.960678	2.11564e-08	0.832371	1	0.647152	5.13321e-06	1
protein_coding	Walls Are Thin 1	An Arabidopsis thaliana homolog of Medicago truncatula NODULIN21 (MtN21). The gene encodes a plant-specific, predicted integral membrane protein and is a member of the Plant-Drug/Metabolite Exporter (P-DME) family (Transporter Classification number: TC 2.A.7.3).	Walls Are Thin 1 (WAT1); CONTAINS InterPro DOMAIN/s: Protein of unknown function DUF6, transmembrane (InterPro:IPR000620); BEST Arabidopsis thaliana protein match is: nodulin MtN21 /EamA-like transporter family protein (TAIR:AT3G53210.1).	An Arabidopsis thaliana homolog of Medicago truncatula NODULIN21 (MtN21). The gene encodes a plant-specific, predicted integral membrane protein and is a member of the Plant-Drug/Metabolite Exporter (P-DME) family (Transporter Classification number: TC 2.A.7.3) and the nodulin MtN21-like transporter family.	WALLS ARE THIN 1 (WAT1)	WALLS ARE THIN 1 (WAT1)	AT1G75500	1.18455	0.831344	-0.220639	-5.65402	-0.815062	-0.395466	-2.36641	NE	0.602686		1	1	0.935796	0.00637682	0.953682	1	0.0255889	NA	1
protein_coding	NA	NA	unknown protein; FUNCTIONS IN: molecular_function unknown; INVOLVED IN: biological_process unknown; LOCATED IN: chloroplast thylakoid membrane, chloroplast, chloroplast envelope; EXPRESSED IN: 22 plant structures; EXPRESSED DURING: 13 growth stages; Has 39 Blast hits to 39 proteins in 18 species: Archae - 0; Bacteria - 0; Metazoa - 0; Fungi - 0; Plants - 39; Viruses - 0; Other Eukaryotes - 0 (sou…	unknown protein; FUNCTIONS IN: molecular_function unknown; INVOLVED IN: biological_process unknown; LOCATED IN: chloroplast thylakoid membrane, chloroplast, chloroplast envelope; EXPRESSED IN: 22 plant structures; EXPRESSED DURING: 13 growth stages; Has 39 Blast hits to 39 proteins in 18 species: Archae - 0; Bacteria - 0; Metazoa - 0; Fungi - 0; Plants - 39; Viruses - 0; Other Eukaryotes - 0 (sou…			AT1G33810	0.255812	-0.557044	-0.220639	-3.09327	-0.741956	0.338793	-1.40572	-2.56774	-0.249642		1	1	0.920168	0.00915782	0.938888	1	0.138963	0.103971	1
protein_coding	Leucine-rich repeat protein kinase family protein	NA	Leucine-rich repeat protein kinase family protein; FUNCTIONS IN: protein serine/threonine kinase activity, protein kinase activity, kinase activity, ATP binding; INVOLVED IN: protein amino acid phosphorylation; LOCATED IN: endomembrane system; EXPRESSED IN: 20 plant structures; EXPRESSED DURING: 13 growth stages; CONTAINS InterPro DOMAIN/s: Protein kinase, ATP binding site (InterPro:IPR017441), S…	Leucine-rich repeat protein kinase family protein; FUNCTIONS IN: protein serine/threonine kinase activity, protein kinase activity, kinase activity, ATP binding; INVOLVED IN: protein amino acid phosphorylation; LOCATED IN: endomembrane system; EXPRESSED IN: 20 plant structures; EXPRESSED DURING: 13 growth stages; CONTAINS InterPro DOMAIN/s: Protein kinase, ATP binding site (InterPro:IPR017441), P…			AT1G51805	0.0784773	0.225837	-0.231435	-3.44234	0.532098	-0.414673	-0.366803	-3.41999	-0.0195065		1	1	0.982522	0.0048192	0.989032	1	0.622038	0.00830437	1
protein_coding	HAD superfamily, subfamily IIIB acid phosphatase	NA	HAD superfamily, subfamily IIIB acid phosphatase ; FUNCTIONS IN: acid phosphatase activity; INVOLVED IN: biological_process unknown; LOCATED IN: chloroplast, vacuole, membrane; EXPRESSED IN: 23 plant structures; EXPRESSED DURING: 13 growth stages; CONTAINS InterPro DOMAIN/s: Acid phosphatase (Class B) (InterPro:IPR005519), Vegetative storage protein/acid phosphatase (InterPro:IPR014403), Acid pho…	HAD superfamily, subfamily IIIB acid phosphatase ; FUNCTIONS IN: acid phosphatase activity; INVOLVED IN: biological_process unknown; LOCATED IN: chloroplast, vacuole, membrane; EXPRESSED IN: 23 plant structures; EXPRESSED DURING: 13 growth stages; CONTAINS InterPro DOMAIN/s: Acid phosphatase (Class B) (InterPro:IPR005519), Vegetative storage protein/acid phosphatase (InterPro:IPR014403), Acid pho…			AT5G44020	0.688882	0.5663	-0.232788	-4.48111	0.657059	0.076786	-0.521714	-5.60561	0.323227		1	1	1	0.0038842	1	1	0.630144	0.00148877	1
protein_coding	NA	NA	unknown protein; INVOLVED IN: pollen exine formation; EXPRESSED IN: 19 plant structures; EXPRESSED DURING: 8 growth stages; BEST Arabidopsis thaliana protein match is: unknown protein (TAIR:AT3G28720.1); Has 35333 Blast hits to 34131 proteins in 2444 species: Archae - 798; Bacteria - 22429; Metazoa - 974; Fungi - 991; Plants - 531; Viruses - 0; Other Eukaryotes - 9610 (source: NCBI BLink).	unknown protein; INVOLVED IN: pollen exine formation; EXPRESSED IN: 19 plant structures; EXPRESSED DURING: 8 growth stages; BEST Arabidopsis thaliana protein match is: unknown protein (TAIR:AT3G28720.1); Has 35333 Blast hits to 34131 proteins in 2444 species: Archae - 798; Bacteria - 22429; Metazoa - 974; Fungi - 991; Plants - 531; Viruses - 0; Other Eukaryotes - 9610 (source: NCBI BLink).			AT5G58100	-0.20391	0.371287	-0.237994	-2.93901	-0.0603816	-0.129277	-1.34243	-2.84733	0.240148		1	1	1	0.00984981	1	1	0.486247	0.145584	1
protein_coding	cation/H+ exchanger 17	member of Putative Na+/H+ antiporter family	cation/H+ exchanger 17 (CHX17); FUNCTIONS IN: monovalent cation:hydrogen antiporter activity, sodium:hydrogen antiporter activity; INVOLVED IN: N-terminal protein myristoylation, cation transport; LOCATED IN: integral to membrane; EXPRESSED IN: stem, sepal, root, leaf, stamen; EXPRESSED DURING: 4 anthesis; CONTAINS InterPro DOMAIN/s: Cation/H+ exchanger (InterPro:IPR006153); BEST Arabidopsis thal…	member of Putative Na+/H+ antiporter family	CATION/H+ EXCHANGER 17 (CHX17)	CATION/H+ EXCHANGER 17 (ATCHX17);CATION/H+ EXCHANGER 17 (CHX17)	AT4G23700	-0.0977455	-0.124299	-0.238327	0.815379	1.31551	0.721454	1.12688	3.1388	NE		1	1	0.852201	0.50331	0.870156	0.889023	0.458858	0.00215449	NA
protein_coding	NA	NA	unknown protein; Has 36 Blast hits to 36 proteins in 12 species: Archae - 0; Bacteria - 0; Metazoa - 0; Fungi - 0; Plants - 36; Viruses - 0; Other Eukaryotes - 0 (source: NCBI BLink).	unknown protein; Has 36 Blast hits to 36 proteins in 12 species: Archae - 0; Bacteria - 0; Metazoa - 0; Fungi - 0; Plants - 36; Viruses - 0; Other Eukaryotes - 0 (source: NCBI BLink).			AT4G15563	-0.901049	-1.91365	-0.250619	-4.40397	NE	-0.643395	-0.632771	-3.62695	0.541186		1	0.848291	0.933951	0.00844893	NA	1	0.560996	0.102434	1
protein_coding	NA	NA	unknown protein; FUNCTIONS IN: molecular_function unknown; INVOLVED IN: biological_process unknown; LOCATED IN: endomembrane system; EXPRESSED IN: 22 plant structures; EXPRESSED DURING: 13 growth stages; Has 3 Blast hits to 3 proteins in 1 species: Archae - 0; Bacteria - 0; Metazoa - 0; Fungi - 0; Plants - 3; Viruses - 0; Other Eukaryotes - 0 (source: NCBI BLink).	unknown protein; FUNCTIONS IN: molecular_function unknown; INVOLVED IN: biological_process unknown; LOCATED IN: endomembrane system; EXPRESSED IN: 22 plant structures; EXPRESSED DURING: 13 growth stages; Has 3 Blast hits to 3 proteins in 1 species: Archae - 0; Bacteria - 0; Metazoa - 0; Fungi - 0; Plants - 3; Viruses - 0; Other Eukaryotes - 0 (source: NCBI BLink).			AT5G38980	-0.194745	-1.25019	-0.255203	-6.56389	-2.04668	-0.80194	-0.158396	-7.05281	-0.0469748		1	1	0.99054	2.86352e-07	0.512288	1	0.891829	1.57895e-06	1
protein_coding	PHYTOENE SYNTHASE	Encodes phytoene synthase.	PHYTOENE SYNTHASE (PSY); CONTAINS InterPro DOMAIN/s: Squalene/phytoene synthase, conserved site (InterPro:IPR019845), Terpenoid synthase (InterPro:IPR008949), Squalene/phytoene synthase (InterPro:IPR002060); Has 5365 Blast hits to 5364 proteins in 1001 species: Archae - 81; Bacteria - 2469; Metazoa - 28; Fungi - 64; Plants - 1002; Viruses - 0; Other Eukaryotes - 1721 (source: NCBI BLink).	Encodes phytoene synthase.	PHYTOENE SYNTHASE (PSY)	PHYTOENE SYNTHASE (PSY)	AT5G17230	0.129677	-1.37475	-0.259222	-2.20267	0.848802	-1.07064	-1.38277	-3.16121	0.330579		1	0.867248	0.838799	0.054792	0.978176	1	0.0970482	0.00257102	1
protein_coding	nuclear factor Y, subunit B11	NA	nuclear factor Y, subunit B11 (NF-YB11); FUNCTIONS IN: sequence-specific DNA binding transcription factor activity; INVOLVED IN: regulation of transcription; LOCATED IN: intracellular; EXPRESSED IN: 21 plant structures; EXPRESSED DURING: 13 growth stages; CONTAINS InterPro DOMAIN/s: Transcription factor CBF/NF-Y/archaeal histone (InterPro:IPR003958), Histone-fold (InterPro:IPR009072); BEST Arabid…	nuclear factor Y, subunit B11 (NF-YB11); FUNCTIONS IN: sequence-specific DNA binding transcription factor activity; INVOLVED IN: regulation of transcription; LOCATED IN: intracellular; EXPRESSED IN: 21 plant structures; EXPRESSED DURING: 13 growth stages; CONTAINS InterPro DOMAIN/s: Transcription factor CBF/NF-Y/archaeal histone (InterPro:IPR003958), Histone-fold (InterPro:IPR009072); BEST Arabid…	NUCLEAR FACTOR Y, SUBUNIT B11 (NF-YB11)	NUCLEAR FACTOR Y, SUBUNIT B11 (NF-YB11)	AT2G27470	1.68156	-0.575167	-0.265836	-3.47864	0.634679	-2.489	0.247466	-3.01689	1.98954		1	1	0.909109	0.00662412	1	0.146707	0.662608	0.151786	1
protein_coding	Protein of unknown function (DUF1644)	NA	FUNCTIONS IN: zinc ion binding; INVOLVED IN: biological_process unknown; LOCATED IN: intracellular; EXPRESSED IN: 24 plant structures; EXPRESSED DURING: 15 growth stages; CONTAINS InterPro DOMAIN/s: Zinc finger, C2H2-like (InterPro:IPR015880), Zinc finger, RING-type (InterPro:IPR001841), Protein of unknown function DUF1644 (InterPro:IPR012866); BEST Arabidopsis thaliana protein match is: Protein …	FUNCTIONS IN: zinc ion binding; INVOLVED IN: biological_process unknown; LOCATED IN: intracellular; EXPRESSED IN: 24 plant structures; EXPRESSED DURING: 15 growth stages; CONTAINS InterPro DOMAIN/s: Zinc finger, C2H2-like (InterPro:IPR015880), Zinc finger, RING-type (InterPro:IPR001841), Protein of unknown function DUF1644 (InterPro:IPR012866); BEST Arabidopsis thaliana protein match is: Protein …			AT1G77770	-0.873581	-0.780839	-0.269245	1.13618	-0.877347	-1.13326	0.574919	2.96999	0.286209		1	1	1	0.387161	0.952005	0.975887	0.751181	0.00929027	1
protein_coding	chloroplast RNA-binding protein 31B	Encodes a RNA binding protein. A substrate of the type III effector HopU1 (mono-ADP-ribosyltransferase). Supports editing of specific CP31A-dependent sites.	chloroplast RNA-binding protein 31B (CP31B); FUNCTIONS IN: RNA binding, poly(U) RNA binding; INVOLVED IN: RNA modification, innate immune response; LOCATED IN: chloroplast stroma, chloroplast, chloroplast envelope; EXPRESSED IN: 23 plant structures; EXPRESSED DURING: 13 growth stages; CONTAINS InterPro DOMAIN/s: RNA recognition motif, RNP-1 (InterPro:IPR000504), Nucleotide-binding, alpha-beta pla…	Encodes a RNA binding protein. A substrate of the type III effector HopU1 (mono-ADP-ribosyltransferase). Supports editing of specific CP31A-dependent sites.	CHLOROPLAST RNA-BINDING PROTEIN 31B (CP31B)	CHLOROPLAST RNA-BINDING PROTEIN 31B (CP31B)	AT5G50250	0.0665667	-0.263627	-0.279107	-4.42408	-0.0946852	-0.028366	-0.844305	-4.82132	-0.612412		1	1	0.806877	0.00608495	1	1	0.357863	0.026752	1
protein_coding	STRUBBELIG-receptor family 6	NA	STRUBBELIG-receptor family 6 (SRF6); FUNCTIONS IN: protein serine/threonine kinase activity, protein kinase activity, ATP binding; INVOLVED IN: transmembrane receptor protein tyrosine kinase signaling pathway, protein amino acid phosphorylation; LOCATED IN: plasma membrane; EXPRESSED IN: 22 plant structures; EXPRESSED DURING: 13 growth stages; CONTAINS InterPro DOMAIN/s: Protein kinase, ATP bindi…	STRUBBELIG-receptor family 6 (SRF6); FUNCTIONS IN: protein serine/threonine kinase activity, protein kinase activity, ATP binding; INVOLVED IN: transmembrane receptor protein tyrosine kinase signaling pathway, protein amino acid phosphorylation; LOCATED IN: plasma membrane; EXPRESSED IN: 22 plant structures; EXPRESSED DURING: 13 growth stages; CONTAINS InterPro DOMAIN/s: Protein kinase, ATP bindi…	STRUBBELIG-RECEPTOR FAMILY 6 (SRF6)	STRUBBELIG-RECEPTOR FAMILY 6 (SRF6)	AT1G53730	-0.425258	-1.108	-0.351429	-3.74281	0.597039	-1.19577	-0.838505	-3.35052	0.687819		1	0.99078	1	0.00982561	0.993982	0.940585	0.685711	0.0230937	1
protein_coding	threonyl-tRNA synthetase, putative / threonine--tRNA ligase, putative	Encodes a dual localized threonyl-tRNA synthetase found both in the mitochondrion and the chloroplast. Plants mutated in this gene terminate as embryos in the globular stage.	EMBRYO DEFECTIVE 2761 (EMB2761); FUNCTIONS IN: ligase activity, forming aminoacyl-tRNA and related compounds, nucleotide binding, aminoacyl-tRNA ligase activity, threonine-tRNA ligase activity, ATP binding; INVOLVED IN: threonyl-tRNA aminoacylation, embryo development ending in seed dormancy; LOCATED IN: mitochondrion, chloroplast stroma, chloroplast; CONTAINS InterPro DOMAIN/s: Threonyl/alanyl t…	Encodes a dual localized threonyl-tRNA synthetase found both in the mitochondrion and the chloroplast. Plants mutated in this gene terminate as embryos in the globular stage.	EMBRYO DEFECTIVE 2761 (EMB2761)	EMBRYO DEFECTIVE 2761 (EMB2761)	AT2G04842	0.374819	0.241594	-0.376232	-6.04452	-0.325286	0.205442	-1.57215	NE	0.303628		1	1	0.847391	0.00126553	1	1	0.14312	NA	1
protein_coding	AICARFT/IMPCHase bienzyme family protein	NA	AICARFT/IMPCHase bienzyme family protein; FUNCTIONS IN: phosphoribosylaminoimidazolecarboxamide formyltransferase activity, IMP cyclohydrolase activity, catalytic activity; INVOLVED IN: response to cold, purine nucleotide biosynthetic process; LOCATED IN: stromule; EXPRESSED IN: 23 plant structures; EXPRESSED DURING: 13 growth stages; CONTAINS InterPro DOMAIN/s: AICARFT/IMPCHase bienzyme, transfo…	AICARFT/IMPCHase bienzyme family protein; FUNCTIONS IN: phosphoribosylaminoimidazolecarboxamide formyltransferase activity, IMP cyclohydrolase activity, catalytic activity; INVOLVED IN: response to cold, purine nucleotide biosynthetic process; LOCATED IN: stromule, chloroplast, chloroplast stroma; EXPRESSED IN: 23 plant structures; EXPRESSED DURING: 14 growth stages; CONTAINS InterPro DOMAIN/s: A…			AT2G35040	0.260049	-0.18672	-0.388472	-3.64644	-1.11291	0.64437	-1.43773	-3.37119	-0.241457		1	1	0.77076	0.00637982	0.86958	1	0.224393	0.0285983	1
protein_coding	NAD(P)H dehydrogenase 18	NA	NAD(P)H dehydrogenase 18 (NDH18); FUNCTIONS IN: molecular_function unknown; INVOLVED IN: response to oxidative stress; LOCATED IN: chloroplast thylakoid membrane, chloroplast; EXPRESSED IN: 22 plant structures; EXPRESSED DURING: 13 growth stages; Has 30201 Blast hits to 17322 proteins in 780 species: Archae - 12; Bacteria - 1396; Metazoa - 17338; Fungi - 3422; Plants - 5037; Viruses - 0; Other Eu…	NAD(P)H dehydrogenase 18 (NDH18); FUNCTIONS IN: molecular_function unknown; INVOLVED IN: response to oxidative stress; LOCATED IN: chloroplast thylakoid membrane, chloroplast; EXPRESSED IN: 22 plant structures; EXPRESSED DURING: 13 growth stages; Has 30201 Blast hits to 17322 proteins in 780 species: Archae - 12; Bacteria - 1396; Metazoa - 17338; Fungi - 3422; Plants - 5037; Viruses - 0; Other Eu…	PHOTOSYNTHETIC NDH SUBCOMPLEX B 5 (PnsB5)	PHOTOSYNTHETIC NDH SUBCOMPLEX B 5 (PnsB5);NAD(P)H DEHYDROGENASE 18 (NDH18)	AT5G43750	0.307036	-0.349336	-0.389953	-5.76199	-0.25526	-0.0534411	-0.961396	-6.03527	0.0784247		1	1	0.978428	0.00506816	1	1	0.291074	0.0082198	1
protein_coding	RNA-binding CRS1 / YhbY (CRM) domain-containing protein	Promotes the splicing of chloroplast group II introns.	CAF2; FUNCTIONS IN: RNA binding; INVOLVED IN: Group II intron splicing; LOCATED IN: chloroplast; EXPRESSED IN: 22 plant structures; EXPRESSED DURING: 13 growth stages; CONTAINS InterPro DOMAIN/s: RNA-binding, CRM domain (InterPro:IPR001890); BEST Arabidopsis thaliana protein match is: RNA-binding CRS1 / YhbY (CRM) domain-containing protein (TAIR:AT2G20020.1); Has 265 Blast hits to 223 proteins in…	Promotes the splicing of chloroplast group II introns.	(CAF2)	ARABIDOPSIS THALIANA HOMOLOG OF MAIZE CAF2 (ATCAF2); (CAF2)	AT1G23400	0.27164	0.719851	-0.393015	-5.30904	0.0743907	0.000251205	-0.916498	-5.18111	0.578624		1	1	0.960678	0.000265071	1	1	0.667552	0.00221187	1
protein_coding	proline-rich protein 4	Encodes one of four proline-rich proteins in Arabidopsis which are predicted to localize to the cell wall. Transcripts are most abundant in aerial organs of the plant.	proline-rich protein 4 (PRP4); CONTAINS InterPro DOMAIN/s: Pollen Ole e 1 allergen/extensin (InterPro:IPR006041); BEST Arabidopsis thaliana protein match is: proline-rich protein 2 (TAIR:AT2G21140.1); Has 142477 Blast hits to 44863 proteins in 2266 species: Archae - 463; Bacteria - 33947; Metazoa - 50713; Fungi - 14839; Plants - 19672; Viruses - 4087; Other Eukaryotes - 18756 (source: NCBI BLink).	Encodes one of four proline-rich proteins in Arabidopsis which are predicted to localize to the cell wall. Transcripts are most abundant in aerial organs of the plant.	PROLINE-RICH PROTEIN 4 (PRP4)	ARABIDOPSIS THALIANA PROLINE-RICH PROTEIN 4 (ATPRP4);PROLINE-RICH PROTEIN 4 (PRP4)	AT4G38770	0.467481	0.0719283	-0.395533	-3.28621	-3.03692	-0.443468	-0.990271	-3.9732	-0.0747709		1	1	1	0.0303908	0.229283	1	0.440033	0.00624451	1
protein_coding	pectin methylesterase 3	encodes a pectin methylesterase, targeted by a cellulose binding protein (CBP) from the parasitic nematode Heterodera schachtii during parasitism.	pectin methylesterase 3 (PME3); FUNCTIONS IN: pectinesterase activity; INVOLVED IN: response to nematode; LOCATED IN: cell wall, apoplast, plasma membrane, cytoplasm; EXPRESSED IN: 23 plant structures; EXPRESSED DURING: 14 growth stages; CONTAINS InterPro DOMAIN/s: Pectinesterase, active site (InterPro:IPR018040), Pectin lyase fold/virulence factor (InterPro:IPR011050), Pectinesterase, catalytic …	encodes a pectin methylesterase, targeted by a cellulose binding protein (CBP) from the parasitic nematode Heterodera schachtii during parasitism.	PECTIN METHYLESTERASE 3 (PME3)	PECTIN METHYLESTERASE 3 (ATPME3);PECTIN METHYLESTERASE 3 (PME3)	AT3G14310	-0.253734	-3.15434	-0.398942	-7.49818	-2.91369	-3.63741	-1.03913	-8.392	0.997475		1	0.266196	1	5.61664e-06	0.426446	0.306406	0.786798	5.47218e-05	1
protein_coding	Protein of unknown function (DUF1230)	NA	Protein of unknown function (DUF1230); CONTAINS InterPro DOMAIN/s: Protein of unknown function DUF1230 (InterPro:IPR009631); BEST Arabidopsis thaliana protein match is: Protein of unknown function (DUF1230) (TAIR:AT5G11840.1); Has 1807 Blast hits to 1807 proteins in 277 species: Archae - 0; Bacteria - 0; Metazoa - 736; Fungi - 347; Plants - 385; Viruses - 0; Other Eukaryotes - 339 (source: NCBI B…	Protein of unknown function (DUF1230); CONTAINS InterPro DOMAIN/s: Protein of unknown function DUF1230 (InterPro:IPR009631); BEST Arabidopsis thaliana protein match is: Protein of unknown function (DUF1230) (TAIR:AT5G11840.1); Has 1807 Blast hits to 1807 proteins in 277 species: Archae - 0; Bacteria - 0; Metazoa - 736; Fungi - 347; Plants - 385; Viruses - 0; Other Eukaryotes - 339 (source: NCBI B…			AT5G67370	-0.0812854	-0.539337	-0.437114	-4.82741	0.574462	0.653892	-0.0773683	-5.13253	0.173616		1	1	0.89561	0.00102865	0.978709	1	0.797752	0.00215449	1
protein_coding	Core-2/I-branching beta-1,6-N-acetylglucosaminyltransferase family protein	NA	Core-2/I-branching beta-1,6-N-acetylglucosaminyltransferase family protein; FUNCTIONS IN: molecular_function unknown; INVOLVED IN: biological_process unknown; LOCATED IN: cellular_component unknown; CONTAINS InterPro DOMAIN/s: Core-2/I-Branching enzyme (InterPro:IPR021141); BEST Arabidopsis thaliana protein match is: Core-2/I-branching beta-1,6-N-acetylglucosaminyltransferase family protein (TAIR…	Core-2/I-branching beta-1,6-N-acetylglucosaminyltransferase family protein; CONTAINS InterPro DOMAIN/s: Core-2/I-Branching enzyme (InterPro:IPR021141); BEST Arabidopsis thaliana protein match is: Core-2/I-branching beta-1,6-N-acetylglucosaminyltransferase family protein (TAIR:AT3G21310.1); Has 593 Blast hits to 593 proteins in 23 species: Archae - 0; Bacteria - 9; Metazoa - 0; Fungi - 0; Plants -…			AT1G51770	-0.176908	-0.878445	-0.447559	4.02375	-0.194247	-0.440954	2.39403	7.05309	NE		1	1	1	0.00896717	1	1	0.0979706	0.00327179	NA
transposable_element_gene	transposable element gene	NA	pseudogene, glycine-rich protein, similar to glycine-rich protein TIGR:At1g53620.1 (Arabidopsis thaliana)	transposable element gene; pseudogene, glycine-rich protein, similar to glycine-rich protein TIGR:At1g53620.1 (Arabidopsis thaliana)			AT3G17050	-0.331896	0.414141	-0.452026	-2.57273	0.32569	0.688745	-1.11585	-3.26571	0.467265		1	1	0.905752	0.0172055	1	0.902801	0.208897	0.00985731	1
protein_coding	Nucleotide-sugar transporter family protein	NA	Nucleotide-sugar transporter family protein; FUNCTIONS IN: organic anion transmembrane transporter activity; LOCATED IN: endomembrane system; EXPRESSED IN: 22 plant structures; EXPRESSED DURING: 13 growth stages; CONTAINS InterPro DOMAIN/s: Protein of unknown function DUF250 (InterPro:IPR004853); BEST Arabidopsis thaliana protein match is: nodulin MtN21 /EamA-like transporter family protein (TAIR…	Nucleotide/sugar transporter family protein			AT3G17430	-0.307131	-0.140182	-0.455809	-3.38411	-1.46507	-0.466544	-0.635261	-2.95769	0.647075		1	1	1	0.0037823	0.816141	1	1	0.0299248	1
protein_coding	Molybdenum cofactor sulfurase family protein	NA	Molybdenum cofactor sulfurase family protein; FUNCTIONS IN: molybdenum ion binding, Mo-molybdopterin cofactor sulfurase activity, pyridoxal phosphate binding, catalytic activity; INVOLVED IN: biological_process unknown; LOCATED IN: chloroplast; EXPRESSED IN: 22 plant structures; EXPRESSED DURING: 13 growth stages; CONTAINS InterPro DOMAIN/s: Pyruvate kinase, beta-barrel-like (InterPro:IPR011037),…	Molybdenum cofactor sulfurase family protein; FUNCTIONS IN: molybdenum ion binding, Mo-molybdopterin cofactor sulfurase activity, pyridoxal phosphate binding, catalytic activity; INVOLVED IN: biological_process unknown; LOCATED IN: chloroplast; EXPRESSED IN: 22 plant structures; EXPRESSED DURING: 13 growth stages; CONTAINS InterPro DOMAIN/s: Pyruvate kinase, beta-barrel-like (InterPro:IPR011037),…			AT1G30910	-0.123956	-0.248056	-0.465261	-5.9169	1.06154	-0.711726	-1.18271	-5.0124	0.0811842		1	1	1	2.61034e-05	0.945174	1	0.602281	0.00899668	1
protein_coding	photosystem II family protein	NA	PSB27; FUNCTIONS IN: molecular_function unknown; INVOLVED IN: photosystem II repair; LOCATED IN: thylakoid, chloroplast thylakoid membrane, chloroplast thylakoid lumen, chloroplast photosystem II, chloroplast; EXPRESSED IN: 23 plant structures; EXPRESSED DURING: 13 growth stages; Has 273 Blast hits to 273 proteins in 82 species: Archae - 0; Bacteria - 114; Metazoa - 0; Fungi - 0; Plants - 63; Vir…	PSB27; FUNCTIONS IN: molecular_function unknown; INVOLVED IN: photosystem II repair; LOCATED IN: thylakoid, chloroplast thylakoid membrane, chloroplast thylakoid lumen, chloroplast photosystem II, chloroplast; EXPRESSED IN: 23 plant structures; EXPRESSED DURING: 13 growth stages; Has 273 Blast hits to 273 proteins in 82 species: Archae - 0; Bacteria - 114; Metazoa - 0; Fungi - 0; Plants - 63; Vir…	(PSB27)	(PSB27)	AT1G03600	-0.240075	-0.179214	-0.469283	-3.6564	-1.31259	-0.0632516	-0.991708	-4.11944	-0.180106		1	1	1	0.00892844	0.800229	1	0.757851	0.0137902	1
protein_coding	Hypoxanthine-guanine phosphoribosyltransferase	Encodes a protein with hypoxanthine-guanine-phosphoribosyltransferase activity. Unlike some related enzymes, it does not appear to act on xanthine in vitro. The enzyme catalyzes reactions occurring in both directions, but appears to prefer acting on guanine, followed by hypoxanthine, in vitro. The enzyme is likely to function in purine salvage pathways and appears to be important for seed germina…	Hypoxanthine-guanine phosphoribosyltransferase (HGPT); FUNCTIONS IN: transferase activity, hypoxanthine phosphoribosyltransferase activity; INVOLVED IN: guanine metabolic process, nucleoside metabolic process, seed germination, hypoxanthine metabolic process; LOCATED IN: cytoplasm; EXPRESSED IN: 21 plant structures; EXPRESSED DURING: 13 growth stages; CONTAINS InterPro DOMAIN/s: Hypoxanthine phos…	Encodes a protein with hypoxanthine-guanine-phosphoribosyltransferase activity. Unlike some related enzymes, it does not appear to act on xanthine in vitro. The enzyme catalyzes reactions occurring in both directions, but appears to prefer acting on guanine, followed by hypoxanthine, in vitro. The enzyme is likely to function in purine salvage pathways and appears to be important for seed germina…	HYPOXANTHINE-GUANINE PHOSPHORIBOSYLTRANSFERASE (HGPT)	HYPOXANTHINE-GUANINE PHOSPHORIBOSYLTRANSFERASE (HGPT)	AT1G71750	-0.356645	-0.619481	-0.471344	-3.03094	-0.334734	-1.09828	-0.681559	-3.50309	0.676157		1	1	0.678283	0.00985172	1	0.975887	0.437197	0.0074934	1
protein_coding	integral membrane TerC family protein	NA	PIGMENT DEFECTIVE 149 (PDE149); CONTAINS InterPro DOMAIN/s: Integral membrane protein TerC (InterPro:IPR005496), Integral membrane protein TerC, riboswitch-linked (InterPro:IPR022369); Has 30201 Blast hits to 17322 proteins in 780 species: Archae - 12; Bacteria - 1396; Metazoa - 17338; Fungi - 3422; Plants - 5037; Viruses - 0; Other Eukaryotes - 2996 (source: NCBI BLink).	PIGMENT DEFECTIVE 149 (PDE149); CONTAINS InterPro DOMAIN/s: Integral membrane protein TerC (InterPro:IPR005496), Integral membrane protein TerC, riboswitch-linked (InterPro:IPR022369); Has 30201 Blast hits to 17322 proteins in 780 species: Archae - 12; Bacteria - 1396; Metazoa - 17338; Fungi - 3422; Plants - 5037; Viruses - 0; Other Eukaryotes - 2996 (source: NCBI BLink).	PIGMENT DEFECTIVE 149 (pde149)	TELLURITE RESISTANCE C (ATTERC);PIGMENT DEFECTIVE 149 (pde149)	AT5G12130	-0.760643	-0.206794	-0.472207	-3.28223	-0.706677	-0.311187	-1.40138	-3.61029	-0.128775		1	1	1	0.00547499	1	1	0.321217	0.00431538	1
protein_coding	NDH-dependent cyclic electron flow 1	encodes a novel subunit of the chloroplast NAD(P)H dehydrogenase complex, involved in cyclic electron flow around photosystem I to produce ATP.	NDH-dependent cyclic electron flow 1 (NDF1); INVOLVED IN: photosynthetic electron transport in photosystem I; LOCATED IN: chloroplast thylakoid membrane, chloroplast, NAD(P)H dehydrogenase complex (plastoquinone); EXPRESSED IN: 21 plant structures; EXPRESSED DURING: 13 growth stages; Has 119 Blast hits to 119 proteins in 57 species: Archae - 0; Bacteria - 90; Metazoa - 0; Fungi - 0; Plants - 29; …	encodes a novel subunit of the chloroplast NAD(P)H dehydrogenase complex, involved in cyclic electron flow around photosystem I to produce ATP.	PHOTOSYNTHETIC NDH SUBCOMPLEX B 1 (PnsB1)	NDH-DEPENDENT CYCLIC ELECTRON FLOW 1 (NDF1);PHOTOSYNTHETIC NDH SUBCOMPLEX B 1 (PnsB1);NAD(P)H DEHYDROGENASE SUBUNIT 48 (NDH48)	AT1G15980	-0.00687642	0.035079	-0.472207	-3.45129	-0.113605	-0.04758	-1.43387	-4.01682	0.197433		1	1	0.971742	0.00258097	1	1	0.146325	0.00111031	1
protein_coding	Duplicated homeodomain-like superfamily protein	encodes a plant trihelix DNA-binding protein	GT2; CONTAINS InterPro DOMAIN/s: SANT, DNA-binding (InterPro:IPR001005), MYB-like (InterPro:IPR017877); BEST Arabidopsis thaliana protein match is: Duplicated homeodomain-like superfamily protein (TAIR:AT1G76880.1); Has 2646 Blast hits to 1586 proteins in 181 species: Archae - 0; Bacteria - 36; Metazoa - 813; Fungi - 181; Plants - 797; Viruses - 41; Other Eukaryotes - 778 (source: NCBI BLink).	encodes a plant trihelix DNA-binding protein	(GT2)	(GT2); (AT-GT2)	AT1G76890	0.578334	-0.373987	-0.472207	-4.95367	0.49948	-0.465002	-1.09098	-4.39681	1.14547		1	1	1	0.000967251	1	1	0.600374	0.0491121	1
protein_coding	alpha-amylase-like 3	Encodes a plastid-localized &#945;-amylase. Expression is reduced in the SEX4 mutant. Loss of function mutations show normal diurnal pattern of starch accumulation/degradation. Expression follows circadian rhythms.	alpha-amylase-like 3 (AMY3); FUNCTIONS IN: alpha-amylase activity; INVOLVED IN: circadian rhythm, starch catabolic process; LOCATED IN: chloroplast stroma, chloroplast; EXPRESSED IN: 24 plant structures; EXPRESSED DURING: 13 growth stages; CONTAINS InterPro DOMAIN/s: Glycoside hydrolase, catalytic core (InterPro:IPR017853), Glycoside hydrolase, subgroup, catalytic core (InterPro:IPR013781), Glyco…	Encodes a plastid-localized &#945;-amylase. Expression is reduced in the SEX4 mutant. Loss of function mutations show normal diurnal pattern of starch accumulation/degradation. Expression follows circadian rhythms.	ALPHA-AMYLASE-LIKE 3 (AMY3)	ALPHA-AMYLASE-LIKE 3 (AMY3);ALPHA-AMYLASE-LIKE 3 (ATAMY3)	AT1G69830	0.350623	-0.349264	-0.481123	-2.80757	-1.16357	-0.63033	-1.28526	-2.64377	-0.279613		1	1	0.998958	0.00169734	0.870156	1	0.207604	0.0196314	1
protein_coding	Cytochrome P450 superfamily protein	Lutein-deficient 1 (LUT1) required for lutein biosynthesis, member of the xanthophyll class of carotenoids. Involved in epsilon ring hydroxylation. Maps at 67.3 cM on chromosome 3.	LUTEIN DEFICIENT 1 (LUT1); FUNCTIONS IN: epsilon hydroxylase activity, oxygen binding; INVOLVED IN: carotenoid biosynthetic process; LOCATED IN: chloroplast, chloroplast envelope; EXPRESSED IN: 22 plant structures; EXPRESSED DURING: 13 growth stages; CONTAINS InterPro DOMAIN/s: Cytochrome P450 (InterPro:IPR001128), Cytochrome P450, E-class, group I (InterPro:IPR002401), Cytochrome P450, conserved…	Lutein-deficient 1 (LUT1) required for lutein biosynthesis, member of the xanthophyll class of carotenoids. Involved in epsilon ring hydroxylation. Maps at 67.3 cM on chromosome 3.	LUTEIN DEFICIENT 1 (LUT1)	CYTOCHROME P450 97C1 (CYP97C1);LUTEIN DEFICIENT 1 (LUT1)	AT3G53130	0.299542	0.292123	-0.484708	-3.15499	-0.385994	0.14535	-0.605763	-3.37722	0.00156812		1	1	1	0.00730354	1	1	0.929859	0.0028551	1
protein_coding	UDP-Glycosyltransferase superfamily protein	NA	UDP-Glycosyltransferase superfamily protein; FUNCTIONS IN: transferase activity, transferring hexosyl groups; INVOLVED IN: metabolic process; CONTAINS InterPro DOMAIN/s: UDP-glucuronosyl/UDP-glucosyltransferase (InterPro:IPR002213); BEST Arabidopsis thaliana protein match is: Uridine diphosphate glycosyltransferase 74E2 (TAIR:AT1G05680.1).	UDP-Glycosyltransferase superfamily protein; FUNCTIONS IN: transferase activity, transferring hexosyl groups; INVOLVED IN: metabolic process; CONTAINS InterPro DOMAIN/s: UDP-glucuronosyl/UDP-glucosyltransferase (InterPro:IPR002213); BEST Arabidopsis thaliana protein match is: Uridine diphosphate glycosyltransferase 74E2 (TAIR:AT1G05680.1).			AT1G05675	0.15211	0.734167	-0.488739	2.8845	1.30284	0.944814	0.378569	3.27758	NE		1	1	0.988327	0.0153933	0.905132	0.975887	0.980606	0.00798743	NA
protein_coding	alpha/beta-Hydrolases superfamily protein	NA	alpha/beta-Hydrolases superfamily protein; FUNCTIONS IN: serine-type peptidase activity, serine-type carboxypeptidase activity; INVOLVED IN: proteolysis; LOCATED IN: endomembrane system, lysosome; EXPRESSED IN: 22 plant structures; EXPRESSED DURING: 13 growth stages; CONTAINS InterPro DOMAIN/s: Peptidase S28 (InterPro:IPR008758); BEST Arabidopsis thaliana protein match is: Serine carboxypeptidase…	alpha/beta-Hydrolases superfamily protein; FUNCTIONS IN: serine-type peptidase activity, serine-type carboxypeptidase activity; INVOLVED IN: proteolysis; LOCATED IN: endomembrane system, lysosome; EXPRESSED IN: 22 plant structures; EXPRESSED DURING: 13 growth stages; CONTAINS InterPro DOMAIN/s: Peptidase S28 (InterPro:IPR008758); BEST Arabidopsis thaliana protein match is: Serine carboxypeptidase…			AT2G24280	-0.104663	0.441094	-0.488739	-4.25512	-0.236924	0.871581	-0.560044	-4.09944	0.0537974		1	1	1	0.00245522	1	1	0.802574	0.00630585	1
protein_coding	potassium transport 2/3	Encodes AKT2, a photosynthate- and light-dependent inward rectifying potassium channel with unique gating properties that are regulated by phosphorylation. Expressed in guard cell protoplasts and in the phloem and xylem of aerial portions of the plant. The channel can coassemble with another K+ channel, KAT1, in vitro. In guard cells, AKT2/3 is responsible for the Ca2+ sensitivity of the K+ uptak…	potassium transport 2/3 (KT2/3); FUNCTIONS IN: inward rectifier potassium channel activity, protein binding, cyclic nucleotide binding; INVOLVED IN: regulation of membrane potential, response to abscisic acid stimulus; LOCATED IN: membrane; EXPRESSED IN: 24 plant structures; EXPRESSED DURING: 13 growth stages; CONTAINS InterPro DOMAIN/s: Cyclic nucleotide-binding (InterPro:IPR000595), Potassium c…	Encodes AKT2, a photosynthate- and light-dependent inward rectifying potassium channel with unique gating properties that are regulated by phosphorylation. Expressed in guard cell protoplasts and in the phloem and xylem of aerial portions of the plant. The channel can coassemble with another K+ channel, KAT1, in vitro. In guard cells, AKT2/3 is responsible for the Ca2+ sensitivity of the K+ uptak…	POTASSIUM TRANSPORT 2/3 (KT2/3)	POTASSIUM TRANSPORT 2/3 (AKT2/3); (AKT3); (AKT2);POTASSIUM TRANSPORT 2/3 (KT2/3)	AT4G22200	0.374831	-0.422659	-0.490012	-6.786	-0.0669762	-0.704279	0.149408	-6.1639	-0.0980713		1	1	0.897921	0.000124335	1	1	0.83711	0.00784094	1
protein_coding	P-loop containing nucleoside triphosphate hydrolases superfamily protein	Encodes a DEAD-box RNA helicase that localizes to mitochondria and is essential for regulating cell-to-cell transport via plasmodesmata.	embryo defective 1586 (EMB1586); FUNCTIONS IN: RNA helicase activity; INVOLVED IN: plasmodesma organization, plasmodesmata-mediated intercellular transport, embryo development ending in seed dormancy; LOCATED IN: mitochondrion; EXPRESSED IN: embryo, root, flower, shoot meristem; CONTAINS InterPro DOMAIN/s: RNA helicase, DEAD-box type, Q motif (InterPro:IPR014014), DNA/RNA helicase, DEAD/DEAH box …	Encodes a DEAD-box RNA helicase that localizes to mitochondria and is essential for regulating cell-to-cell transport via plasmodesmata.	EMBRYO DEFECTIVE 1586 (EMB1586)	EMBRYO DEFECTIVE 1586 (EMB1586);INCREASED SIZE EXCLUSION LIMIT 1 (ISE1)	AT1G12770	0.460382	0.27805	-0.500827	-6.66141	0.495192	0.469537	-1.12557	NE	0.847361		1	1	1	0.000134337	1	1	0.778938	NA	1
protein_coding	pectin methylesterase PCR fragment F	NA	pectin methylesterase PCR fragment F (PMEPCRF); FUNCTIONS IN: pectinesterase activity; INVOLVED IN: cell wall modification; LOCATED IN: cell wall; EXPRESSED IN: 22 plant structures; EXPRESSED DURING: 13 growth stages; CONTAINS InterPro DOMAIN/s: Pectinesterase, active site (InterPro:IPR018040), Pectin lyase fold/virulence factor (InterPro:IPR011050), Pectinesterase, catalytic (InterPro:IPR000070)…	pectin methylesterase PCR fragment F (PMEPCRF); FUNCTIONS IN: pectinesterase activity; INVOLVED IN: cell wall modification; LOCATED IN: cell wall; EXPRESSED IN: 22 plant structures; EXPRESSED DURING: 13 growth stages; CONTAINS InterPro DOMAIN/s: Pectinesterase, active site (InterPro:IPR018040), Pectin lyase fold/virulence factor (InterPro:IPR011050), Pectinesterase, catalytic (InterPro:IPR000070)…	PECTIN METHYLESTERASE PCR FRAGMENT F (PMEPCRF)	PECTIN METHYLESTERASE PCR FRAGMENT F (PMEPCRF);PECTIN METHYLESTERASE PCR FRAGMENT F (ATPMEPCRF)	AT5G53370	-0.142333	-1.29963	-0.503547	-2.26033	0.382567	-0.428789	-1.66719	-2.66518	-0.0446625		1	0.957	0.804039	0.0274699	1	1	0.0806723	0.00824963	1
protein_coding	NA	NA	unknown protein; FUNCTIONS IN: molecular_function unknown; INVOLVED IN: biological_process unknown; LOCATED IN: endomembrane system; EXPRESSED IN: 8 plant structures; EXPRESSED DURING: 4 anthesis, petal differentiation and expansion stage; BEST Arabidopsis thaliana protein match is: unknown protein (TAIR:AT1G05575.1); Has 61 Blast hits to 61 proteins in 10 species: Archae - 0; Bacteria - 0; Metaz…	unknown protein; FUNCTIONS IN: molecular_function unknown; INVOLVED IN: biological_process unknown; LOCATED IN: endomembrane system; EXPRESSED IN: 8 plant structures; EXPRESSED DURING: 4 anthesis, petal differentiation and expansion stage; BEST Arabidopsis thaliana protein match is: unknown protein (TAIR:AT1G05575.1); Has 61 Blast hits to 61 proteins in 10 species: Archae - 0; Bacteria - 0; Metaz…			AT2G31945	-0.377023	-0.547068	-0.504791	3.05761	1.16154	-0.560546	0.537083	4.68404	1.21446		1	1	0.899959	0.0130789	0.905132	1	0.471153	0.00485242	1
protein_coding	Mitochondrial transcription termination factor family protein	NA	Mitochondrial transcription termination factor family protein; FUNCTIONS IN: molecular_function unknown; INVOLVED IN: biological_process unknown; LOCATED IN: chloroplast; EXPRESSED IN: 20 plant structures; EXPRESSED DURING: 13 growth stages; CONTAINS InterPro DOMAIN/s: Mitochodrial transcription termination factor-related (InterPro:IPR003690); BEST Arabidopsis thaliana protein match is: Mitochond…	Mitochondrial transcription termination factor family protein; FUNCTIONS IN: molecular_function unknown; INVOLVED IN: biological_process unknown; LOCATED IN: chloroplast; EXPRESSED IN: 20 plant structures; EXPRESSED DURING: 13 growth stages; CONTAINS InterPro DOMAIN/s: Mitochodrial transcription termination factor-related (InterPro:IPR003690); BEST Arabidopsis thaliana protein match is: Mitochond…	EMBRYO DEFECTIVE 3114 (EMB3114)	EMBRYO DEFECTIVE 3114 (EMB3114)	AT2G36000	0.63446	0.853475	-0.50992	-3.2006	-0.699641	1.12807	-1.71413	-3.47562	-0.263886		1	1	0.836808	0.0163298	0.937258	1	0.0464234	0.00580374	1
protein_coding	NA	NA	unknown protein; FUNCTIONS IN: molecular_function unknown; INVOLVED IN: biological_process unknown; LOCATED IN: endomembrane system; EXPRESSED IN: 21 plant structures; EXPRESSED DURING: 13 growth stages; Has 210 Blast hits to 148 proteins in 42 species: Archae - 0; Bacteria - 118; Metazoa - 0; Fungi - 0; Plants - 48; Viruses - 0; Other Eukaryotes - 44 (source: NCBI BLink).	unknown protein; FUNCTIONS IN: molecular_function unknown; INVOLVED IN: biological_process unknown; LOCATED IN: endomembrane system; EXPRESSED IN: 21 plant structures; EXPRESSED DURING: 13 growth stages; Has 210 Blast hits to 148 proteins in 42 species: Archae - 0; Bacteria - 118; Metazoa - 0; Fungi - 0; Plants - 48; Viruses - 0; Other Eukaryotes - 44 (source: NCBI BLink).			AT3G48200	0.0820428	-0.791104	-0.515476	-6.18046	-1.33049	-0.340403	-1.25104	NE	0.197064		1	1	0.872732	0.000690563	0.883209	1	0.284561	NA	1
protein_coding	CBS domain-containing protein / transporter associated domain-containing protein	NA	CBS domain-containing protein / transporter associated domain-containing protein; FUNCTIONS IN: molecular_function unknown; INVOLVED IN: biological_process unknown; LOCATED IN: chloroplast; EXPRESSED IN: 23 plant structures; EXPRESSED DURING: 13 growth stages; CONTAINS InterPro DOMAIN/s: Protein of unknown function DUF21 (InterPro:IPR002550), Transporter-associated domain (InterPro:IPR005170), Cy…	CBS domain-containing protein / transporter associated domain-containing protein; FUNCTIONS IN: molecular_function unknown; INVOLVED IN: biological_process unknown; LOCATED IN: chloroplast; EXPRESSED IN: 23 plant structures; EXPRESSED DURING: 13 growth stages; CONTAINS InterPro DOMAIN/s: Protein of unknown function DUF21 (InterPro:IPR002550), Transporter-associated domain (InterPro:IPR005170), Cy…			AT1G55930	0.440489	-1.66647	-0.515476	-6.04452	-0.00180916	-1.4324	-1.74978	NE	0.0681061		1	1	1	0.00520602	1	1	0.431127	NA	1
protein_coding	S-adenosyl-L-methionine-dependent methyltransferases superfamily protein	NA	S-adenosyl-L-methionine-dependent methyltransferases superfamily protein; INVOLVED IN: biological_process unknown; LOCATED IN: Golgi apparatus, plasma membrane, plant-type cell wall; EXPRESSED IN: 24 plant structures; EXPRESSED DURING: 14 growth stages; CONTAINS InterPro DOMAIN/s: Protein of unknown function DUF248, methyltransferase putative (InterPro:IPR004159); BEST Arabidopsis thaliana protei…	S-adenosyl-L-methionine-dependent methyltransferases superfamily protein; INVOLVED IN: biological_process unknown; LOCATED IN: Golgi apparatus, plasma membrane, plant-type cell wall; EXPRESSED IN: 24 plant structures; EXPRESSED DURING: 14 growth stages; CONTAINS InterPro DOMAIN/s: Protein of unknown function DUF248, methyltransferase putative (InterPro:IPR004159); BEST Arabidopsis thaliana protei…			AT4G18030	0.0734428	0.307359	-0.516055	-3.83871	0.332825	-0.315019	-1.17239	-3.26137	0.24076		1	1	1	0.00199519	1	1	0.440033	0.0444403	1
protein_coding	NA	NA	unknown protein; FUNCTIONS IN: molecular_function unknown; INVOLVED IN: biological_process unknown; LOCATED IN: endomembrane system; Has 7 Blast hits to 7 proteins in 2 species: Archae - 0; Bacteria - 0; Metazoa - 0; Fungi - 0; Plants - 7; Viruses - 0; Other Eukaryotes - 0 (source: NCBI BLink).	unknown protein; FUNCTIONS IN: molecular_function unknown; INVOLVED IN: biological_process unknown; LOCATED IN: endomembrane system; Has 7 Blast hits to 7 proteins in 2 species: Archae - 0; Bacteria - 0; Metazoa - 0; Fungi - 0; Plants - 7; Viruses - 0; Other Eukaryotes - 0 (source: NCBI BLink).			AT5G44575	-0.0544854	-0.245132	-0.516979	-2.44227	0.716926	-0.430319	-1.0632	-2.49283	-0.0563274		1	1	0.628481	0.00427118	0.978176	1	0.124085	0.00798743	1
protein_coding	ribosomal protein S10	Nuclear-encoded gene for mitochondrial ribosomal small subunit protein S10	ribosomal protein S10 (RPS10); CONTAINS InterPro DOMAIN/s: Ribosomal protein S10 subgroup (InterPro:IPR005731), Ribosomal protein S10 (InterPro:IPR001848); BEST Arabidopsis thaliana protein match is: putative mitochondrial RNA helicase 1 (TAIR:AT3G22310.1); Has 2936 Blast hits to 2936 proteins in 744 species: Archae - 0; Bacteria - 1485; Metazoa - 4; Fungi - 0; Plants - 119; Viruses - 0; Other Eu…	Nuclear-encoded gene for mitochondrial ribosomal small subunit protein S10	RIBOSOMAL PROTEIN S10 (RPS10)	RIBOSOMAL PROTEIN S10 (RPS10)	AT3G22300	-0.0359091	0.638374	-0.517009	-4.08911	0.752347	-0.688116	-1.1792	-4.40673	0.47926		1	1	0.941432	0.00481857	1	1	0.321649	0.00631605	1
protein_coding	Bacterial sec-independent translocation protein mttA/Hcf106	HCF106; nuclear gene for chloroplast. Thylakoid membrane delta pH translocation pathway component protein; related to Escherichia coli TatA and TatB	HIGH CHLOROPHYLL FLUORESCENCE 106 (HCF106); FUNCTIONS IN: proton motive force dependent protein transmembrane transporter activity; INVOLVED IN: protein import into chloroplast thylakoid membrane; LOCATED IN: thylakoid, chloroplast thylakoid membrane, chloroplast; EXPRESSED IN: 22 plant structures; EXPRESSED DURING: 13 growth stages; CONTAINS InterPro DOMAIN/s: Bacterial sec-independent transloca…	HCF106; nuclear gene for chloroplast. Thylakoid membrane delta pH translocation pathway component protein; related to Escherichia coli TatA and TatB	HIGH CHLOROPHYLL FLUORESCENCE 106 (HCF106)	HIGH CHLOROPHYLL FLUORESCENCE 106 (HCF106)	AT5G52440	-0.0118266	-0.595541	-0.517276	-4.38049	-0.636237	-0.286332	-0.855941	-3.79474	-0.370526		1	1	0.65354	0.000368858	0.964691	1	0.201039	0.00630585	1
protein_coding	Protein kinase superfamily protein	NA	Protein kinase superfamily protein; FUNCTIONS IN: protein serine/threonine kinase activity, protein kinase activity, ATP binding; INVOLVED IN: protein amino acid phosphorylation; LOCATED IN: cellular_component unknown; EXPRESSED IN: 22 plant structures; EXPRESSED DURING: 13 growth stages; CONTAINS InterPro DOMAIN/s: Protein kinase, ATP binding site (InterPro:IPR017441), Protein kinase, catalytic …	Protein kinase superfamily protein; FUNCTIONS IN: protein serine/threonine kinase activity, protein kinase activity, ATP binding; INVOLVED IN: protein amino acid phosphorylation; LOCATED IN: cellular_component unknown; EXPRESSED IN: 22 plant structures; EXPRESSED DURING: 13 growth stages; CONTAINS InterPro DOMAIN/s: Protein kinase, ATP binding site (InterPro:IPR017441), Protein kinase, catalytic …			AT2G45590	-1.53162	0.50343	-0.524655	-4.73665	-1.67102	-0.575602	-2.21897	-4.64785	-0.589472		1	1	0.948647	0.00277339	0.879373	1	0.0415496	0.0309834	1
protein_coding	oligopeptide transporter	Encodes an oligopeptide transporter involved in metal homeostasis.	oligopeptide transporter (OPT3); CONTAINS InterPro DOMAIN/s: Tetrapeptide transporter, OPT1/isp4 (InterPro:IPR004648), Oligopeptide transporter OPT superfamily (InterPro:IPR004813); BEST Arabidopsis thaliana protein match is: oligopeptide transporter 2 (TAIR:AT1G09930.1); Has 1146 Blast hits to 1125 proteins in 109 species: Archae - 0; Bacteria - 26; Metazoa - 0; Fungi - 775; Plants - 337; Viruse…	Encodes an oligopeptide transporter involved in metal homeostasis.	OLIGOPEPTIDE TRANSPORTER (OPT3)	OLIGOPEPTIDE TRANSPORTER (ATOPT3);OLIGOPEPTIDE TRANSPORTER (OPT3); (OPT3)	AT4G16370	0.0612417	-1.07921	-0.538606	-3.50622	-0.12179	-0.173456	-1.54126	-4.14312	0.207817		1	0.931245	0.758651	0.00245522	1	1	0.0880889	0.00040282	1
protein_coding	photosystem II subunit QA	Encodes the PsbQ subunit of the oxygen evolving complex of photosystem II.	photosystem II subunit QA (PSBQA); FUNCTIONS IN: calcium ion binding; INVOLVED IN: response to light stimulus, peptidyl-cysteine S-nitrosylation, response to light intensity; LOCATED IN: chloroplast thylakoid membrane, chloroplast thylakoid lumen, chloroplast photosystem II, chloroplast, oxygen evolving complex; EXPRESSED IN: 26 plant structures; EXPRESSED DURING: 15 growth stages; CONTAINS Inter…	Encodes the PsbQ subunit of the oxygen evolving complex of photosystem II.	PHOTOSYSTEM II SUBUNIT QA (PSBQA)	PHOTOSYSTEM II SUBUNIT Q (PSBQ);PHOTOSYSTEM II SUBUNIT QA (PSBQA);PHOTOSYSTEM II SUBUNIT Q-1 (PSBQ-1)	AT4G21280	0.328088	0.166872	-0.543842	-4.37136	-0.116314	0.0734342	-1.28425	-4.60716	0.0414884		1	1	0.890836	0.000142459	1	1	0.209687	8.4089e-05	1
protein_coding	C2H2-type zinc finger family protein	NA	C2H2-type zinc finger family protein; FUNCTIONS IN: sequence-specific DNA binding transcription factor activity, zinc ion binding, nucleic acid binding; INVOLVED IN: response to chitin, regulation of transcription; LOCATED IN: intracellular; CONTAINS InterPro DOMAIN/s: Zinc finger, C2H2-like (InterPro:IPR015880), Zinc finger, C2H2-type (InterPro:IPR007087); BEST Arabidopsis thaliana protein match…	C2H2-type zinc finger family protein; FUNCTIONS IN: sequence-specific DNA binding transcription factor activity, zinc ion binding, nucleic acid binding; INVOLVED IN: response to chitin, regulation of transcription; LOCATED IN: intracellular; CONTAINS InterPro DOMAIN/s: Zinc finger, C2H2-like (InterPro:IPR015880), Zinc finger, C2H2-type (InterPro:IPR007087); BEST Arabidopsis thaliana protein match…			AT3G53600	0.32881	-0.0402255	-0.549597	3.31606	1.68162	0.209171	1.60271	2.32436	NE		1	1	0.902545	0.00440824	0.798481	1	0.169855	0.0304345	NA
transposable_element_gene	transposable element gene	NA	CACTA-like transposase family (Ptta/En/Spm), has a 3.6e-22 P-value blast match to At5g59620.1/14-257 CACTA-like transposase family (Ptta/En/Spm) (CACTA-element) (Arabidopsis thaliana)	transposable element gene; CACTA-like transposase family (Ptta/En/Spm), has a 3.6e-22 P-value blast match to At5g59620.1/14-257 CACTA-like transposase family (Ptta/En/Spm) (CACTA-element) (Arabidopsis thaliana)			AT1G36680	1.32337	0.5802	-0.557879	5.78136	0.474457	0.242948	0.754124	4.48379	-0.758284		1	1	0.823765	0.00519751	1	1	1	0.031723	1
protein_coding	NA	NA	unknown protein; FUNCTIONS IN: molecular_function unknown; INVOLVED IN: biological_process unknown; LOCATED IN: chloroplast; BEST Arabidopsis thaliana protein match is: unknown protein (TAIR:AT1G65490.1); Has 16 Blast hits to 16 proteins in 2 species: Archae - 0; Bacteria - 0; Metazoa - 0; Fungi - 0; Plants - 16; Viruses - 0; Other Eukaryotes - 0 (source: NCBI BLink).	unknown protein; FUNCTIONS IN: molecular_function unknown; INVOLVED IN: biological_process unknown; LOCATED IN: endomembrane system; BEST Arabidopsis thaliana protein match is: unknown protein (TAIR:AT1G65490.1); Has 30201 Blast hits to 17322 proteins in 780 species: Archae - 12; Bacteria - 1396; Metazoa - 17338; Fungi - 3422; Plants - 5037; Viruses - 0; Other Eukaryotes - 2996 (source: NCBI BLin…			AT1G65486	-0.226604	-0.0770018	-0.575821	-2.57983	0.300358	-0.371493	-0.946917	-2.80689	1.26802		1	1	0.608548	0.00831599	1	1	0.170771	0.00841904	1
protein_coding	RAB GTPase homolog E1B	NA	RAB GTPase homolog E1B (RABE1b); FUNCTIONS IN: GTP binding, translation elongation factor activity, GTPase activity; INVOLVED IN: peptidyl-cysteine S-nitrosylation; LOCATED IN: in 9 components; EXPRESSED IN: 26 plant structures; EXPRESSED DURING: 15 growth stages; CONTAINS InterPro DOMAIN/s: Translation elongation factor EFTu/EF1A, bacterial/organelle (InterPro:IPR004541), Translation elongation …	RAB GTPase homolog E1B (RABE1b); FUNCTIONS IN: GTP binding, translation elongation factor activity, GTPase activity; INVOLVED IN: peptidyl-cysteine S-nitrosylation; LOCATED IN: in 9 components; EXPRESSED IN: 26 plant structures; EXPRESSED DURING: 15 growth stages; CONTAINS InterPro DOMAIN/s: Translation elongation factor EFTu/EF1A, bacterial/organelle (InterPro:IPR004541), Translation elongation …	RAB GTPASE HOMOLOG E1B (RABE1b)	(ATRAB8D);RAB GTPASE HOMOLOG E1B (RABE1b);RAB GTPASE HOMOLOG E1B (ATRABE1B)	AT4G20360	-0.379997	-0.312965	-0.58661	-3.00373	-0.576987	-0.484227	-1.31681	-3.57246	0.25071		1	1	0.708858	0.00728801	0.978176	1	0.084462	0.0202352	1
protein_coding	NA	Involved in response to salt stress. Knockout mutants are hypersensitive to salt stress.	FUNCTIONS IN: molecular_function unknown; INVOLVED IN: response to salt stress; EXPRESSED IN: 25 plant structures; EXPRESSED DURING: 13 growth stages; BEST Arabidopsis thaliana protein match is: nodulin-related protein 1 (TAIR:AT2G03440.1).	Involved in response to salt stress. Knockout mutants are hypersensitive to salt stress.			AT1G13930	-0.101112	0.0836085	-0.610238	-2.47991	-3.30485	0.117289	-1.53875	-2.93888	-0.136954		1	1	0.603829	0.00534713	0.167258	1	0.0350557	0.00266637	1
protein_coding	B-box type zinc finger protein with CCT domain	NA	B-box type zinc finger protein with CCT domain; FUNCTIONS IN: sequence-specific DNA binding transcription factor activity, zinc ion binding; INVOLVED IN: regulation of transcription; LOCATED IN: membrane; EXPRESSED IN: leaf; CONTAINS InterPro DOMAIN/s: CCT domain (InterPro:IPR010402), Zinc finger, B-box (InterPro:IPR000315); BEST Arabidopsis thaliana protein match is: B-box type zinc finger prote…	B-box type zinc finger protein with CCT domain; FUNCTIONS IN: sequence-specific DNA binding transcription factor activity, zinc ion binding; INVOLVED IN: regulation of transcription; LOCATED IN: membrane; EXPRESSED IN: leaf; CONTAINS InterPro DOMAIN/s: CCT domain (InterPro:IPR010402), Zinc finger, B-box (InterPro:IPR000315); BEST Arabidopsis thaliana protein match is: B-box type zinc finger prote…			AT1G25440	0.434434	-0.250599	-0.611243	-2.93178	-1.36995	-0.73137	-1.71904	-3.16348	0.144144		1	1	0.935796	0.0015708	0.763201	1	0.222559	0.019579	1
protein_coding	highly ABA-induced PP2C gene 1	NA	highly ABA-induced PP2C gene 1 (HAI1); FUNCTIONS IN: protein serine/threonine phosphatase activity, catalytic activity; INVOLVED IN: response to water deprivation, response to abscisic acid stimulus; LOCATED IN: chloroplast; EXPRESSED IN: 18 plant structures; EXPRESSED DURING: 11 growth stages; CONTAINS InterPro DOMAIN/s: Protein phosphatase 2C-related (InterPro:IPR001932), Protein phosphatase 2C…	highly ABA-induced PP2C gene 1 (HAI1); FUNCTIONS IN: protein serine/threonine phosphatase activity, catalytic activity; INVOLVED IN: response to water deprivation, response to abscisic acid stimulus; LOCATED IN: chloroplast; EXPRESSED IN: 18 plant structures; EXPRESSED DURING: 11 growth stages; CONTAINS InterPro DOMAIN/s: Protein phosphatase 2C-related (InterPro:IPR001932), Protein phosphatase 2C…	HIGHLY ABA-INDUCED PP2C GENE 1 (HAI1)	SENESCENCE ASSOCIATED GENE 113 (SAG113);HIGHLY ABA-INDUCED PP2C GENE 1 (HAI1)	AT5G59220	-0.0802073	0.0218678	-0.614253	3.83742	1.33664	0.77407	1.70119	4.28757	NE		1	1	1	0.000222948	0.905132	1	0.0491241	6.50213e-05	NA
protein_coding	plastocyanin 1	One of two Arabidopsis plastocyanin genes. Expressed at 1/10th level of PETE2. Does not respond to increased copper levels and is thought to be the isoform that participates in electron transport under copper-limiting conditions.	plastocyanin 1 (PETE1); FUNCTIONS IN: electron carrier activity, copper ion binding; LOCATED IN: thylakoid, thylakoid lumen, chloroplast thylakoid lumen, chloroplast; EXPRESSED IN: 22 plant structures; EXPRESSED DURING: 13 growth stages; CONTAINS InterPro DOMAIN/s: Blue (type 1) copper protein (InterPro:IPR001235), Cupredoxin (InterPro:IPR008972), Plastocyanin (InterPro:IPR002387), Blue (type 1) …	One of two Arabidopsis plastocyanin genes. Expressed at 1/10th level of PETE2. Does not respond to increased copper levels and is thought to be the isoform that participates in electron transport under copper-limiting conditions. Mutation of this gene does not have obvious effect on photosynthesis.	PLASTOCYANIN 1 (PETE1)	PLASTOCYANIN 1 (PETE1)	AT1G76100	0.102109	0.138069	-0.618213	-3.80692	-0.438598	0.188824	-1.63932	-4.0947	0.0677797		1	1	0.672549	0.00243143	1	1	0.0702641	0.000548043	1
protein_coding	NA	NA	unknown protein; Has 86 Blast hits to 86 proteins in 36 species: Archae - 0; Bacteria - 2; Metazoa - 41; Fungi - 13; Plants - 26; Viruses - 0; Other Eukaryotes - 4 (source: NCBI BLink).	unknown protein; Has 86 Blast hits to 86 proteins in 36 species: Archae - 0; Bacteria - 2; Metazoa - 41; Fungi - 13; Plants - 26; Viruses - 0; Other Eukaryotes - 4 (source: NCBI BLink).			AT3G52860	0.392816	-0.514909	-0.627017	-4.52114	-0.827808	1.77415	-0.854223	-6.11382	-0.220909		1	1	0.859608	0.11871	0.961422	0.860749	0.397913	0.00175484	1
protein_coding	NA	NA	unknown protein; FUNCTIONS IN: molecular_function unknown; INVOLVED IN: biological_process unknown; LOCATED IN: plasma membrane; EXPRESSED IN: 17 plant structures; EXPRESSED DURING: 9 growth stages; BEST Arabidopsis thaliana protein match is: unknown protein (TAIR:AT3G50900.1); Has 1807 Blast hits to 1807 proteins in 277 species: Archae - 0; Bacteria - 0; Metazoa - 736; Fungi - 347; Plants - 385;…	unknown protein; FUNCTIONS IN: molecular_function unknown; INVOLVED IN: biological_process unknown; LOCATED IN: plasma membrane; EXPRESSED IN: 17 plant structures; EXPRESSED DURING: 9 growth stages; BEST Arabidopsis thaliana protein match is: unknown protein (TAIR:AT3G50900.1); Has 1807 Blast hits to 1807 proteins in 277 species: Archae - 0; Bacteria - 0; Metazoa - 736; Fungi - 347; Plants - 385;…			AT5G66490	0.314959	0.529365	-0.627791	-3.2891	0.0637645	0.407198	-0.939844	-3.29992	-0.0183298		1	1	0.622923	0.00119962	1	1	0.179555	0.019579	1
protein_coding	lipid transfer protein 2	Involved in lipid transfer between membranes. Belongs to a family of Lipid transfer proteins. Sequence similarity to other plant/Arabidopsis LPT genes but highest similarity to LPT1. Stress and pathogen-inducible motifs found in the upstream region. Expressed in flower, leaves and siliques but absent in roots. Predicted to be a member of PR-14 pathogenesis-related protein family with the followin…	lipid transfer protein 2 (LTP2); FUNCTIONS IN: lipid binding; INVOLVED IN: programmed cell death, phospholipid transfer to membrane; LOCATED IN: plasma membrane; EXPRESSED IN: 21 plant structures; EXPRESSED DURING: 10 growth stages; CONTAINS InterPro DOMAIN/s: Bifunctional inhibitor/plant lipid transfer protein/seed storage (InterPro:IPR016140), Plant lipid transfer protein/seed storage/trypsin-a…	Involved in lipid transfer between membranes. Belongs to a family of Lipid transfer proteins. Sequence similarity to other plant/Arabidopsis LPT genes but highest similarity to LPT1. Stress and pathogen-inducible motifs found in the upstream region. Expressed in flower, leaves and siliques but absent in roots. Predicted to be a member of PR-14 pathogenesis-related protein family with the followin…	LIPID TRANSFER PROTEIN 2 (LTP2)	LIPID TRANSFER PROTEIN 2 (LTP2);CELL GROWTH DEFECT FACTOR-3 (cdf3); (LP2)	AT2G38530	0.480062	0.113105	-0.628026	-2.80937	1.00809	-0.131476	-1.28565	-3.33356	-0.924135		1	1	0.656182	0.0191783	0.916447	1	0.0848769	0.00416307	1
protein_coding	photosystem I subunit D-1	Encodes a protein predicted by sequence similarity with spinach PsaD to be photosystem I reaction center subunit II (PsaD1)	photosystem I subunit D-1 (PSAD-1); FUNCTIONS IN: molecular_function unknown; INVOLVED IN: photosynthesis; LOCATED IN: in 6 components; EXPRESSED IN: 25 plant structures; EXPRESSED DURING: 14 growth stages; CONTAINS InterPro DOMAIN/s: Photosystem I protein PsaD (InterPro:IPR003685); BEST Arabidopsis thaliana protein match is: photosystem I subunit D-2 (TAIR:AT1G03130.1); Has 510 Blast hits to 510…	Encodes a protein predicted by sequence similarity with spinach PsaD to be photosystem I reaction center subunit II (PsaD1)	PHOTOSYSTEM I SUBUNIT D-1 (PSAD-1)	PHOTOSYSTEM I SUBUNIT D-1 (PSAD-1)	AT4G02770	0.140084	-0.535263	-0.642775	-3.49024	-0.10943	-0.0510903	-1.68944	-3.4301	-0.00382824		1	1	0.580842	0.000128783	1	1	0.0395034	0.00105468	1
protein_coding	ATP-dependent protease La (LON) domain protein	NA	ATP-dependent protease La (LON) domain protein; FUNCTIONS IN: ATP-dependent peptidase activity; INVOLVED IN: proteolysis; LOCATED IN: chloroplast; EXPRESSED IN: 19 plant structures; EXPRESSED DURING: 11 growth stages; CONTAINS InterPro DOMAIN/s: Peptidase S16, lon N-terminal (InterPro:IPR003111); BEST Arabidopsis thaliana protein match is: ATP-dependent protease La (LON) domain protein (TAIR:AT1G…	ATP-dependent protease La (LON) domain protein; FUNCTIONS IN: ATP-dependent peptidase activity; INVOLVED IN: proteolysis; LOCATED IN: chloroplast; EXPRESSED IN: 19 plant structures; EXPRESSED DURING: 11 growth stages; CONTAINS InterPro DOMAIN/s: Peptidase S16, lon N-terminal (InterPro:IPR003111); BEST Arabidopsis thaliana protein match is: ATP-dependent protease La (LON) domain protein (TAIR:AT1G…			AT1G75460	-0.0391331	0.0657878	-0.659362	-5.52593	-0.320451	0.156605	-1.73056	-6.15457	0.275548		1	1	0.66441	2.60876e-05	1	1	0.0317567	2.3519e-05	1
protein_coding	ABC-2 type transporter family protein	NA	ABC-2 type transporter family protein; FUNCTIONS IN: ATPase activity, coupled to transmembrane movement of substances; LOCATED IN: plasma membrane; EXPRESSED IN: 23 plant structures; EXPRESSED DURING: 13 growth stages; CONTAINS InterPro DOMAIN/s: ATPase, AAA+ type, core (InterPro:IPR003593), ABC transporter-like (InterPro:IPR003439), ABC-2 type transporter (InterPro:IPR013525), ABC transporter, c…	Encodes ABCG22, an ABC transporter gene. Mutation results in increased water transpiration and drought susceptibility.	ATP-BINDING CASSETTE G22 (ABCG22)	ARABIDOPSIS THALIANA ATP-BINDING CASSETTE G22 (AtABCG22);ATP-BINDING CASSETTE G22 (ABCG22)	AT5G06530	0.256916	-1.70632	-0.661471	-5.82973	1.00881	-0.0397051	-1.34027	NE	-0.248718		1	0.874315	1	0.00428015	0.960051	1	0.265116	NA	1
protein_coding	Ubiquitin carboxyl-terminal hydrolase family protein	NA	Ubiquitin carboxyl-terminal hydrolase family protein; CONTAINS InterPro DOMAIN/s: RNA recognition domain, plant (InterPro:IPR021099); BEST Arabidopsis thaliana protein match is: Ubiquitin carboxyl-terminal hydrolase family protein (TAIR:AT4G01037.1); Has 405 Blast hits to 399 proteins in 16 species: Archae - 0; Bacteria - 0; Metazoa - 0; Fungi - 0; Plants - 405; Viruses - 0; Other Eukaryotes - 0 …	Ubiquitin carboxyl-terminal hydrolase family protein; CONTAINS InterPro DOMAIN/s: RNA recognition domain, plant (InterPro:IPR021099); BEST Arabidopsis thaliana protein match is: Ubiquitin carboxyl-terminal hydrolase family protein (TAIR:AT4G01037.1); Has 405 Blast hits to 399 proteins in 16 species: Archae - 0; Bacteria - 0; Metazoa - 0; Fungi - 0; Plants - 405; Viruses - 0; Other Eukaryotes - 0 …			AT4G08940	-0.802538	0.759313	-0.668804	-5.27105	2.66582	-1.11623	-0.335937	-5.31814	0.0955078		1	1	0.754194	0.0303039	0.832371	1	0.851653	0.00971414	1
protein_coding	diacylglycerol acyltransferase family	NA	diacylglycerol acyltransferase family; FUNCTIONS IN: diacylglycerol O-acyltransferase activity, transferase activity, transferring acyl groups other than amino-acyl groups; INVOLVED IN: biological_process unknown; LOCATED IN: cellular_component unknown; EXPRESSED IN: 22 plant structures; EXPRESSED DURING: 13 growth stages; CONTAINS InterPro DOMAIN/s: Diacylglycerol acyltransferase (InterPro:IPR00…	diacylglycerol acyltransferase family; FUNCTIONS IN: diacylglycerol O-acyltransferase activity, transferase activity, transferring acyl groups other than amino-acyl groups; INVOLVED IN: biological_process unknown; LOCATED IN: cellular_component unknown; EXPRESSED IN: 22 plant structures; EXPRESSED DURING: 13 growth stages; CONTAINS InterPro DOMAIN/s: Diacylglycerol acyltransferase (InterPro:IPR00…	DIACYLGLYCEROL ACYLTRANSFERASE 2 (DGAT2)	DIACYLGLYCEROL ACYLTRANSFERASE 2 (DGAT2)	AT3G51520	-0.0971426	-1.00244	-0.676004	-2.96504	-0.160341	-0.528667	-1.56235	-3.21025	-0.407371		1	0.87628	0.969489	0.00971998	1	1	0.182958	0.00663158	1
protein_coding	Vacuolar iron transporter (VIT) family protein	NA	Vacuolar iron transporter (VIT) family protein; FUNCTIONS IN: molecular_function unknown; INVOLVED IN: biological_process unknown; LOCATED IN: integral to membrane, membrane; EXPRESSED IN: leaf; CONTAINS InterPro DOMAIN/s: Protein of unknown function DUF125, transmembrane (InterPro:IPR008217); BEST Arabidopsis thaliana protein match is: vacuolar iron transporter (VIT) family protein (TAIR:AT4G278…	Vacuolar iron transporter (VIT) family protein; FUNCTIONS IN: molecular_function unknown; INVOLVED IN: biological_process unknown; LOCATED IN: integral to membrane, membrane; EXPRESSED IN: leaf; CONTAINS InterPro DOMAIN/s: Protein of unknown function DUF125, transmembrane (InterPro:IPR008217); BEST Arabidopsis thaliana protein match is: vacuolar iron transporter (VIT) family protein (TAIR:AT4G278…			AT4G27870	0.250234	-0.0930476	-0.684841	-4.78275	0.661847	1.06671	-2.48199	-5.06512	0.559609		1	1	0.960678	0.00146706	0.960039	1	0.0700787	0.00667715	1
[truncated: 310 more rows]

## Sheet: All_combinations
Table S1. Details of genes differentially expressed in RRS1-PopP2 time course								NE	No expression detected
[truncated: 8,549 more rows]
