# Supplementary material for: The Nuclear Immune Receptor RPS4 Is Required for RRS1SLH1-Dependent Constitutive Defense Activation in Arabidopsis thaliana
Source: PLoS Genet. 2014 Oct 23;10(10):e1004655. doi: 10.1371/journal.pgen.1004655 (PMC4207616; doi:10.1371/journal.pgen.1004655)
Supplement: Table S2 — Details of GO enrichment analysis for genes differentially expressed during the RRS1-PopP2 time course. (XLSX) [file pgen.1004655.s014.xlsx]

## Sheet: upregulated
Table S2. Details of GO enrichment analysis for genes differentially expressed during RRS1-PopP2 time course.
Hypergeometric p value less than 0.0001 are highlighted in yellow
GO enrichment	Enrichment fold	p-value	Description	Score	No. of Loci	Loci Names
GO:0009607	5.12	2.01562e-17	P response to biotic stimulus	0.15	40	AT2G40140 AT1G08860 AT1G71390 AT3G52430 AT2G30770 AT4G39950 AT3G61190 AT5G52640 AT1G15520 AT2G14610 AT1G28480 AT4G12720 AT4G39030 AT3G13100 AT5G55450 AT4G11170 AT5G13320 AT1G33960 AT5G40910 AT3G50470 AT3G26830 AT4G11280 AT1G74710 AT1G72890 AT1G19250 AT2G26560 AT5G24540 AT1G57560 AT1G72900 AT1G70690 AT5G19880 AT1G56520 AT2G24850 AT1G47890 AT2G30750 AT3G14470 AT3G56400 AT4G11340 AT5G66890 AT2G04450
GO:0051707	6.61	1.11311e-15	P response to other organism	0.11	29	AT2G40140 AT1G74710 AT1G08860 AT3G52430 AT2G30770 AT1G19250 AT4G39950 AT2G26560 AT5G52640 AT1G57560 AT5G24540 AT1G15520 AT2G14610 AT1G28480 AT4G12720 AT4G39030 AT1G70690 AT5G19880 AT3G13100 AT2G24850 AT5G55450 AT2G30750 AT5G13320 AT3G56400 AT1G33960 AT3G50470 AT2G04450 AT3G26830 AT4G11280
GO:0006952	4.98	2.34274e-13	P defense response	0.12	31	AT2G40140 AT1G74710 AT1G08860 AT1G71390 AT3G52430 AT1G72890 AT2G30770 AT1G19250 AT4G39950 AT3G61190 AT5G52640 AT2G26560 AT1G57560 AT1G15520 AT2G14610 AT1G72900 AT1G28480 AT4G12720 AT4G39030 AT1G56520 AT2G24850 AT4G11170 AT1G47890 AT5G13320 AT3G56400 AT3G14470 AT5G40910 AT4G11340 AT5G66890 AT3G26830 AT4G11280
GO:0050896	2.53	2.04119e-11	P response to stimulus	0.22	59	AT1G74590 AT2G40140 AT1G08860 AT1G71390 AT4G08770 AT3G52430 AT2G30770 AT4G39950 AT3G61190 AT5G52640 AT5G54510 AT1G15520 AT1G61120 AT2G14610 AT1G78380 AT1G30040 AT1G28480 AT5G54490 AT1G02270 AT4G12720 AT1G17170 AT4G39030 AT2G29100 AT2G29470 AT3G13100 AT5G55450 AT4G11170 AT5G59220 AT5G13320 AT1G33960 AT1G09080 AT5G40910 AT3G50470 AT3G26830 AT4G11280 AT1G14540 AT1G74710 AT1G72890 AT1G19250 AT3G28580…
GO:0009613	7.25	7.82722e-11	P response to pest, pathogen or parasite	0.07	18	AT1G74710 AT1G08860 AT3G52430 AT2G30770 AT1G19250 AT4G39950 AT2G26560 AT1G57560 AT1G15520 AT2G14610 AT1G28480 AT4G12720 AT5G19880 AT2G24850 AT5G13320 AT3G56400 AT3G26830 AT4G11280
GO:0009814	7.36	7.29659e-10	P defense response to pathogen, incompatible interaction	0.06	16	AT1G74710 AT3G52430 AT2G30770 AT1G19250 AT4G39950 AT2G26560 AT1G57560 AT1G15520 AT2G14610 AT1G28480 AT4G12720 AT2G24850 AT5G13320 AT3G56400 AT3G26830 AT4G11280
GO:0042828	7.36	7.29659e-10	P response to pathogen	0.06	16	AT1G74710 AT3G52430 AT2G30770 AT1G19250 AT4G39950 AT2G26560 AT1G57560 AT1G15520 AT2G14610 AT1G28480 AT4G12720 AT2G24850 AT5G13320 AT3G56400 AT3G26830 AT4G11280
GO:0042829	7.36	7.29659e-10	P defense response to pathogen	0.06	16	AT1G74710 AT3G52430 AT2G30770 AT1G19250 AT4G39950 AT2G26560 AT1G57560 AT1G15520 AT2G14610 AT1G28480 AT4G12720 AT2G24850 AT5G13320 AT3G56400 AT3G26830 AT4G11280
GO:0009617	10.66	1.53946e-09	P response to bacteria	0.05	12	AT1G74710 AT3G52430 AT2G30770 AT1G19250 AT4G39950 AT5G13320 AT2G30750 AT3G56400 AT5G52640 AT1G33960 AT3G26830 AT4G12720
GO:0042742	12.22	2.97054e-07	P defense response to bacteria	0.03	8	AT1G74710 AT3G52430 AT2G30770 AT1G19250 AT5G13320 AT5G52640 AT3G56400 AT4G12720
GO:0006950	2.84	4.9286e-07	P response to stress	0.11	29	AT1G14540 AT2G40140 AT1G74710 AT1G08860 AT4G08770 AT3G52430 AT2G30770 AT1G19250 AT4G39950 AT3G61190 AT2G26560 AT5G52640 AT1G57560 AT1G15520 AT1G61120 AT2G14610 AT1G78380 AT1G28480 AT1G02270 AT4G12720 AT5G19880 AT5G22300 AT5G02490 AT2G24850 AT5G13320 AT3G56400 AT1G09080 AT3G26830 AT4G11280
GO:0009627	20.78	3.60738e-06	P systemic acquired resistance	0.02	5	AT1G74710 AT3G56400 AT2G14610 AT3G52430 AT1G19250
GO:0042221	2.6	4.28553e-06	P response to chemical stimulus	0.11	28	AT1G14540 AT1G74590 AT4G08770 AT3G52430 AT3G61190 AT3G28580 AT2G31230 AT5G52640 AT4G37390 AT1G57560 AT5G54510 AT1G15520 AT1G61120 AT2G14610 AT1G78380 AT1G28480 AT5G54490 AT4G12720 AT1G17170 AT5G19880 AT5G22300 AT2G29470 AT2G24850 AT5G59220 AT5G13320 AT3G56400 AT3G26830 AT4G11280
GO:0009628	2.19	1.49539e-05	P response to abiotic stimulus	0.13	34	AT1G74590 AT2G40140 AT4G08770 AT3G52430 AT3G61190 AT5G52640 AT5G54510 AT1G15520 AT1G61120 AT2G14610 AT1G78380 AT1G30040 AT1G28480 AT5G54490 AT1G02270 AT4G12720 AT1G17170 AT2G29100 AT2G29470 AT5G59220 AT5G13320 AT1G09080 AT3G26830 AT4G11280 AT1G14540 AT2G31230 AT3G28580 AT1G57560 AT4G37390 AT5G22300 AT5G19880 AT5G02490 AT2G24850 AT3G56400
GO:0009751	6.01	0.000175416	P response to salicylic acid stimulus	0.03	7	AT3G61190 AT5G13320 AT3G56400 AT1G57560 AT1G15520 AT3G52430 AT1G28480
GO:0009620	7.17	0.000197517	P response to fungi	0.02	6	AT2G40140 AT5G13320 AT1G74710 AT3G56400 AT2G30770 AT1G19250
GO:0009605	3.69	0.00022626	P response to external stimulus	0.04	11	AT1G08860 AT2G24850 AT3G61190 AT5G13320 AT3G56400 AT1G57560 AT1G15520 AT2G14610 AT1G78380 AT4G11280 AT1G28480
GO:0009636	8.25	0.000354306	P response to toxin	0.02	5	AT1G17170 AT1G74590 AT2G29470 AT5G22300 AT1G78380
GO:0050832	8.12	0.000381344	P defense response to fungi	0.02	5	AT2G40140 AT1G74710 AT3G56400 AT2G30770 AT1G19250
GO:0019825	4.07	0.000413673	F oxygen binding	0.03	9	AT4G39950 AT2G30750 AT2G02580 AT5G24910 AT2G21910 AT3G26830 AT1G33720 AT2G34500 AT2G30770
GO:0009611	4.04	0.000903112	P response to wounding	0.03	8	AT3G61190 AT3G56400 AT1G08860 AT1G57560 AT1G15520 AT1G28480 AT4G11280 AT2G24850
GO:0042445	6.66	0.000946757	P hormone metabolism	0.02	5	AT4G39950 AT4G37390 AT5G56970 AT5G54510 AT4G11280
GO:0009407	9.04	0.000995953	P toxin catabolism	0.02	4	AT1G17170 AT1G74590 AT2G29470 AT1G78380
GO:0009404	9.04	0.000995953	P toxin metabolism	0.02	4	AT1G17170 AT1G74590 AT2G29470 AT1G78380
GO:0030001	3.9	0.00111932	P metal ion transport	0.03	8	AT5G52730 AT5G26690 AT1G15520 AT1G30270 AT3G22910 AT2G29410 AT4G05030 AT5G52720
GO:0043119	6.34	0.00118618	P positive regulation of physiological process	0.02	5	AT4G39950 AT1G08860 AT3G26830 AT4G11280 AT2G30770
GO:0004888	4.36	0.00121088	F transmembrane receptor activity	0.03	7	AT4G11170 AT3G45410 AT5G40910 AT4G11340 AT1G56520 AT1G72890 AT1G72900
GO:0004364	8.48	0.0012643	F glutathione transferase activity	0.02	4	AT1G17170 AT1G74590 AT2G29470 AT1G78380
GO:0009753	4.87	0.00153	P response to jasmonic acid stimulus	0.02	6	AT3G56400 AT1G57560 AT1G15520 AT1G28480 AT4G11280 AT2G24850
GO:0017076	2.14	0.00159793	F purine nucleotide binding	0.07	19	AT5G40010 AT3G53230 AT1G72890 AT1G56050 AT3G28580 AT5G52640 AT5G17760 AT2G45770 AT1G56520 AT5G02490 AT4G11170 AT3G14470 AT1G33960 AT5G40910 AT1G09080 AT1G55790 AT2G18193 AT5G13700 AT1G43910
GO:0030554	2.29	0.00194793	F adenyl nucleotide binding	0.06	16	AT5G40010 AT3G53230 AT1G56520 AT1G72890 AT5G02490 AT4G11170 AT3G28580 AT5G52640 AT3G14470 AT1G09080 AT5G40910 AT1G55790 AT2G18193 AT5G13700 AT1G43910 AT5G17760
GO:0009626	11.55	0.00217272	P hypersensitive response	0.01	3	AT2G26560 AT1G19250 AT4G12720
GO:0016462	2.52	0.00218736	F pyrophosphatase activity	0.05	13	AT5G40010 AT3G28510 AT1G56520 AT3G22910 AT3G13100 AT4G11170 AT3G28580 AT5G40910 AT1G15520 AT2G04450 AT2G18193 AT4G12720 AT1G43910
GO:0016818	2.52	0.002259	F hydrolase activity, acting on acid anhydrides, in phosphorus-containing anhydrides	0.05	13	AT5G40010 AT3G28510 AT1G56520 AT3G22910 AT3G13100 AT4G11170 AT3G28580 AT5G40910 AT1G15520 AT2G04450 AT2G18193 AT4G12720 AT1G43910
GO:0016817	2.51	0.00233256	F hydrolase activity, acting on acid anhydrides	0.05	13	AT5G40010 AT3G28510 AT1G56520 AT3G22910 AT3G13100 AT4G11170 AT3G28580 AT5G40910 AT1G15520 AT2G04450 AT2G18193 AT4G12720 AT1G43910
GO:0042435	10.75	0.00267605	P indole derivative biosynthesis	0.01	3	AT4G39950 AT3G26830 AT2G30770
GO:0042430	10.39	0.00295243	P indole and derivative metabolism	0.01	3	AT4G39950 AT3G26830 AT2G30770
GO:0042434	10.39	0.00295243	P indole derivative metabolism	0.01	3	AT4G39950 AT3G26830 AT2G30770
GO:0009861	4.18	0.00327809	P jasmonic acid and ethylene-dependent systemic resistance	0.02	6	AT3G56400 AT1G57560 AT1G15520 AT1G28480 AT4G11280 AT2G24850
GO:0005524	2.23	0.00342512	F ATP binding	0.06	15	AT5G40010 AT3G53230 AT1G56520 AT1G72890 AT5G02490 AT4G11170 AT3G28580 AT5G52640 AT3G14470 AT1G09080 AT5G40910 AT1G55790 AT2G18193 AT1G43910 AT5G17760
GO:0012501	6.39	0.0035837	P programmed cell death	0.02	4	AT2G26560 AT4G11280 AT1G19250 AT4G12720
GO:0004872	3.55	0.00383491	F receptor activity	0.03	7	AT4G11170 AT3G45410 AT5G40910 AT4G11340 AT1G56520 AT1G72890 AT1G72900
GO:0009719	2.03	0.00472336	P response to endogenous stimulus	0.06	17	AT3G52430 AT3G61190 AT3G28580 AT2G31230 AT4G37390 AT5G54510 AT1G57560 AT1G15520 AT5G54490 AT1G28480 AT5G19880 AT2G24850 AT5G13320 AT5G59220 AT3G56400 AT3G26830 AT4G11280
GO:0000166	1.85	0.00515884	F nucleotide binding	0.08	21	AT5G40010 AT3G53230 AT1G72890 AT1G56050 AT3G17690 AT3G28580 AT5G52640 AT5G17760 AT2G45770 AT1G56520 AT5G02490 AT4G11170 AT1G33960 AT3G14470 AT5G40910 AT1G09080 AT1G55790 AT2G18193 AT5G13700 AT4G22745 AT1G43910
GO:0009889	8.43	0.00537779	P regulation of biosynthesis	0.01	3	AT4G39950 AT3G26830 AT2G30770
GO:0016836	5.69	0.00542744	F hydro-lyase activity	0.02	4	AT5G22300 AT1G09800 AT2G28210 AT5G22630
GO:0048518	4.4	0.00575657	P positive regulation of biological process	0.02	5	AT4G39950 AT1G08860 AT3G26830 AT4G11280 AT2G30770
GO:0004871	2.55	0.00636942	F signal transducer activity	0.04	10	AT1G56520 AT4G34390 AT1G72890 AT1G63245 AT4G11170 AT3G45410 AT5G40910 AT4G11340 AT1G72900 AT1G73965
GO:0019748	2.71	0.00650572	P secondary metabolism	0.03	9	AT1G17170 AT1G74590 AT2G29470 AT2G30770 AT3G13610 AT4G39950 AT1G30040 AT1G78380 AT3G26830
GO:0006812	2.66	0.00737632	P cation transport	0.03	9	AT5G52730 AT5G26690 AT4G23700 AT1G15520 AT1G30270 AT3G22910 AT2G29410 AT4G05030 AT5G52720
GO:0006811	2.5	0.00737735	P ion transport	0.04	10	AT4G23700 AT3G22910 AT2G29410 AT4G05030 AT3G17690 AT5G52730 AT5G26690 AT1G15520 AT1G30270 AT5G52720
GO:0004806	7.42	0.00767067	F triacylglycerol lipase activity	0.01	3	AT2G30550 AT3G52430 AT5G24200
GO:0009850	7.25	0.00818819	P auxin metabolism	0.01	3	AT4G39950 AT4G37390 AT5G54510
GO:0009893	7.08	0.00872578	P positive regulation of metabolism	0.01	3	AT4G39950 AT3G26830 AT2G30770
GO:0017111	2.22	0.0115487	F nucleoside-triphosphatase activity	0.04	11	AT5G40010 AT3G28510 AT1G56520 AT3G22910 AT3G13100 AT4G11170 AT3G28580 AT5G40910 AT1G15520 AT2G18193 AT1G43910
GO:0016265	4.38	0.0134828	P death	0.02	4	AT2G26560 AT4G11280 AT1G19250 AT4G12720
GO:0008219	4.38	0.0134828	P cell death	0.02	4	AT2G26560 AT4G11280 AT1G19250 AT4G12720
GO:0016829	2.53	0.0145766	F lyase activity	0.03	8	AT5G22300 AT1G09800 AT5G17330 AT2G28210 AT2G30770 AT1G61120 AT4G11280 AT5G22630
GO:0009408	4.12	0.0165421	P response to heat	0.02	4	AT3G61190 AT5G52640 AT1G09080 AT5G02490
GO:0007154	1.81	0.0167385	P cell communication	0.06	16	AT1G71390 AT4G34390 AT3G52430 AT1G63245 AT1G19250 AT2G31230 AT5G54510 AT2G14610 AT1G78380 AT1G28480 AT1G73965 AT4G12720 AT2G25440 AT5G13320 AT1G47890 AT3G56400
GO:0006118	2.02	0.016828	P electron transport	0.05	12	AT1G26390 AT1G26380 AT2G21910 AT1G26400 AT2G34500 AT1G19250 AT1G32350 AT2G02580 AT5G24910 AT5G13700 AT1G28480 AT1G33720
GO:0009725	2.02	0.0172134	P response to hormone stimulus	0.05	12	AT5G19880 AT5G13320 AT5G59220 AT3G28580 AT2G31230 AT4G37390 AT5G54510 AT1G57560 AT1G15520 AT3G26830 AT4G11280 AT5G54490
GO:0006725	2.45	0.0254755	P aromatic compound metabolism	0.03	7	AT4G39950 AT4G39030 AT1G74710 AT5G56970 AT3G26830 AT5G22630 AT2G30770
GO:0016641	7.99	0.0257609	F oxidoreductase activity, acting on the CH-NH2 group of donors, oxygen as acceptor	0.01	2	AT5G56970 AT3G61400
GO:0009116	7.99	0.0257609	P nucleoside metabolism	0.01	2	AT4G28940 AT3G14050
GO:0050662	4.72	0.0258528	F coenzyme binding	0.01	3	AT2G04450 AT5G13700 AT4G12720
GO:0016835	3.55	0.0267009	F carbon-oxygen lyase activity	0.02	4	AT5G22300 AT1G09800 AT2G28210 AT5G22630
GO:0009867	7.7	0.027648	P jasmonic acid mediated signaling pathway	0.01	2	AT3G56400 AT1G28480
GO:0015674	4.58	0.0279232	P di-, tri-valent inorganic cation transport	0.01	3	AT1G15520 AT3G22910 AT2G29410
GO:0016765	3.49	0.0281826	F transferase activity, transferring alkyl or aryl (other than methyl) groups	0.02	4	AT1G17170 AT1G74590 AT2G29470 AT1G78380
GO:0016491	1.61	0.0286877	F oxidoreductase activity	0.07	19	AT1G14540 AT1G26390 AT4G08770 AT3G61400 AT1G26400 AT1G19250 AT1G32350 AT5G16230 AT1G30040 AT1G28480 AT2G21790 AT5G19880 AT5G56970 AT4G21840 AT1G26380 AT4G21850 AT3G13610 AT3G26830 AT5G13700
GO:0048037	4.45	0.0300793	F cofactor binding	0.01	3	AT2G04450 AT5G13700 AT4G12720
GO:0005509	2.85	0.0317646	F calcium ion binding	0.02	5	AT5G42380 AT4G27280 AT5G54490 AT1G02270 AT5G39670
GO:0044248	1.97	0.0323442	P cellular catabolism	0.04	10	AT1G17170 AT1G74590 AT5G62150 AT2G29470 AT5G56970 AT3G47540 AT4G39950 AT1G30040 AT1G78380 AT2G43570
GO:0016298	3.33	0.0329172	F lipase activity	0.02	4	AT2G26560 AT2G30550 AT3G52430 AT5G24200
GO:0007165	1.73	0.0345295	P signal transduction	0.05	14	AT1G71390 AT2G25440 AT4G34390 AT3G52430 AT1G63245 AT1G19250 AT1G47890 AT5G13320 AT3G56400 AT2G31230 AT5G54510 AT1G28480 AT1G73965 AT4G12720
GO:0009723	3.15	0.038994	P response to ethylene stimulus	0.02	4	AT5G19880 AT2G31230 AT1G15520 AT4G11280
GO:0009733	2.42	0.0393206	P response to auxin stimulus	0.02	6	AT5G13320 AT4G37390 AT1G57560 AT5G54510 AT5G54490 AT4G11280
GO:0009266	2.39	0.0412066	P response to temperature stimulus	0.02	6	AT3G61190 AT2G40140 AT5G52640 AT1G09080 AT5G02490 AT1G02270
GO:0009056	1.89	0.0412643	P catabolism	0.04	10	AT1G17170 AT1G74590 AT5G62150 AT2G29470 AT5G56970 AT3G47540 AT4G39950 AT1G30040 AT1G78380 AT2G43570
GO:0016638	6.11	0.0422989	F oxidoreductase activity, acting on the CH-NH2 group of donors	0.01	2	AT5G56970 AT3G61400
GO:0005543	5.94	0.044584	F phospholipid binding	0.01	2	AT3G61190 AT1G08860
GO:0006979	2.58	0.0454495	P response to oxidative stress	0.02	5	AT1G14540 AT4G08770 AT1G61120 AT1G78380 AT4G12720
GO:0016866	5.77	0.0469138	F intramolecular transferase activity	0.01	2	AT3G57150 AT1G74710
GO:0016887	2	0.0485643	F ATPase activity	0.03	8	AT5G40010 AT3G28510 AT3G28580 AT1G15520 AT3G22910 AT2G18193 AT3G13100 AT1G43910
GO:0005102	5.62	0.0492873	F receptor binding	0.01	2	AT1G73965 AT1G63245
GO:0008289	2.87	0.0518668	F lipid binding	0.02	4	AT3G61190 AT3G22600 AT1G08860 AT5G55450
GO:0005576	2.41	0.0583955	C extracellular region	0.02	5	AT2G18660 AT4G14630 AT2G14610 AT1G73965 AT1G63245
GO:0006800	2.37	0.0612132	P oxygen and reactive oxygen species metabolism	0.02	5	AT1G14540 AT4G08770 AT1G61120 AT1G78380 AT4G12720
GO:0016667	4.95	0.0617734	F oxidoreductase activity, acting on sulfur group of donors	0.01	2	AT4G21840 AT4G21850
GO:0004553	2.01	0.0618524	F hydrolase activity, hydrolyzing O-glycosyl compounds	0.03	7	AT1G61820 AT3G60120 AT1G61810 AT3G26140 AT5G24540 AT2G43570 AT3G47540
GO:0016684	3.12	0.0722857	F oxidoreductase activity, acting on peroxide as acceptor	0.01	3	AT1G14540 AT5G19880 AT4G08770
GO:0004601	3.12	0.0722857	F peroxidase activity	0.01	3	AT1G14540 AT5G19880 AT4G08770
GO:0008483	4.52	0.0724451	F transaminase activity	0.01	2	AT2G13810 AT2G24850
GO:0042446	4.52	0.0724451	P hormone biosynthesis	0.01	2	AT4G39950 AT4G11280
GO:0016769	4.52	0.0724451	F transferase activity, transferring nitrogenous groups	0.01	2	AT2G13810 AT2G24850
GO:0009072	4.42	0.0752	P aromatic amino acid family metabolism	0.01	2	AT4G39950 AT5G22630
GO:0009991	4.33	0.0779878	P response to extracellular stimulus	0.01	2	AT2G14610 AT1G78380
GO:0005516	2.47	0.0796121	F calmodulin binding	0.02	4	AT3G17690 AT5G17330 AT3G22910 AT1G73805
GO:0007242	1.8	0.0802654	P intracellular signaling cascade	0.03	8	AT3G52430 AT1G19250 AT5G13320 AT2G31230 AT3G56400 AT5G54510 AT1G28480 AT4G12720
GO:0046483	2.46	0.0809578	P heterocycle metabolism	0.02	4	AT4G39950 AT5G56970 AT3G26830 AT2G30770
GO:0005829	2.44	0.0823149	C cytosol	0.02	4	AT2G04430 AT2G04450 AT5G02490 AT4G12720
GO:0006807	1.81	0.0939885	P nitrogen compound metabolism	0.03	7	AT4G39950 AT5G22300 AT5G56970 AT1G55790 AT5G17330 AT5G22630 AT4G11280
GO:0015082	3.78	0.0983529	F di-, tri-valent inorganic cation transporter activity	0.01	2	AT3G22910 AT2G29410
GO:0019752	1.65	0.0995615	P carboxylic acid metabolism	0.03	9	AT4G39030 AT1G74710 AT5G17330 AT4G39950 AT5G16230 AT1G55790 AT1G30040 AT4G11280 AT5G22630
GO:0006082	1.64	0.100361	P organic acid metabolism	0.03	9	AT4G39030 AT1G74710 AT5G17330 AT4G39950 AT5G16230 AT1G55790 AT1G30040 AT4G11280 AT5G22630
GO:0016209	2.69	0.101639	F antioxidant activity	0.01	3	AT1G14540 AT5G19880 AT4G08770
GO:0016798	1.74	0.109433	F hydrolase activity, acting on glycosyl bonds	0.03	7	AT1G61820 AT3G60120 AT1G61810 AT3G26140 AT5G24540 AT2G43570 AT3G47540
GO:0016705	2.53	0.115754	F oxidoreductase activity, acting on paired donors, with incorporation or reduction of molecular oxygen	0.01	3	AT5G16230 AT1G30040 AT3G13610
GO:0007568	3.35	0.120008	P aging	0.01	2	AT4G30430 AT3G52430
GO:0015297	2.47	0.122018	F antiporter activity	0.01	3	AT4G39030 AT4G23700 AT1G61800
GO:0009308	1.78	0.124387	P amine metabolism	0.02	6	AT4G39950 AT5G56970 AT1G55790 AT5G17330 AT5G22630 AT4G11280
GO:0019725	2.38	0.132725	P cell homeostasis	0.01	3	AT3G61190 AT2G29100 AT1G08860
GO:0045735	3.1	0.136123	F nutrient reservoir activity	0.01	2	AT2G26560 AT4G14630
GO:0051242	3.01	0.142697	P positive regulation of cellular physiological process	0.01	2	AT1G08860 AT4G11280
GO:0048522	2.97	0.146009	P positive regulation of cellular process	0.01	2	AT1G08860 AT4G11280
GO:0016706	2.85	0.156039	F oxidoreductase activity, acting on paired donors, with incorporation or reduction of molecular oxygen, 2-oxoglutarate as one donor, and incorporation	0.01	2	AT1G30040 AT3G13610
GO:0042592	2.2	0.157352	P homeostasis	0.01	3	AT3G61190 AT2G29100 AT1G08860
GO:0016789	1.76	0.158084	F carboxylic ester hydrolase activity	0.02	5	AT2G26560 AT2G45220 AT2G30550 AT3G52430 AT5G24200
GO:0006520	1.73	0.16427	P amino acid metabolism	0.02	5	AT4G39950 AT1G55790 AT5G17330 AT5G22630 AT4G11280
GO:0016042	4.95	0.183847	P lipid catabolism	0	1	AT1G30040
GO:0019438	2.01	0.188081	P aromatic compound biosynthesis	0.01	3	AT4G39030 AT1G74710 AT5G22630
GO:0005216	2.47	0.19378	F ion channel activity	0.01	2	AT3G17690 AT2G29100
GO:0031225	1.75	0.195419	C anchored to membrane	0.02	4	AT3G13520 AT3G22600 AT1G24140 AT2G46330
GO:0016567	2.39	0.204274	P protein ubiquitination	0.01	2	AT1G01680 AT3G61390
GO:0006399	2.39	0.204274	P tRNA metabolism	0.01	2	AT1G09800 AT1G55790
GO:0015276	4.33	0.207203	F ligand-gated ion channel activity	0	1	AT2G29100
GO:0000226	4.33	0.207203	P microtubule cytoskeleton organization and biogenesis	0	1	AT5G28646
GO:0009409	1.91	0.207702	P response to cold	0.01	3	AT3G61190 AT2G40140 AT1G02270
GO:0004497	2.34	0.211304	F monooxygenase activity	0.01	2	AT3G26830 AT1G19250
GO:0000145	4	0.222402	C exocyst	0	1	AT1G51640
GO:0051327	4	0.222402	P M phase of meiotic cell cycle	0	1	AT4G22970
GO:0006915	4	0.222402	P apoptosis	0	1	AT4G11280
GO:0005624	4	0.222402	C membrane fraction	0	1	AT3G26830
GO:0007126	4	0.222402	P meiosis	0	1	AT4G22970
GO:0051321	3.85	0.229893	P meiotic cell cycle	0	1	AT4G22970
GO:0042803	3.71	0.237311	F protein homodimerization activity	0	1	AT4G12720
GO:0043492	1.78	0.237921	F ATPase activity, coupled to movement of substances	0.01	3	AT1G15520 AT3G22910 AT3G13100
GO:0009055	1.78	0.237921	F electron carrier activity	0.01	3	AT1G26390 AT1G26380 AT1G26400
GO:0042626	1.78	0.237921	F ATPase activity, coupled to transmembrane movement of substances	0.01	3	AT1G15520 AT3G22910 AT3G13100
GO:0016853	1.76	0.243031	F isomerase activity	0.01	3	AT1G67070 AT3G57150 AT1G74710
GO:0016820	1.76	0.243031	F hydrolase activity, acting on acid anhydrides, catalyzing transmembrane movement of substances	0.01	3	AT1G15520 AT3G22910 AT3G13100
GO:0030551	3.58	0.244659	F cyclic nucleotide binding	0	1	AT3G17690
GO:0006904	3.58	0.244659	P vesicle docking during exocytosis	0	1	AT1G51640
GO:0008033	3.58	0.244659	P tRNA processing	0	1	AT1G09800
GO:0016860	3.58	0.244659	F intramolecular oxidoreductase activity	0	1	AT1G67070
GO:0005773	2.1	0.246742	C vacuole	0.01	2	AT5G56970 AT4G14630
GO:0048278	3.46	0.251936	P vesicle docking	0	1	AT1G51640
GO:0051606	3.46	0.251936	P detection of stimulus	0	1	AT5G13320
GO:0006887	3.46	0.251936	P exocytosis	0	1	AT1G51640
GO:0000287	3.35	0.259143	F magnesium ion binding	0	1	AT1G61120
GO:0009615	3.35	0.259143	P response to virus	0	1	AT5G19880
GO:0000267	3.35	0.259143	C cell fraction	0	1	AT3G26830
GO:0010090	3.35	0.259143	P trichome morphogenesis (sensu Magnoliophyta)	0	1	AT5G28646
GO:0010118	3.25	0.266281	P stomatal movement	0	1	AT1G74710
GO:0030145	3.25	0.266281	F manganese ion binding	0	1	AT4G14630
GO:0009063	3.25	0.266281	P amino acid catabolism	0	1	AT4G39950
GO:0009310	3.25	0.266281	P amine catabolism	0	1	AT4G39950
GO:0015931	3.25	0.266281	P nucleobase, nucleoside, nucleotide and nucleic acid transport	0	1	AT1G57990
GO:0006555	3.25	0.266281	P methionine metabolism	0	1	AT4G11280
GO:0006869	1.98	0.268119	P lipid transport	0.01	2	AT3G22600 AT5G55450
GO:0046873	1.98	0.268119	F metal ion transporter activity	0.01	2	AT3G22910 AT2G29410
GO:0043449	1.98	0.268119	P alkene metabolism	0.01	2	AT1G30040 AT4G11280
GO:0051716	3.15	0.27335	P cellular response to stimulus	0	1	AT1G78380
GO:0016564	3.15	0.27335	F transcriptional repressor activity	0	1	AT3G56400
GO:0010114	3.15	0.27335	P response to red light	0	1	AT1G30040
GO:0000904	3.15	0.27335	P cellular morphogenesis during differentiation	0	1	AT5G28646
GO:0042802	3.15	0.27335	F identical protein binding	0	1	AT4G12720
GO:0031668	3.15	0.27335	P cellular response to extracellular stimulus	0	1	AT1G78380
GO:0016846	3.15	0.27335	F carbon-sulfur lyase activity	0	1	AT4G11280
GO:0000151	1.92	0.278809	C ubiquitin ligase complex	0.01	2	AT1G01680 AT3G61390
GO:0044270	3.06	0.280352	P nitrogen compound catabolism	0	1	AT4G39950
GO:0019001	1.61	0.287069	F guanyl nucleotide binding	0.01	3	AT1G33960 AT2G45770 AT1G56050
GO:0005525	1.61	0.287069	F GTP binding	0.01	3	AT1G33960 AT2G45770 AT1G56050
GO:0015385	2.97	0.287286	F sodium:hydrogen antiporter activity	0	1	AT4G23700
GO:0044448	2.97	0.287286	C cell cortex part	0	1	AT1G51640
GO:0005938	2.97	0.287286	C cell cortex	0	1	AT1G51640
GO:0043565	2.89	0.294154	F sequence-specific DNA binding	0	1	AT4G22745
GO:0015932	2.81	0.300956	F nucleobase, nucleoside, nucleotide and nucleic acid transporter activity	0	1	AT1G57990
GO:0004222	2.81	0.300956	F metalloendopeptidase activity	0	1	AT1G24140
GO:0031667	2.81	0.300956	P response to nutrient levels	0	1	AT2G14610
GO:0048046	1.79	0.307243	C apoplast	0.01	2	AT1G73965 AT1G63245
GO:0046915	2.73	0.307692	F transition metal ion transporter activity	0	1	AT2G29410
GO:0009064	2.66	0.314364	P glutamine family amino acid metabolism	0	1	AT5G17330
GO:0009073	2.53	0.327516	P aromatic amino acid family biosynthesis	0	1	AT5G22630
GO:0000325	2.53	0.327516	C vacuole (sensu Magnoliophyta)	0	1	AT4G14630
GO:0006576	2.53	0.327516	P biogenic amine metabolism	0	1	AT4G39950
GO:0015268	1.7	0.328431	F alpha-type channel activity	0.01	2	AT3G17690 AT2G29100
GO:0044421	1.7	0.328431	C extracellular region part	0.01	2	AT1G73965 AT1G63245
GO:0015267	1.69	0.331946	F channel or pore class transporter activity	0.01	2	AT3G17690 AT2G29100
GO:0035315	2.47	0.333998	P hair cell differentiation	0	1	AT5G28646
GO:0010026	2.47	0.333998	P trichome differentiation (sensu Magnoliophyta)	0	1	AT5G28646
GO:0030005	2.47	0.333998	P di-, tri-valent inorganic cation homeostasis	0	1	AT2G29100
GO:0004702	2.47	0.333998	F receptor signaling protein serine/threonine kinase activity	0	1	AT3G45410
GO:0008080	2.47	0.333998	F N-acetyltransferase activity	0	1	AT1G03650
GO:0005057	2.42	0.340417	F receptor signaling protein activity	0	1	AT3G45410
GO:0016410	2.42	0.340417	F N-acyltransferase activity	0	1	AT1G03650
GO:0015662	2.42	0.340417	F ATPase activity, coupled to transmembrane movement of ions, phosphorylative mechanism	0	1	AT3G22910
GO:0009825	2.36	0.346775	P multidimensional cell growth	0	1	AT5G28646
GO:0000302	2.36	0.346775	P response to reactive oxygen species	0	1	AT1G61120
GO:0000279	2.36	0.346775	P M phase	0	1	AT4G22970
GO:0000096	2.31	0.353071	P sulfur amino acid metabolism	0	1	AT4G11280
GO:0005451	2.31	0.353071	F monovalent cation:proton antiporter activity	0	1	AT4G23700
GO:0044432	2.26	0.359308	C endoplasmic reticulum part	0	1	AT1G09080
GO:0006813	2.26	0.359308	P potassium ion transport	0	1	AT1G30270
GO:0019829	2.21	0.365484	F cation-transporting ATPase activity	0	1	AT3G22910
GO:0000041	2.12	0.377659	P transition metal ion transport	0	1	AT2G29410
GO:0009624	2.04	0.389601	P response to nematode	0	1	AT4G39030
GO:0003779	2.04	0.389601	F actin binding	0	1	AT5G07650
GO:0030036	2.04	0.389601	P actin cytoskeleton organization and biogenesis	0	1	AT5G07650
GO:0016311	2.04	0.389601	P dephosphorylation	0	1	AT3G02800
GO:0048468	2	0.395487	P cell development	0	1	AT5G28646
GO:0009873	1.96	0.401315	P ethylene mediated signaling pathway	0	1	AT2G31230
GO:0006486	1.96	0.401315	P protein amino acid glycosylation	0	1	AT1G77810
GO:0015103	1.96	0.401315	F inorganic anion transporter activity	0	1	AT2G29410
GO:0009101	1.96	0.401315	P glycoprotein biosynthesis	0	1	AT1G77810
GO:0006875	1.92	0.407088	P metal ion homeostasis	0	1	AT2G29100
GO:0006418	1.89	0.412805	P tRNA aminoacylation for protein translation	0	1	AT1G55790
GO:0009141	1.89	0.412805	P nucleoside triphosphate metabolism	0	1	AT2G21790
GO:0009142	1.89	0.412805	P nucleoside triphosphate biosynthesis	0	1	AT2G21790
GO:0043039	1.89	0.412805	P tRNA aminoacylation	0	1	AT1G55790
GO:0043413	1.89	0.412805	P biopolymer glycosylation	0	1	AT1G77810
GO:0009066	1.89	0.412805	P aspartate family amino acid metabolism	0	1	AT4G11280
GO:0043038	1.89	0.412805	P amino acid activation	0	1	AT1G55790
GO:0009110	1.89	0.412805	P vitamin biosynthesis	0	1	AT1G74710
GO:0006855	1.86	0.418468	P multidrug transport	0	1	AT1G15520
GO:0030003	1.86	0.418468	P cation homeostasis	0	1	AT2G29100
GO:0004289	1.82	0.424076	F subtilase activity	0	1	AT1G32950
GO:0016407	1.82	0.424076	F acetyltransferase activity	0	1	AT1G03650
GO:0015491	1.79	0.42963	F cation:cation antiporter activity	0	1	AT4G23700
GO:0016831	1.79	0.42963	F carboxy-lyase activity	0	1	AT5G17330
GO:0009100	1.79	0.42963	P glycoprotein metabolism	0	1	AT1G77810
GO:0004812	1.76	0.435131	F aminoacyl-tRNA ligase activity	0	1	AT1G55790
GO:0016876	1.76	0.435131	F ligase activity, forming aminoacyl-tRNA and related compounds	0	1	AT1G55790
GO:0015893	1.76	0.435131	P drug transport	0	1	AT1G15520
GO:0016875	1.76	0.435131	F ligase activity, forming carbon-oxygen bonds	0	1	AT1G55790
GO:0015837	1.73	0.440579	P amine transport	0	1	AT2G41190
GO:0006865	1.73	0.440579	P amino acid transport	0	1	AT2G41190
GO:0006873	1.73	0.440579	P cell ion homeostasis	0	1	AT2G29100
GO:0042493	1.68	0.451318	P response to drug	0	1	AT1G15520
GO:0046910	1.62	0.461852	F pectinesterase inhibitor activity	0	1	AT5G46960
GO:0050801	1.62	0.461852	P ion homeostasis	0	1	AT2G29100
GO:0015849	1.55	0.477276	P organic acid transport	0	1	AT2G41190
GO:0046942	1.55	0.477276	P carboxylic acid transport	0	1	AT2G41190
GO:0015672	1.5		P monovalent inorganic cation transport	0.01	2	AT1G30270 AT3G22910
GO:0005515	1.5		F protein binding	0.1	27	AT1G67800 AT1G71390 AT5G17330 AT3G22910 AT3G52430 AT4G03450 AT1G63245 AT3G17690 AT3G61190 AT3G10815 AT5G52640 AT5G07650 AT1G30270 AT1G73805 AT5G54490 AT1G73965 AT4G12720 AT4G11370 AT2G25440 AT1G56520 AT3G60966 AT4G11170 AT1G47890 AT3G14470 AT5G40910 AT5G66890 AT1G51640
GO:0006091	1.49		P generation of precursor metabolites and energy	0.05	12	AT1G26390 AT1G26380 AT2G21910 AT1G26400 AT2G34500 AT1G19250 AT1G32350 AT2G02580 AT5G24910 AT5G13700 AT1G28480 AT1G33720
GO:0046872	1.48		F metal ion binding	0.08	20	AT1G67800 AT4G27280 AT4G14630 AT1G05880 AT2G28210 AT5G39670 AT5G52730 AT5G42380 AT3G10815 AT5G26690 AT1G61120 AT1G02270 AT5G54490 AT3G46080 AT3G53600 AT4G11370 AT4G05030 AT3G60966 AT5G52720 AT2G26400
GO:0043167	1.48		F ion binding	0.08	20	AT1G67800 AT4G27280 AT4G14630 AT1G05880 AT2G28210 AT5G39670 AT5G52730 AT5G42380 AT3G10815 AT5G26690 AT1G61120 AT1G02270 AT5G54490 AT3G46080 AT3G53600 AT4G11370 AT4G05030 AT3G60966 AT5G52720 AT2G26400
GO:0009887	1.47		P organ morphogenesis	0.01	2	AT4G22970 AT5G28646
GO:0046983	1.46		F protein dimerization activity	0	1	AT4G12720
GO:0009965	1.46		P leaf morphogenesis	0	1	AT5G28646
GO:0009737	1.46		P response to abscisic acid stimulus	0.01	3	AT5G59220 AT3G28580 AT3G26830
GO:0030029	1.46		P actin filament-based process	0	1	AT5G07650
GO:0016049	1.45		P cell growth	0.01	2	AT5G54510 AT5G28646
GO:0000160	1.44		P two-component signal transduction system (phosphorelay)	0	1	AT2G31230
GO:0042625	1.42		F ATPase activity, coupled to transmembrane movement of ions	0	1	AT3G22910
GO:0008643	1.42		P carbohydrate transport	0	1	AT1G61800
GO:0006810	1.41		P transport	0.12	31	AT1G26390 AT3G22600 AT3G22910 AT2G21910 AT1G26400 AT1G19250 AT5G52730 AT3G17690 AT1G32350 AT1G57990 AT5G26690 AT2G04070 AT1G15520 AT1G30270 AT1G28480 AT2G45770 AT4G23700 AT1G26380 AT2G29410 AT4G05030 AT3G48850 AT5G55450 AT2G34500 AT2G02580 AT2G41190 AT5G24910 AT1G61800 AT5G13700 AT5G52720 AT1G51640 AT1G33720
GO:0008361	1.4		P regulation of cell size	0.01	2	AT5G54510 AT5G28646
GO:0051179	1.4		P localization	0.12	31	AT1G26390 AT3G22600 AT3G22910 AT2G21910 AT1G26400 AT1G19250 AT5G52730 AT3G17690 AT1G32350 AT1G57990 AT5G26690 AT2G04070 AT1G15520 AT1G30270 AT1G28480 AT2G45770 AT4G23700 AT1G26380 AT2G29410 AT4G05030 AT3G48850 AT5G55450 AT2G34500 AT2G02580 AT2G41190 AT5G24910 AT1G61800 AT5G13700 AT5G52720 AT1G51640 AT1G33720
GO:0051234	1.4		P establishment of localization	0.12	31	AT1G26390 AT3G22600 AT3G22910 AT2G21910 AT1G26400 AT1G19250 AT5G52730 AT3G17690 AT1G32350 AT1G57990 AT5G26690 AT2G04070 AT1G15520 AT1G30270 AT1G28480 AT2G45770 AT4G23700 AT1G26380 AT2G29410 AT4G05030 AT3G48850 AT5G55450 AT2G34500 AT2G02580 AT2G41190 AT5G24910 AT1G61800 AT5G13700 AT5G52720 AT1G51640 AT1G33720
GO:0008237	1.4		F metallopeptidase activity	0	1	AT1G24140
GO:0006396	1.39		P RNA processing	0.01	3	AT3G57150 AT3G49130 AT1G09800
GO:0043450	1.39		P alkene biosynthesis	0	1	AT4G11280
GO:0015992	1.39		P proton transport	0	1	AT3G22910
GO:0006818	1.39		P hydrogen transport	0	1	AT3G22910
GO:0003824	1.38		F catalytic activity	0.38	99	AT1G74590 AT1G26390 AT4G08770 AT3G53150 AT1G21240 AT5G17330 AT3G22910 AT1G22400 AT2G30770 AT3G14050 AT1G32350 AT3G60120 AT1G77810 AT1G01680 AT1G15520 AT2G43570 AT1G30270 AT4G04490 AT2G13810 AT1G30040 AT4G12720 AT1G17170 AT2G29470 AT1G09800 AT1G32950 AT4G21840 AT4G04540 AT2G45220 AT5G40910 AT1G55790 AT1G14540 AT1G03650 AT3G57150 AT1G61820 AT4G04500 AT1G79680 AT1G19250 AT5G24540 AT5G22630 AT1G67070…
GO:0016787	1.38		F hydrolase activity	0.13	34	AT5G40010 AT2G32150 AT3G22910 AT3G52430 AT3G60120 AT1G15520 AT2G43570 AT4G12720 AT3G28510 AT1G32950 AT3G26140 AT3G13100 AT4G11170 AT5G59220 AT2G45220 AT5G40910 AT5G24200 AT1G61820 AT2G26560 AT3G28580 AT5G24540 AT5G22300 AT4G22970 AT1G56520 AT3G47540 AT3G02800 AT1G24140 AT2G04430 AT1G61810 AT2G30550 AT2G18193 AT2G04450 AT1G73010 AT1G43910
GO:0005886	1.37		C plasma membrane	0.02	5	AT3G45410 AT4G14630 AT1G15520 AT1G21240 AT5G17760
GO:0030599	1.37		F pectinesterase activity	0	1	AT2G45220
GO:0015071	1.35		F protein phosphatase type 2C activity	0	1	AT5G59220
GO:0009913	1.33		P epidermal cell differentiation	0	1	AT5G28646
GO:0008544	1.33		P epidermis development	0	1	AT5G28646
GO:0048729	1.33		P tissue morphogenesis	0	1	AT5G28646
GO:0048730	1.33		P epidermis morphogenesis	0	1	AT5G28646
GO:0007398	1.33		P ectoderm development	0	1	AT5G28646
GO:0016301	1.32		F kinase activity	0.06	17	AT5G67080 AT1G69790 AT3G45330 AT2G25440 AT4G04500 AT4G11480 AT1G21240 AT1G79680 AT3G25490 AT1G47890 AT5G43910 AT3G25250 AT4G04540 AT2G26290 AT3G45410 AT1G30270 AT4G04490
GO:0030508	1.3		F thiol-disulfide exchange intermediate activity	0	1	AT1G28480
GO:0008092	1.27		F cytoskeletal protein binding	0	1	AT5G07650
GO:0044431	1.22		C Golgi apparatus part	0	1	AT5G01250
GO:0016096	1.21		P polyisoprenoid metabolism	0	1	AT1G30040
GO:0006468	1.21		P protein amino acid phosphorylation	0.04	11	AT5G67080 AT1G69790 AT3G45330 AT4G04500 AT4G11480 AT1G21240 AT1G79680 AT3G25490 AT3G25250 AT4G04540 AT4G04490
GO:0005488	1.21		F binding	0.34	89	AT2G40140 AT1G67210 AT4G14630 AT1G68200 AT5G17330 AT3G22910 AT2G21910 AT1G56050 AT4G03450 AT5G39670 AT2G30770 AT3G09350 AT3G61190 AT5G42380 AT5G52640 AT1G30270 AT5G54490 AT4G12720 AT3G53600 AT4G11370 AT3G60966 AT2G43000 AT5G40910 AT1G55790 AT5G57150 AT1G72890 AT3G10815 AT1G57560 AT1G73805 AT2G45770 AT2G25440 AT4G05030 AT3G48850 AT2G34500 AT5G18270 AT1G47890 AT2G30750 AT3G14470 AT4G22070 AT3G49130…
GO:0006790	1.21		P sulfur metabolism	0	1	AT4G11280
GO:0005740	1.21		C mitochondrial envelope	0.01	2	AT1G32350 AT3G48850
GO:0012505	1.21		C endomembrane system	0.19	49	AT3G45330 AT1G26390 AT1G71390 AT4G11480 AT4G08770 AT3G53150 AT2G21910 AT4G28460 AT1G77810 AT2G43570 AT4G04490 AT2G31945 AT2G29100 AT1G32950 AT3G13100 AT3G60966 AT5G55450 AT4G04540 AT1G53620 AT1G14540 AT1G61820 AT4G04500 AT1G79680 AT3G25490 AT1G29290 AT1G19250 AT1G26400 AT5G63225 AT4G30430 AT5G24540 AT2G23270 AT1G70690 AT5G46960 AT5G19880 AT5G62150 AT2G25440 AT1G26380 AT3G47540 AT4G28940 AT2G34500…
GO:0006721	1.21		P terpenoid metabolism	0	1	AT1G30040
GO:0016020	1.19		C membrane	0.29	77	AT1G26390 AT4G08770 AT4G14630 AT3G53150 AT1G21240 AT3G22910 AT2G21910 AT3G61190 AT4G28460 AT1G77810 AT2G04070 AT1G15520 AT2G43570 AT4G04490 AT4G39030 AT1G32950 AT2G29410 AT3G60966 AT4G04540 AT5G40910 AT1G53620 AT1G14540 AT1G61820 AT4G04500 AT4G11655 AT1G72890 AT1G79680 AT1G29290 AT1G19250 AT5G63225 AT4G30430 AT5G24540 AT1G72900 AT2G23270 AT1G64065 AT2G25440 AT1G24140 AT3G48850 AT2G34500 AT2G46330…
GO:0015291	1.19		F porter activity	0.01	3	AT4G39030 AT4G23700 AT1G61800
GO:0042214	1.19		P terpene metabolism	0	1	AT1G30040
GO:0015290	1.19		F electrochemical potential-driven transporter activity	0.01	3	AT4G39030 AT4G23700 AT1G61800
GO:0006766	1.18		P vitamin metabolism	0	1	AT1G74710
GO:0016772	1.18		F transferase activity, transferring phosphorus-containing groups	0.06	17	AT5G67080 AT1G69790 AT3G45330 AT2G25440 AT4G04500 AT4G11480 AT1G21240 AT1G79680 AT3G25490 AT1G47890 AT5G43910 AT3G25250 AT4G04540 AT2G26290 AT3G45410 AT1G30270 AT4G04490
GO:0040007	1.17		P growth	0.01	2	AT5G54510 AT5G28646
GO:0006796	1.15		P phosphate metabolism	0.05	12	AT5G67080 AT1G69790 AT3G45330 AT4G04500 AT4G11480 AT1G21240 AT3G02800 AT1G79680 AT3G25490 AT3G25250 AT4G04540 AT4G04490
GO:0000902	1.15		P cellular morphogenesis	0.01	2	AT5G54510 AT5G28646
GO:0006793	1.15		P phosphorus metabolism	0.05	12	AT5G67080 AT1G69790 AT3G45330 AT4G04500 AT4G11480 AT1G21240 AT3G02800 AT1G79680 AT3G25490 AT3G25250 AT4G04540 AT4G04490
GO:0006519	1.14		P amino acid and derivative metabolism	0.02	5	AT4G39950 AT1G55790 AT5G17330 AT5G22630 AT4G11280
GO:0031224	1.14		C intrinsic to membrane	0.03	8	AT3G13520 AT3G22600 AT4G23700 AT4G30430 AT1G61800 AT1G24140 AT3G13100 AT2G46330
GO:0004252	1.14		F serine-type endopeptidase activity	0	1	AT1G32950
GO:0016740	1.13		F transferase activity	0.11	28	AT1G03650 AT5G67080 AT1G74590 AT3G45330 AT4G04500 AT4G11480 AT3G53150 AT1G21240 AT1G79680 AT3G25490 AT1G22400 AT5G43910 AT1G77810 AT3G45410 AT1G30270 AT4G04490 AT1G78380 AT2G13810 AT1G17170 AT1G69790 AT2G25440 AT2G29470 AT2G24850 AT1G47890 AT3G25250 AT4G04540 AT2G26290 AT5G01250
GO:0008194	1.13		F UDP-glycosyltransferase activity	0.01	2	AT3G53150 AT1G22400
GO:0004721	1.12		F phosphoprotein phosphatase activity	0.01	2	AT5G59220 AT3G02800
GO:0007010	1.12		P cytoskeleton organization and biogenesis	0.01	2	AT5G07650 AT5G28646
GO:0043169	1.12		F cation binding	0.05	14	AT1G67800 AT3G53600 AT4G11370 AT4G27280 AT4G14630 AT1G05880 AT2G28210 AT5G39670 AT3G60966 AT5G42380 AT3G10815 AT1G02270 AT5G54490 AT3G46080
GO:0015075	1.11		F ion transporter activity	0.02	5	AT3G17690 AT2G29100 AT4G23700 AT3G22910 AT2G29410
GO:0016810	1.11		F hydrolase activity, acting on carbon-nitrogen (but not peptide) bonds	0	1	AT5G22300
GO:0016310	1.11		P phosphorylation	0.04	11	AT5G67080 AT1G69790 AT3G45330 AT4G04500 AT4G11480 AT1G21240 AT1G79680 AT3G25490 AT3G25250 AT4G04540 AT4G04490
GO:0045045	1.11		P secretory pathway	0	1	AT1G51640
GO:0010035	1.11		P response to inorganic substance	0	1	AT5G52640
GO:0019222	1.11		P regulation of metabolism	0.07	18	AT2G40140 AT1G68200 AT2G40740 AT2G30770 AT4G39950 AT5G64810 AT2G31230 AT1G57560 AT2G21900 AT3G46080 AT5G13080 AT1G74080 AT3G53600 AT3G56400 AT1G66600 AT4G22070 AT3G26830 AT5G57150
GO:0050791	1.09		P regulation of physiological process	0.08	20	AT2G40140 AT1G08860 AT1G68200 AT2G40740 AT2G30770 AT5G64810 AT4G39950 AT2G31230 AT1G57560 AT2G21900 AT3G46080 AT5G13080 AT1G74080 AT3G53600 AT3G56400 AT1G66600 AT4G22070 AT3G26830 AT4G11280 AT5G57150
GO:0007582	1.09		P physiological process	0.48	127	AT1G74590 AT2G40140 AT1G26390 AT4G08770 AT1G68200 AT3G53150 AT1G21240 AT5G17330 AT3G22910 AT2G21910 AT1G22400 AT2G30770 AT3G14050 AT3G61190 AT1G32350 AT3G60120 AT1G77810 AT2G04070 AT1G01680 AT1G15520 AT2G14610 AT2G43570 AT1G30270 AT4G04490 AT2G13810 AT1G30040 AT4G12720 AT1G17170 AT3G53600 AT4G39030 AT2G29470 AT1G09800 AT1G32950 AT2G29410 AT4G04540 AT2G45220 AT1G55790 AT5G57150 AT1G14540 AT1G03650…
GO:0016791	1.09		F phosphoric monoester hydrolase activity	0.01	3	AT5G59220 AT3G02800 AT1G73010
GO:0008509	1.08		F anion transporter activity	0	1	AT2G29410
GO:0008152	1.07		P metabolism	0.38	99	AT1G74590 AT2G40140 AT1G26390 AT4G08770 AT1G68200 AT3G53150 AT1G21240 AT5G17330 AT3G22910 AT2G21910 AT1G22400 AT2G30770 AT3G14050 AT1G32350 AT3G60120 AT1G77810 AT1G01680 AT2G43570 AT4G04490 AT2G13810 AT1G30040 AT4G12720 AT1G17170 AT3G53600 AT4G39030 AT2G29470 AT1G09800 AT1G32950 AT4G04540 AT1G55790 AT5G57150 AT1G14540 AT1G03650 AT3G57150 AT1G61820 AT4G04500 AT1G79680 AT1G19250 AT4G37390 AT1G57560…
GO:0009165	1.07		P nucleotide biosynthesis	0	1	AT2G21790
GO:0007017	1.07		P microtubule-based process	0	1	AT5G28646
GO:0042623	1.07		F ATPase activity, coupled	0.01	3	AT1G15520 AT3G22910 AT3G13100
GO:0009987	1.07		P cellular process	0.44	116	AT1G74590 AT2G40140 AT1G26390 AT4G08770 AT1G68200 AT1G21240 AT5G17330 AT3G22910 AT2G21910 AT2G30770 AT3G14050 AT3G61190 AT1G32350 AT1G77810 AT2G04070 AT1G01680 AT1G15520 AT2G14610 AT2G43570 AT1G30270 AT4G04490 AT1G30040 AT4G12720 AT1G17170 AT3G53600 AT4G39030 AT2G29470 AT1G09800 AT1G32950 AT2G29410 AT4G04540 AT2G45220 AT1G55790 AT5G57150 AT1G14540 AT3G57150 AT4G04500 AT1G79680 AT1G19250 AT4G37390…
GO:0009108	1.06		P coenzyme biosynthesis	0	1	AT1G74710
GO:0051082	1.05		F unfolded protein binding	0	1	AT5G52640
GO:0003700	1.05		F transcription factor activity	0.06	17	AT2G40140 AT1G68200 AT2G40740 AT5G64810 AT2G31230 AT1G57560 AT2G21900 AT3G46080 AT5G13080 AT1G74080 AT3G53600 AT5G18270 AT3G56400 AT2G43000 AT4G22070 AT1G66600 AT5G57150
GO:0009755	1.05		P hormone-mediated signaling	0.01	2	AT2G31230 AT5G54510
GO:0016563	1.05		F transcriptional activator activity	0	1	AT2G31230
GO:0009739	1.05		P response to gibberellic acid stimulus	0	1	AT1G57560
GO:0006260	1.05		P DNA replication	0	1	AT2G21790
GO:0005783	1.04		C endoplasmic reticulum	0.01	3	AT3G28580 AT1G09080 AT3G26830
GO:0050875	1.04		P cellular physiological process	0.41	109	AT1G74590 AT2G40140 AT1G26390 AT4G08770 AT1G68200 AT1G21240 AT5G17330 AT3G22910 AT2G21910 AT2G30770 AT3G14050 AT3G61190 AT1G32350 AT1G77810 AT2G04070 AT1G01680 AT1G15520 AT2G14610 AT2G43570 AT1G30270 AT4G04490 AT1G30040 AT4G12720 AT1G17170 AT3G53600 AT4G39030 AT2G29470 AT1G09800 AT1G32950 AT2G29410 AT4G04540 AT2G45220 AT1G55790 AT5G57150 AT1G14540 AT3G57150 AT4G04500 AT1G79680 AT1G19250 AT4G37390…
GO:0006575	1.03		P amino acid derivative metabolism	0.01	2	AT4G39950 AT4G11280
GO:0016830	1.02		F carbon-carbon lyase activity	0	1	AT5G17330
GO:0006629	1.02		P lipid metabolism	0.02	6	AT2G26560 AT5G16230 AT2G30550 AT3G52430 AT1G30040 AT5G24200
GO:0005575	1.02		C cellular_component	0.82	217	AT1G74590 AT2G40140 AT1G10040 AT1G51770 AT3G53150 AT2G21910 AT1G14880 AT1G56050 AT5G39670 AT3G14050 AT3G09350 AT3G61190 AT5G42380 AT1G32350 AT3G60120 AT4G28460 AT3G54150 AT2G04070 AT4G12720 AT2G45760 AT4G39030 AT1G32950 AT2G29410 AT4G04540 AT2G43000 AT2G45220 AT5G40910 AT1G55790 AT1G76600 AT1G03650 AT4G38940 AT3G22160 AT4G04500 AT3G60420 AT1G19250 AT4G30430 AT1G72900 AT5G22630 AT2G23270 AT1G67070…
GO:0006633	1.02		P fatty acid biosynthesis	0	1	AT5G16230
GO:0016070	1.02		P RNA metabolism	0.02	4	AT3G57150 AT3G49130 AT1G09800 AT1G55790
GO:0051119	1.02		F sugar transporter activity	0	1	AT1G61800
GO:0042545	1.02		P cell wall modification	0	1	AT2G45220
GO:0005386	1.01		F carrier activity	0.02	4	AT4G39030 AT4G23700 AT3G22910 AT1G61800
GO:0048513	1.01		P organ development	0.01	2	AT4G22970 AT5G28646
GO:0010016	1.01		P shoot morphogenesis	0	1	AT5G28646
GO:0005623	1.01		C cell	0.5	131	AT1G74590 AT3G53150 AT2G21910 AT1G56050 AT3G14050 AT3G61190 AT5G42380 AT1G32350 AT4G28460 AT2G04070 AT4G12720 AT4G39030 AT1G32950 AT2G29410 AT4G04540 AT2G45220 AT5G40910 AT1G76600 AT3G22160 AT4G04500 AT1G19250 AT4G30430 AT1G72900 AT5G22630 AT2G23270 AT2G45770 AT2G25440 AT3G48850 AT2G30750 AT3G14470 AT1G61810 AT1G71390 AT4G39950 AT5G54510 AT5G17760 AT2G21790 AT5G13080 AT2G29100 AT3G13100 AT5G55450…
GO:0044464	1.01		C cell part	0.5	131	AT1G74590 AT3G53150 AT2G21910 AT1G56050 AT3G14050 AT3G61190 AT5G42380 AT1G32350 AT4G28460 AT2G04070 AT4G12720 AT4G39030 AT1G32950 AT2G29410 AT4G04540 AT2G45220 AT5G40910 AT1G76600 AT3G22160 AT4G04500 AT1G19250 AT4G30430 AT1G72900 AT5G22630 AT2G23270 AT2G45770 AT2G25440 AT3G48850 AT2G30750 AT3G14470 AT1G61810 AT1G71390 AT4G39950 AT5G54510 AT5G17760 AT2G21790 AT5G13080 AT2G29100 AT3G13100 AT5G55450…
GO:0004674	1		F protein serine/threonine kinase activity	0.01	3	AT3G45410 AT1G21240 AT1G30270
GO:0016788	1		F hydrolase activity, acting on ester bonds	0.03	8	AT3G52430 AT3G02800 AT5G59220 AT2G26560 AT2G45220 AT2G30550 AT1G73010 AT5G24200
GO:0050789	0.99		P regulation of biological process	0.08	20	AT2G40140 AT1G08860 AT1G68200 AT2G40740 AT2G30770 AT5G64810 AT4G39950 AT2G31230 AT1G57560 AT2G21900 AT3G46080 AT5G13080 AT1G74080 AT3G53600 AT3G56400 AT1G66600 AT4G22070 AT3G26830 AT4G11280 AT5G57150
GO:0044237	0.98		P cellular metabolism	0.3	80	AT1G74590 AT2G40140 AT1G26390 AT4G08770 AT1G68200 AT1G21240 AT5G17330 AT2G21910 AT2G30770 AT3G14050 AT1G32350 AT1G77810 AT1G01680 AT2G43570 AT4G04490 AT1G30040 AT4G12720 AT1G17170 AT3G53600 AT4G39030 AT2G29470 AT1G09800 AT1G32950 AT4G04540 AT1G55790 AT5G57150 AT1G14540 AT3G57150 AT4G04500 AT1G79680 AT1G19250 AT4G37390 AT1G57560 AT5G22630 AT1G24140 AT2G34500 AT3G25250 AT4G22070 AT3G49130 AT5G67080…
GO:0009826	0.98		P unidimensional cell growth	0	1	AT5G54510
GO:0046903	0.97		P secretion	0	1	AT1G51640
GO:0045449	0.97		P regulation of transcription	0.06	15	AT1G74080 AT3G53600 AT2G40140 AT1G68200 AT2G40740 AT5G64810 AT3G56400 AT2G31230 AT1G66600 AT4G22070 AT1G57560 AT2G21900 AT5G13080 AT5G57150 AT3G46080
GO:0003674	0.97		F molecular_function	0.89	234	AT1G74590 AT2G40140 AT1G51770 AT3G53150 AT2G21910 AT1G14880 AT1G56050 AT4G03450 AT5G39670 AT3G14050 AT3G09350 AT3G61190 AT5G42380 AT1G32350 AT3G60120 AT4G28460 AT2G04070 AT5G52640 AT1G30040 AT4G12720 AT2G45760 AT4G39030 AT4G11370 AT1G32950 AT2G29410 AT4G04540 AT2G43000 AT2G45220 AT5G40910 AT1G55790 AT1G76600 AT1G03650 AT4G38940 AT3G22160 AT4G04500 AT1G19250 AT4G30430 AT1G72900 AT5G22630 AT2G23270…
GO:0019219	0.97		P regulation of nucleobase, nucleoside, nucleotide and nucleic acid metabolism	0.06	15	AT1G74080 AT3G53600 AT2G40140 AT1G68200 AT2G40740 AT5G64810 AT3G56400 AT2G31230 AT1G66600 AT4G22070 AT1G57560 AT2G21900 AT5G13080 AT5G57150 AT3G46080
GO:0044429	0.97		C mitochondrial part	0.01	2	AT1G32350 AT3G48850
GO:0008150	0.96		P biological_process	0.84	222	AT1G74590 AT2G40140 AT1G51770 AT3G53150 AT2G21910 AT1G14880 AT1G56050 AT5G39670 AT3G14050 AT3G09350 AT3G61190 AT5G42380 AT1G32350 AT3G60120 AT4G28460 AT3G54150 AT2G04070 AT5G52640 AT1G30040 AT4G12720 AT2G45760 AT4G39030 AT1G32950 AT2G29410 AT4G04540 AT2G43000 AT2G45220 AT5G40910 AT1G55790 AT1G03650 AT4G38940 AT3G22160 AT4G04500 AT1G19250 AT4G30430 AT1G72900 AT5G22630 AT2G23270 AT1G67070 AT1G13340…
GO:0051244	0.96		P regulation of cellular physiological process	0.06	17	AT2G40140 AT1G08860 AT1G68200 AT2G40740 AT5G64810 AT2G31230 AT1G57560 AT2G21900 AT3G46080 AT5G13080 AT1G74080 AT3G53600 AT3G56400 AT4G22070 AT1G66600 AT4G11280 AT5G57150
GO:0009639	0.95		P response to red or far red light	0	1	AT1G30040
GO:0004842	0.95		F ubiquitin-protein ligase activity	0.01	2	AT1G01680 AT3G61390
GO:0050794	0.95		P regulation of cellular process	0.06	17	AT2G40140 AT1G08860 AT1G68200 AT2G40740 AT5G64810 AT2G31230 AT1G57560 AT2G21900 AT3G46080 AT5G13080 AT1G74080 AT3G53600 AT3G56400 AT4G22070 AT1G66600 AT4G11280 AT5G57150
GO:0030528	0.95		F transcription regulator activity	0.06	17	AT2G40140 AT1G68200 AT2G40740 AT5G64810 AT2G31230 AT1G57560 AT2G21900 AT3G46080 AT5G13080 AT1G74080 AT3G53600 AT5G18270 AT3G56400 AT2G43000 AT4G22070 AT1G66600 AT5G57150
GO:0016757	0.94		F transferase activity, transferring glycosyl groups	0.02	4	AT1G77810 AT5G01250 AT3G53150 AT1G22400
GO:0031323	0.94		P regulation of cellular metabolism	0.06	15	AT1G74080 AT3G53600 AT2G40140 AT1G68200 AT2G40740 AT5G64810 AT3G56400 AT2G31230 AT1G66600 AT4G22070 AT1G57560 AT2G21900 AT5G13080 AT5G57150 AT3G46080
GO:0006464	0.94		P protein modification	0.05	14	AT5G67080 AT1G69790 AT3G45330 AT4G04500 AT4G11480 AT1G21240 AT3G61390 AT1G79680 AT3G25490 AT3G25250 AT4G04540 AT1G77810 AT1G01680 AT4G04490
GO:0005215	0.94		F transporter activity	0.04	11	AT4G39030 AT2G29100 AT4G23700 AT3G22910 AT2G29410 AT3G13100 AT3G17690 AT1G57990 AT2G04070 AT1G15520 AT1G61800
GO:0004175	0.94		F endopeptidase activity	0.01	2	AT1G32950 AT1G24140
GO:0008270	0.93		F zinc ion binding	0.03	8	AT1G67800 AT3G53600 AT4G11370 AT1G05880 AT2G28210 AT3G60966 AT3G10815 AT3G46080
GO:0008324	0.93		F cation transporter activity	0.01	3	AT4G23700 AT3G22910 AT2G29410
GO:0006457	0.93		P protein folding	0.01	2	AT1G09080 AT5G02490
GO:0042578	0.93		F phosphoric ester hydrolase activity	0.01	3	AT5G59220 AT3G02800 AT1G73010
GO:0006350	0.92		P transcription	0.06	15	AT1G74080 AT3G53600 AT2G40140 AT1G68200 AT2G40740 AT5G64810 AT3G56400 AT2G31230 AT1G66600 AT4G22070 AT1G57560 AT2G21900 AT5G13080 AT5G57150 AT3G46080
GO:0009888	0.91		P tissue development	0	1	AT5G28646
GO:0016881	0.9		F acid-amino acid ligase activity	0.01	2	AT1G01680 AT3G61390
GO:0015144	0.9		F carbohydrate transporter activity	0	1	AT1G61800
GO:0015036	0.9		F disulfide oxidoreductase activity	0	1	AT1G28480
GO:0006355	0.89		P regulation of transcription, DNA-dependent	0.03	8	AT2G40740 AT5G64810 AT2G31230 AT3G56400 AT1G57560 AT4G22070 AT5G13080 AT2G21900
GO:0009414	0.89		P response to water deprivation	0	1	AT1G78380
GO:0005975	0.88		P carbohydrate metabolism	0.02	6	AT1G67070 AT1G61820 AT5G43910 AT3G60120 AT1G61810 AT3G26140
GO:0006605	0.88		P protein targeting	0	1	AT2G45770
GO:0043412	0.87		P biopolymer modification	0.05	14	AT5G67080 AT1G69790 AT3G45330 AT4G04500 AT4G11480 AT1G21240 AT3G61390 AT1G79680 AT3G25490 AT3G25250 AT4G04540 AT1G77810 AT1G01680 AT4G04490
GO:0006351	0.86		P transcription, DNA-dependent	0.03	8	AT2G40740 AT5G64810 AT2G31230 AT3G56400 AT1G57560 AT4G22070 AT5G13080 AT2G21900
GO:0006720	0.86		P isoprenoid metabolism	0	1	AT1G30040
GO:0005737	0.85		C cytoplasm	0.15	40	AT1G74590 AT4G14630 AT3G14050 AT4G39950 AT5G42380 AT1G32350 AT5G07650 AT5G54510 AT1G30270 AT1G78380 AT2G13810 AT2G21790 AT4G12720 AT1G17170 AT4G39030 AT2G29470 AT5G56970 AT4G11170 AT5G59220 AT5G01250 AT1G09080 AT1G61800 AT3G26830 AT3G57950 AT1G74710 AT3G22160 AT2G26560 AT3G28580 AT5G16230 AT1G35210 AT5G22630 AT1G69790 AT2G45770 AT5G02490 AT4G05030 AT3G48850 AT2G04430 AT2G30550 AT2G04450 AT1G51640
GO:0003677	0.85		F DNA binding	0.07	18	AT2G40140 AT1G68200 AT2G40740 AT5G64810 AT2G31230 AT1G57560 AT2G21900 AT3G46080 AT5G13080 AT1G74080 AT3G53600 AT5G18270 AT3G56400 AT1G66600 AT2G43000 AT4G22070 AT4G22745 AT5G57150
GO:0016021	0.85		C integral to membrane	0.02	4	AT4G23700 AT4G30430 AT1G61800 AT3G13100
GO:0009653	0.84		P morphogenesis	0.01	3	AT5G54510 AT4G22970 AT5G28646
GO:0006139	0.84		P nucleobase, nucleoside, nucleotide and nucleic acid metabolism	0.08	22	AT3G57150 AT2G40140 AT1G68200 AT2G40740 AT3G14050 AT5G64810 AT2G31230 AT1G57560 AT2G21900 AT3G46080 AT2G21790 AT5G13080 AT1G74080 AT3G53600 AT1G09800 AT4G28940 AT3G56400 AT1G66600 AT4G22070 AT3G49130 AT1G55790 AT5G57150
GO:0046914	0.84		F transition metal ion binding	0.03	9	AT1G67800 AT3G53600 AT4G11370 AT4G14630 AT1G05880 AT2G28210 AT3G60966 AT3G10815 AT3G46080
GO:0015405	0.84		F P-P-bond-hydrolysis-driven transporter activity	0	1	AT3G22910
GO:0005743	0.83		C mitochondrial inner membrane	0	1	AT3G48850
GO:0015399	0.83		F primary active transporter activity	0	1	AT3G22910
GO:0009415	0.83		P response to water	0	1	AT1G78380
GO:0016874	0.83		F ligase activity	0.01	3	AT1G01680 AT1G55790 AT3G61390
GO:0048366	0.82		P leaf development	0	1	AT5G28646
GO:0015078	0.81		F hydrogen ion transporter activity	0	1	AT4G23700
GO:0004857	0.81		F enzyme inhibitor activity	0	1	AT5G46960
GO:0043283	0.81		P biopolymer metabolism	0.07	19	AT3G57150 AT5G67080 AT3G45330 AT4G04500 AT4G11480 AT1G21240 AT1G79680 AT3G25490 AT1G77810 AT1G01680 AT4G04490 AT2G21790 AT1G69790 AT1G09800 AT3G61390 AT3G25250 AT4G04540 AT3G49130 AT1G55790
GO:0016192	0.8		P vesicle-mediated transport	0	1	AT1G51640
GO:0044425	0.8		C membrane part	0.03	8	AT3G13520 AT3G22600 AT4G23700 AT4G30430 AT1G61800 AT1G24140 AT3G13100 AT2G46330
GO:0044424	0.79		C intracellular part	0.21	55	AT1G74590 AT4G14630 AT3G14050 AT4G39950 AT5G42380 AT1G32350 AT5G07650 AT5G54510 AT1G01680 AT1G30270 AT1G78380 AT2G13810 AT2G21900 AT2G21790 AT4G12720 AT5G13080 AT1G17170 AT4G39030 AT2G29470 AT5G56970 AT3G61390 AT4G11170 AT5G59220 AT5G01250 AT1G09080 AT1G61800 AT3G26830 AT1G76600 AT3G57950 AT5G57150 AT1G74710 AT3G22160 AT2G40740 AT5G64810 AT3G28580 AT2G26560 AT2G31230 AT1G57560 AT5G16230 AT1G35210…
GO:0005622	0.79		C intracellular	0.22	58	AT1G74590 AT4G14630 AT1G56050 AT3G14050 AT4G39950 AT5G42380 AT1G32350 AT5G07650 AT5G54510 AT1G01680 AT1G30270 AT1G78380 AT2G13810 AT2G21900 AT2G21790 AT4G12720 AT5G13080 AT1G17170 AT3G53600 AT4G39030 AT2G29470 AT5G56970 AT3G61390 AT4G11170 AT5G59220 AT5G01250 AT1G09080 AT1G61800 AT3G26830 AT1G76600 AT3G57950 AT5G57150 AT1G74710 AT3G22160 AT2G40740 AT5G64810 AT3G28580 AT2G26560 AT2G31230 AT1G57560…
GO:0008652	0.78		P amino acid biosynthesis	0	1	AT5G22630
GO:0016879	0.78		F ligase activity, forming carbon-nitrogen bonds	0.01	2	AT1G01680 AT3G61390
GO:0048827	0.77		P phyllome development	0	1	AT5G28646
GO:0016053	0.76		P organic acid biosynthesis	0	1	AT5G16230
GO:0046394	0.76		P carboxylic acid biosynthesis	0	1	AT5G16230
GO:0044444	0.76		C cytoplasmic part	0.12	33	AT4G14630 AT3G14050 AT4G39950 AT5G42380 AT1G32350 AT5G07650 AT2G13810 AT2G21790 AT4G12720 AT4G39030 AT5G56970 AT4G11170 AT5G59220 AT5G01250 AT1G09080 AT1G61800 AT3G26830 AT3G57950 AT3G22160 AT1G74710 AT3G28580 AT5G16230 AT1G35210 AT5G22630 AT1G69790 AT2G45770 AT5G02490 AT4G05030 AT3G48850 AT2G04430 AT2G30550 AT2G04450 AT1G51640
GO:0005996	0.75		P monosaccharide metabolism	0	1	AT5G43910
GO:0044238	0.75		P primary metabolism	0.21	56	AT5G67080 AT2G40140 AT3G45330 AT4G11480 AT1G68200 AT1G21240 AT5G17330 AT3G52430 AT3G14050 AT4G39950 AT3G60120 AT1G77810 AT1G01680 AT4G04490 AT1G30040 AT2G21900 AT2G21790 AT5G13080 AT3G53600 AT3G26140 AT1G32950 AT1G09800 AT3G61390 AT4G04540 AT1G09080 AT1G55790 AT4G11280 AT5G24200 AT5G57150 AT3G57150 AT1G61820 AT4G04500 AT1G79680 AT3G25490 AT2G40740 AT5G64810 AT5G43910 AT2G26560 AT2G31230 AT1G57560…
GO:0009117	0.75		P nucleotide metabolism	0	1	AT2G21790
GO:0030154	0.73		P cell differentiation	0	1	AT5G28646
GO:0009536	0.73		C plastid	0.06	17	AT1G74710 AT3G22160 AT3G14050 AT4G39950 AT5G42380 AT5G07650 AT5G16230 AT2G13810 AT5G22630 AT1G35210 AT4G39030 AT1G69790 AT2G45770 AT5G59220 AT2G30550 AT1G61800 AT3G57950
GO:0015077	0.73		F monovalent inorganic cation transporter activity	0	1	AT4G23700
GO:0051188	0.71		P cofactor biosynthesis	0	1	AT1G74710
GO:0043227	0.69		C membrane-bound organelle	0.16	41	AT4G14630 AT3G14050 AT4G39950 AT5G42380 AT1G32350 AT5G07650 AT1G30270 AT2G13810 AT2G21900 AT5G13080 AT4G39030 AT5G56970 AT4G11170 AT5G59220 AT5G01250 AT1G09080 AT1G61800 AT3G26830 AT1G76600 AT3G57950 AT5G57150 AT1G74710 AT3G22160 AT2G40740 AT5G64810 AT2G31230 AT3G28580 AT1G57560 AT5G16230 AT1G35210 AT5G22630 AT1G74080 AT1G69790 AT2G45770 AT4G22970 AT4G05030 AT3G48850 AT3G56400 AT1G66600 AT4G22070…
GO:0003676	0.69		F nucleic acid binding	0.08	20	AT2G40140 AT1G67210 AT1G68200 AT2G40740 AT5G64810 AT2G31230 AT1G57560 AT2G21900 AT3G46080 AT5G13080 AT1G74080 AT3G53600 AT5G18270 AT3G56400 AT1G66600 AT4G22070 AT2G43000 AT3G49130 AT4G22745 AT5G57150
GO:0009309	0.69		P amine biosynthesis	0	1	AT5G22630
GO:0007049	0.69		P cell cycle	0	1	AT4G22970
GO:0009507	0.69		C chloroplast	0.06	15	AT1G69790 AT3G22160 AT2G45770 AT3G14050 AT4G39950 AT5G42380 AT5G59220 AT5G07650 AT5G16230 AT2G30550 AT1G61800 AT2G13810 AT5G22630 AT1G35210 AT3G57950
GO:0043231	0.69		C intracellular membrane-bound organelle	0.16	41	AT4G14630 AT3G14050 AT4G39950 AT5G42380 AT1G32350 AT5G07650 AT1G30270 AT2G13810 AT2G21900 AT5G13080 AT4G39030 AT5G56970 AT4G11170 AT5G59220 AT5G01250 AT1G09080 AT1G61800 AT3G26830 AT1G76600 AT3G57950 AT5G57150 AT1G74710 AT3G22160 AT2G40740 AT5G64810 AT2G31230 AT3G28580 AT1G57560 AT5G16230 AT1G35210 AT5G22630 AT1G74080 AT1G69790 AT2G45770 AT4G22970 AT4G05030 AT3G48850 AT3G56400 AT1G66600 AT4G22070…
GO:0004722	0.68		F protein serine/threonine phosphatase activity	0	1	AT5G59220
GO:0005730	0.67		C nucleolus	0	1	AT1G76600
GO:0007166	0.67		P cell surface receptor linked signal transduction	0	1	AT4G34390
GO:0006631	0.67		P fatty acid metabolism	0	1	AT5G16230
GO:0031967	0.66		C organelle envelope	0.01	2	AT1G32350 AT3G48850
GO:0031975	0.66		C envelope	0.01	2	AT1G32350 AT3G48850
GO:0031966	0.66		C mitochondrial membrane	0	1	AT3G48850
GO:0050874	0.65		P organismal physiological process	0	1	AT1G08860
GO:0042398	0.65		P amino acid derivative biosynthesis	0	1	AT4G11280
GO:0043226	0.65		C organelle	0.16	41	AT4G14630 AT3G14050 AT4G39950 AT5G42380 AT1G32350 AT5G07650 AT1G30270 AT2G13810 AT2G21900 AT5G13080 AT4G39030 AT5G56970 AT4G11170 AT5G59220 AT5G01250 AT1G09080 AT1G61800 AT3G26830 AT1G76600 AT3G57950 AT5G57150 AT1G74710 AT3G22160 AT2G40740 AT5G64810 AT2G31230 AT3G28580 AT1G57560 AT5G16230 AT1G35210 AT5G22630 AT1G74080 AT1G69790 AT2G45770 AT4G22970 AT4G05030 AT3G48850 AT3G56400 AT1G66600 AT4G22070…
GO:0043229	0.65		C intracellular organelle	0.16	41	AT4G14630 AT3G14050 AT4G39950 AT5G42380 AT1G32350 AT5G07650 AT1G30270 AT2G13810 AT2G21900 AT5G13080 AT4G39030 AT5G56970 AT4G11170 AT5G59220 AT5G01250 AT1G09080 AT1G61800 AT3G26830 AT1G76600 AT3G57950 AT5G57150 AT1G74710 AT3G22160 AT2G40740 AT5G64810 AT2G31230 AT3G28580 AT1G57560 AT5G16230 AT1G35210 AT5G22630 AT1G74080 AT1G69790 AT2G45770 AT4G22970 AT4G05030 AT3G48850 AT3G56400 AT1G66600 AT4G22070…
GO:0019866	0.64		C organelle inner membrane	0	1	AT3G48850
GO:0009416	0.64		P response to light stimulus	0.01	2	AT2G29100 AT1G30040
GO:0016747	0.63		F transferase activity, transferring groups other than amino-acyl groups	0	1	AT1G03650
GO:0044271	0.63		P nitrogen compound biosynthesis	0	1	AT5G22630
GO:0006732	0.63		P coenzyme metabolism	0	1	AT1G74710
GO:0009314	0.63		P response to radiation	0.01	2	AT2G29100 AT1G30040
GO:0005634	0.63		C nucleus	0.05	14	AT1G74080 AT4G22970 AT2G40740 AT5G64810 AT2G31230 AT3G56400 AT1G66600 AT4G22070 AT1G57560 AT1G30270 AT1G76600 AT2G21900 AT5G13080 AT5G57150
GO:0008415	0.63		F acyltransferase activity	0	1	AT1G03650
GO:0004672	0.61		F protein kinase activity	0.01	3	AT3G45410 AT1G21240 AT1G30270
GO:0043170	0.61		P macromolecule metabolism	0.11	29	AT3G57150 AT5G67080 AT1G61820 AT3G45330 AT4G04500 AT4G11480 AT1G21240 AT1G79680 AT3G25490 AT5G43910 AT3G60120 AT1G77810 AT1G01680 AT4G04490 AT2G21790 AT1G67070 AT1G69790 AT1G32950 AT1G09800 AT3G26140 AT5G02490 AT3G61390 AT1G24140 AT3G25250 AT4G04540 AT1G09080 AT3G49130 AT1G61810 AT1G55790
GO:0008236	0.61		F serine-type peptidase activity	0	1	AT1G32950
GO:0009651	0.6		P response to salt stress	0	1	AT4G12720
GO:0007275	0.59		P development	0.03	7	AT5G18270 AT2G43000 AT5G54510 AT4G30430 AT4G22970 AT3G52430 AT5G28646
GO:0048367	0.59		P shoot development	0	1	AT5G28646
GO:0009505	0.58		C cell wall (sensu Magnoliophyta)	0	1	AT2G45220
GO:0006512	0.56		P ubiquitin cycle	0.01	2	AT1G01680 AT3G61390
GO:0044267	0.56		P cellular protein metabolism	0.07	19	AT5G67080 AT3G45330 AT4G04500 AT4G11480 AT1G21240 AT1G79680 AT3G25490 AT1G77810 AT1G01680 AT4G04490 AT1G69790 AT1G32950 AT5G02490 AT3G61390 AT1G24140 AT3G25250 AT4G04540 AT1G09080 AT1G55790
GO:0006066	0.55		P alcohol metabolism	0	1	AT5G43910
GO:0016746	0.55		F transferase activity, transferring acyl groups	0	1	AT1G03650
GO:0043233	0.55		C organelle lumen	0.01	2	AT1G09080 AT1G76600
GO:0031974	0.55		C membrane-enclosed lumen	0.01	2	AT1G09080 AT1G76600
GO:0044260	0.54		P cellular macromolecule metabolism	0.07	19	AT5G67080 AT3G45330 AT4G04500 AT4G11480 AT1G21240 AT1G79680 AT3G25490 AT1G77810 AT1G01680 AT4G04490 AT1G69790 AT1G32950 AT5G02490 AT3G61390 AT1G24140 AT3G25250 AT4G04540 AT1G09080 AT1G55790
GO:0009058	0.54		P biosynthesis	0.05	13	AT4G39030 AT1G74710 AT2G24850 AT2G30770 AT4G39950 AT1G77810 AT5G16230 AT1G55790 AT2G13810 AT3G26830 AT4G11280 AT5G22630 AT2G21790
GO:0019538	0.54		P protein metabolism	0.07	19	AT5G67080 AT3G45330 AT4G04500 AT4G11480 AT1G21240 AT1G79680 AT3G25490 AT1G77810 AT1G01680 AT4G04490 AT1G69790 AT1G32950 AT5G02490 AT3G61390 AT1G24140 AT3G25250 AT4G04540 AT1G09080 AT1G55790
GO:0008233	0.53		F peptidase activity	0.01	3	AT1G32950 AT4G22970 AT1G24140
GO:0006970	0.53		P response to osmotic stress	0	1	AT4G12720
GO:0045229	0.52		P external encapsulating structure organization and biogenesis	0	1	AT2G45220
GO:0007047	0.52		P cell wall organization and biogenesis	0	1	AT2G45220
GO:0005794	0.51		C Golgi apparatus	0	1	AT5G01250
GO:0044249	0.5		P cellular biosynthesis	0.04	11	AT4G39030 AT1G74710 AT2G30770 AT4G39950 AT1G77810 AT5G16230 AT1G55790 AT3G26830 AT4G11280 AT5G22630 AT2G21790
GO:0005739	0.5		C mitochondrion	0.02	5	AT4G11170 AT4G39030 AT1G32350 AT4G05030 AT3G48850
GO:0044255	0.49		P cellular lipid metabolism	0.01	2	AT5G16230 AT1G30040
GO:0016773	0.49		F phosphotransferase activity, alcohol group as acceptor	0.01	3	AT3G45410 AT1G21240 AT1G30270
GO:0006886	0.46		P intracellular protein transport	0	1	AT2G45770
GO:0016043	0.44		P cell organization and biogenesis	0.02	5	AT2G45770 AT2G45220 AT5G07650 AT5G54510 AT5G28646
GO:0005618	0.43		C cell wall	0	1	AT2G45220
GO:0016758	0.43		F transferase activity, transferring hexosyl groups	0	1	AT1G22400
GO:0030312	0.43		C external encapsulating structure	0	1	AT2G45220
GO:0031981	0.42		C nuclear lumen	0	1	AT1G76600
GO:0051186	0.42		P cofactor metabolism	0	1	AT1G74710
GO:0030234	0.41		F enzyme regulator activity	0	1	AT5G46960
GO:0044446	0.38		C intracellular organelle part	0.02	6	AT1G32350 AT2G45770 AT5G01250 AT1G09080 AT1G76600 AT3G48850
GO:0044422	0.38		C organelle part	0.02	6	AT1G32350 AT2G45770 AT5G01250 AT1G09080 AT1G76600 AT3G48850
GO:0006996	0.37		P organelle organization and biogenesis	0.01	2	AT5G07650 AT5G28646
GO:0008610	0.35		P lipid biosynthesis	0	1	AT5G16230
GO:0043234	0.34		C protein complex	0.02	5	AT2G45770 AT1G01680 AT3G61390 AT1G51640 AT2G21790
GO:0009534	0.33		C thylakoid (sensu Viridiplantae)	0	1	AT2G45770
GO:0031976	0.33		C plastid thylakoid	0	1	AT2G45770
GO:0031984	0.33		C organelle subcompartment	0	1	AT2G45770
GO:0015031	0.32		P protein transport	0	1	AT2G45770
GO:0009793	0.31		P embryonic development (sensu Magnoliophyta)	0	1	AT4G22970
GO:0045184	0.31		P establishment of protein localization	0	1	AT2G45770
GO:0009579	0.3		C thylakoid	0	1	AT2G45770
GO:0008104	0.3		P protein localization	0	1	AT2G45770
GO:0006508	0.3		P proteolysis	0.01	2	AT1G32950 AT1G24140
GO:0009790	0.29		P embryonic development	0	1	AT4G22970
GO:0044428	0.29		C nuclear part	0	1	AT1G76600
GO:0048316	0.29		P seed development	0	1	AT4G22970
GO:0048608	0.28		P reproductive structure development	0	1	AT4G22970
GO:0006259	0.26		P DNA metabolism	0	1	AT2G21790
GO:0044262	0.26		P cellular carbohydrate metabolism	0	1	AT5G43910
GO:0046907	0.26		P intracellular transport	0	1	AT2G45770
GO:0003723	0.26		F RNA binding	0	1	AT3G49130
GO:0051649	0.26		P establishment of cellular localization	0	1	AT2G45770
GO:0051641	0.25		P cellular localization	0	1	AT2G45770
GO:0044434	0.24		C chloroplast part	0	1	AT2G45770
GO:0030529	0.21		C ribonucleoprotein complex	0	1	AT2G45770
GO:0000003	0.2		P reproduction	0	1	AT4G22970
GO:0005198	0.2		F structural molecule activity	0	1	AT2G23830
GO:0044435	0.2		C plastid part	0	1	AT2G45770
GO:0006412	0.16		P protein biosynthesis	0.01	2	AT1G77810 AT1G55790
GO:0031090	0.15		C organelle membrane	0	1	AT3G48850
GO:0009059	0.14		P macromolecule biosynthesis	0.01	2	AT1G77810 AT1G55790
GO:0043228	0.13		C non-membrane-bound organelle	0	1	AT1G76600
GO:0043232	0.13		C intracellular non-membrane-bound organelle	0	1	AT1G76600
GO:0043037	0.12		P translation	0	1	AT1G55790

## Sheet: downregulated
Table S2. Details of GO enrichment analysis for genes differentially expressed during RRS1-PopP2 time course.
Hypergeometric p value less than 0.0001 are highlighted in yellow
GO enrichment	Enrichment fold	p-value	Description	Score	No. of Loci	Loci Names
GO:0009536	3.57	3.66255e-43	C plastid	0.31	142	AT3G24590 AT1G20340 AT1G15980 AT5G57960 AT1G14345 AT5G22640 AT1G51550 AT1G16880 AT5G11480 AT5G51820 AT5G16730 AT1G76100 AT1G45230 AT3G62410 AT1G08550 AT3G18390 AT4G27440 AT5G24165 AT4G02770 AT4G04640 AT5G24314 AT2G28900 AT1G03600 AT1G75460 AT3G21055 AT5G38420 AT3G52750 AT3G14110 AT1G03630 AT1G33810 AT1G30910 AT4G09650 AT5G66530 AT5G19940 AT4G27700 AT2G36990 AT1G52230 AT5G14200 AT5G26742 AT5G43050…
GO:0009507	3.66	2.43875e-42	C chloroplast	0.3	136	AT3G24590 AT1G20340 AT1G15980 AT5G57960 AT1G14345 AT5G22640 AT1G51550 AT1G16880 AT5G11480 AT5G51820 AT5G16730 AT1G76100 AT1G45230 AT3G62410 AT1G08550 AT3G18390 AT4G27440 AT5G24165 AT4G02770 AT4G04640 AT1G03600 AT1G75460 AT3G21055 AT5G38420 AT3G52750 AT3G14110 AT1G03630 AT1G33810 AT1G30910 AT4G09650 AT5G66530 AT5G19940 AT4G27700 AT2G36990 AT1G52230 AT5G26742 AT5G43050 AT1G68890 AT2G29630 AT2G35040…
GO:0044435	7.57	4.85111e-37	C plastid part	0.14	64	AT3G17930 AT1G32060 AT3G24590 AT1G20340 AT1G14345 AT5G22640 AT1G16880 AT5G51820 AT5G38430 AT1G76100 AT5G13720 AT4G17090 AT3G62410 AT1G08550 AT2G02740 AT2G21530 AT4G09020 AT4G27440 AT4G02770 AT4G04640 AT5G24314 AT2G28900 AT1G03600 AT3G09650 AT3G21055 AT5G38420 AT3G52750 AT1G20020 AT5G02160 AT3G14110 AT4G17600 AT1G03630 AT1G33810 AT2G26500 AT4G09650 AT4G27700 AT5G19940 AT1G52230 AT3G56010 AT3G27850…
GO:0044434	8.24	7.46461e-37	C chloroplast part	0.13	60	AT3G56010 AT3G17930 AT1G32060 AT3G24590 AT1G20340 AT3G27850 AT1G51400 AT1G14345 AT5G22640 AT2G45180 AT4G37200 AT1G16880 AT2G04030 AT5G66190 AT4G13590 AT5G42270 AT5G51820 AT3G63160 AT5G38430 AT1G76100 AT5G64040 AT5G13720 AT4G17090 AT3G62410 AT1G74730 AT1G08550 AT2G21530 AT4G09020 AT4G21280 AT1G60950 AT4G27440 AT3G19720 AT4G02770 AT3G17040 AT4G04640 AT5G62720 AT1G03600 AT3G09650 AT3G20320 AT1G54500…
GO:0044444	2.3	2.99026e-28	C cytoplasmic part	0.38	171	AT4G36250 AT3G24590 AT1G20340 AT1G15980 AT5G57960 AT3G17170 AT1G14345 AT5G22640 AT1G51550 AT1G16880 AT5G11480 AT5G51820 AT5G16730 AT1G76100 AT1G45230 AT3G62410 AT1G08550 AT3G18390 AT4G27440 AT5G24165 AT4G02770 AT4G04640 AT5G24314 AT2G28900 AT3G22300 AT1G03600 AT1G75460 AT2G13360 AT3G21055 AT5G38420 AT3G52750 AT3G14110 AT1G03630 AT1G33810 AT1G30910 AT1G11860 AT1G10760 AT2G40840 AT5G14850 AT4G09650…
GO:0044436	8.01	2.90398e-27	C thylakoid part	0.1	45	AT3G56010 AT3G17930 AT1G32060 AT3G24590 AT1G20340 AT3G27850 AT1G51400 AT1G14345 AT5G22640 AT2G45180 AT4G37200 AT1G45474 AT1G16880 AT5G66190 AT5G42270 AT3G63160 AT1G76100 AT5G64040 AT1G08550 AT1G74730 AT2G21530 AT4G21280 AT4G27440 AT4G02770 AT4G04640 AT2G06520 AT1G03600 AT1G54500 AT3G21055 AT1G20020 AT5G02160 AT3G47070 AT3G14110 AT4G17600 AT1G03630 AT1G33810 AT3G50820 AT2G26500 AT4G20360 AT4G09650…
GO:0009535	9.13	3.61845e-27	C thylakoid membrane (sensu Viridiplantae)	0.09	41	AT3G56010 AT3G17930 AT1G32060 AT3G24590 AT3G27850 AT1G51400 AT1G14345 AT5G22640 AT2G45180 AT4G37200 AT1G16880 AT5G66190 AT5G42270 AT3G63160 AT5G64040 AT1G08550 AT1G74730 AT2G21530 AT4G21280 AT4G27440 AT4G02770 AT4G04640 AT1G03600 AT1G54500 AT3G21055 AT1G20020 AT5G02160 AT3G47070 AT3G14110 AT4G17600 AT3G50820 AT1G33810 AT1G03630 AT2G26500 AT4G20360 AT4G09650 AT5G52440 AT4G27700 AT1G03130 AT1G52230…
GO:0009579	7.76	1.1427e-26	C thylakoid	0.1	45	AT3G56010 AT3G17930 AT1G32060 AT3G24590 AT1G20340 AT3G27850 AT1G51400 AT1G14345 AT5G22640 AT2G45180 AT4G37200 AT1G45474 AT1G16880 AT5G66190 AT5G42270 AT3G63160 AT1G76100 AT5G64040 AT1G08550 AT1G74730 AT2G21530 AT4G21280 AT4G27440 AT4G02770 AT4G04640 AT2G06520 AT1G03600 AT1G54500 AT3G21055 AT1G20020 AT5G02160 AT3G47070 AT3G14110 AT4G17600 AT1G03630 AT1G33810 AT3G50820 AT2G26500 AT4G20360 AT4G09650…
GO:0042651	8.87	1.16007e-26	C thylakoid membrane	0.09	41	AT3G56010 AT3G17930 AT1G32060 AT3G24590 AT3G27850 AT1G51400 AT1G14345 AT5G22640 AT2G45180 AT4G37200 AT1G16880 AT5G66190 AT5G42270 AT3G63160 AT5G64040 AT1G08550 AT1G74730 AT2G21530 AT4G21280 AT4G27440 AT4G02770 AT4G04640 AT1G03600 AT1G54500 AT3G21055 AT1G20020 AT5G02160 AT3G47070 AT3G14110 AT4G17600 AT3G50820 AT1G33810 AT1G03630 AT2G26500 AT4G20360 AT4G09650 AT5G52440 AT4G27700 AT1G03130 AT1G52230…
GO:0005737	2.19	1.21806e-26	C cytoplasm	0.39	176	AT4G36250 AT3G24590 AT1G20340 AT1G15980 AT5G57960 AT3G17170 AT1G14345 AT5G22640 AT1G51550 AT1G16880 AT5G11480 AT5G51820 AT5G16730 AT1G76100 AT1G45230 AT3G62410 AT1G08550 AT3G18390 AT4G27440 AT5G24165 AT4G02770 AT4G04640 AT5G24314 AT2G28900 AT3G22300 AT1G03600 AT1G75460 AT2G13360 AT3G21055 AT5G38420 AT3G52750 AT3G14110 AT1G03630 AT1G33810 AT1G30910 AT1G11860 AT1G10760 AT2G40840 AT5G14850 AT4G09650…
GO:0009534	8.21	1.56648e-26	C thylakoid (sensu Viridiplantae)	0.09	43	AT3G56010 AT3G17930 AT1G32060 AT3G24590 AT1G20340 AT3G27850 AT1G51400 AT1G14345 AT5G22640 AT2G45180 AT4G37200 AT1G16880 AT5G66190 AT5G42270 AT3G63160 AT1G76100 AT5G64040 AT1G08550 AT1G74730 AT2G21530 AT4G21280 AT4G27440 AT4G02770 AT4G04640 AT1G03600 AT1G54500 AT3G21055 AT1G20020 AT5G02160 AT3G47070 AT3G14110 AT4G17600 AT1G03630 AT1G33810 AT3G50820 AT2G26500 AT4G20360 AT4G09650 AT5G52440 AT4G27700…
GO:0031976	8.21	1.56648e-26	C plastid thylakoid	0.09	43	AT3G56010 AT3G17930 AT1G32060 AT3G24590 AT1G20340 AT3G27850 AT1G51400 AT1G14345 AT5G22640 AT2G45180 AT4G37200 AT1G16880 AT5G66190 AT5G42270 AT3G63160 AT1G76100 AT5G64040 AT1G08550 AT1G74730 AT2G21530 AT4G21280 AT4G27440 AT4G02770 AT4G04640 AT1G03600 AT1G54500 AT3G21055 AT1G20020 AT5G02160 AT3G47070 AT3G14110 AT4G17600 AT1G03630 AT1G33810 AT3G50820 AT2G26500 AT4G20360 AT4G09650 AT5G52440 AT4G27700…
GO:0031984	8.16	2.03237e-26	C organelle subcompartment	0.09	43	AT3G56010 AT3G17930 AT1G32060 AT3G24590 AT1G20340 AT3G27850 AT1G51400 AT1G14345 AT5G22640 AT2G45180 AT4G37200 AT1G16880 AT5G66190 AT5G42270 AT3G63160 AT1G76100 AT5G64040 AT1G08550 AT1G74730 AT2G21530 AT4G21280 AT4G27440 AT4G02770 AT4G04640 AT1G03600 AT1G54500 AT3G21055 AT1G20020 AT5G02160 AT3G47070 AT3G14110 AT4G17600 AT1G03630 AT1G33810 AT3G50820 AT2G26500 AT4G20360 AT4G09650 AT5G52440 AT4G27700…
GO:0031090	4.26	6.64429e-18	C organelle membrane	0.11	50	AT3G56010 AT3G17930 AT1G32060 AT3G24590 AT3G27850 AT1G51400 AT1G14345 AT5G22640 AT2G45180 AT4G37200 AT1G16880 AT5G66190 AT4G13590 AT5G42270 AT3G63160 AT5G64040 AT5G13720 AT1G08550 AT1G74730 AT2G21530 AT4G21280 AT4G27440 AT3G19720 AT4G02770 AT4G04640 AT2G28900 AT5G62720 AT1G03600 AT3G20320 AT1G54500 AT3G21055 AT1G20020 AT5G02160 AT3G47070 AT3G14110 AT4G17600 AT1G03630 AT3G50820 AT1G33810 AT2G26500…
GO:0043231	1.78	2.4304e-17	C intracellular membrane-bound organelle	0.4	181	AT4G36250 AT3G24590 AT1G20340 AT1G15980 AT5G57960 AT1G14345 AT1G09530 AT5G22640 AT1G51550 AT1G16880 AT5G11480 AT1G49010 AT5G51820 AT5G16730 AT1G76100 AT1G45230 AT3G62410 AT1G08550 AT3G18390 AT4G27440 AT5G24165 AT4G02770 AT4G04640 AT5G24314 AT2G28900 AT3G22300 AT1G03600 AT1G75460 AT2G13360 AT3G21055 AT5G38420 AT3G52750 AT3G14110 AT1G03630 AT1G33810 AT1G30910 AT1G11860 AT1G10760 AT5G14850 AT4G09650…
GO:0043227	1.78	2.47245e-17	C membrane-bound organelle	0.4	181	AT4G36250 AT3G24590 AT1G20340 AT1G15980 AT5G57960 AT1G14345 AT1G09530 AT5G22640 AT1G51550 AT1G16880 AT5G11480 AT1G49010 AT5G51820 AT5G16730 AT1G76100 AT1G45230 AT3G62410 AT1G08550 AT3G18390 AT4G27440 AT5G24165 AT4G02770 AT4G04640 AT5G24314 AT2G28900 AT3G22300 AT1G03600 AT1G75460 AT2G13360 AT3G21055 AT5G38420 AT3G52750 AT3G14110 AT1G03630 AT1G33810 AT1G30910 AT1G11860 AT1G10760 AT5G14850 AT4G09650…
GO:0044446	2.84	8.43807e-17	C intracellular organelle part	0.17	77	AT2G28740 AT3G17930 AT1G32060 AT3G24590 AT1G20340 AT1G14345 AT5G22640 AT1G16880 AT5G10470 AT5G51820 AT5G38430 AT1G76100 AT5G13720 AT4G17090 AT3G62410 AT1G08550 AT2G02740 AT2G21530 AT4G09020 AT4G27440 AT4G02770 AT4G04640 AT5G24314 AT2G28900 AT2G06520 AT3G22300 AT1G03600 AT3G09650 AT3G21055 AT5G38420 AT3G52750 AT1G20020 AT5G02160 AT4G17600 AT3G14110 AT1G03630 AT1G33810 AT2G26500 AT2G36830 AT5G14850…
GO:0044422	2.84	8.43807e-17	C organelle part	0.17	77	AT2G28740 AT3G17930 AT1G32060 AT3G24590 AT1G20340 AT1G14345 AT5G22640 AT1G16880 AT5G10470 AT5G51820 AT5G38430 AT1G76100 AT5G13720 AT4G17090 AT3G62410 AT1G08550 AT2G02740 AT2G21530 AT4G09020 AT4G27440 AT4G02770 AT4G04640 AT5G24314 AT2G28900 AT2G06520 AT3G22300 AT1G03600 AT3G09650 AT3G21055 AT5G38420 AT3G52750 AT1G20020 AT5G02160 AT4G17600 AT3G14110 AT1G03630 AT1G33810 AT2G26500 AT2G36830 AT5G14850…
GO:0043226	1.72	2.34721e-16	C organelle	0.41	187	AT4G36250 AT3G24590 AT1G20340 AT1G15980 AT5G57960 AT3G17170 AT1G14345 AT1G09530 AT5G22640 AT1G51550 AT1G16880 AT5G11480 AT1G49010 AT5G51820 AT5G16730 AT1G76100 AT1G45230 AT3G62410 AT1G08550 AT3G18390 AT4G27440 AT5G24165 AT4G02770 AT4G04640 AT5G24314 AT2G28900 AT3G22300 AT1G03600 AT1G75460 AT2G13360 AT3G21055 AT5G38420 AT3G52750 AT3G14110 AT1G03630 AT1G33810 AT1G30910 AT1G11860 AT1G10760 AT5G14850…
GO:0043229	1.72	2.34721e-16	C intracellular organelle	0.41	187	AT4G36250 AT3G24590 AT1G20340 AT1G15980 AT5G57960 AT3G17170 AT1G14345 AT1G09530 AT5G22640 AT1G51550 AT1G16880 AT5G11480 AT1G49010 AT5G51820 AT5G16730 AT1G76100 AT1G45230 AT3G62410 AT1G08550 AT3G18390 AT4G27440 AT5G24165 AT4G02770 AT4G04640 AT5G24314 AT2G28900 AT3G22300 AT1G03600 AT1G75460 AT2G13360 AT3G21055 AT5G38420 AT3G52750 AT3G14110 AT1G03630 AT1G33810 AT1G30910 AT1G11860 AT1G10760 AT5G14850…
GO:0044424	1.63	1.04853e-14	C intracellular part	0.43	194	AT4G36250 AT3G24590 AT1G20340 AT1G15980 AT5G57960 AT3G17170 AT1G14345 AT1G09530 AT5G22640 AT1G51550 AT1G16880 AT5G11480 AT1G49010 AT5G51820 AT5G16730 AT1G76100 AT1G45230 AT3G62410 AT1G08550 AT3G18390 AT4G27440 AT5G24165 AT4G02770 AT4G04640 AT5G24314 AT2G28900 AT3G22300 AT1G03600 AT1G75460 AT2G13360 AT3G21055 AT5G38420 AT3G52750 AT3G14110 AT1G03630 AT1G33810 AT1G30910 AT1G11860 AT1G10760 AT2G40840…
GO:0005622	1.58	8.39925e-14	C intracellular	0.44	199	AT4G36250 AT3G24590 AT1G20340 AT1G15980 AT5G57960 AT1G68520 AT3G17170 AT1G14345 AT1G09530 AT5G22640 AT1G51550 AT1G16880 AT5G11480 AT3G16100 AT1G49010 AT5G51820 AT5G16730 AT1G76100 AT1G45230 AT3G62410 AT1G08550 AT3G18390 AT4G27440 AT5G24165 AT4G02770 AT4G04640 AT5G24314 AT2G28900 AT3G22300 AT1G03600 AT1G75460 AT2G13360 AT3G21055 AT5G38420 AT3G52750 AT3G14110 AT1G03630 AT1G33810 AT1G30910 AT1G11860…
GO:0009521	11.72	3.64317e-10	C photosystem	0.03	12	AT2G06520 AT3G50820 AT1G03600 AT5G64040 AT1G51400 AT1G08550 AT1G45474 AT3G21055 AT4G21280 AT1G03130 AT1G52230 AT4G02770
GO:0009532	6.44	1.34896e-08	C plastid stroma	0.03	15	AT5G51820 AT5G38430 AT4G17090 AT3G27850 AT3G62410 AT1G21600 AT2G02740 AT3G09650 AT2G04030 AT5G38420 AT1G60950 AT3G52750 AT5G66190 AT1G20020 AT5G24314
GO:0042440	7.99	3.45438e-08	P pigment metabolism	0.03	12	AT5G17230 AT3G14110 AT1G03630 AT1G19670 AT1G08550 AT1G09530 AT1G31800 AT3G53130 AT4G27440 AT4G37000 AT2G32950 AT5G13930
GO:0009570	8.76	4.81646e-08	C chloroplast stroma	0.02	11	AT5G51820 AT5G38430 AT4G17090 AT3G62410 AT3G09650 AT2G04030 AT5G38420 AT1G60950 AT5G66190 AT3G52750 AT1G20020
GO:0005982	15.7	2.13387e-07	P starch metabolism	0.02	7	AT5G51820 AT1G69830 AT4G09020 AT4G17090 AT1G10760 AT2G40840 AT5G26570
GO:0031977	7.79	2.24968e-06	C thylakoid lumen	0.02	9	AT1G76100 AT3G50820 AT1G03600 AT5G64040 AT1G20340 AT1G51400 AT1G08550 AT3G21055 AT4G21280
GO:0009543	7.79	2.24968e-06	C thylakoid lumen (sensu Viridiplantae)	0.02	9	AT1G76100 AT3G50820 AT1G03600 AT5G64040 AT1G20340 AT1G51400 AT1G08550 AT3G21055 AT4G21280
GO:0031978	7.79	2.24968e-06	C plastid thylakoid lumen	0.02	9	AT1G76100 AT3G50820 AT1G03600 AT5G64040 AT1G20340 AT1G51400 AT1G08550 AT3G21055 AT4G21280
GO:0009526	6.51	3.25023e-06	C plastid envelope	0.02	10	AT5G62720 AT3G63160 AT3G14110 AT2G28900 AT5G13720 AT3G20320 AT5G19940 AT3G19720 AT3G17040 AT4G13590
GO:0009523	9.86	6.16452e-06	C photosystem II	0.02	7	AT2G06520 AT4G21280 AT3G50820 AT3G21055 AT1G03600 AT1G51400 AT1G08550
GO:0015979	5.37	6.99704e-06	P photosynthesis	0.02	11	AT2G06520 AT3G53920 AT3G50820 AT5G64040 AT3G62410 AT1G45474 AT1G03130 AT1G60950 AT1G52230 AT4G02770 AT1G68890
GO:0009941	6.57	9.41063e-06	C chloroplast envelope	0.02	9	AT5G62720 AT3G63160 AT3G14110 AT5G13720 AT3G20320 AT5G19940 AT3G17040 AT4G13590 AT3G19720
GO:0015994	10.09	2.51081e-05	P chlorophyll metabolism	0.01	6	AT3G14110 AT1G03630 AT4G27440 AT1G19670 AT4G37000 AT1G08550
GO:0009416	3.19	3.07767e-05	P response to light stimulus	0.04	17	AT1G20340 AT1G05200 AT5G58140 AT1G51400 AT5G11060 AT1G09530 AT2G04030 AT2G32950 AT4G25050 AT5G44110 AT3G50820 AT3G62410 AT5G04140 AT1G60950 AT2G44680 AT5G13930 AT4G13770
GO:0009314	3.13	3.87666e-05	P response to radiation	0.04	17	AT1G20340 AT1G05200 AT5G58140 AT1G51400 AT5G11060 AT1G09530 AT2G04030 AT2G32950 AT4G25050 AT5G44110 AT3G50820 AT3G62410 AT5G04140 AT1G60950 AT2G44680 AT5G13930 AT4G13770
GO:0044264	4.88	4.16947e-05	P cellular polysaccharide metabolism	0.02	10	AT1G68560 AT5G51820 AT4G17090 AT1G10760 AT2G40840 AT4G09020 AT1G69830 AT2G32540 AT2G32530 AT5G26570
GO:0005976	4.59	7.09438e-05	P polysaccharide metabolism	0.02	10	AT1G68560 AT5G51820 AT4G17090 AT1G10760 AT2G40840 AT4G09020 AT1G69830 AT2G32540 AT2G32530 AT5G26570
GO:0042170	6.84	7.1841e-05	C plastid membrane	0.02	7	AT5G62720 AT3G20320 AT3G63160 AT2G28900 AT5G13720 AT3G19720 AT4G13590
GO:0046148	5.89	0.000186803	P pigment biosynthesis	0.02	7	AT5G17230 AT3G53130 AT1G31800 AT3G14110 AT1G03630 AT4G27440 AT5G13930
GO:0019748	2.81	0.000225432	P secondary metabolism	0.04	16	AT5G17230 AT1G09530 AT3G19450 AT1G31800 AT3G53130 AT2G22990 AT2G32950 AT3G14110 AT1G03630 AT1G19670 AT2G02400 AT1G08550 AT4G27440 AT4G37000 AT5G13930 AT4G13770
GO:0031969	6.61	0.000286881	C chloroplast membrane	0.01	6	AT5G62720 AT3G20320 AT3G63160 AT5G13720 AT3G19720 AT4G13590
GO:0006778	6.06	0.000462254	P porphyrin metabolism	0.01	6	AT3G14110 AT1G03630 AT4G27440 AT1G19670 AT4G37000 AT1G08550
GO:0006073	4.76	0.000687517	P glucan metabolism	0.02	7	AT5G51820 AT1G69830 AT4G09020 AT4G17090 AT1G10760 AT2G40840 AT5G26570
GO:0005618	3.03	0.000696923	C cell wall	0.03	12	AT1G68560 AT3G14310 AT4G02330 AT5G53370 AT4G18030 AT3G24480 AT3G29090 AT3G28200 AT5G09760 AT5G44130 AT4G38770 AT3G45970
GO:0030312	2.98	0.000805105	C external encapsulating structure	0.03	12	AT1G68560 AT3G14310 AT4G02330 AT5G53370 AT4G18030 AT3G24480 AT3G29090 AT3G28200 AT5G09760 AT5G44130 AT4G38770 AT3G45970
GO:0016108	8.97	0.000952947	P tetraterpenoid metabolism	0.01	4	AT5G17230 AT3G53130 AT1G31800 AT1G08550
GO:0016116	8.97	0.000952947	P carotenoid metabolism	0.01	4	AT5G17230 AT3G53130 AT1G31800 AT1G08550
GO:0016052	4.16	0.00153512	P carbohydrate catabolism	0.02	7	AT1G68560 AT1G69830 AT4G09020 AT4G17090 AT1G10760 AT2G40840 AT5G26570
GO:0044275	4.16	0.00153512	P cellular carbohydrate catabolism	0.02	7	AT1G68560 AT1G69830 AT4G09020 AT4G17090 AT1G10760 AT2G40840 AT5G26570
GO:0016491	1.68	0.00238177	F oxidoreductase activity	0.08	34	AT3G07690 AT5G53580 AT4G36250 AT4G39330 AT1G20340 AT3G19450 AT4G37200 AT5G66190 AT5G11330 AT2G02400 AT1G08550 AT5G04140 AT3G62950 AT3G28200 AT1G60950 AT4G27440 AT4G37000 AT4G13770 AT2G29320 AT3G14415 AT1G64500 AT3G53130 AT1G20020 AT4G33670 AT1G21350 AT2G45970 AT3G50820 AT1G03630 AT2G26500 AT4G09670 AT5G24155 AT5G14200 AT1G49670 AT3G16250
GO:0009706	6.92	0.00256245	C chloroplast inner membrane	0.01	4	AT5G62720 AT3G20320 AT5G13720 AT4G13590
GO:0009528	6.55	0.00314952	C plastid inner membrane	0.01	4	AT5G62720 AT3G20320 AT5G13720 AT4G13590
GO:0009657	4.81	0.00384784	P plastid organization and biogenesis	0.01	5	AT3G62910 AT1G42550 AT3G19720 AT3G17040 AT5G58140
GO:0006519	2.13	0.00392558	P amino acid and derivative metabolism	0.04	16	AT4G38220 AT3G02020 AT2G29690 AT3G04940 AT1G09530 AT3G19450 AT5G14060 AT2G22990 AT2G32950 AT5G26780 AT4G04350 AT1G11860 AT2G02400 AT5G14200 AT2G04842 AT5G13930
GO:0009628	1.54	0.0041785	P response to abiotic stimulus	0.09	41	AT2G28740 AT1G20340 AT1G51400 AT2G38330 AT1G09530 AT2G04030 AT1G49010 AT5G51820 AT3G46970 AT3G23700 AT4G17090 AT3G62410 AT1G08550 AT1G63440 AT5G04140 AT3G28200 AT1G60950 AT3G10520 AT5G08590 AT2G18300 AT4G13770 AT2G28900 AT1G05200 AT5G58140 AT5G11060 AT5G11270 AT5G61420 AT2G32950 AT4G25050 AT3G14110 AT3G50820 AT5G44110 AT1G10760 AT5G23570 AT2G37170 AT2G36830 AT5G19140 AT4G22200 AT1G06460 AT2G44680…
GO:0009658	5.91	0.00458588	P chloroplast organization and biogenesis	0.01	4	AT3G62910 AT1G42550 AT3G19720 AT5G58140
GO:0019684	4.59	0.00469988	P photosynthesis, light reaction	0.01	5	AT1G45474 AT3G50820 AT1G60950 AT5G64040 AT1G68890
GO:0016117	8.65	0.00476902	P carotenoid biosynthesis	0.01	3	AT5G17230 AT3G53130 AT1G31800
GO:0016109	8.65	0.00476902	P tetraterpenoid biosynthesis	0.01	3	AT5G17230 AT3G53130 AT1G31800
GO:0044262	2.14	0.00656268	P cellular carbohydrate metabolism	0.03	14	AT1G68560 AT5G51820 AT3G53920 AT4G17090 AT1G10760 AT3G62410 AT2G40840 AT4G09020 AT1G69830 AT5G66530 AT2G32540 AT2G32530 AT5G26570 AT4G13770
GO:0005215	1.6	0.0066184	F transporter activity	0.07	32	AT3G17430 AT2G28900 AT5G64840 AT1G05200 AT4G27730 AT2G38330 AT1G69850 AT1G10970 AT3G20320 AT5G46110 AT3G26520 AT3G19930 AT5G46050 AT4G25050 AT1G23080 AT1G11260 AT3G51600 AT5G44110 AT5G61520 AT2G36830 AT2G37170 AT5G57110 AT5G06530 AT4G09650 AT4G22200 AT1G63440 AT5G52440 AT5G14460 AT1G68570 AT4G16370 AT5G22830 AT3G10520
GO:0042545	3.56	0.00697701	P cell wall modification	0.01	6	AT3G29090 AT3G14310 AT5G09760 AT3G03220 AT5G53370 AT3G45970
GO:0006118	1.87	0.0073068	P electron transport	0.04	19	AT3G14415 AT4G12320 AT1G20340 AT1G64500 AT1G54500 AT5G66190 AT3G56060 AT5G11330 AT1G20020 AT1G21350 AT1G76100 AT3G50820 AT2G26500 AT5G64040 AT1G50560 AT3G62950 AT4G09670 AT1G60950 AT3G16250
GO:0009527	7.27	0.00785499	C plastid outer membrane	0.01	3	AT3G63160 AT2G28900 AT3G19720
GO:0030599	3.98	0.00850229	F pectinesterase activity	0.01	5	AT3G29090 AT3G14310 AT5G09760 AT4G02330 AT5G53370
GO:0009055	2.77	0.0088396	F electron carrier activity	0.02	8	AT1G03630 AT2G26500 AT1G20340 AT5G66190 AT1G60950 AT1G20020 AT1G21350 AT3G16250
GO:0009411	4.84	0.00928736	P response to UV	0.01	4	AT1G20340 AT1G51400 AT4G13770 AT5G13930
GO:0009505	2.71	0.0100495	C cell wall (sensu Magnoliophyta)	0.02	8	AT1G68560 AT4G18030 AT3G24480 AT3G29090 AT5G09760 AT3G28200 AT5G44130 AT3G45970
GO:0009793	2.17	0.0103247	P embryonic development (sensu Magnoliophyta)	0.03	12	AT2G15890 AT5G63420 AT5G22640 AT3G18390 AT1G30610 AT2G04030 AT2G04842 AT5G26742 AT5G57930 AT1G23080 AT4G04350 AT1G12770
GO:0031974	2.07	0.0111378	C membrane-enclosed lumen	0.03	13	AT3G22300 AT1G76100 AT4G02980 AT3G50820 AT1G03600 AT5G64040 AT1G20340 AT1G51400 AT1G08550 AT3G55605 AT3G21055 AT4G21280 AT2G39250
GO:0043233	2.07	0.0111378	C organelle lumen	0.03	13	AT3G22300 AT1G76100 AT4G02980 AT3G50820 AT1G03600 AT5G64040 AT1G20340 AT1G51400 AT1G08550 AT3G55605 AT3G21055 AT4G21280 AT2G39250
GO:0006091	1.67	0.0123024	P generation of precursor metabolites and energy	0.05	23	AT3G14415 AT4G12320 AT1G20340 AT1G64500 AT1G54500 AT1G45474 AT5G66190 AT3G56060 AT1G20020 AT5G11330 AT1G21350 AT1G76100 AT3G50820 AT5G64040 AT2G26500 AT1G50560 AT4G09650 AT3G62950 AT4G09670 AT1G60950 AT4G04640 AT3G16250 AT1G68890
GO:0009110	4.4	0.0128996	P vitamin biosynthesis	0.01	4	AT2G29630 AT4G33670 AT5G54770 AT1G68890
GO:0045941	6.06	0.0130496	P positive regulation of transcription	0.01	3	AT2G36990 AT5G44190 AT1G21600
GO:0004185	4.33	0.0137152	F serine carboxypeptidase activity	0.01	4	AT2G22990 AT2G24280 AT2G22980 AT4G30810
GO:0016614	3.08	0.0137314	F oxidoreductase activity, acting on CH-OH group of donors	0.01	6	AT3G07690 AT3G14415 AT5G53580 AT5G14200 AT4G33670 AT3G19450
GO:0045935	5.86	0.014274	P positive regulation of nucleobase, nucleoside, nucleotide and nucleic acid metabolism	0.01	3	AT2G36990 AT5G44190 AT1G21600
GO:0005975	1.7	0.0155475	P carbohydrate metabolism	0.04	20	AT5G01260 AT3G06510 AT1G09010 AT5G26570 AT5G51820 AT1G68560 AT3G53920 AT4G17090 AT3G62410 AT1G10760 AT3G61490 AT2G40840 AT1G69830 AT4G09020 AT5G11720 AT5G66530 AT2G32540 AT2G32530 AT4G13770 AT3G13750
GO:0004180	4.11	0.0163556	F carboxypeptidase activity	0.01	4	AT2G22990 AT2G24280 AT2G22980 AT4G30810
GO:0009790	2.02	0.0169616	P embryonic development	0.03	12	AT2G15890 AT5G63420 AT5G22640 AT3G18390 AT1G30610 AT2G04030 AT2G04842 AT5G26742 AT5G57930 AT1G23080 AT4G04350 AT1G12770
GO:0048316	2.01	0.0179761	P seed development	0.03	12	AT2G15890 AT5G63420 AT5G22640 AT3G18390 AT1G30610 AT2G04030 AT2G04842 AT5G26742 AT5G57930 AT1G23080 AT4G04350 AT1G12770
GO:0048608	1.99	0.0190354	P reproductive structure development	0.03	12	AT2G15890 AT5G63420 AT5G22640 AT3G18390 AT1G30610 AT2G04030 AT2G04842 AT5G26742 AT5G57930 AT1G23080 AT4G04350 AT1G12770
GO:0009698	2.86	0.0190685	P phenylpropanoid metabolism	0.01	6	AT2G22990 AT2G02400 AT2G32950 AT1G09530 AT5G13930 AT3G19450
GO:0043285	2.15	0.0194708	P biopolymer catabolism	0.02	10	AT1G68560 AT1G68290 AT4G17090 AT1G10760 AT2G40840 AT4G09020 AT1G69830 AT1G51550 AT5G05560 AT5G26570
GO:0016616	3.19	0.0207297	F oxidoreductase activity, acting on the CH-OH group of donors, NAD or NADP as acceptor	0.01	5	AT3G07690 AT5G53580 AT5G14200 AT4G33670 AT3G19450
GO:0051186	2.22	0.0212089	P cofactor metabolism	0.02	9	AT3G14110 AT1G03630 AT1G19670 AT1G08550 AT4G09650 AT4G27440 AT4G37000 AT4G04640 AT1G68890
GO:0006352	5.05	0.0213456	P transcription initiation	0.01	3	AT1G64860 AT3G53920 AT2G36990
GO:0009069	5.05	0.0213456	P serine family amino acid metabolism	0.01	3	AT1G11860 AT3G04940 AT5G26780
GO:0006857	3.73	0.0225389	P oligopeptide transport	0.01	4	AT1G68570 AT4G16370 AT4G27730 AT5G46050
GO:0046483	2.51	0.0225829	P heterocycle metabolism	0.02	7	AT3G14110 AT1G03630 AT4G27440 AT1G19670 AT2G29690 AT4G37000 AT1G08550
GO:0031325	4.91	0.0229511	P positive regulation of cellular metabolism	0.01	3	AT2G36990 AT5G44190 AT1G21600
GO:0005372	4.91	0.0229511	F water transporter activity	0.01	3	AT3G26520 AT2G36830 AT2G37170
GO:0015250	4.91	0.0229511	F water channel activity	0.01	3	AT3G26520 AT2G36830 AT2G37170
GO:0008236	2.49	0.0232313	F serine-type peptidase activity	0.02	7	AT2G22990 AT2G24280 AT2G22980 AT4G30810 AT5G67360 AT5G59130 AT1G20160
GO:0015833	3.67	0.0236898	P peptide transport	0.01	4	AT1G68570 AT4G16370 AT4G27730 AT5G46050
GO:0006725	2.04	0.0266351	P aromatic compound metabolism	0.02	10	AT5G38520 AT2G29690 AT2G02400 AT1G09530 AT2G47630 AT3G19450 AT1G52510 AT2G22990 AT2G32950 AT5G13930
GO:0016830	2.97	0.027176	F carbon-carbon lyase activity	0.01	5	AT5G38430 AT5G38420 AT2G29690 AT3G56060 AT1G68890
GO:0006520	2.02	0.028268	P amino acid metabolism	0.02	10	AT4G38220 AT3G02020 AT1G11860 AT2G29690 AT3G04940 AT5G14060 AT5G14200 AT2G04842 AT5G26780 AT4G04350
GO:0006869	2.88	0.0302881	P lipid transport	0.01	5	AT4G00165 AT3G51600 AT2G45180 AT1G62510 AT3G22120
GO:0008643	3.32	0.0327366	P carbohydrate transport	0.01	4	AT1G11260 AT5G46110 AT5G61520 AT3G19930
GO:0008289	2.51	0.0336426	F lipid binding	0.01	6	AT4G00165 AT3G20320 AT2G45180 AT2G38530 AT1G62510 AT3G22120
GO:0042364	4.22	0.0339213	P water-soluble vitamin biosynthesis	0.01	3	AT2G29630 AT4G33670 AT5G54770
GO:0008233	1.66	0.0341111	F peptidase activity	0.04	16	AT1G29090 AT3G24590 AT3G45310 AT1G75460 AT1G02300 AT5G10760 AT4G30810 AT5G37540 AT2G22990 AT5G42270 AT2G24280 AT2G22980 AT3G18490 AT1G20160 AT5G59130 AT5G67360
GO:0051188	2.49	0.0346166	P cofactor biosynthesis	0.01	6	AT3G14110 AT1G03630 AT4G27440 AT4G04640 AT4G09650 AT1G68890
GO:0031968	4.13	0.0359706	C organelle outer membrane	0.01	3	AT3G63160 AT2G28900 AT3G19720
GO:0009893	4.13	0.0359706	P positive regulation of metabolism	0.01	3	AT2G36990 AT5G44190 AT1G21600
GO:0031975	1.93	0.0361699	C envelope	0.02	10	AT5G62720 AT3G63160 AT3G14110 AT2G28900 AT5G13720 AT3G20320 AT5G19940 AT3G19720 AT3G17040 AT4G13590
GO:0031967	1.93	0.0361699	C organelle envelope	0.02	10	AT5G62720 AT3G63160 AT3G14110 AT2G28900 AT5G13720 AT3G20320 AT5G19940 AT3G19720 AT3G17040 AT4G13590
GO:0006779	4.04	0.0380822	P porphyrin biosynthesis	0.01	3	AT3G14110 AT1G03630 AT4G27440
GO:0004553	1.84	0.0392941	F hydrolase activity, hydrolyzing O-glycosyl compounds	0.02	11	AT1G68560 AT4G17090 AT3G61490 AT5G20250 AT3G06510 AT4G09020 AT1G69830 AT1G09010 AT5G11720 AT5G43710 AT3G13750
GO:0006508	1.56	0.0435145	P proteolysis	0.04	18	AT4G38220 AT1G29090 AT3G24590 AT3G45310 AT1G75460 AT5G10760 AT1G51550 AT2G22990 AT5G05560 AT2G22980 AT3G18490 AT1G20160 AT5G59130 AT5G67360 AT1G02300 AT4G30810 AT5G37540 AT2G24280
GO:0019867	3.78	0.0447867	C outer membrane	0.01	3	AT3G63160 AT2G28900 AT3G19720
GO:0043119	2.95	0.0469595	P positive regulation of physiological process	0.01	4	AT2G36990 AT5G44190 AT2G44680 AT1G21600
GO:0016051	2.13	0.047945	P carbohydrate biosynthesis	0.02	7	AT5G51820 AT3G53920 AT2G32540 AT2G32530 AT4G17090 AT3G62410 AT4G13770
GO:0006575	2.1	0.0511938	P amino acid derivative metabolism	0.02	7	AT2G22990 AT2G29690 AT2G02400 AT2G32950 AT1G09530 AT5G13930 AT3G19450
GO:0009624	3.56	0.0520351	P response to nematode	0.01	3	AT5G64840 AT5G57110 AT1G69850
GO:0015268	2.48	0.0520699	F alpha-type channel activity	0.01	5	AT4G22200 AT3G26520 AT1G05200 AT2G36830 AT2G37170
GO:0015267	2.46	0.0535751	F channel or pore class transporter activity	0.01	5	AT4G22200 AT3G26520 AT1G05200 AT2G36830 AT2G37170
GO:0016096	2.82	0.0542205	P polyisoprenoid metabolism	0.01	4	AT5G17230 AT3G53130 AT1G31800 AT1G08550
GO:0006721	2.82	0.0542205	P terpenoid metabolism	0.01	4	AT5G17230 AT3G53130 AT1G31800 AT1G08550
GO:0008238	2.78	0.0561253	F exopeptidase activity	0.01	4	AT2G22990 AT2G24280 AT2G22980 AT4G30810
GO:0042214	2.78	0.0561253	P terpene metabolism	0.01	4	AT5G17230 AT3G53130 AT1G31800 AT1G08550
GO:0006766	2.75	0.0580659	P vitamin metabolism	0.01	4	AT2G29630 AT4G33670 AT5G54770 AT1G68890
GO:0016811	3.36	0.0598117	F hydrolase activity, acting on carbon-nitrogen (but not peptide) bonds, in linear amides	0.01	3	AT4G38220 AT2G38010 AT4G37550
GO:0009753	2.37	0.061477	P response to jasmonic acid stimulus	0.01	5	AT5G61420 AT5G11270 AT2G28900 AT1G49010 AT5G13930
GO:0015082	3.3	0.0625181	F di-, tri-valent inorganic cation transporter activity	0.01	3	AT1G10970 AT5G22830 AT5G57110
GO:0009812	3.3	0.0625181	P flavonoid metabolism	0.01	3	AT2G32950 AT1G09530 AT5G13930
GO:0009613	1.88	0.0656325	P response to pest, pathogen or parasite	0.02	8	AT5G61420 AT5G11270 AT2G28900 AT5G45260 AT1G49010 AT4G37000 AT5G23570 AT5G13930
GO:0009308	1.73	0.0676982	P amine metabolism	0.02	10	AT4G38220 AT3G02020 AT1G11860 AT2G29690 AT3G04940 AT5G14060 AT5G14200 AT2G04842 AT5G26780 AT4G04350
GO:0009241	3.19	0.0680982	P polyisoprenoid biosynthesis	0.01	3	AT5G17230 AT3G53130 AT1G31800
GO:0016114	3.19	0.0680982	P terpenoid biosynthesis	0.01	3	AT5G17230 AT3G53130 AT1G31800
GO:0004289	3.19	0.0680982	F subtilase activity	0.01	3	AT5G67360 AT5G59130 AT1G20160
GO:0005576	1.96	0.0681618	C extracellular region	0.02	7	AT1G68560 AT3G16570 AT2G43550 AT2G43530 AT3G03220 AT5G67360 AT1G20160
GO:0004176	4.66	0.0681671	F ATP-dependent peptidase activity	0	2	AT1G75460 AT5G42270
GO:0051187	4.66	0.0681671	P cofactor catabolism	0	2	AT1G19670 AT4G37000
GO:0010224	4.66	0.0681671	P response to UV-B	0	2	AT1G51400 AT5G13930
GO:0051246	4.66	0.0681671	P regulation of protein metabolism	0	2	AT3G50820 AT3G17040
GO:0016810	2.58	0.0704489	F hydrolase activity, acting on carbon-nitrogen (but not peptide) bonds	0.01	4	AT4G38220 AT2G38010 AT4G37550 AT2G35040
GO:0010035	2.58	0.0704489	P response to inorganic substance	0.01	4	AT1G63440 AT2G04030 AT1G49010 AT5G19140
GO:0016627	3.13	0.0709703	F oxidoreductase activity, acting on the CH-CH group of donors	0.01	3	AT1G03630 AT4G27440 AT4G37000
GO:0046246	3.13	0.0709703	P terpene biosynthesis	0.01	3	AT5G17230 AT3G53130 AT1G31800
GO:0016831	3.13	0.0709703	F carboxy-lyase activity	0.01	3	AT5G38430 AT5G38420 AT1G68890
GO:0008652	2.26	0.0717826	P amino acid biosynthesis	0.01	5	AT3G02020 AT2G29690 AT3G04940 AT5G14200 AT5G14060
GO:0009605	1.76	0.0733367	P response to external stimulus	0.02	9	AT5G51820 AT2G28900 AT5G58140 AT1G51400 AT2G27190 AT5G11270 AT5G61420 AT1G49010 AT5G13930
GO:0051707	1.59	0.0775901	P response to other organism	0.03	12	AT2G28900 AT5G64840 AT5G45260 AT1G10760 AT5G23570 AT5G57110 AT1G69850 AT5G11270 AT5G61420 AT1G49010 AT4G37000 AT5G13930
GO:0004867	4.33	0.0776138	F serine-type endopeptidase inhibitor activity	0	2	AT2G43550 AT2G43530
GO:0008374	4.33	0.0776138	F O-acyltransferase activity	0	2	AT2G22990 AT3G51520
GO:0016485	4.33	0.0776138	P protein processing	0	2	AT5G58140 AT5G26570
GO:0006396	1.89	0.0792067	P RNA processing	0.02	7	AT3G09650 AT1G17760 AT3G17040 AT3G46790 AT3G13740 AT5G23570 AT1G51310
GO:0003899	2.98	0.0799055	F DNA-directed RNA polymerase activity	0.01	3	AT1G64860 AT3G53920 AT2G36990
GO:0005386	1.62	0.0818713	F carrier activity	0.02	11	AT1G11260 AT2G28900 AT5G61520 AT5G57110 AT2G38330 AT4G09650 AT1G63440 AT5G46110 AT3G19930 AT1G23080 AT4G25050
GO:0009814	1.88	0.0821213	P defense response to pathogen, incompatible interaction	0.02	7	AT5G61420 AT5G11270 AT2G28900 AT5G45260 AT1G49010 AT4G37000 AT5G13930
GO:0042829	1.88	0.0821213	P defense response to pathogen	0.02	7	AT5G61420 AT5G11270 AT2G28900 AT5G45260 AT1G49010 AT4G37000 AT5G13930
GO:0042828	1.88	0.0821213	P response to pathogen	0.02	7	AT5G61420 AT5G11270 AT2G28900 AT5G45260 AT1G49010 AT4G37000 AT5G13930
GO:0009629	4.18	0.0824824	P response to gravity	0	2	AT5G51820 AT5G13930
GO:0031326	4.18	0.0824824	P regulation of cellular biosynthesis	0	2	AT3G17040 AT5G13930
GO:0009067	4.18	0.0824824	P aspartate family amino acid biosynthesis	0	2	AT3G02020 AT5G14060
GO:0004194	2.88	0.0861197	F pepsin A activity	0.01	3	AT5G37540 AT5G10760 AT3G18490
GO:0016798	1.6	0.0872798	F hydrolase activity, acting on glycosyl bonds	0.02	11	AT1G68560 AT4G17090 AT3G61490 AT5G20250 AT3G06510 AT4G09020 AT1G69830 AT1G09010 AT5G11720 AT5G43710 AT3G13750
GO:0009057	1.64	0.0873508	P macromolecule catabolism	0.02	10	AT1G68560 AT1G68290 AT4G17090 AT1G10760 AT2G40840 AT4G09020 AT1G69830 AT1G51550 AT5G05560 AT5G26570
GO:0009853	4.04	0.0874419	P photorespiration	0	2	AT5G04140 AT2G13360
GO:0019825	1.84	0.0881337	F oxygen binding	0.02	7	AT3G53130 AT1G31800 AT2G45970 AT4G12320 AT1G13080 AT1G50560 AT4G13770
GO:0051119	2.37	0.0888764	F sugar transporter activity	0.01	4	AT1G11260 AT5G46110 AT5G61520 AT3G19930
GO:0004190	2.79	0.092532	F aspartic-type endopeptidase activity	0.01	3	AT5G37540 AT5G10760 AT3G18490
GO:0016829	1.66	0.0956594	F lyase activity	0.02	9	AT5G38430 AT2G29690 AT3G04940 AT5G38420 AT3G56060 AT5G63180 AT3G58990 AT1G48420 AT1G68890
GO:0043449	2.31	0.0963283	P alkene metabolism	0.01	4	AT5G17230 AT3G53130 AT1G31800 AT1G08550
GO:0010118	3.78	0.0976164	P stomatal movement	0	2	AT2G32950 AT5G58140
GO:0009705	3.78	0.0976164	C vacuolar membrane (sensu Magnoliophyta)	0	2	AT2G36830 AT5G13930
GO:0009861	2.03	0.101382	P jasmonic acid and ethylene-dependent systemic resistance	0.01	5	AT5G61420 AT5G11270 AT2G28900 AT1G49010 AT5G13930
GO:0019001	1.87	0.103377	F guanyl nucleotide binding	0.01	6	AT4G02790 AT2G05830 AT5G11480 AT3G16100 AT3G19720 AT5G57960
GO:0005525	1.87	0.103377	F GTP binding	0.01	6	AT4G02790 AT2G05830 AT5G11480 AT3G16100 AT3G19720 AT5G57960
GO:0009309	2.02	0.103543	P amine biosynthesis	0.01	5	AT3G02020 AT2G29690 AT3G04940 AT5G14200 AT5G14060
GO:0051242	2.63	0.105922	P positive regulation of cellular physiological process	0.01	3	AT2G36990 AT5G44190 AT1G21600
GO:0009639	2.22	0.106703	P response to red or far red light	0.01	4	AT2G04030 AT5G44110 AT2G32950 AT1G09530
GO:0009828	3.56	0.108104	P cell wall loosening (sensu Magnoliophyta)	0	2	AT3G03220 AT3G45970
GO:0009809	3.56	0.108104	P lignin biosynthesis	0	2	AT2G02400 AT3G19450
GO:0048522	2.6	0.109382	P positive regulation of cellular process	0.01	3	AT2G36990 AT5G44190 AT1G21600
GO:0045229	1.83	0.113008	P external encapsulating structure organization and biogenesis	0.01	6	AT3G29090 AT3G14310 AT5G09760 AT3G03220 AT5G53370 AT3G45970
GO:0007047	1.83	0.113008	P cell wall organization and biogenesis	0.01	6	AT3G29090 AT3G14310 AT5G09760 AT3G03220 AT5G53370 AT3G45970
GO:0005941	3.46	0.113456	C unlocalized protein complex	0	2	AT3G07690 AT3G13750
GO:0003723	1.54	0.118399	F RNA binding	0.02	10	AT4G14520 AT5G30510 AT3G23700 AT5G06210 AT3G13740 AT3G09650 AT3G52380 AT5G50250 AT1G60000 AT3G52150
GO:0044265	1.58	0.118474	P cellular macromolecule catabolism	0.02	9	AT1G68560 AT4G17090 AT1G10760 AT2G40840 AT4G09020 AT1G69830 AT1G51550 AT5G05560 AT5G26570
GO:0006163	2.49	0.120018	P purine nucleotide metabolism	0.01	3	AT2G35040 AT4G04640 AT4G09650
GO:0042625	2.49	0.120018	F ATPase activity, coupled to transmembrane movement of ions	0.01	3	AT1G63440 AT5G57110 AT4G09650
GO:0016651	2.49	0.120018	F oxidoreductase activity, acting on NADH or NADPH	0.01	3	AT1G03630 AT5G66190 AT1G20020
GO:0006164	2.49	0.120018	P purine nucleotide biosynthesis	0.01	3	AT2G35040 AT4G04640 AT4G09650
GO:0006397	2.49	0.120018	P mRNA processing	0.01	3	AT3G09650 AT1G17760 AT3G46790
GO:0005794	1.79	0.121029	C Golgi apparatus	0.01	6	AT4G00740 AT1G29790 AT1G19430 AT4G18030 AT5G58140 AT4G37820
GO:0015144	2.11	0.12316	F carbohydrate transporter activity	0.01	4	AT1G11260 AT5G46110 AT5G61520 AT3G19930
GO:0009889	3.27	0.124355	P regulation of biosynthesis	0	2	AT3G17040 AT5G13930
GO:0009827	3.27	0.124355	P cell wall modification (sensu Magnoliophyta)	0	2	AT3G03220 AT3G45970
GO:0009808	3.27	0.124355	P lignin metabolism	0	2	AT2G02400 AT3G19450
GO:0009640	3.27	0.124355	P photomorphogenesis	0	2	AT2G04030 AT2G32950
GO:0009611	1.76	0.127225	P response to wounding	0.01	6	AT5G61420 AT5G11270 AT2G28900 AT1G49010 AT1G51400 AT5G13930
GO:0043450	2.42	0.127312	P alkene biosynthesis	0.01	3	AT5G17230 AT3G53130 AT1G31800
GO:0016835	2.07	0.128873	F carbon-oxygen lyase activity	0.01	4	AT3G04940 AT5G63180 AT3G58990 AT1G68890
GO:0015294	3.19	0.129896	F solute:cation symporter activity	0	2	AT3G19930 AT1G23080
GO:0016620	3.19	0.129896	F oxidoreductase activity, acting on the aldehyde or oxo group of donors, NAD or NADP as acceptor	0	2	AT4G36250 AT2G02400
GO:0016759	3.19	0.129896	F cellulose synthase activity	0	2	AT2G32540 AT2G32530
GO:0006807	1.51	0.129957	P nitrogen compound metabolism	0.02	10	AT4G38220 AT3G02020 AT1G11860 AT2G29690 AT3G04940 AT5G14060 AT5G14200 AT2G04842 AT5G26780 AT4G04350
GO:0006767	2.39	0.131018	P water-soluble vitamin metabolism	0.01	3	AT2G29630 AT4G33670 AT5G54770
GO:0010038	2.39	0.131018	P response to metal ion	0.01	3	AT1G63440 AT1G49010 AT5G19140
GO:0048518	2.05	0.13177	P positive regulation of biological process	0.01	4	AT2G36990 AT5G44190 AT2G44680 AT1G21600
GO:0009914	3.11	0.135493	P hormone transport	0	2	AT1G23080 AT5G13930
GO:0009926	3.11	0.135493	P auxin polar transport	0	2	AT1G23080 AT5G13930
GO:0044271	1.85	0.136116	P nitrogen compound biosynthesis	0.01	5	AT3G02020 AT2G29690 AT3G04940 AT5G14200 AT5G14060
GO:0006720	2	0.140621	P isoprenoid metabolism	0.01	4	AT5G17230 AT3G53130 AT1G31800 AT1G08550
GO:0015935	3.03	0.141143	C small ribosomal subunit	0	2	AT3G22300 AT3G13120
GO:0000271	2.3	0.142355	P polysaccharide biosynthesis	0.01	3	AT5G51820 AT2G32540 AT2G32530
GO:0043284	2.3	0.142355	P biopolymer biosynthesis	0.01	3	AT5G51820 AT2G32540 AT2G32530
GO:0009266	1.62	0.142741	P response to temperature stimulus	0.02	7	AT2G28900 AT2G04030 AT3G23700 AT4G17090 AT1G06460 AT1G10760 AT1G08550
GO:0005516	1.8	0.146171	F calmodulin binding	0.01	5	AT5G53760 AT4G25800 AT5G64040 AT4G23060 AT5G57110
GO:0030508	2.27	0.146204	F thiol-disulfide exchange intermediate activity	0.01	3	AT3G62950 AT4G37200 AT1G64500
GO:0005984	2.95	0.146842	P disaccharide metabolism	0	2	AT4G17090 AT2G40840
GO:0000325	2.95	0.146842	C vacuole (sensu Magnoliophyta)	0	2	AT2G36830 AT5G13930
GO:0015293	2.95	0.146842	F symporter activity	0	2	AT3G19930 AT1G23080
GO:0015405	1.95	0.149701	F P-P-bond-hydrolysis-driven transporter activity	0.01	4	AT2G28900 AT1G63440 AT5G57110 AT4G09650
GO:0003993	2.88	0.152587	F acid phosphatase activity	0	2	AT2G27190 AT5G44020
GO:0015399	1.94	0.152776	F primary active transporter activity	0.01	4	AT2G28900 AT1G63440 AT5G57110 AT4G09650
GO:0008168	1.77	0.153914	F methyltransferase activity	0.01	5	AT3G07670 AT1G11860 AT2G35040 AT5G26780 AT1G51310
GO:0004175	1.65	0.158077	F endopeptidase activity	0.01	6	AT5G37540 AT5G10760 AT3G18490 AT5G67360 AT5G59130 AT1G20160
GO:0043094	2.82	0.158376	P metabolic compound salvage	0	2	AT5G04140 AT2G13360
GO:0015986	2.82	0.158376	P ATP synthesis coupled proton transport	0	2	AT4G04640 AT4G09650
GO:0015985	2.82	0.158376	P energy coupled proton transport, down electrochemical gradient	0	2	AT4G04640 AT4G09650
GO:0004866	2.82	0.158376	F endopeptidase inhibitor activity	0	2	AT2G43550 AT2G43530
GO:0015662	2.82	0.158376	F ATPase activity, coupled to transmembrane movement of ions, phosphorylative mechanism	0	2	AT1G63440 AT5G57110
GO:0016741	1.75	0.159169	F transferase activity, transferring one-carbon groups	0.01	5	AT3G07670 AT1G11860 AT2G35040 AT5G26780 AT1G51310
GO:0006754	2.75	0.164204	P ATP biosynthesis	0	2	AT4G04640 AT4G09650
GO:0046034	2.75	0.164204	P ATP metabolism	0	2	AT4G04640 AT4G09650
GO:0006753	2.75	0.164204	P nucleoside phosphate metabolism	0	2	AT4G04640 AT4G09650
GO:0004857	1.88	0.165313	F enzyme inhibitor activity	0.01	4	AT5G62360 AT2G43550 AT2G43530 AT5G62350
GO:0005759	2.69	0.170071	C mitochondrial matrix	0	2	AT3G22300 AT3G55605
GO:0031980	2.69	0.170071	C mitochondrial lumen	0	2	AT3G22300 AT3G55605
GO:0008135	1.85	0.171716	F translation factor activity, nucleic acid binding	0.01	4	AT1G17220 AT3G62910 AT2G05830 AT4G20360
GO:0045182	1.84	0.174949	F translation regulator activity	0.01	4	AT1G17220 AT3G62910 AT2G05830 AT4G20360
GO:0044432	2.63	0.175971	C endoplasmic reticulum part	0	2	AT4G02980 AT5G14850
GO:0019829	2.58	0.181904	F cation-transporting ATPase activity	0	2	AT5G57110 AT4G09650
GO:0030414	2.52	0.187865	F protease inhibitor activity	0	2	AT2G43550 AT2G43530
GO:0008299	2	0.190572	P isoprenoid biosynthesis	0.01	3	AT5G17230 AT3G53130 AT1G31800
GO:0004252	2	0.190572	F serine-type endopeptidase activity	0.01	3	AT5G67360 AT5G59130 AT1G20160
GO:0005351	2	0.190572	F sugar porter activity	0.01	3	AT1G11260 AT5G61520 AT3G19930
GO:0009642	2.47	0.193853	P response to light intensity	0	2	AT3G50820 AT2G32950
GO:0009206	2.37	0.2059	P purine ribonucleoside triphosphate biosynthesis	0	2	AT4G04640 AT4G09650
GO:0009205	2.37	0.2059	P purine ribonucleoside triphosphate metabolism	0	2	AT4G04640 AT4G09650
GO:0009199	2.37	0.2059	P ribonucleoside triphosphate metabolism	0	2	AT4G04640 AT4G09650
GO:0009201	2.37	0.2059	P ribonucleoside triphosphate biosynthesis	0	2	AT4G04640 AT4G09650
GO:0006066	1.59	0.206553	P alcohol metabolism	0.01	5	AT3G07690 AT1G74210 AT5G66530 AT5G24155 AT3G56060
GO:0016265	1.91	0.207476	P death	0.01	3	AT5G45260 AT5G53760 AT4G37000
GO:0008219	1.91	0.207476	P cell death	0.01	3	AT5G45260 AT5G53760 AT4G37000
GO:0042592	1.71	0.208352	P homeostasis	0.01	4	AT4G22200 AT3G26520 AT1G05200 AT5G63530
GO:0009165	1.87	0.216051	P nucleotide biosynthesis	0.01	3	AT2G35040 AT4G04640 AT4G09650
GO:0017038	2.29	0.218023	P protein import	0	2	AT5G52440 AT2G28900
GO:0009145	2.29	0.218023	P purine nucleoside triphosphate biosynthesis	0	2	AT4G04640 AT4G09650
GO:0009144	2.29	0.218023	P purine nucleoside triphosphate metabolism	0	2	AT4G04640 AT4G09650
GO:0009108	1.85	0.220367	P coenzyme biosynthesis	0.01	3	AT4G04640 AT4G09650 AT1G68890
GO:0043331	4.04	0.221071	P response to dsRNA	0	1	AT5G23570
GO:0031050	4.04	0.221071	P dsRNA fragmentation	0	1	AT5G23570
GO:0006875	2.24	0.224108	P metal ion homeostasis	0	2	AT1G05200 AT5G63530
GO:0009739	1.84	0.224699	P response to gibberellic acid stimulus	0.01	3	AT5G61420 AT1G49010 AT2G36830
GO:0005773	1.84	0.224699	C vacuole	0.01	3	AT2G36830 AT2G24280 AT5G13930
GO:0005694	1.64	0.229207	C chromosome	0.01	4	AT2G28740 AT1G21600 AT5G24314 AT2G02740
GO:0009141	2.2	0.230206	P nucleoside triphosphate metabolism	0	2	AT4G04640 AT4G09650
GO:0006644	2.2	0.230206	P phospholipid metabolism	0	2	AT2G38530 AT5G14850
GO:0009142	2.2	0.230206	P nucleoside triphosphate biosynthesis	0	2	AT4G04640 AT4G09650
GO:0043039	2.2	0.230206	P tRNA aminoacylation	0	2	AT2G04842 AT4G04350
GO:0006418	2.2	0.230206	P tRNA aminoacylation for protein translation	0	2	AT2G04842 AT4G04350
GO:0009066	2.2	0.230206	P aspartate family amino acid metabolism	0	2	AT3G02020 AT5G14060
GO:0043038	2.2	0.230206	P amino acid activation	0	2	AT2G04842 AT4G04350
GO:0009408	1.8	0.233414	P response to heat	0.01	3	AT2G04030 AT1G06460 AT1G08550
GO:0030003	2.16	0.236314	P cation homeostasis	0	2	AT1G05200 AT5G63530
GO:0000313	2.12	0.242431	C organellar ribosome	0	2	AT3G22300 AT3G27850
GO:0016903	2.09	0.248555	F oxidoreductase activity, acting on the aldehyde or oxo group of donors	0	2	AT4G36250 AT2G02400
GO:0009699	1.73	0.251015	P phenylpropanoid biosynthesis	0.01	3	AT2G02400 AT5G13930 AT3G19450
GO:0046873	1.73	0.251015	F metal ion transporter activity	0.01	3	AT1G10970 AT5G22830 AT5G57110
GO:0019438	1.56	0.254153	P aromatic compound biosynthesis	0.01	4	AT2G29690 AT2G02400 AT5G13930 AT3G19450
GO:0004812	2.05	0.254683	F aminoacyl-tRNA ligase activity	0	2	AT2G04842 AT4G04350
GO:0016875	2.05	0.254683	F ligase activity, forming carbon-oxygen bonds	0	2	AT2G04842 AT4G04350
GO:0016876	2.05	0.254683	F ligase activity, forming aminoacyl-tRNA and related compounds	0	2	AT2G04842 AT4G04350
GO:0009826	1.71	0.255446	P unidimensional cell growth	0.01	3	AT4G02980 AT3G03220 AT3G45970
GO:0016071	1.7	0.259888	P mRNA metabolism	0.01	3	AT3G09650 AT1G17760 AT3G46790
GO:0006873	2.02	0.260814	P cell ion homeostasis	0	2	AT1G05200 AT5G63530
GO:0042398	1.52	0.268651	P amino acid derivative biosynthesis	0.01	4	AT2G29690 AT2G02400 AT5G13930 AT3G19450
GO:0007568	1.95	0.273079	P aging	0	2	AT4G27700 AT1G66330
GO:0016246	3.03	0.283334	P RNA interference	0	1	AT5G23570
GO:0009735	1.89	0.285335	P response to cytokinin stimulus	0	2	AT3G10520 AT2G18300
GO:0046910	1.89	0.285335	F pectinesterase inhibitor activity	0	2	AT5G62360 AT5G62350
GO:0050801	1.89	0.285335	P ion homeostasis	0	2	AT1G05200 AT5G63530
GO:0009152	1.84	0.297569	P purine ribonucleotide biosynthesis	0	2	AT4G04640 AT4G09650
GO:0050662	1.84	0.297569	F coenzyme binding	0	2	AT5G58140 AT1G68890
GO:0006119	1.84	0.297569	P oxidative phosphorylation	0	2	AT4G04640 AT4G09650
GO:0005774	1.84	0.297569	C vacuolar membrane	0	2	AT2G36830 AT5G13930
GO:0015036	1.57	0.30023	F disulfide oxidoreductase activity	0.01	3	AT3G62950 AT4G37200 AT1G64500
GO:0048046	1.57	0.30023	C apoplast	0.01	3	AT1G68560 AT3G16570 AT1G20160
GO:0009414	1.55	0.304739	P response to water deprivation	0.01	3	AT2G28740 AT3G46970 AT2G37170
GO:0009150	1.78	0.309771	P purine ribonucleotide metabolism	0	2	AT4G04640 AT4G09650
GO:0009260	1.76	0.315856	P ribonucleotide biosynthesis	0	2	AT4G04640 AT4G09650
GO:0044437	1.76	0.315856	C vacuolar part	0	2	AT2G36830 AT5G13930
GO:0000910	2.63	0.318281	P cytokinesis	0	1	AT4G02980
GO:0048037	1.73	0.321929	F cofactor binding	0	2	AT5G58140 AT1G68890
GO:0004519	1.73	0.321929	F endonuclease activity	0	2	AT1G68290 AT3G13740
GO:0005267	2.52	0.329548	F potassium channel activity	0	1	AT4G22200
GO:0010017	2.52	0.329548	P red or far red light signaling pathway	0	1	AT1G09530
GO:0015276	2.52	0.329548	F ligand-gated ion channel activity	0	1	AT1G05200
GO:0009259	1.68	0.334032	P ribonucleotide metabolism	0	2	AT4G04640 AT4G09650
GO:0006413	1.68	0.334032	P translational initiation	0	2	AT1G17220 AT2G05830
GO:0016836	1.66	0.340061	F hydro-lyase activity	0	2	AT3G58990 AT1G68890
GO:0006752	1.66	0.340061	P group transfer coenzyme metabolism	0	2	AT4G04640 AT4G09650
GO:0009831	2.42	0.340629	P cell wall modification during multidimensional cell growth (sensu Magnoliophyta)	0	1	AT3G03220
GO:0000097	2.42	0.340629	P sulfur amino acid biosynthesis	0	1	AT3G04940
GO:0007267	2.42	0.340629	P cell-cell signaling	0	1	AT3G16570
GO:0005887	2.42	0.340629	C integral to plasma membrane	0	1	AT3G19930
GO:0006643	1.64	0.346073	P membrane lipid metabolism	0	2	AT2G38530 AT5G14850
GO:0030570	2.33	0.351528	F pectate lyase activity	0	1	AT5G63180
GO:0009116	2.33	0.351528	P nucleoside metabolism	0	1	AT1G71750
GO:0016837	2.33	0.351528	F carbon-oxygen lyase activity, acting on polysaccharides	0	1	AT5G63180
GO:0009081	2.33	0.351528	P branched chain family amino acid metabolism	0	1	AT5G14200
GO:0006650	2.33	0.351528	P glycerophospholipid metabolism	0	1	AT5G14850
GO:0006818	1.61	0.352066	P hydrogen transport	0	2	AT4G04640 AT4G09650
GO:0015992	1.61	0.352066	P proton transport	0	2	AT4G04640 AT4G09650
GO:0009867	2.24	0.362247	P jasmonic acid mediated signaling pathway	0	1	AT5G11270
GO:0042547	2.24	0.362247	P cell wall modification during multidimensional cell growth	0	1	AT3G03220
GO:0016857	2.24	0.362247	F racemase and epimerase activity, acting on carbohydrates and derivatives	0	1	AT5G66530
GO:0030076	2.24	0.362247	C light-harvesting complex	0	1	AT1G45474
GO:0008757	1.55	0.369927	F S-adenosylmethionine-dependent methyltransferase activity	0	2	AT3G07670 AT1G51310
GO:0031226	2.16	0.372789	C intrinsic to plasma membrane	0	1	AT3G19930
GO:0009267	2.16	0.372789	P cellular response to starvation	0	1	AT2G27190
GO:0031669	2.16	0.372789	P cellular response to nutrient levels	0	1	AT2G27190
GO:0000314	2.16	0.372789	C organellar small ribosomal subunit	0	1	AT3G22300
GO:0009910	2.09	0.383157	P negative regulation of flower development	0	1	AT5G11530
GO:0003746	2.09	0.383157	F translation elongation factor activity	0	1	AT4G20360
GO:0042435	2.09	0.383157	P indole derivative biosynthesis	0	1	AT2G29690
GO:0009740	2.09	0.383157	P gibberellic acid mediated signaling	0	1	AT2G36830
GO:0030551	2.09	0.383157	F cyclic nucleotide binding	0	1	AT4G22200
GO:0000315	2.09	0.383157	C organellar large ribosomal subunit	0	1	AT3G27850
GO:0042430	2.02	0.393354	P indole and derivative metabolism	0	1	AT2G29690
GO:0046961	2.02	0.393354	F hydrogen-transporting ATPase activity, rotational mechanism	0	1	AT4G09650
GO:0042434	2.02	0.393354	P indole derivative metabolism	0	1	AT2G29690
GO:0005244	2.02	0.393354	F voltage-gated ion channel activity	0	1	AT4G22200
GO:0004659	2.02	0.393354	F prenyltransferase activity	0	1	AT5G17230
GO:0051606	2.02	0.393354	P detection of stimulus	0	1	AT5G51820
GO:0009798	2.02	0.393354	P axis specification	0	1	AT1G23080
GO:0000287	1.95	0.403382	F magnesium ion binding	0	1	AT1G68890
GO:0009615	1.95	0.403382	P response to virus	0	1	AT5G23570
GO:0005261	1.95	0.403382	F cation channel activity	0	1	AT4G22200
GO:0009063	1.89	0.413246	P amino acid catabolism	0	1	AT1G11860
GO:0003924	1.89	0.413246	F GTPase activity	0	1	AT3G19720
GO:0009310	1.89	0.413246	P amine catabolism	0	1	AT1G11860
GO:0016854	1.89	0.413246	F racemase and epimerase activity	0	1	AT5G66530
GO:0046351	1.84	0.422947	P disaccharide biosynthesis	0	1	AT4G17090
GO:0007623	1.84	0.422947	P circadian rhythm	0	1	AT2G44680
GO:0044272	1.84	0.422947	P sulfur compound biosynthesis	0	1	AT3G04940
GO:0031668	1.84	0.422947	P cellular response to extracellular stimulus	0	1	AT2G27190
GO:0016846	1.84	0.422947	F carbon-sulfur lyase activity	0	1	AT1G48420
GO:0051716	1.84	0.422947	P cellular response to stimulus	0	1	AT2G27190
GO:0010114	1.84	0.422947	P response to red light	0	1	AT5G44110
GO:0048511	1.84	0.422947	P rhythmic process	0	1	AT2G44680
GO:0044270	1.78	0.432487	P nitrogen compound catabolism	0	1	AT1G11860
GO:0042594	1.78	0.432487	P response to starvation	0	1	AT2G27190
GO:0016638	1.78	0.432487	F oxidoreductase activity, acting on the CH-NH2 group of donors	0	1	AT5G04140
GO:0019200	1.78	0.432487	F carbohydrate kinase activity	0	1	AT5G26570
GO:0005543	1.73	0.441871	F phospholipid binding	0	1	AT3G20320
GO:0009606	1.73	0.441871	P tropism	0	1	AT5G58140
GO:0006694	1.73	0.441871	P steroid biosynthesis	0	1	AT5G24155
GO:0007155	1.68	0.451099	P cell adhesion	0	1	AT5G44130
GO:0042401	1.68	0.451099	P biogenic amine biosynthesis	0	1	AT2G29690
GO:0016891	1.68	0.451099	F endoribonuclease activity, producing 5'-phosphomonoesters	0	1	AT3G13740
GO:0016866	1.68	0.451099	F intramolecular transferase activity	0	1	AT5G51820
GO:0016893	1.64	0.460175	F endonuclease activity, active with either ribo- or deoxyribonucleic acids and producing 5'-phosphomonoesters	0	1	AT3G13740
GO:0009644	1.64	0.460175	P response to high light intensity	0	1	AT3G50820
GO:0031667	1.64	0.460175	P response to nutrient levels	0	1	AT2G27190
GO:0046915	1.59	0.469102	F transition metal ion transporter activity	0	1	AT1G10970
GO:0019887	1.59	0.469102	F protein kinase regulator activity	0	1	AT2G44680
GO:0005789	1.59	0.469102	C endoplasmic reticulum membrane	0	1	AT5G14850
GO:0019207	1.55	0.477881	F kinase regulator activity	0	1	AT2G44680
GO:0042175	1.55	0.477881	C nuclear envelope-endoplasmic reticulum network	0	1	AT5G14850
GO:0006952	1.5		P defense response	0.04	16	AT2G28900 AT2G43550 AT5G53760 AT4G09420 AT5G46260 AT5G61420 AT5G11270 AT1G49010 AT1G19610 AT5G46270 AT5G45260 AT5G23570 AT2G02740 AT2G43530 AT4G37000 AT5G13930
GO:0003743	1.5		F translation initiation factor activity	0	2	AT1G17220 AT2G05830
GO:0009607	1.49		P response to biotic stimulus	0.04	20	AT2G28900 AT5G64840 AT2G43550 AT5G53760 AT4G09420 AT5G46260 AT1G69850 AT5G61420 AT5G11270 AT1G49010 AT1G19610 AT5G46270 AT5G45260 AT5G23570 AT1G10760 AT5G57110 AT2G02740 AT2G43530 AT4G37000 AT5G13930
GO:0019866	1.49		C organelle inner membrane	0.01	4	AT5G62720 AT3G20320 AT5G13720 AT4G13590
GO:0044248	1.49		P cellular catabolism	0.03	13	AT1G68560 AT1G68290 AT1G11860 AT1G19670 AT4G17090 AT1G10760 AT2G40840 AT4G09020 AT1G69830 AT1G51550 AT5G05560 AT4G37000 AT5G26570
GO:0019752	1.49		P carboxylic acid metabolism	0.03	14	AT2G45970 AT4G38220 AT3G02020 AT1G11860 AT2G29690 AT3G04940 AT1G08550 AT5G14060 AT2G04842 AT5G14200 AT4G33670 AT4G25050 AT5G26780 AT4G04350
GO:0044421	1.49		C extracellular region part	0.01	3	AT1G68560 AT3G16570 AT1G20160
GO:0009409	1.49		P response to cold	0.01	4	AT2G28900 AT3G23700 AT4G17090 AT1G10760
GO:0016070	1.49		P RNA metabolism	0.02	10	AT1G17760 AT3G46790 AT3G13740 AT5G23570 AT1G51310 AT3G09650 AT5G14460 AT3G17040 AT2G04842 AT4G04350
GO:0006082	1.49		P organic acid metabolism	0.03	14	AT2G45970 AT4G38220 AT3G02020 AT1G11860 AT2G29690 AT3G04940 AT1G08550 AT5G14060 AT2G04842 AT5G14200 AT4G33670 AT4G25050 AT5G26780 AT4G04350
GO:0009073	1.48		P aromatic amino acid family biosynthesis	0	1	AT2G29690
GO:0006576	1.48		P biogenic amine metabolism	0	1	AT2G29690
GO:0046933	1.48		F hydrogen-transporting ATP synthase activity, rotational mechanism	0	1	AT4G09650
GO:0006950	1.48		P response to stress	0.06	26	AT2G28740 AT2G28900 AT1G51400 AT3G52905 AT3G62550 AT5G61420 AT5G11270 AT2G27190 AT2G04030 AT1G49010 AT3G14110 AT3G46970 AT5G45260 AT1G19670 AT3G23700 AT4G17090 AT5G23570 AT1G10760 AT2G37170 AT5G54770 AT1G08550 AT3G28200 AT4G37000 AT1G06460 AT5G08590 AT5G13930
GO:0050896	1.48		P response to stimulus	0.13	59	AT2G28740 AT5G64840 AT5G46260 AT1G20340 AT1G51400 AT2G38330 AT1G09530 AT1G69850 AT2G04030 AT1G49010 AT5G51820 AT3G46970 AT1G19670 AT3G23700 AT4G17090 AT3G62410 AT1G08550 AT2G02740 AT1G63440 AT5G04140 AT3G28200 AT1G60950 AT2G43530 AT4G37000 AT3G10520 AT5G08590 AT2G18300 AT4G13770 AT2G28900 AT2G43550 AT5G53760 AT4G09420 AT1G05200 AT5G58140 AT5G11060 AT3G62550 AT3G52905 AT5G61420 AT2G27190 AT5G11270…
GO:0016747	1.46		F transferase activity, transferring groups other than amino-acyl groups	0.01	4	AT1G72030 AT2G22990 AT3G51520 AT5G13930
GO:0008324	1.45		F cation transporter activity	0.02	8	AT5G57110 AT4G09650 AT1G63440 AT4G22200 AT1G10970 AT5G22830 AT3G19930 AT1G23080
GO:0009415	1.45		P response to water	0.01	3	AT2G28740 AT3G46970 AT2G37170
GO:0005216	1.44		F ion channel activity	0	2	AT4G22200 AT1G05200
GO:0051093	1.44		P negative regulation of development	0	1	AT5G11530
GO:0016667	1.44		F oxidoreductase activity, acting on sulfur group of donors	0	1	AT4G37200
GO:0008080	1.44		F N-acetyltransferase activity	0	1	AT1G72030
GO:0030005	1.44		P di-, tri-valent inorganic cation homeostasis	0	1	AT1G05200
GO:0005199	1.44		F structural constituent of cell wall	0	1	AT3G24480
GO:0009547	1.44		C plastid ribosome	0	1	AT3G27850
GO:0016789	1.43		F carboxylic ester hydrolase activity	0.02	7	AT3G29090 AT3G14310 AT5G09760 AT4G02330 AT1G19670 AT5G53370 AT1G29670
GO:0009056	1.43		P catabolism	0.03	13	AT1G68560 AT1G68290 AT1G11860 AT1G19670 AT4G17090 AT1G10760 AT2G40840 AT4G09020 AT1G69830 AT1G51550 AT5G05560 AT4G37000 AT5G26570
GO:0030234	1.43		F enzyme regulator activity	0.01	6	AT5G62360 AT2G43550 AT2G43530 AT5G62350 AT4G04640 AT2G44680
GO:0000003	1.42		P reproduction	0.03	12	AT2G15890 AT5G63420 AT5G22640 AT3G18390 AT1G30610 AT2G04030 AT2G04842 AT5G26742 AT5G57930 AT1G23080 AT4G04350 AT1G12770
GO:0005829	1.42		C cytosol	0.01	4	AT3G46970 AT4G37000 AT2G40840 AT5G11060
GO:0006470	1.41		P protein amino acid dephosphorylation	0	1	AT3G50820
GO:0016410	1.41		F N-acyltransferase activity	0	1	AT1G72030
GO:0016020	1.39		C membrane	0.34	154	AT3G24590 AT1G75500 AT2G38330 AT1G14345 AT5G22640 AT5G46110 AT1G16880 AT3G28050 AT3G19930 AT4G27870 AT1G08550 AT1G63440 AT5G11720 AT4G27440 AT2G43530 AT4G02770 AT3G28070 AT4G04640 AT2G28900 AT3G17430 AT5G53760 AT1G03600 AT1G05200 AT4G27730 AT3G21055 AT5G62350 AT3G14110 AT1G11260 AT2G45970 AT2G32580 AT1G03630 AT1G33810 AT1G65490 AT5G38980 AT3G61490 AT5G57110 AT2G14890 AT5G14850 AT4G09650 AT4G22200…
GO:0015291	1.39		F porter activity	0.01	6	AT1G11260 AT5G46110 AT5G61520 AT3G19930 AT2G38330 AT1G23080
GO:0046527	1.39		F glucosyltransferase activity	0	2	AT2G32540 AT2G32530
GO:0015290	1.39		F electrochemical potential-driven transporter activity	0.01	6	AT1G11260 AT5G46110 AT5G61520 AT3G19930 AT2G38330 AT1G23080
GO:0019725	1.39		P cell homeostasis	0.01	3	AT4G22200 AT1G05200 AT5G63530
GO:0016787	1.39		F hydrolase activity	0.13	59	AT1G68290 AT1G29090 AT4G02330 AT3G24590 AT5G46260 AT2G35040 AT3G13740 AT1G49580 AT1G09010 AT1G74210 AT5G42270 AT2G22980 AT3G18490 AT5G67360 AT1G20160 AT2G35450 AT1G19670 AT4G17090 AT5G06530 AT4G30810 AT3G29090 AT1G69830 AT4G09020 AT1G63440 AT5G09760 AT5G11720 AT3G19720 AT2G24280 AT5G44020 AT4G38220 AT4G37550 AT3G45310 AT5G44730 AT1G75460 AT5G10760 AT5G20250 AT3G06510 AT3G52905 AT2G27190 AT3G15120…
GO:0005840	1.39		C ribosome	0.02	8	AT3G22300 AT5G30510 AT3G27850 AT3G17170 AT1G68590 AT2G38140 AT5G24490 AT3G13120
GO:0006399	1.39		P tRNA metabolism	0	2	AT2G04842 AT4G04350
GO:0043492	1.38		F ATPase activity, coupled to movement of substances	0.01	4	AT1G63440 AT5G57110 AT5G06530 AT4G09650
GO:0000302	1.38		P response to reactive oxygen species	0	1	AT3G14110
GO:0009825	1.38		P multidimensional cell growth	0	1	AT3G03220
GO:0042626	1.38		F ATPase activity, coupled to transmembrane movement of substances	0.01	4	AT1G63440 AT5G57110 AT5G06530 AT4G09650
GO:0016820	1.37		F hydrolase activity, acting on acid anhydrides, catalyzing transmembrane movement of substances	0.01	4	AT1G63440 AT5G57110 AT5G06530 AT4G09650
GO:0044464	1.36		C cell part	0.67	302	AT4G36250 AT3G24590 AT1G20340 AT1G75500 AT1G14345 AT1G09530 AT5G46110 AT1G16880 AT5G11480 AT4G27870 AT1G76100 AT1G45230 AT3G62410 AT1G08550 AT1G63440 AT3G18390 AT5G11720 AT5G24165 AT2G28900 AT3G17430 AT1G03600 AT3G21055 AT5G38420 AT2G45970 AT1G11260 AT3G14110 AT2G32580 AT1G33810 AT1G30910 AT5G53370 AT5G38980 AT1G10760 AT1G65490 AT2G14890 AT4G27700 AT5G37540 AT5G19940 AT5G44130 AT2G36990 AT1G52230…
GO:0004497	1.36		F monooxygenase activity	0	2	AT2G45970 AT4G13770
GO:0005623	1.36		C cell	0.67	302	AT4G36250 AT3G24590 AT1G20340 AT1G75500 AT1G14345 AT1G09530 AT5G46110 AT1G16880 AT5G11480 AT4G27870 AT1G76100 AT1G45230 AT3G62410 AT1G08550 AT1G63440 AT3G18390 AT5G11720 AT5G24165 AT2G28900 AT3G17430 AT1G03600 AT3G21055 AT5G38420 AT2G45970 AT1G11260 AT3G14110 AT2G32580 AT1G33810 AT1G30910 AT5G53370 AT5G38980 AT1G10760 AT1G65490 AT2G14890 AT4G27700 AT5G37540 AT5G19940 AT5G44130 AT2G36990 AT1G52230…
GO:0000096	1.35		P sulfur amino acid metabolism	0	1	AT3G04940
GO:0016769	1.32		F transferase activity, transferring nitrogenous groups	0	1	AT2G13360
GO:0046686	1.32		P response to cadmium ion	0	1	AT1G49010
GO:0008483	1.32		F transaminase activity	0	1	AT2G13360
GO:0009117	1.31		P nucleotide metabolism	0.01	3	AT2G35040 AT4G04640 AT4G09650
GO:0017111	1.3		F nucleoside-triphosphatase activity	0.02	11	AT5G46270 AT5G46260 AT5G57110 AT5G06530 AT4G09650 AT1G63440 AT3G15120 AT4G25835 AT3G19720 AT5G26742 AT5G42270
GO:0009072	1.29		P aromatic amino acid family metabolism	0	1	AT2G29690
GO:0015450	1.29		F protein translocase activity	0	1	AT2G28900
GO:0051179	1.29		P localization	0.11	49	AT1G20340 AT2G38330 AT2G45180 AT5G46110 AT3G16100 AT5G66190 AT5G10470 AT3G19930 AT3G56060 AT5G11330 AT5G46050 AT1G23080 AT3G22120 AT1G76100 AT5G64040 AT5G61520 AT3G62950 AT1G60950 AT4G04640 AT2G28900 AT3G14415 AT4G12320 AT1G42550 AT1G64500 AT5G58140 AT1G62510 AT4G27730 AT1G10970 AT4G00165 AT1G54500 AT3G26520 AT1G20020 AT1G21350 AT1G11260 AT3G51600 AT3G50820 AT2G26500 AT2G36830 AT2G37170 AT1G50560…
GO:0015075	1.29		F ion transporter activity	0.02	10	AT3G17430 AT1G05200 AT5G57110 AT4G09650 AT1G10970 AT1G63440 AT4G22200 AT5G22830 AT3G19930 AT1G23080
GO:0006310	1.29		P DNA recombination	0	1	AT3G52905
GO:0005198	1.29		F structural molecule activity	0.02	11	AT3G22300 AT5G13720 AT3G27850 AT3G17170 AT1G68590 AT3G24480 AT5G19940 AT3G52750 AT2G38140 AT3G13120 AT5G24490
GO:0043234	1.29		C protein complex	0.07	32	AT2G28740 AT3G07690 AT3G27850 AT1G51400 AT3G17170 AT1G45474 AT2G05830 AT5G10470 AT2G38140 AT5G24490 AT5G38430 AT5G64040 AT1G08550 AT1G68590 AT4G21280 AT4G02770 AT4G04640 AT2G06520 AT3G22300 AT1G03600 AT2G29690 AT5G38420 AT3G21055 AT5G05560 AT2G32950 AT3G50820 AT5G30510 AT1G52230 AT1G03130 AT2G44680 AT3G13750 AT3G13120
GO:0051234	1.29		P establishment of localization	0.11	49	AT1G20340 AT2G38330 AT2G45180 AT5G46110 AT3G16100 AT5G66190 AT5G10470 AT3G19930 AT3G56060 AT5G11330 AT5G46050 AT1G23080 AT3G22120 AT1G76100 AT5G64040 AT5G61520 AT3G62950 AT1G60950 AT4G04640 AT2G28900 AT3G14415 AT4G12320 AT1G42550 AT1G64500 AT5G58140 AT1G62510 AT4G27730 AT1G10970 AT4G00165 AT1G54500 AT3G26520 AT1G20020 AT1G21350 AT1G11260 AT3G51600 AT3G50820 AT2G26500 AT2G36830 AT2G37170 AT1G50560…
GO:0044255	1.28		P cellular lipid metabolism	0.02	9	AT5G17230 AT3G53130 AT1G31800 AT2G45970 AT2G38530 AT5G24155 AT4G25050 AT1G08550 AT5G14850
GO:0016746	1.27		F transferase activity, transferring acyl groups	0.01	4	AT1G72030 AT2G22990 AT3G51520 AT5G13930
GO:0016758	1.27		F transferase activity, transferring hexosyl groups	0.01	5	AT3G46970 AT2G32540 AT2G32530 AT2G40840 AT5G14850
GO:0016049	1.27		P cell growth	0.01	3	AT4G02980 AT3G03220 AT3G45970
GO:0009250	1.26		P glucan biosynthesis	0	1	AT5G51820
GO:0009991	1.26		P response to extracellular stimulus	0	1	AT2G27190
GO:0006810	1.25		P transport	0.1	47	AT1G20340 AT2G38330 AT2G45180 AT5G46110 AT3G16100 AT5G66190 AT5G10470 AT3G19930 AT3G56060 AT5G11330 AT5G46050 AT1G23080 AT3G22120 AT1G76100 AT5G64040 AT5G61520 AT3G62950 AT1G60950 AT4G04640 AT2G28900 AT3G14415 AT4G12320 AT1G64500 AT1G62510 AT4G27730 AT1G10970 AT4G00165 AT1G54500 AT3G26520 AT1G20020 AT1G21350 AT1G11260 AT3G51600 AT3G50820 AT2G26500 AT2G36830 AT2G37170 AT1G50560 AT4G09650 AT4G09670…
GO:0016462	1.25		F pyrophosphatase activity	0.02	11	AT5G46270 AT5G46260 AT5G57110 AT5G06530 AT4G09650 AT1G63440 AT3G15120 AT4G25835 AT3G19720 AT5G26742 AT5G42270
GO:0003824	1.25		F catalytic activity	0.34	154	AT3G07690 AT4G36250 AT3G24590 AT1G20340 AT2G45590 AT5G14060 AT1G09010 AT1G51550 AT3G18490 AT1G20160 AT5G51820 AT5G06530 AT1G08550 AT3G48720 AT3G29090 AT1G63440 AT5G11720 AT4G27440 AT5G63180 AT3G14415 AT3G02020 AT1G75460 AT2G13360 AT3G06510 AT5G38420 AT4G33670 AT2G45970 AT1G03630 AT1G30910 AT1G11860 AT3G51520 AT5G53370 AT1G10760 AT2G40840 AT3G61490 AT5G57110 AT5G14850 AT4G09650 AT4G09670 AT5G66530…
GO:0044249	1.24		P cellular biosynthesis	0.1	47	AT2G29630 AT3G04940 AT3G27850 AT2G35040 AT3G17170 AT3G19450 AT5G14060 AT1G17220 AT1G31800 AT2G05830 AT2G38140 AT5G24490 AT5G51820 AT3G53920 AT5G13720 AT2G02400 AT4G17090 AT3G62410 AT1G68590 AT2G32540 AT4G27440 AT2G04842 AT3G17040 AT4G04640 AT4G13770 AT5G17230 AT3G02020 AT3G22300 AT2G29690 AT3G53130 AT3G25660 AT5G43710 AT4G33670 AT4G25050 AT4G04350 AT3G14110 AT1G03630 AT5G30510 AT4G20360 AT5G54770…
GO:0051301	1.24		P cell division	0	1	AT4G02980
GO:0003735	1.24		F structural constituent of ribosome	0.02	8	AT3G22300 AT5G13720 AT3G27850 AT3G17170 AT1G68590 AT2G38140 AT5G24490 AT3G13120
GO:0016818	1.24		F hydrolase activity, acting on acid anhydrides, in phosphorus-containing anhydrides	0.02	11	AT5G46270 AT5G46260 AT5G57110 AT5G06530 AT4G09650 AT1G63440 AT3G15120 AT4G25835 AT3G19720 AT5G26742 AT5G42270
GO:0016817	1.24		F hydrolase activity, acting on acid anhydrides	0.02	11	AT5G46270 AT5G46260 AT5G57110 AT5G06530 AT4G09650 AT1G63440 AT3G15120 AT4G25835 AT3G19720 AT5G26742 AT5G42270
GO:0008361	1.23		P regulation of cell size	0.01	3	AT4G02980 AT3G03220 AT3G45970
GO:0004521	1.21		F endoribonuclease activity	0	1	AT3G13740
GO:0009813	1.21		P flavonoid biosynthesis	0	1	AT5G13930
GO:0009058	1.21		P biosynthesis	0.11	50	AT1G32060 AT2G29630 AT3G04940 AT3G27850 AT2G35040 AT3G17170 AT3G19450 AT5G14060 AT1G17220 AT1G31800 AT2G05830 AT2G38140 AT5G24490 AT5G51820 AT3G53920 AT5G13720 AT2G02400 AT4G17090 AT3G62410 AT1G68590 AT2G32540 AT4G27440 AT2G04842 AT3G17040 AT4G04640 AT4G13770 AT5G17230 AT3G02020 AT3G22300 AT2G29690 AT3G53130 AT3G25660 AT5G43710 AT4G33670 AT4G25050 AT4G04350 AT1G63680 AT3G14110 AT1G03630 AT5G30510…
GO:0016311	1.19		P dephosphorylation	0	1	AT3G50820
GO:0030036	1.19		P actin cytoskeleton organization and biogenesis	0	1	AT1G42550
GO:0016779	1.19		F nucleotidyltransferase activity	0.01	3	AT1G64860 AT3G53920 AT2G36990
GO:0004872	1.18		F receptor activity	0.01	4	AT5G46270 AT4G09420 AT5G46260 AT5G58140
GO:0016887	1.17		F ATPase activity	0.02	8	AT3G15120 AT1G63440 AT4G25835 AT5G42270 AT5G26742 AT5G57110 AT5G06530 AT4G09650
GO:0006631	1.16		P fatty acid metabolism	0.01	3	AT2G45970 AT4G25050 AT1G08550
GO:0004518	1.15		F nuclease activity	0.01	3	AT1G68290 AT3G13740 AT3G52905
GO:0009101	1.14		P glycoprotein biosynthesis	0	1	AT5G43710
GO:0006486	1.14		P protein amino acid glycosylation	0	1	AT5G43710
GO:0007582	1.13		P physiological process	0.5	225	AT3G07690 AT4G36250 AT3G24590 AT1G20340 AT2G45590 AT2G38330 AT1G68520 AT3G17170 AT1G09530 AT5G14060 AT1G09010 AT1G51550 AT5G46110 AT3G16100 AT3G19930 AT3G18490 AT1G20160 AT5G51820 AT1G76100 AT3G62410 AT1G08550 AT3G29090 AT5G11720 AT4G27440 AT4G02770 AT4G04640 AT2G28900 AT3G14415 AT3G22300 AT3G02020 AT5G53760 AT1G05200 AT1G75460 AT4G27730 AT2G13360 AT3G06510 AT5G38420 AT3G52750 AT4G33670 AT2G24960…
GO:0007275	1.13		P development	0.05	23	AT4G02980 AT2G15890 AT5G22640 AT1G66330 AT1G30610 AT2G04030 AT2G32950 AT1G23080 AT4G04350 AT1G12770 AT3G03220 AT5G23570 AT5G63420 AT1G30210 AT3G18390 AT4G27700 AT5G11530 AT5G26742 AT2G04842 AT5G57930 AT2G44680 AT3G45970 AT2G39250
GO:0008152	1.13		P metabolism	0.4	179	AT3G07690 AT4G36250 AT3G24590 AT1G20340 AT2G45590 AT1G68520 AT3G17170 AT1G09530 AT5G14060 AT1G09010 AT1G51550 AT3G16100 AT3G18490 AT1G20160 AT5G51820 AT1G76100 AT3G62410 AT1G08550 AT5G11720 AT4G27440 AT4G04640 AT3G14415 AT3G22300 AT3G02020 AT1G75460 AT2G13360 AT3G06510 AT5G38420 AT3G52750 AT4G33670 AT2G24960 AT3G14110 AT2G45970 AT1G03630 AT1G11860 AT5G23570 AT1G10760 AT2G40840 AT3G61490 AT5G14850…
GO:0000786	1.12		C nucleosome	0	1	AT2G28740
GO:0000151	1.12		C ubiquitin ligase complex	0	2	AT5G05560 AT2G32950
GO:0008202	1.12		P steroid metabolism	0	1	AT5G24155
GO:0009664	1.12		P cell wall organization and biogenesis (sensu Magnoliophyta)	0	2	AT3G03220 AT3G45970
GO:0044425	1.11		C membrane part	0.04	19	AT5G62720 AT2G28900 AT1G03600 AT1G51400 AT5G46110 AT3G21055 AT3G19930 AT5G12130 AT4G27870 AT3G63160 AT3G50820 AT5G64040 AT1G08550 AT2G14890 AT5G14850 AT1G63440 AT5G44130 AT4G21280 AT3G19720
GO:0008415	1.11		F acyltransferase activity	0.01	3	AT1G72030 AT2G22990 AT3G51520
GO:0044237	1.1		P cellular metabolism	0.34	155	AT3G07690 AT3G24590 AT1G20340 AT2G45590 AT1G68520 AT3G17170 AT1G09530 AT5G14060 AT1G51550 AT3G16100 AT3G18490 AT1G20160 AT5G51820 AT1G76100 AT3G62410 AT1G08550 AT4G27440 AT4G04640 AT3G14415 AT3G22300 AT3G02020 AT1G75460 AT2G13360 AT3G52750 AT4G33670 AT2G24960 AT3G14110 AT2G45970 AT1G03630 AT1G11860 AT1G10760 AT5G23570 AT2G40840 AT5G14850 AT4G09650 AT4G09670 AT5G66530 AT5G37540 AT2G36990 AT5G14200…
GO:0043413	1.1		P biopolymer glycosylation	0	1	AT5G43710
GO:0004888	1.09		F transmembrane receptor activity	0.01	3	AT5G46270 AT4G09420 AT5G46260
GO:0006732	1.09		P coenzyme metabolism	0.01	3	AT4G04640 AT4G09650 AT1G68890
GO:0006461	1.09		P protein complex assembly	0	2	AT4G37200 AT3G50820
GO:0050875	1.08		P cellular physiological process	0.43	194	AT3G07690 AT3G24590 AT1G20340 AT2G45590 AT2G38330 AT1G68520 AT3G17170 AT1G09530 AT5G14060 AT1G51550 AT5G46110 AT3G16100 AT3G19930 AT3G18490 AT1G20160 AT5G51820 AT1G76100 AT3G62410 AT1G08550 AT3G29090 AT4G27440 AT4G04640 AT2G28900 AT3G14415 AT3G22300 AT3G02020 AT5G53760 AT1G05200 AT1G75460 AT4G27730 AT2G13360 AT3G52750 AT4G33670 AT2G24960 AT3G14110 AT1G11260 AT2G45970 AT1G03630 AT1G11860 AT5G53370…
GO:0006855	1.08		P multidrug transport	0	1	AT2G38330
GO:0007018	1.08		P microtubule-based movement	0	1	AT5G10470
GO:0016407	1.06		F acetyltransferase activity	0	1	AT1G72030
GO:0005506	1.06		F iron ion binding	0	1	AT1G60950
GO:0009987	1.06		P cellular process	0.43	197	AT3G07690 AT3G24590 AT1G20340 AT2G45590 AT2G38330 AT1G68520 AT3G17170 AT1G09530 AT5G14060 AT1G51550 AT5G46110 AT3G16100 AT3G19930 AT3G18490 AT1G20160 AT5G51820 AT1G76100 AT3G62410 AT1G08550 AT3G29090 AT4G27440 AT4G04640 AT2G28900 AT3G14415 AT3G22300 AT3G02020 AT5G53760 AT1G05200 AT1G75460 AT4G27730 AT2G13360 AT3G52750 AT4G33670 AT2G24960 AT3G14110 AT1G11260 AT2G45970 AT1G03630 AT1G11860 AT5G53370…
GO:0017076	1.05		F purine nucleotide binding	0.04	16	AT1G32060 AT4G09420 AT5G46260 AT2G45590 AT5G57960 AT4G02790 AT2G04030 AT5G11480 AT2G05830 AT3G16100 AT4G04350 AT1G63680 AT5G46270 AT1G53730 AT5G26742 AT3G19720
GO:0043228	1.04		C non-membrane-bound organelle	0.03	14	AT2G28740 AT3G22300 AT5G30510 AT3G27850 AT3G17170 AT1G68590 AT1G21600 AT2G02740 AT5G10470 AT2G38140 AT3G13120 AT2G39250 AT5G24314 AT5G24490
GO:0009100	1.04		P glycoprotein metabolism	0	1	AT5G43710
GO:0008081	1.04		F phosphoric diester hydrolase activity	0	1	AT1G74210
GO:0005507	1.04		F copper ion binding	0	2	AT1G76100 AT1G20340
GO:0043232	1.04		C intracellular non-membrane-bound organelle	0.03	14	AT2G28740 AT3G22300 AT5G30510 AT3G27850 AT3G17170 AT1G68590 AT1G21600 AT2G02740 AT5G10470 AT2G38140 AT3G13120 AT2G39250 AT5G24314 AT5G24490
GO:0042623	1.04		F ATPase activity, coupled	0.01	5	AT1G63440 AT5G26742 AT5G57110 AT5G06530 AT4G09650
GO:0016853	1.03		F isomerase activity	0.01	3	AT5G51820 AT5G66530 AT5G19370
GO:0006605	1.03		P protein targeting	0	2	AT5G52440 AT2G28900
GO:0040007	1.03		P growth	0.01	3	AT4G02980 AT3G03220 AT3G45970
GO:0015893	1.03		P drug transport	0	1	AT2G38330
GO:0004712	1.03		F protein threonine/tyrosine kinase activity	0	1	AT4G38470
GO:0042221	1.03		P response to chemical stimulus	0.04	19	AT2G28900 AT1G20340 AT1G51400 AT2G38330 AT5G61420 AT5G11270 AT2G04030 AT1G49010 AT3G14110 AT3G62410 AT5G23570 AT2G36830 AT5G19140 AT1G63440 AT4G22200 AT3G28200 AT3G10520 AT2G18300 AT5G13930
GO:0008234	1.02		F cysteine-type peptidase activity	0.01	3	AT1G29090 AT3G45310 AT1G02300
GO:0016788	1.02		F hydrolase activity, acting on ester bonds	0.03	14	AT1G68290 AT3G14310 AT4G02330 AT1G19670 AT5G53370 AT3G13740 AT1G29670 AT3G52905 AT1G49580 AT3G29090 AT2G27190 AT1G74210 AT5G09760 AT5G44020
GO:0008610	1.02		P lipid biosynthesis	0.01	5	AT5G17230 AT3G53130 AT1G31800 AT5G24155 AT4G25050
GO:0005783	1.01		C endoplasmic reticulum	0.01	5	AT3G07180 AT4G02980 AT4G36250 AT5G14850 AT5G13930
GO:0005777	1.01		C peroxisome	0	1	AT2G13360
GO:0044260	1.01		P cellular macromolecule metabolism	0.13	61	AT1G29090 AT3G24590 AT3G22420 AT5G11410 AT2G45590 AT3G27850 AT3G17170 AT1G49580 AT1G17220 AT1G51550 AT2G04030 AT2G05830 AT2G22980 AT2G38140 AT5G24490 AT3G18490 AT5G67360 AT1G20160 AT5G51820 AT5G13720 AT4G17090 AT4G04570 AT3G62410 AT1G68590 AT4G30810 AT1G69830 AT4G09020 AT1G53730 AT2G32540 AT2G04842 AT3G17040 AT2G24280 AT5G08590 AT4G38220 AT3G22300 AT3G45310 AT1G51805 AT1G75460 AT5G10760 AT1G66910…
GO:0000902	1.01		P cellular morphogenesis	0.01	3	AT4G02980 AT3G03220 AT3G45970
GO:0042579	1.01		C microbody	0	1	AT2G13360
GO:0009751	1		P response to salicylic acid stimulus	0	2	AT5G61420 AT1G49010
GO:0005509	1		F calcium ion binding	0.01	3	AT4G21280 AT1G69850 AT1G49580
GO:0005575	1		C cellular_component	0.8	363	AT4G36250 AT3G24590 AT1G20340 AT1G75500 AT1G14345 AT1G09530 AT5G46110 AT1G16880 AT5G11480 AT5G49410 AT4G27870 AT1G20160 AT1G76100 AT4G27900 AT1G45230 AT3G62410 AT3G48720 AT1G08550 AT3G18390 AT1G63440 AT5G11720 AT5G24165 AT2G28900 AT3G17430 AT2G03550 AT1G03600 AT3G21055 AT5G38420 AT2G45970 AT1G11260 AT3G14110 AT2G32580 AT1G30910 AT1G33810 AT5G53370 AT5G38980 AT1G65490 AT1G10760 AT2G14890 AT4G09670…
GO:0010033	0.99		P response to organic substance	0	1	AT3G62410
GO:0006629	0.99		P lipid metabolism	0.02	10	AT5G17230 AT2G45970 AT1G08550 AT1G29670 AT5G14850 AT1G31800 AT3G53130 AT2G38530 AT5G24155 AT4G25050
GO:0009791	0.99		P post-embryonic development	0.01	5	AT2G04030 AT5G11530 AT2G32950 AT5G23570 AT2G44680
GO:0009059	0.99		P macromolecule biosynthesis	0.06	25	AT3G22300 AT3G27850 AT3G17170 AT1G17220 AT3G25660 AT5G43710 AT2G05830 AT2G38140 AT4G04350 AT5G24490 AT5G51820 AT3G53920 AT5G30510 AT5G13720 AT4G17090 AT3G62410 AT4G20360 AT1G68590 AT3G62910 AT2G32540 AT2G32530 AT3G17040 AT2G04842 AT3G13120 AT4G13770
GO:0009743	0.99		P response to carbohydrate stimulus	0	1	AT3G62410
GO:0044238	0.99		P primary metabolism	0.28	127	AT1G68290 AT3G24590 AT3G57800 AT5G11410 AT2G45590 AT1G68520 AT3G17170 AT1G09530 AT3G19450 AT5G14060 AT1G09010 AT1G31800 AT1G51550 AT3G16100 AT2G22980 AT3G18490 AT5G67360 AT1G20160 AT5G51820 AT5G13720 AT2G02400 AT4G17090 AT3G62410 AT1G08550 AT1G30210 AT4G09020 AT5G11720 AT2G32540 AT2G04842 AT5G58900 AT4G04640 AT2G18300 AT4G10300 AT1G64860 AT4G38220 AT3G22300 AT3G02020 AT1G75460 AT1G66910 AT5G10760…
GO:0008565	0.98		F protein transporter activity	0	2	AT5G52440 AT2G28900
GO:0016705	0.98		F oxidoreductase activity, acting on paired donors, with incorporation or reduction of molecular oxygen	0	2	AT2G45970 AT4G13770
GO:0030529	0.98		C ribonucleoprotein complex	0.02	8	AT3G22300 AT5G30510 AT3G27850 AT3G17170 AT1G68590 AT2G38140 AT5G24490 AT3G13120
GO:0042493	0.98		P response to drug	0	1	AT2G38330
GO:0005875	0.98		C microtubule associated complex	0	1	AT5G10470
GO:0043170	0.97		P macromolecule metabolism	0.18	80	AT1G68290 AT3G24590 AT5G11410 AT2G45590 AT3G17170 AT1G09010 AT1G51550 AT2G22980 AT3G18490 AT5G67360 AT1G20160 AT5G51820 AT5G13720 AT4G17090 AT3G62410 AT4G09020 AT5G11720 AT2G32540 AT2G04842 AT4G38220 AT3G22300 AT1G75460 AT5G10760 AT1G66910 AT3G06510 AT3G09650 AT3G25660 AT5G43710 AT2G22990 AT3G52750 AT4G38470 AT4G04350 AT1G68560 AT5G30510 AT1G02300 AT1G10760 AT5G23570 AT2G40840 AT3G61490 AT5G66530…
GO:0016874	0.97		F ligase activity	0.01	6	AT1G51550 AT3G25660 AT5G05560 AT2G04842 AT4G04350 AT1G63680
GO:0015297	0.96		F antiporter activity	0	2	AT5G46110 AT2G38330
GO:0012505	0.96		C endomembrane system	0.15	67	AT1G68290 AT4G02330 AT5G46110 AT5G61660 AT2G22980 AT3G62950 AT5G11720 AT2G43530 AT5G44568 AT5G44020 AT3G17430 AT4G38220 AT5G10760 AT1G66910 AT5G43710 AT2G22990 AT5G62350 AT1G19610 AT2G45970 AT2G32580 AT1G02300 AT5G38980 AT1G65490 AT5G42530 AT3G61490 AT5G14850 AT4G25835 AT5G37540 AT1G72645 AT1G05220 AT3G13750 AT1G29090 AT4G02980 AT3G54600 AT3G48200 AT3G56060 AT5G11330 AT3G15480 AT3G22120 AT1G22630…
GO:0005886	0.96		C plasma membrane	0.01	6	AT2G38530 AT5G53760 AT3G19930 AT2G37170 AT5G57110 AT1G23080
GO:0009636	0.96		P response to toxin	0	1	AT1G63440
GO:0006974	0.95		P response to DNA damage stimulus	0	2	AT5G54770 AT3G52905
GO:0008150	0.95		P biological_process	0.83	376	AT4G36250 AT3G24590 AT1G20340 AT2G32500 AT4G15563 AT1G09530 AT5G14060 AT5G46110 AT5G11480 AT5G49410 AT4G27870 AT1G20160 AT1G12770 AT1G76100 AT4G27900 AT1G45230 AT3G62410 AT3G48720 AT1G08550 AT3G18390 AT1G63440 AT5G11720 AT5G24165 AT2G28900 AT3G02020 AT2G03550 AT1G03600 AT3G06510 AT3G62550 AT3G21055 AT5G38420 AT3G14110 AT2G45970 AT1G11260 AT2G32580 AT5G44110 AT1G30910 AT1G33810 AT5G53370 AT5G38980…
GO:0031323	0.95		P regulation of cellular metabolism	0.06	26	AT1G64860 AT3G57800 AT1G68520 AT5G61420 AT5G43290 AT3G16100 AT2G04890 AT2G27470 AT5G44190 AT2G24960 AT5G66770 AT4G17600 AT3G53920 AT3G50820 AT1G76890 AT1G21600 AT1G30210 AT2G36990 AT1G25440 AT5G58900 AT3G17040 AT4G10300 AT2G18300 AT2G39250 AT1G68890 AT5G13930
GO:0016740	0.94		F transferase activity	0.09	40	AT1G32060 AT3G22420 AT5G11410 AT2G45590 AT2G35040 AT1G49580 AT5G14060 AT3G53920 AT3G46970 AT4G04570 AT3G48720 AT1G53730 AT2G32540 AT5G08590 AT1G64860 AT5G17230 AT3G50270 AT3G02020 AT1G51805 AT1G66910 AT5G58140 AT2G13360 AT2G22990 AT1G71750 AT4G38470 AT5G26570 AT5G26780 AT3G51520 AT1G11860 AT1G10760 AT2G40840 AT5G14850 AT1G51310 AT1G72030 AT3G07670 AT2G36990 AT2G32530 AT3G21750 AT2G44680 AT5G13930
GO:0043283	0.94		P biopolymer metabolism	0.08	38	AT1G68290 AT3G22420 AT5G11410 AT2G45590 AT3G46790 AT3G13740 AT1G49580 AT1G51550 AT5G51820 AT1G17760 AT4G17090 AT3G62410 AT4G04570 AT4G09020 AT1G69830 AT1G53730 AT2G32540 AT2G04842 AT3G17040 AT5G08590 AT1G51805 AT1G66910 AT5G58140 AT3G52905 AT3G09650 AT5G43710 AT5G05560 AT4G38470 AT5G26570 AT4G04350 AT1G68560 AT3G50820 AT1G10760 AT5G23570 AT2G40840 AT1G51310 AT5G14460 AT2G32530
GO:0003674	0.94		F molecular_function	0.86	390	AT4G36250 AT3G24590 AT1G20340 AT2G32500 AT4G15563 AT1G14345 AT1G09530 AT5G14060 AT5G46110 AT5G11480 AT5G49410 AT4G27870 AT1G20160 AT1G12770 AT1G76100 AT4G27900 AT1G45230 AT3G62410 AT3G48720 AT1G08550 AT5G06530 AT3G18390 AT1G63440 AT5G11720 AT5G24165 AT2G28900 AT3G17430 AT3G02020 AT1G03600 AT3G06510 AT3G62550 AT5G38420 AT3G21055 AT3G14110 AT1G11260 AT4G14520 AT2G45970 AT2G32580 AT5G44110 AT1G30910…
GO:0012501	0.93		P programmed cell death	0	1	AT4G37000
GO:0050791	0.93		P regulation of physiological process	0.06	29	AT1G64860 AT3G57800 AT1G68520 AT5G61420 AT5G43290 AT3G16100 AT2G04890 AT2G32950 AT2G27470 AT5G44190 AT2G24960 AT5G66770 AT4G17600 AT3G53920 AT3G50820 AT1G76890 AT1G21600 AT1G30210 AT2G36990 AT1G25440 AT4G37000 AT3G17040 AT5G58900 AT4G10300 AT2G18300 AT2G44680 AT2G39250 AT1G68890 AT5G13930
GO:0000166	0.93		F nucleotide binding	0.04	18	AT1G32060 AT4G09420 AT5G46260 AT2G45590 AT5G58140 AT5G57960 AT4G02790 AT2G04030 AT5G11480 AT2G05830 AT3G16100 AT4G04350 AT1G63680 AT5G46270 AT4G22200 AT1G53730 AT5G26742 AT3G19720
GO:0019222	0.93		P regulation of metabolism	0.06	26	AT1G64860 AT3G57800 AT1G68520 AT5G61420 AT5G43290 AT3G16100 AT2G04890 AT2G27470 AT5G44190 AT2G24960 AT5G66770 AT4G17600 AT3G53920 AT3G50820 AT1G76890 AT1G21600 AT1G30210 AT2G36990 AT1G25440 AT5G58900 AT3G17040 AT4G10300 AT2G18300 AT2G39250 AT1G68890 AT5G13930
GO:0051244	0.92		P regulation of cellular physiological process	0.06	28	AT1G64860 AT3G57800 AT1G68520 AT5G61420 AT5G43290 AT3G16100 AT2G04890 AT2G32950 AT2G27470 AT5G44190 AT2G24960 AT5G66770 AT4G17600 AT3G53920 AT3G50820 AT1G76890 AT1G21600 AT1G30210 AT2G36990 AT1G25440 AT4G37000 AT3G17040 AT5G58900 AT4G10300 AT2G18300 AT2G39250 AT1G68890 AT5G13930
GO:0005488	0.92		F binding	0.26	116	AT1G68290 AT1G32060 AT1G20340 AT3G57800 AT2G45590 AT5G57960 AT1G68520 AT1G09530 AT3G24480 AT5G14060 AT1G31800 AT2G45850 AT1G13080 AT5G11480 AT3G16100 AT1G49010 AT4G23060 AT4G16490 AT1G76100 AT3G62410 AT1G30210 AT2G02740 AT4G14190 AT2G22410 AT5G58900 AT2G18300 AT1G64860 AT1G51580 AT5G53760 AT5G06210 AT3G09650 AT3G53130 AT5G43290 AT2G24960 AT4G04350 AT4G17600 AT3G14110 AT4G14520 AT2G45970 AT5G30510…
GO:0009719	0.91		P response to endogenous stimulus	0.03	13	AT2G28900 AT2G36830 AT3G62410 AT5G54770 AT5G19140 AT3G52905 AT5G61420 AT5G11270 AT4G22200 AT1G49010 AT3G10520 AT2G18300 AT5G13930
GO:0050794	0.91		P regulation of cellular process	0.06	28	AT1G64860 AT3G57800 AT1G68520 AT5G61420 AT5G43290 AT3G16100 AT2G04890 AT2G32950 AT2G27470 AT5G44190 AT2G24960 AT5G66770 AT4G17600 AT3G53920 AT3G50820 AT1G76890 AT1G21600 AT1G30210 AT2G36990 AT1G25440 AT4G37000 AT3G17040 AT5G58900 AT4G10300 AT2G18300 AT2G39250 AT1G68890 AT5G13930
GO:0044267	0.9		P cellular protein metabolism	0.11	52	AT1G29090 AT3G24590 AT3G22420 AT5G11410 AT2G45590 AT3G27850 AT3G17170 AT1G49580 AT1G17220 AT1G51550 AT2G04030 AT2G05830 AT2G22980 AT2G38140 AT5G24490 AT3G18490 AT5G67360 AT1G20160 AT5G13720 AT4G04570 AT3G62410 AT1G68590 AT4G30810 AT1G53730 AT2G04842 AT3G17040 AT2G24280 AT5G08590 AT4G38220 AT3G22300 AT3G45310 AT1G51805 AT1G75460 AT5G10760 AT1G66910 AT5G58140 AT3G25660 AT5G43710 AT2G22990 AT3G52750…
GO:0006979	0.9		P response to oxidative stress	0.01	3	AT3G14110 AT3G28200 AT5G13930
GO:0003777	0.9		F microtubule motor activity	0	1	AT5G10470
GO:0015674	0.89		P di-, tri-valent inorganic cation transport	0	1	AT5G22830
GO:0042742	0.89		P defense response to bacteria	0	1	AT5G45260
GO:0050789	0.89		P regulation of biological process	0.07	31	AT1G64860 AT3G57800 AT1G68520 AT5G61420 AT5G43290 AT3G16100 AT2G04890 AT2G32950 AT2G27470 AT5G44190 AT2G24960 AT5G66770 AT4G17600 AT3G53920 AT3G50820 AT5G23570 AT1G76890 AT1G21600 AT1G30210 AT2G36990 AT5G11530 AT1G25440 AT4G37000 AT3G17040 AT5G58900 AT4G10300 AT2G18300 AT2G44680 AT2G39250 AT1G68890 AT5G13930
GO:0019538	0.88		P protein metabolism	0.12	53	AT1G29090 AT3G24590 AT3G22420 AT5G11410 AT2G45590 AT3G27850 AT3G17170 AT1G49580 AT1G17220 AT4G37200 AT1G51550 AT2G04030 AT2G05830 AT2G22980 AT2G38140 AT5G24490 AT3G18490 AT5G67360 AT1G20160 AT5G13720 AT4G04570 AT3G62410 AT1G68590 AT4G30810 AT1G53730 AT2G04842 AT3G17040 AT2G24280 AT5G08590 AT4G38220 AT3G22300 AT3G45310 AT1G51805 AT1G75460 AT5G10760 AT1G66910 AT5G58140 AT3G25660 AT5G43710 AT2G22990…
GO:0015934	0.88		C large ribosomal subunit	0	1	AT3G27850
GO:0003676	0.87		F nucleic acid binding	0.09	43	AT1G68290 AT3G57800 AT3G13740 AT1G68520 AT1G09530 AT1G17220 AT2G45850 AT2G05830 AT1G49010 AT2G27470 AT5G44190 AT5G66770 AT3G53920 AT3G23700 AT2G02740 AT1G30210 AT1G25440 AT5G58900 AT2G18300 AT1G64860 AT1G51580 AT5G06210 AT5G11060 AT3G52905 AT3G09650 AT5G11270 AT5G61420 AT3G52380 AT5G43290 AT2G04890 AT2G24960 AT4G17600 AT4G14520 AT5G45260 AT5G30510 AT4G20360 AT1G76890 AT3G62910 AT5G50250 AT2G36990…
GO:0015672	0.87		P monovalent inorganic cation transport	0	2	AT4G04640 AT4G09650
GO:0007389	0.87		P pattern specification	0	1	AT1G23080
GO:0005524	0.87		F ATP binding	0.02	10	AT5G46270 AT1G32060 AT4G09420 AT5G46260 AT2G45590 AT1G53730 AT2G04030 AT5G26742 AT1G63680 AT4G04350
GO:0004650	0.85		F polygalacturonase activity	0	1	AT3G61490
GO:0006139	0.85		P nucleobase, nucleoside, nucleotide and nucleic acid metabolism	0.08	38	AT1G68290 AT3G57800 AT3G46790 AT2G35040 AT3G13740 AT1G68520 AT3G16100 AT2G27470 AT5G44190 AT5G66770 AT3G53920 AT1G17760 AT1G21600 AT1G30210 AT1G25440 AT2G04842 AT3G17040 AT5G58900 AT4G04640 AT4G10300 AT2G18300 AT1G64860 AT3G52905 AT3G09650 AT5G61420 AT5G43290 AT1G71750 AT2G04890 AT2G24960 AT4G04350 AT4G17600 AT5G23570 AT1G76890 AT4G09650 AT1G51310 AT5G14460 AT2G36990 AT2G39250
GO:0035194	0.85		P RNA-mediated posttranscriptional gene silencing	0	1	AT5G23570
GO:0030029	0.85		P actin filament-based process	0	1	AT1G42550
GO:0006796	0.84		P phosphate metabolism	0.03	15	AT3G50820 AT3G22420 AT5G11410 AT1G51805 AT2G45590 AT5G58140 AT4G04570 AT1G66910 AT4G09650 AT1G49580 AT1G53730 AT4G38470 AT4G04640 AT5G08590 AT5G26570
GO:0006793	0.84		P phosphorus metabolism	0.03	15	AT3G50820 AT3G22420 AT5G11410 AT1G51805 AT2G45590 AT5G58140 AT4G04570 AT1G66910 AT4G09650 AT1G49580 AT1G53730 AT4G38470 AT4G04640 AT5G08590 AT5G26570
GO:0031047	0.83		P RNA-mediated gene silencing	0	1	AT5G23570
GO:0030705	0.83		P cytoskeleton-dependent intracellular transport	0	1	AT5G10470
GO:0019219	0.83		P regulation of nucleobase, nucleoside, nucleotide and nucleic acid metabolism	0.05	22	AT1G64860 AT3G57800 AT1G68520 AT5G61420 AT5G43290 AT3G16100 AT2G04890 AT2G27470 AT5G44190 AT2G24960 AT5G66770 AT4G17600 AT3G53920 AT1G76890 AT1G30210 AT1G21600 AT2G36990 AT1G25440 AT5G58900 AT2G18300 AT4G10300 AT2G39250
GO:0004672	0.83		F protein kinase activity	0.02	7	AT1G53730 AT3G22420 AT2G45590 AT4G38470 AT5G58140 AT5G08590 AT2G44680
GO:0009909	0.83		P regulation of flower development	0	1	AT5G11530
GO:0030554	0.83		F adenyl nucleotide binding	0.02	10	AT5G46270 AT1G32060 AT4G09420 AT5G46260 AT2G45590 AT1G53730 AT2G04030 AT5G26742 AT1G63680 AT4G04350
GO:0003700	0.83		F transcription factor activity	0.05	23	AT1G64860 AT3G57800 AT1G68520 AT5G11060 AT1G09530 AT5G61420 AT5G11270 AT5G43290 AT1G49010 AT2G04890 AT2G27470 AT5G44190 AT5G66770 AT4G17600 AT3G53920 AT5G45260 AT1G76890 AT1G30210 AT2G36990 AT1G25440 AT5G58900 AT2G18300 AT2G39250
GO:0045449	0.83		P regulation of transcription	0.05	22	AT1G64860 AT3G57800 AT1G68520 AT5G61420 AT5G43290 AT3G16100 AT2G04890 AT2G27470 AT5G44190 AT2G24960 AT5G66770 AT4G17600 AT3G53920 AT1G76890 AT1G30210 AT1G21600 AT2G36990 AT1G25440 AT5G58900 AT2G18300 AT4G10300 AT2G39250
GO:0006800	0.83		P oxygen and reactive oxygen species metabolism	0.01	3	AT3G14110 AT3G28200 AT5G13930
GO:0016310	0.82		P phosphorylation	0.03	14	AT3G22420 AT5G11410 AT1G51805 AT2G45590 AT5G58140 AT4G04570 AT1G66910 AT4G09650 AT1G49580 AT1G53730 AT4G38470 AT4G04640 AT5G08590 AT5G26570
GO:0006412	0.82		P protein biosynthesis	0.04	18	AT3G22300 AT3G27850 AT3G17170 AT1G17220 AT3G25660 AT5G43710 AT2G05830 AT2G38140 AT4G04350 AT5G24490 AT5G30510 AT5G13720 AT4G20360 AT1G68590 AT3G62910 AT3G17040 AT2G04842 AT3G13120
GO:0016757	0.82		F transferase activity, transferring glycosyl groups	0.01	6	AT3G46970 AT2G32540 AT2G32530 AT3G21750 AT2G40840 AT5G14850
GO:0016043	0.82		P cell organization and biogenesis	0.04	16	AT3G14310 AT2G28900 AT4G02980 AT1G42550 AT3G03220 AT5G53370 AT5G58140 AT3G17170 AT3G29090 AT5G52440 AT3G62910 AT5G09760 AT5G10470 AT3G19720 AT3G17040 AT3G45970
GO:0005739	0.82		C mitochondrion	0.03	14	AT3G22300 AT1G11860 AT1G10760 AT5G54770 AT3G55605 AT2G04030 AT1G55160 AT2G04842 AT4G37000 AT1G48420 AT1G49670 AT3G58840 AT5G26780 AT4G04350
GO:0008237	0.82		F metallopeptidase activity	0	1	AT5G42270
GO:0048519	0.81		P negative regulation of biological process	0	2	AT3G50820 AT5G11530
GO:0016772	0.81		F transferase activity, transferring phosphorus-containing groups	0.04	20	AT1G64860 AT1G32060 AT3G02020 AT3G22420 AT5G11410 AT1G51805 AT2G45590 AT5G58140 AT1G66910 AT1G49580 AT5G14060 AT4G38470 AT5G26570 AT3G53920 AT1G10760 AT4G04570 AT1G53730 AT2G36990 AT5G08590 AT2G44680
GO:0007264	0.8		P small GTPase mediated signal transduction	0	1	AT3G16100
GO:0004722	0.79		F protein serine/threonine phosphatase activity	0	2	AT2G27190 AT1G49580
GO:0006350	0.79		P transcription	0.05	22	AT1G64860 AT3G57800 AT1G68520 AT5G61420 AT5G43290 AT3G16100 AT2G04890 AT2G27470 AT5G44190 AT2G24960 AT5G66770 AT4G17600 AT3G53920 AT1G76890 AT1G30210 AT1G21600 AT2G36990 AT1G25440 AT5G58900 AT2G18300 AT4G10300 AT2G39250
GO:0048507	0.79		P meristem development	0	1	AT5G11530
GO:0000785	0.79		C chromatin	0	1	AT2G28740
GO:0030528	0.78		F transcription regulator activity	0.05	24	AT1G64860 AT3G57800 AT1G68520 AT5G11060 AT1G09530 AT5G61420 AT5G11270 AT5G43290 AT1G49010 AT2G04890 AT2G27470 AT5G44190 AT5G66770 AT4G17600 AT3G53920 AT5G45260 AT1G76890 AT1G30210 AT2G36990 AT5G11530 AT1G25440 AT5G58900 AT2G18300 AT2G39250
GO:0006468	0.77		P protein amino acid phosphorylation	0.03	12	AT3G22420 AT5G11410 AT1G51805 AT2G45590 AT5G58140 AT4G04570 AT1G66910 AT1G49580 AT1G53730 AT4G38470 AT5G08590 AT5G26570
GO:0004540	0.77		F ribonuclease activity	0	1	AT3G13740
GO:0016441	0.77		P posttranscriptional gene silencing	0	1	AT5G23570
GO:0050874	0.76		P organismal physiological process	0	2	AT3G26520 AT5G58140
GO:0016773	0.76		F phosphotransferase activity, alcohol group as acceptor	0.02	8	AT1G32060 AT3G22420 AT2G45590 AT5G58140 AT1G53730 AT4G38470 AT2G44680 AT5G08590
GO:0006996	0.75		P organelle organization and biogenesis	0.02	7	AT3G62910 AT1G42550 AT5G10470 AT3G19720 AT3G17040 AT5G58140 AT3G17170
GO:0003677	0.74		F DNA binding	0.06	27	AT1G64860 AT3G57800 AT1G68520 AT5G11060 AT1G09530 AT3G52905 AT5G61420 AT5G11270 AT2G45850 AT5G43290 AT1G49010 AT2G04890 AT2G27470 AT5G44190 AT2G24960 AT5G66770 AT4G17600 AT3G53920 AT5G45260 AT1G76890 AT2G02740 AT1G30210 AT2G36990 AT1G25440 AT5G58900 AT2G18300 AT2G39250
GO:0016021	0.74		C integral to membrane	0.01	6	AT5G62720 AT1G63440 AT5G46110 AT3G19930 AT5G12130 AT4G27870
GO:0004871	0.74		F signal transducer activity	0.01	5	AT5G46270 AT3G16570 AT4G09420 AT5G46260 AT5G58140
GO:0051649	0.74		P establishment of cellular localization	0.01	5	AT5G52440 AT2G28900 AT1G42550 AT5G10470 AT5G58140
GO:0051641	0.74		P cellular localization	0.01	5	AT5G52440 AT2G28900 AT1G42550 AT5G10470 AT5G58140
GO:0016301	0.73		F kinase activity	0.04	16	AT1G32060 AT3G02020 AT3G22420 AT5G11410 AT1G51805 AT2G45590 AT5G58140 AT1G66910 AT1G49580 AT5G14060 AT4G38470 AT5G26570 AT4G04570 AT1G53730 AT2G44680 AT5G08590
GO:0042578	0.73		F phosphoric ester hydrolase activity	0.01	4	AT2G27190 AT1G74210 AT5G44020 AT1G49580
GO:0006790	0.7		P sulfur metabolism	0	1	AT3G04940
GO:0009733	0.7		P response to auxin stimulus	0.01	3	AT5G61420 AT1G49010 AT5G19140
GO:0009620	0.7		P response to fungi	0	1	AT1G10760
GO:0009651	0.7		P response to salt stress	0	2	AT1G49010 AT5G08590
GO:0006812	0.69		P cation transport	0.01	4	AT1G10970 AT5G22830 AT4G04640 AT4G09650
GO:0048367	0.69		P shoot development	0	2	AT5G11530 AT1G30210
GO:0016879	0.69		F ligase activity, forming carbon-nitrogen bonds	0.01	3	AT1G51550 AT3G25660 AT5G05560
GO:0009725	0.69		P response to hormone stimulus	0.02	7	AT5G61420 AT4G22200 AT1G49010 AT3G10520 AT2G36830 AT2G18300 AT5G19140
GO:0003774	0.68		F motor activity	0	1	AT5G10470
GO:0006464	0.67		P protein modification	0.04	17	AT3G22420 AT5G11410 AT1G51805 AT2G45590 AT5G58140 AT1G66910 AT1G49580 AT1G51550 AT5G43710 AT5G05560 AT4G38470 AT5G26570 AT3G50820 AT3G62410 AT4G04570 AT1G53730 AT5G08590
GO:0043412	0.66		P biopolymer modification	0.04	18	AT3G22420 AT5G11410 AT1G51805 AT2G45590 AT5G58140 AT1G66910 AT1G49580 AT1G51550 AT5G43710 AT5G05560 AT4G38470 AT5G26570 AT3G50820 AT3G62410 AT4G04570 AT5G14460 AT1G53730 AT5G08590
GO:0016458	0.66		P gene silencing	0	1	AT5G23570
GO:0031224	0.66		C intrinsic to membrane	0.02	8	AT5G62720 AT1G63440 AT5G46110 AT5G44130 AT3G19930 AT5G12130 AT2G14890 AT4G27870
GO:0009451	0.65		P RNA modification	0	1	AT5G14460
GO:0004721	0.65		F phosphoprotein phosphatase activity	0	2	AT2G27190 AT1G49580
GO:0007010	0.65		P cytoskeleton organization and biogenesis	0	2	AT1G42550 AT5G10470
GO:0048364	0.64		P root development	0	1	AT1G23080
GO:0016791	0.64		F phosphoric monoester hydrolase activity	0.01	3	AT2G27190 AT5G44020 AT1G49580
GO:0008509	0.63		F anion transporter activity	0	1	AT3G17430
GO:0007017	0.62		P microtubule-based process	0	1	AT5G10470
GO:0008026	0.61		F ATP-dependent helicase activity	0	1	AT5G26742
GO:0006970	0.61		P response to osmotic stress	0	2	AT1G49010 AT5G08590
GO:0016684	0.61		F oxidoreductase activity, acting on peroxide as acceptor	0	1	AT3G28200
GO:0016563	0.61		F transcriptional activator activity	0	1	AT5G11060
GO:0004601	0.61		F peroxidase activity	0	1	AT3G28200
GO:0046872	0.6		F metal ion binding	0.03	14	AT1G76100 AT4G39330 AT1G20340 AT1G48950 AT1G68520 AT5G63530 AT1G69850 AT1G49580 AT1G54500 AT4G21280 AT1G60950 AT1G25440 AT1G49670 AT1G68890
GO:0043167	0.6		F ion binding	0.03	14	AT1G76100 AT4G39330 AT1G20340 AT1G48950 AT1G68520 AT5G63530 AT1G69850 AT1G49580 AT1G54500 AT4G21280 AT1G60950 AT1G25440 AT1G49670 AT1G68890
GO:0005634	0.6		C nucleus	0.05	23	AT3G57800 AT5G11060 AT1G09530 AT5G61420 AT5G11270 AT2G45850 AT5G43290 AT1G49010 AT2G32950 AT5G44190 AT5G45260 AT1G17760 AT1G48950 AT5G63420 AT1G76890 AT2G02740 AT3G07670 AT5G58900 AT5G26742 AT2G18300 AT2G44680 AT2G39250 AT5G13930
GO:0006633	0.59		P fatty acid biosynthesis	0	1	AT4G25050
GO:0006355	0.59		P regulation of transcription, DNA-dependent	0.02	9	AT1G64860 AT3G53920 AT1G21600 AT5G61420 AT2G36990 AT3G16100 AT5G43290 AT4G10300 AT2G39250
GO:0004674	0.58		F protein serine/threonine kinase activity	0.01	3	AT1G53730 AT5G58140 AT2G44680
GO:0051243	0.58		P negative regulation of cellular physiological process	0	1	AT3G50820
GO:0048523	0.58		P negative regulation of cellular process	0	1	AT3G50820
GO:0006811	0.58		P ion transport	0.01	4	AT1G10970 AT5G22830 AT4G04640 AT4G09650
GO:0006351	0.57		P transcription, DNA-dependent	0.02	9	AT1G64860 AT3G53920 AT1G21600 AT5G61420 AT2G36990 AT3G16100 AT5G43290 AT4G10300 AT2G39250
GO:0009737	0.57		P response to abscisic acid stimulus	0	2	AT5G61420 AT4G22200
GO:0043169	0.56		F cation binding	0.03	12	AT1G76100 AT4G39330 AT1G20340 AT1G48950 AT1G68520 AT5G63530 AT1G69850 AT1G49580 AT4G21280 AT1G60950 AT1G25440 AT1G49670
GO:0015031	0.56		P protein transport	0.01	3	AT5G52440 AT2G28900 AT3G16100
GO:0044429	0.56		C mitochondrial part	0	2	AT3G22300 AT3G55605
GO:0044427	0.55		C chromosomal part	0	1	AT2G28740
GO:0004842	0.55		F ubiquitin-protein ligase activity	0	2	AT1G51550 AT5G05560
GO:0006886	0.54		P intracellular protein transport	0	2	AT5G52440 AT2G28900
GO:0045184	0.54		P establishment of protein localization	0.01	3	AT5G52440 AT2G28900 AT3G16100
GO:0043118	0.53		P negative regulation of physiological process	0	1	AT3G50820
GO:0042254	0.53		P ribosome biogenesis and assembly	0	1	AT3G17170
GO:0007028	0.53		P cytoplasm organization and biogenesis	0	1	AT3G17170
GO:0008104	0.53		P protein localization	0.01	3	AT5G52440 AT2G28900 AT3G16100
GO:0016209	0.52		F antioxidant activity	0	1	AT3G28200
GO:0016881	0.52		F acid-amino acid ligase activity	0	2	AT1G51550 AT5G05560
GO:0019941	0.52		P modification-dependent protein catabolism	0	2	AT1G51550 AT5G05560
GO:0009617	0.52		P response to bacteria	0	1	AT5G45260
GO:0006511	0.52		P ubiquitin-dependent protein catabolism	0	2	AT1G51550 AT5G05560
GO:0005515	0.52		F protein binding	0.04	16	AT5G46270 AT1G32060 AT1G17760 AT5G53760 AT5G64040 AT5G46260 AT3G62410 AT5G57110 AT1G09530 AT3G24480 AT4G22200 AT1G49750 AT4G25800 AT2G32950 AT4G23060 AT1G25570
GO:0043632	0.52		P modification-dependent macromolecule catabolism	0	2	AT1G51550 AT5G05560
GO:0007242	0.52		P intracellular signaling cascade	0.01	4	AT5G11270 AT3G16100 AT2G36830 AT1G09530
GO:0016765	0.51		F transferase activity, transferring alkyl or aryl (other than methyl) groups	0	1	AT5G17230
GO:0031225	0.51		C anchored to membrane	0	2	AT5G44130 AT2G14890
GO:0051603	0.51		P proteolysis during cellular protein catabolism	0	2	AT1G51550 AT5G05560
GO:0044257	0.51		P cellular protein catabolism	0	2	AT1G51550 AT5G05560
GO:0006281	0.51		P DNA repair	0	1	AT3G52905
GO:0019318	0.5		P hexose metabolism	0	1	AT5G66530
GO:0040029	0.5		P regulation of gene expression, epigenetic	0	1	AT5G23570
GO:0009653	0.49		P morphogenesis	0.01	3	AT4G02980 AT3G03220 AT3G45970
GO:0046914	0.49		F transition metal ion binding	0.02	9	AT1G76100 AT1G60950 AT4G39330 AT1G20340 AT1G25440 AT1G48950 AT1G68520 AT1G49670 AT5G63530
GO:0004091	0.49		F carboxylesterase activity	0	1	AT1G29670
GO:0030163	0.49		P protein catabolism	0	2	AT1G51550 AT5G05560
GO:0048366	0.48		P leaf development	0	1	AT1G30210
GO:0015630	0.48		C microtubule cytoskeleton	0	1	AT5G10470
GO:0015078	0.47		F hydrogen ion transporter activity	0	1	AT4G09650
GO:0007169	0.47		P transmembrane receptor protein tyrosine kinase signaling pathway	0	1	AT1G53730
GO:0007167	0.47		P enzyme linked receptor protein signaling pathway	0	1	AT1G53730
GO:0050793	0.46		P regulation of development	0	1	AT5G11530
GO:0007154	0.46		P cell communication	0.02	7	AT5G11270 AT2G27190 AT3G16570 AT1G53730 AT3G16100 AT2G36830 AT1G09530
GO:0046907	0.45		P intracellular transport	0.01	3	AT5G52440 AT2G28900 AT5G10470
GO:0016053	0.45		P organic acid biosynthesis	0	1	AT4G25050
GO:0046394	0.45		P carboxylic acid biosynthesis	0	1	AT4G25050
GO:0048827	0.45		P phyllome development	0	1	AT1G30210
GO:0044459	0.45		C plasma membrane part	0	1	AT3G19930
GO:0005996	0.44		P monosaccharide metabolism	0	1	AT5G66530
GO:0015077	0.42		F monovalent inorganic cation transporter activity	0	1	AT4G09650
GO:0043037	0.42		P translation	0.01	6	AT1G17220 AT3G62910 AT2G05830 AT2G04842 AT4G20360 AT4G04350
GO:0044430	0.39		C cytoskeletal part	0	1	AT5G10470
GO:0004386	0.39		F helicase activity	0	1	AT5G26742
GO:0005730	0.39		C nucleolus	0	1	AT2G39250
GO:0007166	0.39		P cell surface receptor linked signal transduction	0	1	AT1G53730
GO:0007165	0.36		P signal transduction	0.01	5	AT5G11270 AT1G53730 AT3G16100 AT2G36830 AT1G09530
GO:0044428	0.34		C nuclear part	0	2	AT2G32950 AT2G39250
GO:0005856	0.34		C cytoskeleton	0	1	AT5G10470
GO:0008270	0.34		F zinc ion binding	0.01	5	AT4G39330 AT1G25440 AT1G48950 AT1G68520 AT1G49670
GO:0008194	0.33		F UDP-glycosyltransferase activity	0	1	AT3G21750
GO:0006512	0.33		P ubiquitin cycle	0	2	AT1G51550 AT5G05560
GO:0006259	0.31		P DNA metabolism	0	2	AT1G68290 AT3G52905
GO:0009908	0.31		P flower development	0	1	AT5G11530
GO:0009755	0.31		P hormone-mediated signaling	0	1	AT2G36830
GO:0030001	0.28		P metal ion transport	0	1	AT5G22830
GO:0006457	0.27		P protein folding	0	1	AT2G04030
GO:0031981	0.24		C nuclear lumen	0	1	AT2G39250
GO:0006414	0.08		P translational elongation	0	1	AT4G20360
