# Supplementary material for: The Nuclear Immune Receptor RPS4 Is Required for RRS1SLH1-Dependent Constitutive Defense Activation in Arabidopsis thaliana
Source: PLoS Genet. 2014 Oct 23;10(10):e1004655. doi: 10.1371/journal.pgen.1004655 (PMC4207616; doi:10.1371/journal.pgen.1004655)
Supplement: Table S3 — Mean expression (in Tag counts per million) of genes differentially induced in the RRS1-PopP2 time course. (XLSX) [file pgen.1004655.s015.xlsx]

## Sheet: Table S4
Table S3. Mean expression (Tag counts per million) of genes differentially induced at 4 and 6hpi in RRS1-PopP2 time course.
		Mean Tag counts per million
		Ws-0											rrs1-1
			PopP2					PopP2-C321A						PopP2									Log2 fold change values										edgeR FDR values for differential expression. FDR values < 0.01 are highlighted in yellow
Primary Gene Symbol	Locus	0hpi	2hpi	4hpi	6hpi	8hpi		2hpi	4hpi	6hpi	8hpi		0hpi	2hpi	4hpi	6hpi	8hpi	Type	Short_description	Curator_summary	Computational_description	Locus	Ws-2_PopP2/C321A_2hpi	Ws-2_PopP2/C321A_4hpi	Ws-2_PopP2/C321A_6hpi	Ws-2_PopP2/C321A_8hpi	Ws-2/rrs1-1_PopP2_2hpi	Ws-2/rrs1-1_PopP2_4hpi	Ws-2/rrs1-1_PopP2_6hpi	Ws-2/rrs1-1_PopP2_8hpi	rrs1-1/Ws-2		Ws-2_PopP2/C321A_2hpi	Ws-2_PopP2/C321A_4hpi	Ws-2_PopP2/C321A_6hpi	Ws-2_PopP2/C321A_8hpi	Ws-2/rrs1-1_PopP2_2hpi	Ws-2/rrs1-1_PopP2_4hpi	Ws-2/rrs1-1_PopP2_6hpi	Ws-2/rrs1-1_PopP2_8hpi	rrs1-1/Ws-2
ETHYLENE-RESPONSIVE ELEMENT BINDING FACTOR 15 (ERF15)	AT2G31230	74.8746	1450.97	8086.56	5918.92	37.4846		2436.11	5387.95	4888.71	26.7092		199.249	8342.44	2187.07	84.0176	9.24988	protein_coding	ethylene-responsive element binding factor 15	encodes a member of the ERF (ethylene response factor) subfamily B-3 of ERF/AP2 transcription factor family. The protein contains one AP2 domain. There are 18 members in this subfamily including ATERF-1, ATERF-2, AND ATERF-5.	ethylene-responsive element binding factor 15 (ERF15); FUNCTIONS IN: DNA binding, transcription activator activity, sequence-specific DNA binding transcription factor activity; INVOLVED IN: ethylene mediated signaling pathway, regulation of transcription, DNA-dependent, response to chitin; LOCATED IN: chloroplast; EXPRESSED IN: stem, root; CONTAINS InterPro DOMAIN/s: DNA-binding, integrase-type (…	AT2G31230	-0.652029	0.385893	-0.0928497	0.509378	-2.39468	1.61015	5.66069	1.4599	1.49904		1	1	1	0.820362	0.32505	0.340926	5.88661e-09	0.181477	1
TYROSINE AMINOTRANSFERASE 3 (TAT3)	AT2G24850	1.1469	479.268	1704.49	3668.79	4605.69		632.359	1155.87	896.086	1444.93		0.206941	123.951	853.17	610.267	1798.76	protein_coding	tyrosine aminotransferase 3	Encodes a tyrosine aminotransferase that is responsive to treatment with jasmonic acid.	tyrosine aminotransferase 3 (TAT3); CONTAINS InterPro DOMAIN/s: 1-aminocyclopropane-1-carboxylate synthase (InterPro:IPR001176), Aminotransferase, class I/classII (InterPro:IPR004839), Pyridoxal phosphate-dependent transferase, major domain (InterPro:IPR015424), Tyrosine transaminase (InterPro:IPR021178), Tyrosine/nicotianamine aminotransferase (InterPro:IPR005958), Pyridoxal phosphate-dependent …	AT2G24850	-0.388245	0.647729	2.14761	1.70292	1.66038	1.00828	2.71732	1.30906	NE		1	1	0.0181393	0.05865	0.743859	0.736467	0.00026631	0.171214	NA
(NUDT7)	AT4G12720	16.9251	285.986	1618.08	2554.69	2004.89		232.867	541.8	582.286	310.225		12.2138	111.992	555.672	510.421	442.779	protein_coding	MutT/nudix family protein	Encodes a protein with ADP-ribose hydrolase activity. Negatively regulates EDS1-conditioned plant defense and programmed cell death.	NUDT7; CONTAINS InterPro DOMAIN/s: NUDIX hydrolase domain-like (InterPro:IPR015797), Nudix hydrolase 6-like (InterPro:IPR003293), NUDIX hydrolase domain (InterPro:IPR000086); BEST Arabidopsis thaliana protein match is: nudix hydrolase homolog 6 (TAIR:AT2G04450.1).	AT4G12720	0.407816	1.62169	2.26523	2.65724	1.22679	1.55773	2.39801	2.33774	-0.935075		1	0.409842	0.0117855	0.00059023	0.9175	0.211384	0.00158037	0.0155077	1
WRKY DNA-BINDING PROTEIN 70 (WRKY70)	AT3G56400	23.7937	35.5139	793.817	2375.14	2652.78		33.902	143.807	489.187	758.452		27.8259	33.3597	237.615	720.164	929.673	protein_coding	WRKY DNA-binding protein 70	member of WRKY Transcription Factor; Group III. Function as activator of SA-dependent defense genes and a repressor of JA-regulated genes. WRKY70-controlled suppression of JA-signaling is partly executed by NPR1.	WRKY DNA-binding protein 70 (WRKY70); CONTAINS InterPro DOMAIN/s: DNA-binding WRKY (InterPro:IPR003657); BEST Arabidopsis thaliana protein match is: WRKY DNA-binding protein 54 (TAIR:AT2G40750.1); Has 3203 Blast hits to 2772 proteins in 182 species: Archae - 0; Bacteria - 0; Metazoa - 0; Fungi - 0; Plants - 3190; Viruses - 0; Other Eukaryotes - 13 (source: NCBI BLink).	AT3G56400	0.00398358	2.67994	2.32686	1.77484	0.148725	1.87062	1.6543	1.55204	0.698067		1	0.14412	0.00248452	0.0274699	1	0.436816	0.0230136	0.104444	1
PHYTOALEXIN DEFICIENT 4 (PAD4)	AT3G52430	13.8939	134.544	1063.66	2089.7	1832.48		71.6801	144.087	283.718	203.802		4.65535	16.1914	104.491	305.67	339.93	protein_coding	alpha/beta-Hydrolases superfamily protein	Encodes a lipase-like gene that is important for salicylic acid signaling and function in resistance (R) gene-mediated and basal plant disease resistance. PAD4 can interact directly with EDS1, another disease resistance signaling protein. Expressed at elevated level in response to green peach aphid (GPA) feeding, and modulates the GPA feeding-induced leaf senescence through a mechanism that doesn…	PHYTOALEXIN DEFICIENT 4 (PAD4); CONTAINS InterPro DOMAIN/s: Lipase, class 3 (InterPro:IPR002921); BEST Arabidopsis thaliana protein match is: senescence-associated gene 101 (TAIR:AT5G14930.2); Has 722 Blast hits to 622 proteins in 73 species: Archae - 0; Bacteria - 23; Metazoa - 17; Fungi - 11; Plants - 620; Viruses - 1; Other Eukaryotes - 50 (source: NCBI BLink).	AT3G52430	1.16052	2.93763	2.94878	3.10294	2.93642	3.42348	2.72903	3.30957	-0.92208		1	0.0243703	0.00017064	6.53675e-05	0.600721	0.000564621	0.000272134	0.0450551	1
	AT2G45220	0	29.8282	385.7	1973.3	3266.26		29.9431	280.565	677.828	524.607		0.206941	4.9349	246.303	338.355	464.82	protein_coding	Plant invertase/pectin methylesterase inhibitor superfamily	NA	Plant invertase/pectin methylesterase inhibitor superfamily; FUNCTIONS IN: enzyme inhibitor activity, pectinesterase activity; INVOLVED IN: cell wall modification; LOCATED IN: membrane, plant-type cell wall; EXPRESSED IN: 9 plant structures; EXPRESSED DURING: 4 anthesis, C globular stage, petal differentiation and expansion stage; CONTAINS InterPro DOMAIN/s: Carbohydrate-binding/sugar hydrolysis …	AT2G45220	0.196502	0.59984	1.46426	2.60404	2.49005	0.491811	2.25777	2.92851	NE		1	1	0.0964336	0.000770231	0.667928	1	0.000426327	0.0010539	NA
	AT1G53625	0.136026	36.2265	1042.98	1702.3	1205.36		39.2434	333.674	416.223	215.464		0.206941	17.9262	463.822	307.799	311.556	protein_coding	NA	NA	unknown protein; Has 29996 Blast hits to 6987 proteins in 655 species: Archae - 23; Bacteria - 6686; Metazoa - 10521; Fungi - 1178; Plants - 7439; Viruses - 681; Other Eukaryotes - 3468 (source: NCBI BLink).	AT1G53625	-0.132061	1.87463	2.2072	2.47053	0.652263	1.24558	2.54146	2.27024	NE		1	0.615714	0.0465947	0.0149772	0.978709	0.823694	0.00122446	0.0619726	NA
ENHANCED DISEASE SUSCEPTIBILITY 5 (EDS5)	AT4G39030	3.9585	54.9245	504.737	1623.46	1776.88		37.9447	62.6683	110.372	140.295		6.37017	12.1829	53.8591	158.553	242.347	protein_coding	MATE efflux family protein	Encodes an orphan multidrug and toxin extrusion transporter. Essential component of salicylic acid-dependent signaling for disease resistance. Member of the MATE-transporter family. Expression induced by salicylic acid. Mutants are salicylic acid-deficient.	ENHANCED DISEASE SUSCEPTIBILITY 5 (EDS5); FUNCTIONS IN: antiporter activity, drug transmembrane transporter activity, transporter activity; INVOLVED IN: salicylic acid biosynthetic process, negative regulation of defense response, defense response, response to nematode; LOCATED IN: mitochondrion, plastid, membrane; EXPRESSED IN: 23 plant structures; EXPRESSED DURING: 10 growth stages; CONTAINS In…	AT4G39030	0.497636	3.19405	4.05336	3.66603	1.99378	3.34359	3.2344	3.6357	0.165143		1	0.0949103	1.50652e-05	1.34869e-06	0.69358	0.0291358	8.28274e-05	0.00836531	1
(Hsp70-2)	AT5G02490	2.43288	101.971	633.989	1525.51	812.463		123.148	191.396	372.2	214.899		3.86378	44.8352	244.04	357.383	235.742	protein_coding	Heat shock protein 70 (Hsp 70) family protein	NA	Heat shock protein 70 (Hsp 70) family protein; FUNCTIONS IN: protein binding; INVOLVED IN: protein folding, response to cadmium ion, response to heat, response to bacterium; LOCATED IN: cytosol, cell wall, plasma membrane; EXPRESSED IN: 19 plant structures; EXPRESSED DURING: 10 growth stages; CONTAINS InterPro DOMAIN/s: Heat shock protein 70, conserved site (InterPro:IPR018181), Heat shock protei…	AT5G02490	-0.272302	1.85946	2.05377	1.86812	0.941482	1.50511	2.06062	2.11622	0.296494		1	0.492356	0.0210919	0.0398757	0.95282	0.608616	0.00235661	0.0752169	1
ATP-BINDING CASSETTE G40 (ABCG40)	AT1G15520	1.05703	4.19867	313.996	1509.38	2103.92		7.03653	103.133	229.463	196.205		0.827766	22.1762	106.34	160.29	248.609	protein_coding	pleiotropic drug resistance 12	ABC transporter family involved in ABA transport and resistance to lead. Localizes to plasma membrane. Upregulated by lead. Expressed in leaves, flowers, stomata and roots.	pleiotropic drug resistance 12 (PDR12); CONTAINS InterPro DOMAIN/s: ATPase, AAA+ type, core (InterPro:IPR003593), ABC transporter-like (InterPro:IPR003439), Plant PDR ABC transporter associated (InterPro:IPR013581), ABC-2 type transporter (InterPro:IPR013525); BEST Arabidopsis thaliana protein match is: pleiotropic drug resistance 11 (TAIR:AT1G66950.1); Has 377983 Blast hits to 279992 proteins in…	AT1G15520	-0.678825	1.71929	2.62359	3.44698	-1.90083	1.52425	2.93893	3.86874	NE		1	0.781802	0.000502273	1.15853e-05	0.764176	0.725392	5.0454e-05	0.00506742	NA
	AT3G47540	50.1694	71.8222	412.752	1239.06	1921.89		32.8729	109.829	222.279	170.719		37.0239	62.1101	115.596	131.95	172.437	protein_coding	Chitinase family protein	NA	Chitinase family protein; FUNCTIONS IN: chitinase activity; INVOLVED IN: cell wall macromolecule catabolic process; LOCATED IN: endomembrane system; EXPRESSED IN: 22 plant structures; EXPRESSED DURING: 13 growth stages; CONTAINS InterPro DOMAIN/s: Glycoside hydrolase, family 19, catalytic (InterPro:IPR000726); BEST Arabidopsis thaliana protein match is: Chitinase family protein (TAIR:AT2G43590.1).	AT3G47540	1.29826	1.91308	2.44174	3.44274	0.103383	1.73806	2.84254	4.35022	-0.443899		1	0.279079	0.00122477	2.61034e-05	1	0.381686	6.64874e-05	0.00201195	1
(UGT85A1)	AT1G22400	1.72158	102.031	471.009	1096.66	1104.94		100.842	233.219	289.392	190.527		6.40967	44.5264	164.917	184.145	144.906	protein_coding	UDP-Glycosyltransferase superfamily protein	NA	UGT85A1; FUNCTIONS IN: in 6 functions; INVOLVED IN: metabolic process; LOCATED IN: cellular_component unknown; EXPRESSED IN: 22 plant structures; EXPRESSED DURING: 10 growth stages; CONTAINS InterPro DOMAIN/s: UDP-glucuronosyl/UDP-glucosyltransferase (InterPro:IPR002213); BEST Arabidopsis thaliana protein match is: UDP-glucosyl transferase 85A3 (TAIR:AT1G22380.1); Has 7940 Blast hits to 7832 prot…	AT1G22400	0.0205212	1.08826	1.95046	2.50565	0.920682	1.55784	2.5231	3.04663	2.02438		1	0.809914	0.0230055	0.00334214	0.953682	0.279122	0.00044956	0.000793493	1
PHOSPHOLIPASE A 2A (PLA2A)	AT2G26560	0	92.4362	533.437	1047.5	1999.26		83.8662	554.862	393.654	142.948		8.21393	36.5093	491.042	205.901	192.82	protein_coding	phospholipase A 2A	Encodes a lipid acyl hydrolase with wide substrate specificity that accumulates upon infection by fungal and bacterial pathogens. Protein is localized in the cytoplasm in healthy leaves, and in membranes in infected cells. Plays a role in cell death and differentially affects the accumulation of oxylipins. Contributes to resistance to virus.	phospholipase A 2A (PLA2A); FUNCTIONS IN: lipase activity, nutrient reservoir activity; INVOLVED IN: in 6 processes; LOCATED IN: membrane, cytoplasm; EXPRESSED IN: 11 plant structures; EXPRESSED DURING: 8 growth stages; CONTAINS InterPro DOMAIN/s: Acyl transferase/acyl hydrolase/lysophospholipase (InterPro:IPR016035), Patatin (InterPro:IPR002641); BEST Arabidopsis thaliana protein match is: Acyl …	AT2G26560	0.222952	-0.0508446	1.39831	3.78047	1.19776	0.0564665	2.11921	4.13421	NE		1	1	0.176521	1.1138e-06	0.905132	1	0.00158037	0.0021113	NA
ARABINOGALACTAN PROTEIN 12 (AGP12)	AT3G13520	335.375	149.146	710.125	1042.16	1116.34		96.0889	402.079	449.447	229.921		359.151	92.6627	711.785	283.844	384.228	protein_coding	arabinogalactan protein 12	Encodes a GPI-anchored arabinogalactan (AG) peptide with a short 'classical' backbone of 10 amino acids, seven of which are conserved among the 4 other Arabidopsis AG peptides. These peptides may be involved in cell signaling.	arabinogalactan protein 12 (AGP12); BEST Arabidopsis thaliana protein match is: arabinogalactan protein 14 (TAIR:AT5G56540.1); Has 50 Blast hits to 50 proteins in 9 species: Archae - 0; Bacteria - 0; Metazoa - 0; Fungi - 0; Plants - 50; Viruses - 0; Other Eukaryotes - 0 (source: NCBI BLink).	AT3G13520	0.610149	1.05262	1.27109	2.25095	0.613938	0.133426	1.90555	1.77847	-0.0219786		1	1	0.294933	0.00796287	0.987472	1	0.00925997	0.133362	1
	AT3G22600	5.65074	4.78002	202.413	986.83	1780.53		1.0067	79.563	256.496	252.46		0	7.09638	141.945	235.959	416.938	protein_coding	Bifunctional inhibitor/lipid-transfer protein/seed storage 2S albumin superfamily protein	NA	Bifunctional inhibitor/lipid-transfer protein/seed storage 2S albumin superfamily protein; FUNCTIONS IN: lipid binding; INVOLVED IN: lipid transport; LOCATED IN: anchored to membrane; EXPRESSED IN: 14 plant structures; EXPRESSED DURING: 10 growth stages; CONTAINS InterPro DOMAIN/s: Bifunctional inhibitor/plant lipid transfer protein/seed storage (InterPro:IPR016140), Plant lipid transfer protein/…	AT3G22600	2.25188	1.52127	2.10849	2.82557	-0.305324	0.502439	2.06716	2.15163	NE		1	0.775174	0.0552226	0.000534494	1	1	0.00934626	0.0214657	NA
PEROXIDASE 4 (PER4)	AT1G14540	0	82.3365	556.351	957.332	1034.98		64.8947	361.426	379.788	219.729		0	34.6959	424.807	187.463	284.05	protein_coding	Peroxidase superfamily protein	NA	Peroxidase superfamily protein; FUNCTIONS IN: peroxidase activity, heme binding; INVOLVED IN: response to oxidative stress, oxidation reduction; LOCATED IN: endomembrane system; EXPRESSED IN: leaf apex, sepal, root, stamen; EXPRESSED DURING: 4 anthesis; CONTAINS InterPro DOMAIN/s: Haem peroxidase (InterPro:IPR010255), Plant peroxidase (InterPro:IPR000823), Peroxidases heam-ligand binding site (In…	AT1G14540	0.500098	0.667925	1.19491	2.16474	1.09234	0.315422	2.10721	2.09821	NE		1	1	0.331021	0.0107614	0.95344	1	0.00743283	0.0932284	NA
	AT1G26380	0.264259	52.3991	302.48	945.244	703.561		39.5065	136.066	277.656	130.314		1.88572	17.9262	102.708	178.079	92.2535	protein_coding	FAD-binding Berberine family protein	NA	FAD-binding Berberine family protein; FUNCTIONS IN: electron carrier activity, oxidoreductase activity, FAD binding, catalytic activity; LOCATED IN: endomembrane system; EXPRESSED IN: 9 plant structures; EXPRESSED DURING: LP.06 six leaves visible, LP.04 four leaves visible, 4 anthesis, LP.08 eight leaves visible; CONTAINS InterPro DOMAIN/s: FAD-binding, type 2 (InterPro:IPR016166), Berberine/berb…	AT1G26380	0.354263	1.19421	1.70216	2.39321	1.35913	1.4804	2.03942	2.86061	NE		1	0.844814	0.07173	0.00354231	0.905132	0.438892	0.00194557	0.00129063	NA
ENHANCED DISEASE SUSCEPTIBILITY TO ERYSIPHE ORONTII 16 (EDS16)	AT1G74710	12.0371	14.3285	495.063	900.892	582.048		7.8872	43.9718	159.215	64.5667		13.123	5.78265	54.207	183.324	89.3845	protein_coding	ADC synthase superfamily protein	Encodes a protein with isochorismate synthase activity. Mutants fail to accumulate salicylic acid. Its function may be redundant with that of ICS2 (AT1G18870).	ENHANCED DISEASE SUSCEPTIBILITY TO ERYSIPHE ORONTII 16 (EDS16); CONTAINS InterPro DOMAIN/s: Chorismate binding, C-terminal (InterPro:IPR015890), ADC synthase (InterPro:IPR005801), Isochorismate synthase (InterPro:IPR004561); BEST Arabidopsis thaliana protein match is: isochorismate synthase 2 (TAIR:AT1G18870.1); Has 35333 Blast hits to 34131 proteins in 2444 species: Archae - 798; Bacteria - 2242…	AT1G74710	0.857138	3.61631	2.64623	3.0979	0.962456	3.26888	2.37573	2.6582	0.458807		1	0.0157917	0.00451392	0.000271523	0.95282	0.0150315	0.00161809	0.00285612	1
PURINE PERMEASE 18 (PUP18)	AT1G57990	14.9343	152.353	913.327	886.668	410.852		146.305	613.066	362.481	160.507		21.0377	92.7188	657.816	218.848	144.079	protein_coding	purine permease 18	Member of a family of proteins related to PUP1, a purine transporter. May be involved in the transport of purine and purine derivatives such as cytokinins, across the plasma membrane.	purine permease 18 (PUP18); FUNCTIONS IN: purine transmembrane transporter activity; INVOLVED IN: purine transport; LOCATED IN: plasma membrane, membrane; EXPRESSED IN: cultured cell; CONTAINS InterPro DOMAIN/s: Protein of unknown function DUF250 (InterPro:IPR004853); BEST Arabidopsis thaliana protein match is: purine permease 17 (TAIR:AT1G57943.2); Has 332 Blast hits to 324 proteins in 16 specie…	AT1G57990	0.127085	0.679064	1.17943	1.34382	0.531011	0.467444	1.77029	1.43972	1.09342		1	1	0.226229	0.133956	0.982884	1	0.00574943	0.136117	1
GLUTATHIONE S-TRANSFERASE TAU 10 (GSTU10)	AT1G74590	0	1.87381	153.306	863.976	1109.25		7.10393	34.0188	149.466	106.8		1.24165	1.77409	44.8416	144.602	169.084	protein_coding	glutathione S-transferase TAU 10	Encodes glutathione transferase belonging to the tau class of GSTs. Naming convention according to Wagner et al. (2002).	glutathione S-transferase TAU 10 (GSTU10); CONTAINS InterPro DOMAIN/s: Thioredoxin fold (InterPro:IPR012335), Glutathione S-transferase, C-terminal-like (InterPro:IPR010987), Glutathione S-transferase/chloride channel, C-terminal (InterPro:IPR017933), Glutathione S-transferase, N-terminal (InterPro:IPR004045), Thioredoxin-like fold (InterPro:IPR012336); BEST Arabidopsis thaliana protein match is:…	AT1G74590	-2.0007	2.15468	2.55188	3.3871	0.436201	1.7181	2.38733	3.51559	NE		1	0.238213	0.00302998	1.15853e-05	1	0.324315	0.000696912	0.0148088	NA
GLUTATHIONE TRANSFERASE LAMBDA 1 (GSTL1)	AT5G02780	0	31.0109	310.66	826.943	1146.47		14.1709	89.0422	154.435	82.2378		0	0	110.484	154.274	155.485	protein_coding	glutathione transferase lambda 1	Encodes a member of the lambda family of glutathione transferases. It has thiol transferase activity and self S-glutathionylation activity in vitro.	glutathione transferase lambda 1 (GSTL1); FUNCTIONS IN: molecular_function unknown; INVOLVED IN: protein amino acid glutathionylation; LOCATED IN: cellular_component unknown; EXPRESSED IN: stem, male gametophyte, root, pollen tube; EXPRESSED DURING: L mature pollen stage, M germinated pollen stage; CONTAINS InterPro DOMAIN/s: Thioredoxin fold (InterPro:IPR012335), Glutathione S-transferase, C-ter…	AT5G02780	1.21515	1.90332	2.46494	3.67302	7.00112	1.32523	2.28496	3.3471	NE		1	0.469692	0.00584893	0.000521624	0.161083	0.76996	0.00329366	0.00562087	NA
	AT5G39670	0.408077	19.4062	532.79	798.162	562.231		12.6469	56.5136	114.641	140.953		2.83774	5.51316	79.0199	149.387	122.215	protein_coding	Calcium-binding EF-hand family protein	NA	Calcium-binding EF-hand family protein; FUNCTIONS IN: calcium ion binding; INVOLVED IN: biological_process unknown; LOCATED IN: cellular_component unknown; EXPRESSED IN: 21 plant structures; EXPRESSED DURING: 13 growth stages; CONTAINS InterPro DOMAIN/s: EF-Hand 1, calcium-binding site (InterPro:IPR018247), EF-HAND 2 (InterPro:IPR018249), EF-hand-like domain (InterPro:IPR011992), Calcium-binding …	AT5G39670	0.763717	3.37468	2.89938	1.99383	1.71664	2.88389	2.29052	2.36616	1.98682		1	0.0172185	0.00049533	0.0178736	0.901549	0.0238016	0.00119134	0.0169595	1
BON ASSOCIATION PROTEIN 1 (BAP1)	AT3G61190	2.01395	183.819	566.545	774.113	1081.22		189.031	290.376	199.608	136.879		2.18554	57.5963	268.133	157.661	113.175	protein_coding	BON association protein 1	Encodes a protein with a C2 domain that binds to BON1 in yeast two hybrid analyses. Its ability to bind to phospholipids is enhanced by calcium ions. Involved in maintaining cell homeostasis.	BON association protein 1 (BAP1); FUNCTIONS IN: phospholipid binding, protein binding; INVOLVED IN: in 7 processes; LOCATED IN: membrane; EXPRESSED IN: 21 plant structures; EXPRESSED DURING: 13 growth stages; CONTAINS InterPro DOMAIN/s: C2 calcium/lipid-binding domain, CaLB (InterPro:IPR008973), C2 calcium-dependent membrane targeting (InterPro:IPR000008); BEST Arabidopsis thaliana protein match …	AT3G61190	-0.0415691	0.982746	1.91383	2.94297	1.40571	1.12065	2.01604	3.41283	1.11239		1	0.767659	0.0416128	0.000233156	0.851629	0.519609	0.00472865	0.00019786	1
	AT5G24915	133.184	272.281	870.417	741.323	11.6431		534.577	632.87	577.321	15.7002		267.043	1392.41	499.452	19.0264	11.6798	transposable_element_gene	transposable element gene	NA	non-LTR retrotransposon family (LINE), has a 3.1e-38 P-value blast match to GB:NP_038603 L1 repeat, Tf subfamily, member 23 (LINE-element) (Mus musculus)	AT5G24915	-0.858993	0.283076	-0.0919448	-0.49772	-2.14671	0.655518	4.79064	-0.0161605	0.890437		1	1	0.978	0.914246	0.426446	0.985933	7.04155e-08	1	1
CYTOCHROME P450, FAMILY 71, SUBFAMILY A, POLYPEPTIDE 12 (CYP71A12)	AT2G30750	0	2.88165	183.837	634.415	459.949		0.314708	41.1288	187.915	123.934		0	0	67.5227	133.005	105.189	protein_coding	cytochrome P450, family 71, subfamily A, polypeptide 12	putative cytochrome P450	cytochrome P450, family 71, subfamily A, polypeptide 12 (CYP71A12); FUNCTIONS IN: electron carrier activity, monooxygenase activity, iron ion binding, oxygen binding, heme binding; INVOLVED IN: response to bacterium; LOCATED IN: endomembrane system; EXPRESSED IN: stem, stamen; EXPRESSED DURING: 4 anthesis; CONTAINS InterPro DOMAIN/s: Cytochrome P450 (InterPro:IPR001128), Cytochrome P450, conserve…	AT2G30750	NE	2.34939	1.88538	1.90483	NE	1.35203	2.24017	2.27324	NE		NA	0.343925	0.0755401	0.0281563	NA	0.802398	0.00235661	0.0224271	NA
CBL-INTERACTING PROTEIN KINASE 23 (CIPK23)	AT1G30270	22.0032	59.2598	170.896	614.837	855.835		63.2246	80.6562	164.124	151.473		28.4355	38.0139	82.694	120.821	150.44	protein_coding	CBL-interacting protein kinase 23	Arabidopsis thaliana CBL-interacting protein kinase 23. CIPK23 serves as a positive regulator of the potassium transporter AKT1 by directly phosphorylating AKT1. CIPK23 is activated by the binding of two calcineurin B-like proteins, CBL1 and CBL9.	CBL-interacting protein kinase 23 (CIPK23); CONTAINS InterPro DOMAIN/s: Protein kinase, ATP binding site (InterPro:IPR017441), Serine/threonine-protein kinase domain (InterPro:IPR002290), NAF/FISL domain (InterPro:IPR018451), Serine/threonine-protein kinase-like domain (InterPro:IPR017442), Protein kinase-like domain (InterPro:IPR011009), Serine/threonine-protein kinase, active site (InterPro:IPR…	AT1G30270	-0.0776815	1.17934	2.07868	2.48242	0.580726	1.05539	2.38145	2.61378	0.958578		1	0.812617	0.0503539	0.00370726	1	0.833075	0.00194557	0.00649331	1
PLANT U-BOX 54 (PUB54)	AT1G01680	0	0.692599	97.7872	596.831	575.758		1.97734	5.02715	36.7825	43.1716		0	0.887047	8.01276	40.0429	84.9987	protein_coding	plant U-box 54	NA	plant U-box 54 (PUB54); FUNCTIONS IN: ubiquitin-protein ligase activity; INVOLVED IN: response to stress, protein ubiquitination; LOCATED IN: ubiquitin ligase complex; CONTAINS InterPro DOMAIN/s: UspA (InterPro:IPR006016), U box domain (InterPro:IPR003613); BEST Arabidopsis thaliana protein match is: RING/U-box superfamily protein (TAIR:AT1G01660.1); Has 2251 Blast hits to 2122 proteins in 140 sp…	AT1G01680	-1.50289	4.25008	4.24982	3.6945	NE	3.87805	4.22401	3.80074	NE		1	0.0182526	7.4491e-06	0.000194985	NA	0.0150315	1.42441e-05	0.026697	NA
SAR DEFICIENT 1 (SARD1)	AT1G73805	3.49938	17.7534	295.954	585.687	578.368		15.4541	45.639	86.102	132.052		0.745619	14.1142	48.1432	71.4242	163.608	protein_coding	Calmodulin binding protein-like	NA	Calmodulin binding protein-like; CONTAINS InterPro DOMAIN/s: Calmodulin binding protein-like (InterPro:IPR012416); BEST Arabidopsis thaliana protein match is: Calmodulin-binding protein (TAIR:AT5G57580.1); Has 30201 Blast hits to 17322 proteins in 780 species: Archae - 12; Bacteria - 1396; Metazoa - 17338; Fungi - 3422; Plants - 5037; Viruses - 0; Other Eukaryotes - 2996 (source: NCBI BLink).	AT1G73805	0.321004	2.88511	2.80806	2.15094	0.534593	2.69952	2.81801	2.33846	-1.21399		1	0.0337905	0.000792533	0.0194916	1	0.0248506	0.00026584	0.0959903	1
	AT4G11170	0	23.2194	275.641	574.766	654.477		22.9401	85.8103	149.859	94.9541		0	6.36091	70.463	106.959	109.274	protein_coding	Disease resistance protein (TIR-NBS-LRR class) family	NA	Disease resistance protein (TIR-NBS-LRR class) family; FUNCTIONS IN: transmembrane receptor activity, nucleoside-triphosphatase activity, nucleotide binding, ATP binding; INVOLVED IN: defense response, response to ozone; LOCATED IN: mitochondrion; EXPRESSED IN: stem, root, stamen; EXPRESSED DURING: 4 anthesis; CONTAINS InterPro DOMAIN/s: ATPase, AAA+ type, core (InterPro:IPR003593), NB-ARC (Inter…	AT4G11170	0.12502	1.78433	1.87236	2.70841	1.78935	1.9023	2.43367	3.02537	NE		1	0.375138	0.0230122	0.000855273	0.898908	0.219984	0.00190847	0.013036	NA
(CZF1)	AT2G40140	3.57139	138.029	314.173	556.706	376.34		88.9023	156.378	151.59	131.862		2.65074	39.8273	183.334	120.627	105.683	protein_coding	zinc finger (CCCH-type) family protein	NA	CZF1; CONTAINS InterPro DOMAIN/s: Zinc finger, CCCH-type (InterPro:IPR000571), Ankyrin repeat-containing domain (InterPro:IPR020683), Ankyrin repeat (InterPro:IPR002110); BEST Arabidopsis thaliana protein match is: salt-inducible zinc finger 1 (TAIR:AT3G55980.1); Has 35333 Blast hits to 34131 proteins in 2444 species: Archae - 798; Bacteria - 22429; Metazoa - 974; Fungi - 991; Plants - 531; Virus…	AT2G40140	0.663604	1.07708	1.78343	1.51713	1.72532	0.862	1.97521	1.91308	-0.277281		1	0.775174	0.0755401	0.10595	0.769274	0.852558	0.00237284	0.0608943	1
	AT1G56060	3.34303	85.1862	553.268	546.248	331.596		67.7355	256.274	231.702	63.3797		0.377144	22.5523	293.588	112.315	95.2668	protein_coding	NA	NA	unknown protein; BEST Arabidopsis thaliana protein match is: unknown protein (TAIR:AT2G32210.1); Has 180 Blast hits to 180 proteins in 22 species: Archae - 0; Bacteria - 0; Metazoa - 0; Fungi - 10; Plants - 170; Viruses - 0; Other Eukaryotes - 0 (source: NCBI BLink).	AT1G56060	0.436751	1.16607	1.20853	2.33707	1.60144	0.908578	2.04262	2.06707	-2.84582		1	0.767659	0.28362	0.00973326	0.832371	0.831127	0.00301145	0.0725747	1
FLAVIN-DEPENDENT MONOOXYGENASE 1 (FMO1)	AT1G19250	0	0.401925	96.743	532.422	1457.1		1.67784	11.5281	23.1145	41.4743		0	5.32228	8.64553	33.3865	110.048	protein_coding	flavin-dependent monooxygenase 1	FMO1 is required for full expression of TIR-NB-LRRûconditioned resistance to avirulent pathogens and for basal resistance to invasive virulent pathogens. Functions in an EDS1-regulated but SA-independent mechanism that promotes resistance and cell death at pathogen infection sites.	flavin-dependent monooxygenase 1 (FMO1); FUNCTIONS IN: NADP or NADPH binding, oxidoreductase activity, monooxygenase activity, FAD binding, flavin-containing monooxygenase activity; INVOLVED IN: in 7 processes; LOCATED IN: endomembrane system, intrinsic to endoplasmic reticulum membrane; EXPRESSED IN: stem, leaf whorl, sepal, root, stamen; EXPRESSED DURING: 4 anthesis; CONTAINS InterPro DOMAIN/s:…	AT1G19250	NE	3.22888	4.20141	5.07317	NE	3.24991	3.58425	4.91961	NE		NA	0.382158	5.70191e-07	3.18725e-09	NA	0.188127	1.0206e-06	0.00430475	NA
PLANT CADMIUM RESISTANCE 1 (PCR1)	AT1G14880	5.82252	5.18195	9.57935	483.201	3756.33		11.1646	10.9351	85.4419	1164.3		3.4953	130.626	11.2861	232.361	2169.33	protein_coding	PLANT CADMIUM RESISTANCE 1	NA	PLANT CADMIUM RESISTANCE 1 (PCR1); FUNCTIONS IN: molecular_function unknown; INVOLVED IN: biological_process unknown; LOCATED IN: vacuole; CONTAINS InterPro DOMAIN/s: Protein of unknown function Cys-rich (InterPro:IPR006461); BEST Arabidopsis thaliana protein match is: PLANT CADMIUM RESISTANCE 2 (TAIR:AT1G14870.1); Has 778 Blast hits to 777 proteins in 111 species: Archae - 0; Bacteria - 0; Metaz…	AT1G14880	-0.901047	0.121611	2.60369	1.75814	-4.3137	-0.144454	1.27216	0.936738	NE		1	1	0.00936672	0.0682412	0.161083	1	0.27586	0.53703	NA
	AT1G13340	0.400284	39.9741	301.89	481.389	462.124		38.3545	190.777	200.967	102.518		1.12813	6.97848	157.07	118.837	143.249	protein_coding	Regulator of Vps4 activity in the MVB pathway protein	NA	Regulator of Vps4 activity in the MVB pathway protein; CONTAINS InterPro DOMAIN/s: Protein of unknown function DUF292, eukaryotic (InterPro:IPR005061); BEST Arabidopsis thaliana protein match is: Regulator of Vps4 activity in the MVB pathway protein (TAIR:AT1G34220.2); Has 628 Blast hits to 628 proteins in 152 species: Archae - 0; Bacteria - 0; Metazoa - 164; Fungi - 130; Plants - 284; Viruses - …	AT1G13340	0.110929	0.765582	1.22896	2.1417	2.27038	1.03782	1.89954	2.02732	NE		1	1	0.236188	0.00978276	0.653578	0.813627	0.00423146	0.129533	NA
METHIONINE SULFOXIDE REDUCTASE B8 (MSRB8)	AT4G21840	1.40336	1.49645	109.526	466.387	350.045		3.10792	29.2438	31.8787	10.4621		0	0	25.7645	18.0538	11.4819	protein_coding	methionine sulfoxide reductase B8	NA	methionine sulfoxide reductase B8 (MSRB8); FUNCTIONS IN: peptide-methionine-(S)-S-oxide reductase activity; INVOLVED IN: oxidation reduction; LOCATED IN: cytosol; EXPRESSED IN: root; CONTAINS InterPro DOMAIN/s: Methionine sulphoxide reductase B (InterPro:IPR002579), Mss4-like (InterPro:IPR011057); BEST Arabidopsis thaliana protein match is: methionine sulfoxide reductase B7 (TAIR:AT4G21830.2); Ha…	AT4G21840	-0.746643	2.15781	4.04964	4.90964	NE	1.88427	4.88718	4.75383	NE		1	0.766278	0.000233058	1.25331e-05	NA	0.739852	5.48265e-09	2.38365e-05	NA
	AT2G19806	42.6317	151.145	584.539	445.765	22.3428		824.705	460.268	588.692	11.814		127.683	235.124	607.14	34.6958	12.5071	transposable_element_gene	transposable element gene	NA	Mariner-like transposase family, has a 1.2e-19 P-value blast match to GB:AAC28384 mariner transposase (Mariner_TC1-element) (Glycine max)	AT2G19806	-2.42326	0.182082	-0.815361	0.83858	-0.660311	0.00681645	3.11523	0.46752	1.56296		0.116744	1	0.935796	0.625963	0.968895	1	6.75451e-05	0.745603	1
GLUCOSE-6-PHOSPHATE/PHOSPHATE TRANSLOCATOR 2 (GPT2)	AT1G61800	0	26.2144	176.995	438.736	415.419		17.6166	105.781	112.002	35.1298		0	6.70899	88.8548	52.2472	44.37	protein_coding	glucose-6-phosphate/phosphate translocator 2	glucose6-Phosphate/phosphate transporter 2	glucose-6-phosphate/phosphate translocator 2 (GPT2); FUNCTIONS IN: antiporter activity, glucose-6-phosphate transmembrane transporter activity; INVOLVED IN: in 7 processes; LOCATED IN: plasma membrane; EXPRESSED IN: 16 plant structures; EXPRESSED DURING: 10 growth stages; CONTAINS InterPro DOMAIN/s: Tpt phosphate/phosphoenolpyruvate translocator (InterPro:IPR004696), Protein of unknown function D…	AT1G61800	0.83742	0.873233	1.84212	3.52571	2.04596	0.923357	2.78424	3.74748	NE		1	1	0.0407825	7.8761e-05	0.826698	0.903355	0.00108348	0.00149093	NA
ACIREDUCTONE DIOXYGENASE 3 (ARD3)	AT2G26400	0	0.401925	7.54072	431.091	1939.53		0	0	6.49222	54.9464		0	0	0	23.3451	251.053	protein_coding	acireductone dioxygenase 3	Encodes a protein predicted to belong to the acireductone dioxygenase (ARD/ARDÆ)family.	acireductone dioxygenase 3 (ARD3); FUNCTIONS IN: heteroglycan binding, acireductone dioxygenase [iron(II)-requiring] activity, metal ion binding; INVOLVED IN: oxidation reduction, L-methionine salvage from methylthioadenosine; LOCATED IN: cellular_component unknown; EXPRESSED IN: 22 plant structures; EXPRESSED DURING: 13 growth stages; CONTAINS InterPro DOMAIN/s: Acireductone dioxygenase, ARD (In…	AT2G26400	NE	NE	5.83533	5.24585	NE	NE	3.7246	3.53008	NE		NA	NA	2.00958e-10	1.04798e-07	NA	NA	1.0206e-06	0.0106693	NA
AVRPPHB SUSCEPTIBLE 3 (PBS3)	AT5G13320	1.06483	1.89837	197.244	405.251	370.41		1.99255	25.4733	69.4108	28.6385		0.206941	0	27.4527	46.461	66.7793	protein_coding	Auxin-responsive GH3 family protein	Encodes an enzyme capable of conjugating amino acids to 4-substituted benzoates. 4-HBA (4-hydroxybenzoic acid) and pABA (4-aminobenzoate) may be targets of the enzyme in Arabidopsis, leading to the production of pABA-Glu, 4HBA-Glu, or other related compounds. This enzyme is involved in disease-resistance signaling. It is required for the accumulation of salicylic acid, activation of defense respo…	AVRPPHB SUSCEPTIBLE 3 (PBS3); CONTAINS InterPro DOMAIN/s: GH3 auxin-responsive promoter (InterPro:IPR004993); BEST Arabidopsis thaliana protein match is: Auxin-responsive GH3 family protein (TAIR:AT1G23160.1); Has 1807 Blast hits to 1807 proteins in 277 species: Archae - 0; Bacteria - 0; Metazoa - 736; Fungi - 347; Plants - 385; Viruses - 0; Other Eukaryotes - 339 (source: NCBI BLink).	AT5G13320	0.299678	3.13918	2.76331	3.6437	NE	2.84295	3.1123	3.20984	NE		1	0.0315387	0.00584893	3.30252e-05	NA	0.0318687	0.000309525	0.0285681	NA
	AT1G02270	3.92916	10.9868	133.988	382.913	284.176		30.8252	29.4135	47.2585	38.558		9.71467	32.5456	15.5056	54.5642	32.9535	protein_coding	Calcium-binding endonuclease/exonuclease/phosphatase family	NA	Calcium-binding endonuclease/exonuclease/phosphatase family; FUNCTIONS IN: catalytic activity, calcium ion binding; INVOLVED IN: response to cold; LOCATED IN: nucleus; EXPRESSED IN: 22 plant structures; EXPRESSED DURING: 13 growth stages; CONTAINS InterPro DOMAIN/s: EF-HAND 2 (InterPro:IPR018249), EF-hand-like domain (InterPro:IPR011992), Endonuclease/exonuclease/phosphatase (InterPro:IPR005135);…	AT1G02270	-1.62819	2.27878	3.14791	2.79961	-1.67606	3.08102	2.84213	2.77213	0.843936		0.999	0.196963	0.00263588	0.00504921	0.801017	0.0150315	0.000334306	0.002376	1
	AT1G77810	1.63231	22.6917	99.7504	379.014	521.406		9.85889	32.1418	123.186	102.926		3.74543	2.89132	47.8494	99.3725	96.1106	protein_coding	Galactosyltransferase family protein	NA	Galactosyltransferase family protein; FUNCTIONS IN: transferase activity, transferring glycosyl groups, beta-1,3-galactosyltransferase activity; INVOLVED IN: protein amino acid glycosylation; LOCATED IN: Golgi apparatus; EXPRESSED IN: 20 plant structures; EXPRESSED DURING: 13 growth stages; CONTAINS InterPro DOMAIN/s: Glycosyl transferase, family 31 (InterPro:IPR002659); BEST Arabidopsis thaliana…	AT1G77810	1.28929	1.74995	1.73062	2.26704	2.61151	1.08585	2.16806	2.19756	0.166464		1	0.460981	0.162071	0.0109068	0.637876	0.833075	0.00936903	0.0100997	1
	AT3G61390	1.05703	8.6559	171.475	371.791	388.634		10.6383	69.557	81.7471	88.2161		0	1.15653	51.8994	58.3271	108.891	protein_coding	RING/U-box superfamily protein	NA	RING/U-box superfamily protein; FUNCTIONS IN: ubiquitin-protein ligase activity; INVOLVED IN: protein ubiquitination; LOCATED IN: ubiquitin ligase complex; EXPRESSED IN: 17 plant structures; EXPRESSED DURING: 11 growth stages; CONTAINS InterPro DOMAIN/s: U box domain (InterPro:IPR003613); BEST Arabidopsis thaliana protein match is: U-box domain-containing protein (TAIR:AT2G45920.1); Has 5125 Blas…	AT3G61390	-0.0794684	1.25582	1.90247	2.18011	2.37381	1.43938	2.14815	2.60413	NE		1	0.653384	0.0445326	0.0193348	0.832827	0.436816	0.00234592	0.16432	NA
	AT2G18193	8.13786	66.3934	201.849	365.224	373.739		65.6923	133.002	64.249	49.9957		5.86769	14.5352	83.9922	38.2286	87.4216	protein_coding	P-loop containing nucleoside triphosphate hydrolases superfamily protein	NA	P-loop containing nucleoside triphosphate hydrolases superfamily protein; FUNCTIONS IN: nucleoside-triphosphatase activity, ATPase activity, nucleotide binding, ATP binding; LOCATED IN: endomembrane system; EXPRESSED IN: callus; CONTAINS InterPro DOMAIN/s: ATPase, AAA-type, core (InterPro:IPR003959), ATPase, AAA+ type, core (InterPro:IPR003593), ATPase, AAA-type, conserved site (InterPro:IPR00396…	AT2G18193	0.0387905	0.479779	2.4163	2.86606	1.91662	1.28637	2.76388	2.8926	0.700357		1	1	0.0399696	0.000419475	0.668163	0.700374	0.00329366	0.0833589	1
PHYTOALEXIN DEFICIENT 3 (PAD3)	AT3G26830	0.400284	22.4612	125.204	359.757	922.017		11.3324	61.7326	119.094	89.7511		0	0	75.4751	76.5136	172.857	protein_coding	Cytochrome P450 superfamily protein	Mutations in pad3 are defective in biosynthesis of the indole derived phytoalexin camalexin. Encodes a cytochrome P450 enzyme that catalyzes the conversion of dihydrocamalexic acid to camalexin.	PHYTOALEXIN DEFICIENT 3 (PAD3); FUNCTIONS IN: dihydrocamalexic acid decarboxylase activity, monooxygenase activity, oxygen binding; INVOLVED IN: in 6 processes; LOCATED IN: endoplasmic reticulum, microsome; EXPRESSED IN: 15 plant structures; EXPRESSED DURING: 9 growth stages; CONTAINS InterPro DOMAIN/s: Cytochrome P450 (InterPro:IPR001128), Cytochrome P450, E-class, group I (InterPro:IPR002401), …	AT3G26830	1.07504	1.00405	1.47332	3.32601	6.46049	0.530881	1.95534	2.70818	NE		1	1	0.16294	0.000241616	0.171561	1	0.0036136	0.0110583	NA
	AT5G25260	0	3.70603	139.069	359.294	220.323		2.48287	20.0282	61.6395	50.2031		1.13143	4.43523	22.0752	86.3862	33.9734	protein_coding	SPFH/Band 7/PHB domain-containing membrane-associated protein family	NA	SPFH/Band 7/PHB domain-containing membrane-associated protein family; FUNCTIONS IN: molecular_function unknown; INVOLVED IN: biological_process unknown; LOCATED IN: plasma membrane; EXPRESSED IN: cultured cell; CONTAINS InterPro DOMAIN/s: Band 7 protein (InterPro:IPR001107); BEST Arabidopsis thaliana protein match is: SPFH/Band 7/PHB domain-containing membrane-associated protein family (TAIR:AT5G…	AT5G25260	0.842512	2.86996	2.48848	2.0941	0.331393	2.5614	1.74405	2.67032	NE		1	0.0511438	0.00474881	0.0116399	1	0.0472868	0.0193883	0.00426782	NA
(GRX480)	AT1G28480	1.05703	90.9356	94.5998	354.247	368.873		117.889	93.1245	94.6038	101.558		1.03471	10.7568	71.8517	87.5711	136.979	protein_coding	Thioredoxin superfamily protein	Encodes GRX480, a member of the glutaredoxin family that regulates protein redox state. GRX480 interacts with TGA factors and suppresses JA-responsive PDF1.2 transcription. GRX480 transcription is SA-inducible and requires NPR1. Maybe involved in SA/JA cross-talk.	GRX480; FUNCTIONS IN: electron carrier activity, protein disulfide oxidoreductase activity; INVOLVED IN: salicylic acid mediated signaling pathway, jasmonic acid mediated signaling pathway, response to salicylic acid stimulus; LOCATED IN: cellular_component unknown; EXPRESSED IN: 21 plant structures; EXPRESSED DURING: 13 growth stages; CONTAINS InterPro DOMAIN/s: Glutaredoxin-like, plant II (Inte…	AT1G28480	-0.35977	0.144993	1.91327	1.89275	2.7802	0.437087	1.95804	1.44752	NE		1	1	0.0583306	0.0371504	0.426446	1	0.00811503	0.169607	NA
CYTOCHROME P450, FAMILY 71, SUBFAMILY A, POLYPEPTIDE 13 (CYP71A13)	AT2G30770	0	3.61733	33.3301	347.769	1548.92		2.48852	15.3368	46.0924	78.6512		1.78899	0	18.5835	16.9247	135.56	protein_coding	cytochrome P450, family 71, subfamily A, polypeptide 13	putative cytochrome P450	cytochrome P450, family 71, subfamily A, polypeptide 13 (CYP71A13); CONTAINS InterPro DOMAIN/s: Cytochrome P450 (InterPro:IPR001128), Cytochrome P450, E-class, group I (InterPro:IPR002401), Cytochrome P450, conserved site (InterPro:IPR017972); BEST Arabidopsis thaliana protein match is: cytochrome P450, family 71, subfamily A, polypeptide 12 (TAIR:AT2G30750.1); Has 35333 Blast hits to 34131 prote…	AT2G30770	0.699876	1.16684	2.65515	4.25165	NE	0.516968	3.81057	4.11277	NE		1	1	0.00464646	6.0172e-07	NA	1	8.27714e-08	0.000892492	NA
AROGENATE DEHYDRATASE 5 (ADT5)	AT5G22630	25.1547	90.4779	208.602	344.032	324.4		100.357	100.116	71.8384	62.372		18.7103	44.0716	71.0611	54.8477	104.55	protein_coding	arogenate dehydratase 5	Encodes a plastid-localized arogenate dehydratase involved in phenylalanine biosynthesis. Not less than six genes encoding ADT were identi&#64257;ed in the Arabidopsis genome: ADT1 [At1g11790]; ADT2 [At3g07630]; ADT3 [At2g27820]; ADT4 [At3g44720]; ADT5 [At5g22630]; and ADT6 [At1g08250].	arogenate dehydratase 5 (ADT5); FUNCTIONS IN: arogenate dehydratase activity, prephenate dehydratase activity; INVOLVED IN: L-phenylalanine biosynthetic process; LOCATED IN: chloroplast; EXPRESSED IN: 22 plant structures; EXPRESSED DURING: 13 growth stages; CONTAINS InterPro DOMAIN/s: Prephenate dehydratase (InterPro:IPR001086), Prephenate dehydratase, conserved site (InterPro:IPR018528); BEST Ar…	AT5G22630	-0.150511	1.24146	2.26787	2.36074	0.929143	1.72729	2.56035	2.61256	-0.355886		1	0.892485	0.00986874	0.00361962	0.923539	0.398142	0.000431378	0.228658	1
NUDIX HYDROLASE HOMOLOG 6 (NUDT6)	AT2G04450	0.952179	0	45.2729	339.756	777.062		0	0.661051	18.1419	61.0853		2.23095	1.15653	5.37216	40.632	82.5774	protein_coding	nudix hydrolase homolog 6	Encodes a protein with NADH pyrophosphatase activity. Although this protein was also shown to have ADP-ribose diphosphatase activity in vitro, mutant analyses suggest that NUDX6 is involved in NADH metabolism in vivo.	nudix hydrolase homolog 6 (NUDT6); FUNCTIONS IN: hydrolase activity, ADP-ribose diphosphatase activity, NAD or NADH binding, NADH pyrophosphatase activity; INVOLVED IN: response to other organism, positive regulation of salicylic acid mediated signaling pathway; LOCATED IN: cytosol; EXPRESSED IN: 17 plant structures; EXPRESSED DURING: 12 growth stages; CONTAINS InterPro DOMAIN/s: NUDIX hydrolase …	AT2G04450	NE	5.88189	4.61716	3.74746	NE	3.38718	3.24989	3.6923	0.668736		NA	0.00608605	0.000935503	7.25418e-05	NA	0.200308	0.000796098	0.00179278	1
	AT1G26390	0	0.401925	26.1505	334.759	617.332		0	0	43.5857	32.3142		0	0	6.36225	6.6836	37.9044	protein_coding	FAD-binding Berberine family protein	NA	FAD-binding Berberine family protein; FUNCTIONS IN: electron carrier activity, oxidoreductase activity, FAD binding, catalytic activity; LOCATED IN: endomembrane system; EXPRESSED IN: 10 plant structures; EXPRESSED DURING: LP.06 six leaves visible, LP.04 four leaves visible, 4 anthesis, LP.02 two leaves visible, petal differentiation and expansion stage; CONTAINS InterPro DOMAIN/s: FAD-binding, t…	AT1G26390	NE	NE	2.91916	4.13334	NE	1.8725	5.3477	4.85423	NE		NA	NA	0.00330433	9.39695e-05	NA	0.741323	5.88661e-09	0.00430475	NA
WRKY DNA-BINDING PROTEIN 51 (WRKY51)	AT5G64810	0	0	40.9421	331.43	480.948		2.34898	4.48573	13.957	24.2415		0.391179	7.98342	14.5155	25.8004	85.7375	protein_coding	WRKY DNA-binding protein 51	member of WRKY Transcription Factor; Group II-c	WRKY DNA-binding protein 51 (WRKY51); CONTAINS InterPro DOMAIN/s: DNA-binding WRKY (InterPro:IPR003657); BEST Arabidopsis thaliana protein match is: WRKY DNA-binding protein 50 (TAIR:AT5G26170.1); Has 30201 Blast hits to 17322 proteins in 780 species: Archae - 12; Bacteria - 1396; Metazoa - 17338; Fungi - 3422; Plants - 5037; Viruses - 0; Other Eukaryotes - 2996 (source: NCBI BLink).	AT5G64810	NE	3.53446	4.55177	4.2416	NE	1.83786	3.46003	2.95528	NE		NA	0.246664	7.61951e-08	3.1467e-05	NA	0.818514	1.08782e-05	0.0153874	NA
BON ASSOCIATION PROTEIN 2 (BAP2)	AT2G45760	0	0.401925	75.0893	329.747	433.203		1.61526	5.46556	14.3706	18.678		0	0.578265	6.22452	11.5793	25.3076	protein_coding	BON association protein 2	encodes a protein that is similar to BONZAI1-binding protein BAP1.	BON association protein 2 (BAP2); CONTAINS InterPro DOMAIN/s: C2 calcium/lipid-binding domain, CaLB (InterPro:IPR008973), C2 calcium-dependent membrane targeting (InterPro:IPR000008); BEST Arabidopsis thaliana protein match is: BON association protein 1 (TAIR:AT3G61190.2); Has 35333 Blast hits to 34131 proteins in 2444 species: Archae - 798; Bacteria - 22429; Metazoa - 974; Fungi - 991; Plants - …	AT2G45760	-1.06386	3.89992	4.69305	4.46178	NE	3.74764	4.91369	4.81394	NE		1	0.00880232	2.12325e-07	4.93227e-06	NA	0.0258278	1.60606e-08	0.000162945	NA
METHIONINE SULFOXIDE REDUCTASE B9 (MSRB9)	AT4G21850	0.816154	42.9379	229.647	326.116	137.502		50.335	98.1516	102.554	13.1992		0.736951	14.4566	108.557	30.2248	28.6554	protein_coding	methionine sulfoxide reductase B9	NA	methionine sulfoxide reductase B9 (MSRB9); FUNCTIONS IN: peptide-methionine-(S)-S-oxide reductase activity; INVOLVED IN: oxidation reduction; LOCATED IN: cytosol; EXPRESSED IN: 18 plant structures; EXPRESSED DURING: 12 growth stages; CONTAINS InterPro DOMAIN/s: Methionine sulphoxide reductase B (InterPro:IPR002579), Mss4-like (InterPro:IPR011057); BEST Arabidopsis thaliana protein match is: methi…	AT4G21850	-0.025101	1.4613	2.06947	3.26641	1.33858	1.25224	3.93259	2.33077	NE		1	0.812617	0.200777	0.00610105	0.898908	0.857384	0.00051249	0.0678895	NA
WALL ASSOCIATED KINASE (WAK)-LIKE 10 (WAKL10)	AT1G79680	0	11.4298	106.963	288.293	309.428		21.0092	56.4551	61.1526	37.0614		0	5.51316	73.4368	49.67	85.7102	protein_coding	WALL ASSOCIATED KINASE (WAK)-LIKE 10	NA	WALL ASSOCIATED KINASE (WAK)-LIKE 10 (WAKL10); FUNCTIONS IN: kinase activity; INVOLVED IN: protein amino acid phosphorylation; LOCATED IN: endomembrane system, integral to membrane; EXPRESSED IN: 10 plant structures; EXPRESSED DURING: 8 growth stages; CONTAINS InterPro DOMAIN/s: Wall-associated kinase (InterPro:IPR013695), EGF-like calcium-binding, conserved site (InterPro:IPR018097), Protein kin…	AT1G79680	-0.819015	0.918344	2.03084	2.91696	0.890779	0.401844	2.36974	2.2414	NE		1	0.981197	0.0130586	0.00215391	0.978709	1	0.00127892	0.118012	NA
	AT1G35210	5.35575	43.2275	234.541	276.119	158.642		16.0665	65.27	69.4474	18.9882		1.81707	7.86552	59.3531	64.246	42.9723	protein_coding	NA	NA	unknown protein; FUNCTIONS IN: molecular_function unknown; INVOLVED IN: biological_process unknown; LOCATED IN: chloroplast; EXPRESSED IN: 14 plant structures; EXPRESSED DURING: 9 growth stages; CONTAINS InterPro DOMAIN/s: Protein of unknown function DUF740 (InterPro:IPR008004); BEST Arabidopsis thaliana protein match is: unknown protein (TAIR:AT1G22470.1); Has 83 Blast hits to 83 proteins in 12 …	AT1G35210	1.4146	2.00682	1.96972	3.01604	2.52368	2.02993	1.93187	2.54788	-0.647595		1	0.289563	0.051682	0.000323835	0.724409	0.106564	0.00643231	0.116375	1
	AT4G08555	0	21.5732	140.674	264.475	246.368		13.0237	42.6585	46.5722	32.2032		0.584085	3.20011	63.6214	57.1541	24.6317	protein_coding	NA	NA	unknown protein; FUNCTIONS IN: molecular_function unknown; INVOLVED IN: biological_process unknown; LOCATED IN: cellular_component unknown; EXPRESSED IN: cultured cell; Has 4 Blast hits to 4 proteins in 2 species: Archae - 0; Bacteria - 0; Metazoa - 0; Fungi - 0; Plants - 4; Viruses - 0; Other Eukaryotes - 0 (source: NCBI BLink).	AT4G08555	0.79173	1.86644	2.5785	2.89056	2.44773	1.1475	2.14339	3.09888	NE		1	0.415931	0.00248452	0.00662412	0.617242	0.707911	0.00396711	0.000738272	NA
EXTRA-LARGE GTP-BINDING PROTEIN 2 (XLG2)	AT4G34390	3.1789	17.2382	162.81	263.315	255.623		17.3062	37.7039	61.6248	41.7705		2.64207	4.62612	47.7143	39.8334	47.0294	protein_coding	extra-large GTP-binding protein 2	NA	extra-large GTP-binding protein 2 (XLG2); FUNCTIONS IN: guanyl nucleotide binding, signal transducer activity; INVOLVED IN: in 7 processes; LOCATED IN: nucleus; EXPRESSED IN: 28 plant structures; EXPRESSED DURING: 13 growth stages; CONTAINS InterPro DOMAIN/s: Guanine nucleotide binding protein (G-protein), alpha subunit (InterPro:IPR001019), G protein alpha subunit, helical insertion (InterPro:IP…	AT4G34390	0.108024	2.27474	2.0437	2.59854	1.62624	1.75748	2.38109	2.58218	-0.0547474		1	0.19475	0.0378471	0.0133288	0.83887	0.372268	0.00173069	0.0199826	1
	AT1G67800	8.92058	13.5342	72.2582	254.018	234.443		13.601	25.8727	54.0605	62.5438		8.1798	7.51744	20.1693	48.5543	40.4212	protein_coding	Copine (Calcium-dependent phospholipid-binding protein) family	NA	Copine (Calcium-dependent phospholipid-binding protein) family; FUNCTIONS IN: zinc ion binding; INVOLVED IN: N-terminal protein myristoylation; EXPRESSED IN: 19 plant structures; EXPRESSED DURING: 10 growth stages; CONTAINS InterPro DOMAIN/s: Zinc finger, RING-type (InterPro:IPR001841), Copine (InterPro:IPR010734), von Willebrand factor, type A (InterPro:IPR002035); BEST Arabidopsis thaliana prot…	AT1G67800	-0.0987631	1.60848	2.29703	1.91929	0.492422	1.88674	2.44418	2.81855	0.0564688		1	0.76068	0.0305929	0.0584503	1	0.298152	0.00282099	0.013109	1
GERMIN-LIKE PROTEIN 9 (GLP9)	AT4G14630	0	0	14.0232	246.398	526.209		0.314708	2.45606	19.0133	25.883		0	0	3.29751	13.2584	53.1241	protein_coding	germin-like protein 9	germin-like protein with N-terminal signal sequence that may target it to the vacuole, plasma membrane and/or outside the cell.	germin-like protein 9 (GLP9); FUNCTIONS IN: manganese ion binding, nutrient reservoir activity; INVOLVED IN: response to salt stress; LOCATED IN: extracellular region, plasma membrane, plant-type vacuole; EXPRESSED IN: stem, hypocotyl, sepal, root, stamen; EXPRESSED DURING: 4 anthesis; CONTAINS InterPro DOMAIN/s: Cupin, RmlC-type (InterPro:IPR011051), Cupin 1 (InterPro:IPR006045), Germin (InterPr…	AT4G14630	NE	2.60161	3.72493	4.21648	NE	1.80584	3.8025	3.91412	NE		NA	0.579024	0.00104088	2.2343e-05	NA	0.736467	7.56881e-07	0.00963966	NA
	AT1G43910	1.90436	0	31.3662	228.821	453.83		3.06665	5.60669	16.6163	27.8243		4.23225	1.77409	4.85503	14.2886	29.0051	protein_coding	P-loop containing nucleoside triphosphate hydrolases superfamily protein	NA	P-loop containing nucleoside triphosphate hydrolases superfamily protein; FUNCTIONS IN: nucleoside-triphosphatase activity, ATPase activity, nucleotide binding, ATP binding; LOCATED IN: endomembrane system; EXPRESSED IN: 23 plant structures; EXPRESSED DURING: 13 growth stages; CONTAINS InterPro DOMAIN/s: ATPase, AAA-type, core (InterPro:IPR003959), ATPase, AAA+ type, core (InterPro:IPR003593); BE…	AT1G43910	NE	2.57992	3.97116	4.08111	NE	2.91222	4.43557	4.68194	0.6228		NA	0.264145	7.08534e-05	6.49936e-06	NA	0.132494	1.20324e-06	0.000329765	1
	AT5G26690	0	2.36645	22.5739	212.782	236.526		1.34227	1.15746	15.2831	67.8661		2.69285	0	5.44307	33.0779	92.4507	protein_coding	Heavy metal transport/detoxification superfamily protein	NA	Heavy metal transport/detoxification superfamily protein ; FUNCTIONS IN: metal ion binding; INVOLVED IN: metal ion transport; LOCATED IN: cellular_component unknown; CONTAINS InterPro DOMAIN/s: Heavy metal transport/detoxification protein (InterPro:IPR006121); BEST Arabidopsis thaliana protein match is: Heavy metal transport/detoxification superfamily protein (TAIR:AT3G05920.1); Has 700 Blast hit…	AT5G26690	0.818358	4.4522	4.1025	1.84068	NE	2.29946	3.1862	1.54134	NE		1	0.054753	5.83894e-05	0.101149	NA	0.48453	0.00194557	0.284622	NA
1-AMINOCYCLOPROPANE-1-CARBOXYLIC ACID (ACC) SYNTHASE 6 (ACS6)	AT4G11280	5.90888	46.6675	72.3738	207.26	290.252		50.4537	80.1288	79.3884	29.0555		14.9154	27.3356	77.8781	44.7237	60.5068	protein_coding	1-aminocyclopropane-1-carboxylic acid (acc) synthase 6	encodes a a member of the 1-aminocyclopropane-1-carboxylate (ACC) synthase (S-adenosyl-L-methionine methylthioadenosine-lyase, EC 4.4.1.14) gene family	1-aminocyclopropane-1-carboxylic acid (acc) synthase 6 (ACS6); CONTAINS InterPro DOMAIN/s: 1-aminocyclopropane-1-carboxylate synthase (InterPro:IPR001176), Aminotransferase, class I/classII (InterPro:IPR004839), Pyridoxal phosphate-dependent transferase, major domain (InterPro:IPR015424), Aminotransferases, class-I, pyridoxal-phosphate-binding site (InterPro:IPR004838), Pyridoxal phosphate-depend…	AT4G11280	-0.14875	-0.0711287	1.26049	3.30337	0.565888	-0.0560977	2.04883	2.53134	1.57058		1	1	0.259791	0.000152575	0.978709	1	0.00743283	0.024767	1
UDP-GLUCOSYL TRANSFERASE 73D1 (UGT73D1)	AT3G53150	0	0	22.2456	200.357	234.262		0.211688	9.0756	25.3208	21.9013		0	0	9.87526	31.1065	57.3152	protein_coding	UDP-glucosyl transferase 73D1	NA	UDP-glucosyl transferase 73D1 (UGT73D1); FUNCTIONS IN: transferase activity, transferring hexosyl groups, UDP-glycosyltransferase activity; INVOLVED IN: metabolic process; LOCATED IN: endomembrane system; EXPRESSED IN: stem, sepal, stamen; EXPRESSED DURING: 4 anthesis; CONTAINS InterPro DOMAIN/s: UDP-glucuronosyl/UDP-glucosyltransferase (InterPro:IPR002213); BEST Arabidopsis thaliana protein matc…	AT3G53150	NE	1.59194	3.00186	3.33673	NE	1.30971	2.29705	2.8297	NE		NA	1	0.00265909	0.000436246	NA	0.985933	0.00346267	0.108799	NA
CALMODULIN LIKE 37 (CML37)	AT5G42380	0	21.5301	144.116	187.005	171.957		21.4434	67.2029	58.9726	31.7684		0	7.24796	71.7715	30.7213	19.3939	protein_coding	calmodulin like 37	NA	calmodulin like 37 (CML37); FUNCTIONS IN: calcium ion binding; INVOLVED IN: response to ozone; LOCATED IN: chloroplast; EXPRESSED IN: 12 plant structures; EXPRESSED DURING: 8 growth stages; CONTAINS InterPro DOMAIN/s: EF-Hand 1, calcium-binding site (InterPro:IPR018247), EF-HAND 2 (InterPro:IPR018249), EF-hand-like domain (InterPro:IPR011992), Calcium-binding EF-hand (InterPro:IPR002048), EF-hand…	AT5G42380	-0.166451	1.16691	1.6955	2.40425	1.14155	1.15386	2.43797	2.93636	NE		1	0.767659	0.230701	0.00946328	0.905132	0.776584	0.00246553	0.00175484	NA
	AT4G27280	8.75521	20.2912	172.409	184.072	89.071		14.4669	61.6139	26.8475	16.0103		7.85565	10.4481	69.5333	31.529	24.8603	protein_coding	Calcium-binding EF-hand family protein	NA	Calcium-binding EF-hand family protein; FUNCTIONS IN: calcium ion binding; INVOLVED IN: response to karrikin; EXPRESSED IN: 23 plant structures; EXPRESSED DURING: 13 growth stages; CONTAINS InterPro DOMAIN/s: EF-Hand 1, calcium-binding site (InterPro:IPR018247), EF-HAND 2 (InterPro:IPR018249), EF-hand-like domain (InterPro:IPR011992); BEST Arabidopsis thaliana protein match is: pinoid-binding pro…	AT4G27280	0.649551	1.59438	2.63047	2.51255	0.861534	1.26618	2.17714	1.89012	0.275195		1	0.453772	0.00543215	0.0173188	0.968895	0.526773	0.00229894	0.133595	1
AGD2-LIKE DEFENSE RESPONSE PROTEIN 1 (ALD1)	AT2G13810	0	0	23.3962	182.607	216.554		0	2.95296	7.61288	9.44501		0	0	0.471656	4.95888	44.5593	protein_coding	AGD2-like defense response protein 1	NA	AGD2-like defense response protein 1 (ALD1); FUNCTIONS IN: transferase activity, transferring nitrogenous groups, pyridoxal phosphate binding, transaminase activity, catalytic activity; INVOLVED IN: asparagine catabolic process, biosynthetic process, glutamate catabolic process to oxaloacetate, aspartate transamidation; LOCATED IN: chloroplast; EXPRESSED IN: sepal, root, stamen; EXPRESSED DURING:…	AT2G13810	NE	2.88206	4.39008	4.39881	NE	5.05292	5.26332	4.20666	NE		NA	0.413603	7.50712e-06	1.14027e-05	NA	0.0463478	2.09479e-09	0.206119	NA
	AT3G54150	5.7837	13.5091	115.658	180.955	242.226		22.9592	50.5231	62.3393	34.4517		3.73016	22.1313	49.5225	36.5524	54.8911	protein_coding	S-adenosyl-L-methionine-dependent methyltransferases superfamily protein	NA	S-adenosyl-L-methionine-dependent methyltransferases superfamily protein; FUNCTIONS IN: methyltransferase activity; INVOLVED IN: metabolic process; LOCATED IN: cellular_component unknown; EXPRESSED IN: 17 plant structures; EXPRESSED DURING: 9 growth stages; CONTAINS InterPro DOMAIN/s: Methyltransferase type 11 (InterPro:IPR013216); BEST Arabidopsis thaliana protein match is: S-adenosyl-L-methioni…	AT3G54150	-0.628877	1.24355	1.75818	2.73381	-0.6187	1.15342	2.28563	2.87576	-0.417997		1	0.77504	0.205221	0.00272605	0.978709	0.744368	0.00957248	0.0806063	1
ALTERNATIVE OXIDASE 1D (AOX1D)	AT1G32350	0	1.87582	28.5899	178.234	286.617		1.34227	20.8995	28.3216	6.63196		0.997968	2.62184	14.0218	7.48776	25.6495	protein_coding	alternative oxidase 1D	NA	alternative oxidase 1D (AOX1D); FUNCTIONS IN: alternative oxidase activity; INVOLVED IN: oxidation reduction, response to cyclopentenone; LOCATED IN: mitochondrial envelope, mitochondrion; EXPRESSED IN: stem, sepal, leaf, stamen; EXPRESSED DURING: LP.04 four leaves visible, 4 anthesis, petal differentiation and expansion stage; CONTAINS InterPro DOMAIN/s: Alternative oxidase (InterPro:IPR002680);…	AT1G32350	0.453693	0.599778	2.41033	5.33772	-0.790519	1.07456	4.45306	5.18923	NE		1	1	0.0204638	2.49961e-08	1	0.928407	7.09101e-08	0.0224271	NA
HOMOLOG OF RPW8 3 (HR3)	AT3G50470	2.12063	12.6847	66.9973	176.804	170.556		13.119	29.4034	41.3312	63.7433		5.72886	4.04785	16.6583	37.749	92.6479	protein_coding	homolog of RPW8 3	Homolog of RPW8	homolog of RPW8 3 (HR3); CONTAINS InterPro DOMAIN/s: Powdery mildew resistance protein, RPW8 domain (InterPro:IPR008808); BEST Arabidopsis thaliana protein match is: homolog of RPW8 2 (TAIR:AT3G50460.1); Has 133 Blast hits to 132 proteins in 16 species: Archae - 0; Bacteria - 0; Metazoa - 2; Fungi - 2; Plants - 123; Viruses - 0; Other Eukaryotes - 6 (source: NCBI BLink).	AT3G50470	0.101694	1.40175	1.97861	1.41344	1.40166	2.12516	2.24795	1.19953	1.84504		1	0.878921	0.0469912	0.185735	0.928438	0.384818	0.00348394	0.511695	1
	AT3G06890	0.136026	3.9516	36.4424	168.957	108.601		2.68455	4.34162	11.8829	7.65368		0.754288	1.46531	14.6393	5.64368	41.9561	protein_coding	NA	NA	unknown protein; Has 91 Blast hits to 91 proteins in 12 species: Archae - 0; Bacteria - 0; Metazoa - 0; Fungi - 0; Plants - 91; Viruses - 0; Other Eukaryotes - 0 (source: NCBI BLink).	AT3G06890	0.658853	3.25211	3.72387	3.74813	1.16149	1.46112	4.44207	2.72906	NE		1	0.113534	7.50712e-06	0.00107686	0.978709	0.864768	5.88661e-09	0.44852	NA
HOPW1-1-INDUCED GENE1 (HWI1)	AT1G70690	1.76833	3.46299	32.6375	167.159	216.246		8.26405	14.8338	25.0346	40.9594		0	1.77409	11.4796	18.6559	45.0017	protein_coding	Receptor-like protein kinase-related family protein	Encodes a plasmodesmal protein that may be involved in the intercellular movement of molecules through the plasmodesmata. The protein has two DUF26 domains and a single transmembrane domain.	HOPW1-1-INDUCED GENE1 (HWI1); CONTAINS InterPro DOMAIN/s: Protein of unknown function DUF26 (InterPro:IPR002902); BEST Arabidopsis thaliana protein match is: plasmodesmata-located protein 6 (TAIR:AT2G01660.1); Has 1576 Blast hits to 1438 proteins in 26 species: Archae - 0; Bacteria - 0; Metazoa - 0; Fungi - 0; Plants - 1576; Viruses - 0; Other Eukaryotes - 0 (source: NCBI BLink).	AT1G70690	-1.36141	1.34559	2.86318	2.43847	NE	1.56254	3.25746	3.06256	NE		1	0.891471	0.0034997	0.00953795	NA	0.736467	6.03349e-05	0.054165	NA
DUF679 DOMAIN MEMBRANE PROTEIN 1 (DMP1)	AT3G21520	0	10.9022	14.3712	167.017	132.868		1.88825	4.17796	16.3141	9.47636		0	0	6.90351	11.1561	9.28169	protein_coding	DUF679 domain membrane protein 1	NA	DUF679 domain membrane protein 1 (DMP1); CONTAINS InterPro DOMAIN/s: Protein of unknown function DUF679 (InterPro:IPR007770); BEST Arabidopsis thaliana protein match is: DUF679 domain membrane protein 2 (TAIR:AT3G21550.1); Has 263 Blast hits to 255 proteins in 17 species: Archae - 0; Bacteria - 0; Metazoa - 0; Fungi - 0; Plants - 263; Viruses - 0; Other Eukaryotes - 0 (source: NCBI BLink).	AT3G21520	2.26447	1.83962	3.15862	3.74722	NE	1.27693	3.23896	4.75426	NE		0.990326	0.805563	0.000792533	0.000222948	NA	1	4.4966e-05	0.00164065	NA
	AT5G24200	2.37833	1.20578	41.0278	151.543	116.357		0.335568	0.738117	16.436	10.228		0	0.887047	4.87712	18.8699	14.9292	protein_coding	alpha/beta-Hydrolases superfamily protein	NA	alpha/beta-Hydrolases superfamily protein; FUNCTIONS IN: triglyceride lipase activity; INVOLVED IN: lipid metabolic process; LOCATED IN: cellular_component unknown; CONTAINS InterPro DOMAIN/s: Lipase, class 3 (InterPro:IPR002921); BEST Arabidopsis thaliana protein match is: alpha/beta-Hydrolases superfamily protein (TAIR:AT5G24210.1); Has 219 Blast hits to 218 proteins in 17 species: Archae - 0; …	AT5G24200	NE	5.75359	3.63132	3.45458	NE	3.74205	3.37466	3.00391	NE		NA	0.00365142	0.00433605	0.00513945	NA	0.245257	0.00547886	0.0120875	NA
GIBBERELLIN 2-OXIDASE (GA2OX2)	AT1G30040	0.672336	8.59528	77.404	145.989	204.438		8.35795	12.3438	17.4261	16.6705		0.368475	11.6439	13.694	14.8773	19.0512	protein_coding	gibberellin 2-oxidase	Encodes a gibberellin 2-oxidase that acts on C-19 gibberellins. AtGA2OX2 expression is responsive to cytokinin and KNOX activities.	gibberellin 2-oxidase (GA2OX2); CONTAINS InterPro DOMAIN/s: Oxoglutarate/iron-dependent oxygenase (InterPro:IPR005123); BEST Arabidopsis thaliana protein match is: gibberellin 2-oxidase 3 (TAIR:AT2G34555.1); Has 35333 Blast hits to 34131 proteins in 2444 species: Archae - 798; Bacteria - 22429; Metazoa - 974; Fungi - 991; Plants - 531; Viruses - 0; Other Eukaryotes - 9610 (source: NCBI BLink).	AT1G30040	0.23755	2.78942	3.20837	3.61445	-0.333732	2.50324	3.31489	4.41531	NE		1	0.0789064	0.0124728	0.000112642	1	0.0455665	1.50109e-05	0.00463446	NA
FES1A (Fes1A)	AT3G09350	5.84239	50.9168	69.9308	141.395	56.4124		67.5317	42.6692	49.9489	15.8917		3.04729	27.7567	57.2639	30.6485	15.1793	protein_coding	Fes1A	Encodes one of the Arabidopsis orthologs of the human Hsp70-binding protein 1 (HspBP-1) and yeast Fes1p: Fes1A (AT3G09350), Fes1B (AT3G53800), Fes1C (AT5G02150). Fes1A is cytosolic and associates with cytosolic Hsp70. Mutants showed increased heat-sensitive phenotype suggestion the involvement of Fes1A in acquired thermotolerance. Does not have nucleotide exchange factor activity in vitro.	Fes1A (Fes1A); CONTAINS InterPro DOMAIN/s: Armadillo-like helical (InterPro:IPR011989), Armadillo-type fold (InterPro:IPR016024); BEST Arabidopsis thaliana protein match is: Fes1B (TAIR:AT3G53800.1); Has 594 Blast hits to 590 proteins in 194 species: Archae - 0; Bacteria - 0; Metazoa - 194; Fungi - 149; Plants - 182; Viruses - 0; Other Eukaryotes - 69 (source: NCBI BLink).	AT3G09350	-0.473684	0.932153	1.55639	1.75215	0.602057	0.502981	2.27029	1.87346	-0.602606		1	1	0.213816	0.141017	0.984765	1	0.00850749	0.129533	1
	AT3G22910	0.437422	4.86468	54.3887	138.574	231.841		4.90836	35.2003	37.2813	36.591		1.80303	2.89132	39.2883	15.6603	54.4847	protein_coding	ATPase E1-E2 type family protein / haloacid dehalogenase-like hydrolase family protein	NA	ATPase E1-E2 type family protein / haloacid dehalogenase-like hydrolase family protein; FUNCTIONS IN: calcium-transporting ATPase activity, calmodulin binding; INVOLVED IN: cation transport, calcium ion transport, metabolic process, ATP biosynthetic process; LOCATED IN: membrane; EXPRESSED IN: 12 plant structures; EXPRESSED DURING: LP.04 four leaves visible, 4 anthesis, C globular stage, petal di…	AT3G22910	0.419621	0.637027	2.17097	2.65009	0.604605	0.391042	3.25579	2.69927	2.51519		1	1	0.104289	0.00758144	1	1	0.000182032	0.0646596	1
ARIADNE 12 (ARI12)	AT1G05880	0	0.490627	11.0196	135.025	136.172		0	1.75146	2.15771	4.11564		0.184238	0	1.41292	7.66879	7.57269	protein_coding	RING/U-box superfamily protein	NA	ARIADNE 12 (ARI12); FUNCTIONS IN: zinc ion binding; INVOLVED IN: biological_process unknown; EXPRESSED IN: stem, root; CONTAINS InterPro DOMAIN/s: Zinc finger, C6HC-type (InterPro:IPR002867); BEST Arabidopsis thaliana protein match is: IBR domain-containing protein (TAIR:AT2G31510.1).	AT1G05880	NE	2.62182	5.77359	4.84285	NE	2.45577	4.12849	4.69052	NE		NA	0.579024	2.66178e-08	2.57874e-06	NA	0.535329	1.01161e-07	0.000174919	NA
BETA GLUCOSIDASE 46 (BGLU46)	AT1G61820	0	0.80385	69.2635	134.004	224.651		0.944125	34.4628	25.7869	10.5089		0	0	26.5549	7.20076	12.1924	protein_coding	beta glucosidase 46	NA	beta glucosidase 46 (BGLU46); FUNCTIONS IN: cation binding, hydrolase activity, hydrolyzing O-glycosyl compounds, catalytic activity; INVOLVED IN: lignin biosynthetic process; EXPRESSED IN: 12 plant structures; EXPRESSED DURING: 4 anthesis, F mature embryo stage, petal differentiation and expansion stage, E expanded cotyledon stage, D bilateral stage; CONTAINS InterPro DOMAIN/s: Glycoside hydrola…	AT1G61820	NE	1.02613	2.17381	4.2873	NE	1.23184	4.02283	4.18279	NE		NA	0.944541	0.0835905	9.39695e-05	NA	0.736467	1.09276e-05	0.000575168	NA
	AT5G57510	0	12.8376	70.8702	126.951	107.781		5.839	59.7493	33.5861	10.2747		0	1.73479	29.458	19.2368	78.9121	protein_coding	NA	NA	unknown protein; Has 27 Blast hits to 27 proteins in 9 species: Archae - 0; Bacteria - 0; Metazoa - 0; Fungi - 0; Plants - 27; Viruses - 0; Other Eukaryotes - 0 (source: NCBI BLink).	AT5G57510	1.08255	0.26462	1.44708	3.28297	2.52194	1.40138	2.12958	2.08018	NE		1	1	0.189727	0.000621476	0.653578	0.650414	0.00368284	0.884804	NA
	AT1G56050	34.4176	11.8338	51.1641	124.24	44.7672		23.5138	29.1063	15.7289	7.73169		23.393	21.7888	31.7825	16.3852	18.5146	protein_coding	GTP-binding protein-related	NA	GTP-binding protein-related; FUNCTIONS IN: GTP binding; INVOLVED IN: biological_process unknown; LOCATED IN: chloroplast, chloroplast stroma; EXPRESSED IN: 21 plant structures; EXPRESSED DURING: 13 growth stages; CONTAINS InterPro DOMAIN/s: Protein of unknown function DUF933 (InterPro:IPR013029), TGS-like (InterPro:IPR012676), GTP1/OBG (InterPro:IPR006073), Conserved hypothetical protein CHP00092…	AT1G56050	-1.10142	1.00678	2.31156	2.45457	-0.651911	0.633511	2.19911	1.64308	-0.603426		1	1	0.0209586	0.0838205	0.955814	1	0.00722588	0.412557	1
	AT5G52730	0	0.490627	71.3184	121.844	78.5364		0	0	4.34328	9.48304		0	0	1.50796	11.3448	1.38077	protein_coding	Copper transport protein family	NA	Copper transport protein family; BEST Arabidopsis thaliana protein match is: Copper transport protein family (TAIR:AT5G52720.1); Has 1807 Blast hits to 1807 proteins in 277 species: Archae - 0; Bacteria - 0; Metazoa - 736; Fungi - 347; Plants - 385; Viruses - 0; Other Eukaryotes - 339 (source: NCBI BLink).	AT5G52730	NE	8.58477	4.88276	3.05467	NE	5.99299	2.97306	5.26364	NE		NA	3.28747e-07	0.000824535	0.00334678	NA	0.000322775	0.00632789	6.8474e-05	NA
CYSTEINE-RICH RLK (RECEPTOR-LIKE PROTEIN KINASE) 39 (CRK39)	AT4G04540	0	8.79927	39.3395	116.724	60.1314		6.12284	20.5006	35.6443	8.36069		0	6.36091	10.8386	20.4522	17.2934	protein_coding	cysteine-rich RLK (RECEPTOR-like protein kinase) 39	Encodes a cysteine-rich receptor-like protein kinase.	cysteine-rich RLK (RECEPTOR-like protein kinase) 39 (CRK39); FUNCTIONS IN: kinase activity; INVOLVED IN: protein amino acid phosphorylation; LOCATED IN: endomembrane system; CONTAINS InterPro DOMAIN/s: Protein kinase, ATP binding site (InterPro:IPR017441), Protein kinase, catalytic domain (InterPro:IPR000719), Protein of unknown function DUF26 (InterPro:IPR002902), Serine/threonine-protein kinase…	AT4G04540	0.648507	1.16696	1.72243	2.77542	0.284762	2.01703	2.46244	1.96031	NE		1	1	0.127707	0.0210342	1	0.445539	0.00329366	0.154728	NA
	AT3G57950	0	0	17.9862	112.656	241.56		0	7.18648	7.38995	0.912361		0	0	0.471656	3.45725	15.837	protein_coding	NA	NA	unknown protein; FUNCTIONS IN: molecular_function unknown; INVOLVED IN: biological_process unknown; LOCATED IN: chloroplast; EXPRESSED IN: 9 plant structures; EXPRESSED DURING: 4 anthesis, C globular stage, petal differentiation and expansion stage; BEST Arabidopsis thaliana protein match is: unknown protein (TAIR:AT2G42180.1); Has 81 Blast hits to 81 proteins in 11 species: Archae - 0; Bacteria …	AT3G57950	NE	1.68273	4.22876	7.59272	NE	4.88484	5.62051	5.5573	NE		NA	1	0.00149679	2.9292e-10	NA	0.0248506	6.58973e-07	0.004542	NA
	AT3G13610	0	0.692599	9.92853	111.074	223.781		0.335568	1.50976	2.3675	6.96004		0	0	1.41292	3.89017	9.29865	protein_coding	2-oxoglutarate (2OG) and Fe(II)-dependent oxygenase superfamily protein	NA	2-oxoglutarate (2OG) and Fe(II)-dependent oxygenase superfamily protein; CONTAINS InterPro DOMAIN/s: Oxoglutarate/iron-dependent oxygenase (InterPro:IPR005123); BEST Arabidopsis thaliana protein match is: 2-oxoglutarate (2OG) and Fe(II)-dependent oxygenase superfamily protein (TAIR:AT1G55290.1); Has 8779 Blast hits to 8731 proteins in 1013 species: Archae - 0; Bacteria - 1145; Metazoa - 121; Fung…	AT3G13610	NE	2.60518	5.48692	5.01343	NE	2.15485	4.61025	4.94926	NE		NA	0.608558	2.78946e-07	2.82183e-06	NA	0.527614	5.26527e-08	4.26636e-05	NA
CYTOCHROME P450, FAMILY 710, SUBFAMILY A, POLYPEPTIDE 1 (CYP710A1)	AT2G34500	0	2.81348	22.9054	110.912	219.804		0.335568	16.6083	29.1915	12.9184		0	0	24.4762	11.6151	22.3605	protein_coding	cytochrome P450, family 710, subfamily A, polypeptide 1	Encodes a protein with C22-sterol desaturase activity. The enzyme was shown to catalyze in the presence of NADPH the conversion of &beta;-sitosterol to stigmasterol, but not that of 24-<i>epi</i>-campesterol to brassicasterol (unlike CYP710A2).	cytochrome P450, family 710, subfamily A, polypeptide 1 (CYP710A1); FUNCTIONS IN: C-22 sterol desaturase activity, oxygen binding; INVOLVED IN: oxidation reduction; LOCATED IN: endomembrane system; EXPRESSED IN: 14 plant structures; EXPRESSED DURING: LP.04 four leaves visible, 4 anthesis, petal differentiation and expansion stage; CONTAINS InterPro DOMAIN/s: Cytochrome P450 (InterPro:IPR001128), …	AT2G34500	NE	0.574002	1.91325	4.08539	NE	-0.338573	2.96676	3.95833	NE		NA	1	0.0967955	5.62409e-06	NA	1	0.000434824	0.00296109	NA
	AT3G10815	0.544102	23.1298	71.0948	108.371	52.5514		10.6135	34.4242	31.3683	15.7915		0.377144	13.3001	47.0106	14.4359	9.94026	protein_coding	RING/U-box superfamily protein	NA	RING/U-box superfamily protein; FUNCTIONS IN: zinc ion binding; INVOLVED IN: biological_process unknown; LOCATED IN: cellular_component unknown; CONTAINS InterPro DOMAIN/s: Zinc finger, RING-type (InterPro:IPR001841), Zinc finger, C3HC4 RING-type (InterPro:IPR018957); BEST Arabidopsis thaliana protein match is: RING-H2 finger C1A (TAIR:AT2G40830.3); Has 35333 Blast hits to 34131 proteins in 2444 …	AT3G10815	1.20828	1.20887	1.70304	1.63268	0.497568	0.614216	2.72766	1.88477	NE		1	0.892005	0.116344	0.311255	0.998638	1	0.00101127	0.127261	NA
(AGC2-1)	AT3G25250	0	34.5682	72.3981	106.924	106.494		20.2702	40.6004	66.6384	15.6909		0.206941	1.15653	46.9244	20.5209	27.2485	protein_coding	AGC (cAMP-dependent, cGMP-dependent and protein kinase C) kinase family protein	Arabidopsis protein kinase	AGC2-1; FUNCTIONS IN: kinase activity; INVOLVED IN: protein amino acid phosphorylation; LOCATED IN: cellular_component unknown; EXPRESSED IN: hypocotyl, root, stamen, pollen tube; EXPRESSED DURING: 4 anthesis, petal differentiation and expansion stage; CONTAINS InterPro DOMAIN/s: Protein kinase, catalytic domain (InterPro:IPR000719), Serine/threonine-protein kinase domain (InterPro:IPR002290), Se…	AT3G25250	0.727034	0.792519	0.506752	2.7109	4.1816	0.608951	2.09001	2.52428	NE		1	1	0.777019	0.00662412	0.235713	1	0.00554556	0.0892975	NA
	AT1G72900	2.43288	22.7123	65.8504	106.711	102.328		12.9056	37.4822	21.495	24.1321		2.46059	6.93918	17.8659	22.5678	31.5765	protein_coding	Toll-Interleukin-Resistance (TIR) domain-containing protein	NA	Toll-Interleukin-Resistance (TIR) domain-containing protein; FUNCTIONS IN: transmembrane receptor activity, ATP binding; INVOLVED IN: signal transduction, defense response, apoptosis, innate immune response; LOCATED IN: intrinsic to membrane; EXPRESSED IN: 20 plant structures; EXPRESSED DURING: 10 growth stages; CONTAINS InterPro DOMAIN/s: NB-ARC (InterPro:IPR002182), Toll-Interleukin receptor (I…	AT1G72900	1.14275	1.02611	2.35085	2.00229	1.53215	1.99124	2.14135	2.2379	-0.343191		1	1	0.0491593	0.0726434	0.906598	0.381686	0.00743283	0.152246	1
	AT5G55450	5.48172	1.29448	26.4567	104.063	56.0954		0.547256	1.01335	3.75807	13.6434		2.27636	21.2891	4.94802	21.6183	41.4361	protein_coding	Bifunctional inhibitor/lipid-transfer protein/seed storage 2S albumin superfamily protein	NA	Bifunctional inhibitor/lipid-transfer protein/seed storage 2S albumin superfamily protein; FUNCTIONS IN: lipid binding; INVOLVED IN: response to other organism, lipid transport; LOCATED IN: endomembrane system; EXPRESSED IN: 15 plant structures; EXPRESSED DURING: 13 growth stages; CONTAINS InterPro DOMAIN/s: Bifunctional inhibitor/plant lipid transfer protein/seed storage (InterPro:IPR016140), Pl…	AT5G55450	1.27137	4.82786	5.37631	2.1527	-3.25982	3.10914	2.53768	0.258843	-0.971802		1	0.164889	0.00116122	0.143779	0.429658	0.709883	0.0845181	0.906617	1
	AT4G01895	1.40336	4.97997	33.4303	102.887	116.189		6.56971	12.2677	37.843	24.2061		0.368475	0.887047	10.8861	14.0661	3.60694	protein_coding	systemic acquired resistance (SAR) regulator protein NIMIN-1-related	NA	systemic acquired resistance (SAR) regulator protein NIMIN-1-related; BEST Arabidopsis thaliana protein match is: NIM1-interacting 1 (TAIR:AT1G02450.1); Has 7634 Blast hits to 2740 proteins in 217 species: Archae - 4; Bacteria - 24; Metazoa - 4803; Fungi - 436; Plants - 277; Viruses - 156; Other Eukaryotes - 1934 (source: NCBI BLink).	AT4G01895	-0.180798	1.51193	1.73105	2.26572	2.4163	1.74545	3.21519	4.48218	-0.782776		1	0.643479	0.294933	0.0792164	0.883743	0.438892	0.00156802	0.00062387	1
RING-H2 FINGER A1A (RHA1A)	AT4G11370	2.66473	8.75215	24.3842	102.058	128.379		1.0067	10.0499	12.0075	6.37317		2.30167	15.6188	7.04736	22.9697	18.3426	protein_coding	RING-H2 finger A1A	Encodes a putative RING-H2 finger protein RHA1a.	RING-H2 finger A1A (RHA1A); FUNCTIONS IN: zinc ion binding; EXPRESSED IN: 21 plant structures; EXPRESSED DURING: 13 growth stages; CONTAINS InterPro DOMAIN/s: Zinc finger, RING-type (InterPro:IPR001841), Zinc finger, C3HC4 RING-type (InterPro:IPR018957); BEST Arabidopsis thaliana protein match is: RING-H2 finger A1B (TAIR:AT4G11360.1); Has 7373 Blast hits to 7354 proteins in 262 species: Archae -…	AT4G11370	3.21509	1.35843	3.03568	4.17201	-0.557451	1.87018	1.71772	3.428	0.0558163		0.443852	0.905762	0.00571912	7.44476e-05	0.978176	0.650414	0.0825855	0.0113425	1
ROOT HAIR SPECIFIC 4 (RSH4)	AT1G30850	0	1.20578	7.08624	99.0753	70.9063		0.335568	1.23502	2.80462	20.1219		0	0	0.753981	16.6371	8.22011	protein_coding	root hair specific 4	NA	root hair specific 4 (RSH4); BEST Arabidopsis thaliana protein match is: unknown protein (TAIR:AT2G34910.1); Has 45 Blast hits to 43 proteins in 9 species: Archae - 0; Bacteria - 0; Metazoa - 0; Fungi - 0; Plants - 45; Viruses - 0; Other Eukaryotes - 0 (source: NCBI BLink).	AT1G30850	NE	2.46444	5.11996	1.9407	NE	3.57289	2.4787	3.07699	NE		NA	0.684021	2.71864e-06	0.256538	NA	0.504453	0.00391894	0.0357048	NA
	AT1G21525	0.792776	1.18323	12.1867	97.4089	71.0081		0	1.44271	5.02243	6.95336		1.54531	1.77409	4.38337	7.52213	4.09476	pseudogene	NA	pseudogene of unknown protein	expressed protein	AT1G21525	NE	3.1093	4.24372	3.28974	-0.38873	1.74693	3.7172	3.62285	0.698333		NA	0.260168	0.000318371	0.00448681	1	0.797417	6.03349e-05	0.00276385	1
	AT3G60966	0.272051	0.692599	24.1746	95.704	155.959		3.35568	9.61395	13.2134	18.5419		0	0.578265	8.1284	12.5589	37.3463	protein_coding	RING/U-box superfamily protein	NA	RING/U-box superfamily protein; FUNCTIONS IN: zinc ion binding; INVOLVED IN: biological_process unknown; LOCATED IN: endomembrane system; CONTAINS InterPro DOMAIN/s: Zinc finger, RING-type (InterPro:IPR001841), Zinc finger, C3HC4 RING-type (InterPro:IPR018957); BEST Arabidopsis thaliana protein match is: RING/U-box superfamily protein (TAIR:AT2G44581.1); Has 35333 Blast hits to 34131 proteins in …	AT3G60966	NE	1.43004	2.9356	3.00078	NE	1.42283	3.31639	2.89286	NE		NA	0.878921	0.00336755	0.00735155	NA	0.736467	0.00284402	0.0966032	NA
	AT1G72890	0.264259	0.692599	37.8541	90.6041	98.4519		0.211688	3.39532	9.19851	6.04973		3.69412	0.578265	5.7033	7.73258	3.65448	protein_coding	Disease resistance protein (TIR-NBS class)	NA	Disease resistance protein (TIR-NBS class); FUNCTIONS IN: transmembrane receptor activity, ATP binding; INVOLVED IN: signal transduction, apoptosis, defense response, innate immune response; LOCATED IN: intrinsic to membrane; EXPRESSED IN: 20 plant structures; EXPRESSED DURING: 12 growth stages; CONTAINS InterPro DOMAIN/s: NB-ARC (InterPro:IPR002182), Disease resistance protein (InterPro:IPR00076…	AT1G72890	NE	3.77899	3.15873	3.89963	NE	2.81482	2.9648	4.24962	3.37848		NA	0.160318	0.0025708	0.000939878	NA	0.211384	0.000272134	0.000658078	1
	AT3G28580	0	0.892552	15.9434	88.9961	119.54		1.25883	14.7112	12.9932	12.0636		0	0	8.50372	10.8615	14.0077	protein_coding	P-loop containing nucleoside triphosphate hydrolases superfamily protein	NA	P-loop containing nucleoside triphosphate hydrolases superfamily protein; FUNCTIONS IN: nucleoside-triphosphatase activity, ATPase activity, nucleotide binding, ATP binding; INVOLVED IN: response to abscisic acid stimulus; LOCATED IN: endoplasmic reticulum; EXPRESSED IN: 10 plant structures; EXPRESSED DURING: LP.04 four leaves visible, 4 anthesis, petal differentiation and expansion stage; CONTAI…	AT3G28580	-0.0355121	0.0538909	2.47257	3.14574	NE	0.739644	2.98987	2.65722	NE		1	1	0.0682387	0.0373852	NA	1	0.00166174	0.035561	NA
CYSTEINE-RICH RLK (RECEPTOR-LIKE PROTEIN KINASE) 36 (CRK36)	AT4G04490	0	3.86492	28.3573	88.9268	91.7974		1.32141	5.99251	6.84573	26.205		0.754288	0	7.16375	13.2086	15.262	protein_coding	cysteine-rich RLK (RECEPTOR-like protein kinase) 36	Encodes a cysteine-rich receptor-like protein kinase.	cysteine-rich RLK (RECEPTOR-like protein kinase) 36 (CRK36); FUNCTIONS IN: kinase activity; INVOLVED IN: protein amino acid phosphorylation; LOCATED IN: endomembrane system; EXPRESSED IN: 7 plant structures; EXPRESSED DURING: 7 growth stages; CONTAINS InterPro DOMAIN/s: Protein kinase, ATP binding site (InterPro:IPR017441), Protein kinase, catalytic domain (InterPro:IPR000719), Protein of unknown…	AT4G04490	1.35113	2.31491	3.73587	1.84617	NE	1.93803	2.76261	2.61408	NE		1	0.307285	0.000502273	0.0725676	NA	0.341623	0.00127892	0.044666	NA
BONZAI 3 (BON3)	AT1G08860	0	1.49645	19.1402	88.8272	70.9528		3.53566	1.71794	7.03206	3.6628		0	0.578265	7.06667	2.30504	35.3545	protein_coding	Calcium-dependent phospholipid-binding Copine family protein	Encodes a copine-like protein, which is a member of a newly identified class of calcium-dependent, phospholipid binding proteins that are present in a wide range of organisms. Overexpression of this gene suppresses bon1-1 phenotypes. Double mutant analyses with bon1-1 suggest that BON1 and BON3 have overlapping functions in maintaining cellular homeostasis and inhibiting cell death.	BONZAI 3 (BON3); FUNCTIONS IN: calcium-dependent phospholipid binding; INVOLVED IN: N-terminal protein myristoylation, cellular homeostasis, positive regulation of cellular defense response, negative regulation of cell death; EXPRESSED IN: sperm cell, male gametophyte, flower, pollen tube; EXPRESSED DURING: L mature pollen stage, M germinated pollen stage, 4 anthesis, petal differentiation and ex…	AT1G08860	-1.1055	3.36924	3.48048	4.02153	0.856321	1.09714	4.63983	2.74909	NE		1	0.0680569	0.00464646	0.00119962	1	0.833075	7.56881e-07	0.66714	NA
	AT4G19970	0	0	17.8481	85.7924	176.443		0	3.17067	26.7846	35.2752		2.04671	0	6.47863	14.337	27.9617	protein_coding	NA	NA	CONTAINS InterPro DOMAIN/s: Nucleotide-diphospho-sugar transferase, predicted (InterPro:IPR005069); BEST Arabidopsis thaliana protein match is: Nucleotide-diphospho-sugar transferase family protein (TAIR:AT5G44820.1); Has 801 Blast hits to 466 proteins in 35 species: Archae - 0; Bacteria - 0; Metazoa - 2; Fungi - 0; Plants - 750; Viruses - 0; Other Eukaryotes - 49 (source: NCBI BLink).	AT4G19970	NE	2.55694	1.75762	2.32732	NE	1.22016	2.71264	3.21186	NE		NA	0.440797	0.238067	0.0133851	NA	0.818514	0.00850749	0.0313981	NA
	AT5G07650	0	0.401925	19.3289	82.149	159.02		0.882824	5.41249	16.0781	15.7362		0	0	0.753981	10.7435	26.9691	protein_coding	Actin-binding FH2 protein	NA	Actin-binding FH2 protein; FUNCTIONS IN: actin binding; INVOLVED IN: cellular component organization, actin cytoskeleton organization; LOCATED IN: chloroplast; CONTAINS InterPro DOMAIN/s: Actin-binding FH2/DRF autoregulatory (InterPro:IPR003104), Actin-binding FH2 (InterPro:IPR015425); BEST Arabidopsis thaliana protein match is: formin homology 2 domain-containing protein / FH2 domain-containing …	AT5G07650	NE	1.95207	2.4274	3.49716	NE	4.91425	2.56661	3.43574	NE		NA	0.617222	0.034589	0.00528913	NA	0.0310739	0.00234592	0.031723	NA
AVRRPT2-INDUCED GENE 1 (AIG1)	AT1G33960	0	0	13.0363	78.0987	159.539		0	0.771642	2.56695	5.70624		0	0	2.26194	4.48315	9.50121	protein_coding	P-loop containing nucleoside triphosphate hydrolases superfamily protein	Identified as a gene that is induced by avirulence gene avrRpt2 and RPS2 after infection with Pseudomonas syringae pv maculicola strain ES4326 carrying avrRpt2	AVRRPT2-INDUCED GENE 1 (AIG1); FUNCTIONS IN: GTP binding; INVOLVED IN: response to bacterium; EXPRESSED IN: 11 plant structures; EXPRESSED DURING: 8 growth stages; CONTAINS InterPro DOMAIN/s: AIG1 (InterPro:IPR006703); BEST Arabidopsis thaliana protein match is: Avirulence induced gene (AIG1) family protein (TAIR:AT1G33950.1); Has 4495 Blast hits to 3349 proteins in 353 species: Archae - 20; Bact…	AT1G33960	NE	4.07201	4.63119	4.66785	NE	3.15204	4.5478	4.30684	NE		NA	0.196963	9.2147e-06	1.44339e-06	NA	0.599002	2.25017e-05	0.000149416	NA
PINOID-BINDING PROTEIN 1 (PBP1)	AT5G54490	0.437422	15.0081	75.2763	77.336	66.7875		6.64795	30.5134	33.0479	10.9483		2.60809	12.1436	30.8005	14.1236	8.297	protein_coding	pinoid-binding protein 1	Encodes a PINOID (PID)-binding protein containing putative EF-hand calcium-binding motifs. The interaction is dependent on the presence of calcium. mRNA expression is up-regulated by auxin. Not a phosphorylation target of PID, likely acts upstream of PID to regulate the activity of this protein in response to changes in calcium levels.	pinoid-binding protein 1 (PBP1); CONTAINS InterPro DOMAIN/s: EF-Hand 1, calcium-binding site (InterPro:IPR018247), EF-HAND 2 (InterPro:IPR018249), EF-hand-like domain (InterPro:IPR011992); BEST Arabidopsis thaliana protein match is: Calcium-binding EF-hand family protein (TAIR:AT4G27280.1); Has 1807 Blast hits to 1807 proteins in 277 species: Archae - 0; Bacteria - 0; Metazoa - 736; Fungi - 347; …	AT5G54490	1.07431	1.44097	1.36076	2.55271	-0.0780379	1.37193	2.33515	2.61643	3.06915		1	0.654619	0.380863	0.0642349	1	0.576003	0.00571338	0.0324264	1
CLAVATA3/ESR-RELATED 13 (CLE13)	AT1G73965	0.136026	5.18195	30.1161	75.0328	25.7723		3.27789	14.9405	18.4352	6.04768		0	2.31306	16.6603	6.71871	4.37545	protein_coding	CLAVATA3/ESR-RELATED 13	Member of a large family of putative ligands homologous to the Clavata3 gene. Consists of a single exon. Can partially replace CLV3 function in vivo.	CLAVATA3/ESR-RELATED 13 (CLE13); BEST Arabidopsis thaliana protein match is: CLAVATA3/ESR-RELATED 12 (TAIR:AT1G68795.1); Has 69 Blast hits to 69 proteins in 14 species: Archae - 0; Bacteria - 0; Metazoa - 0; Fungi - 0; Plants - 69; Viruses - 0; Other Eukaryotes - 0 (source: NCBI BLink).	AT1G73965	0.714801	1.17613	1.59106	2.12051	0.769459	0.897614	3.11064	2.96922	NE		1	1	0.122824	0.162623	0.978709	0.985173	0.00052622	0.102028	NA
PHOSPHATE STARVATION-INDUCED GENE 2 (PS2)	AT1G73010	1.40336	4.95944	29.5246	73.8299	57.283		4.93231	14.3239	53.355	18.294		0	4.04785	14.9844	8.37332	2.61891	protein_coding	phosphate starvation-induced gene 2	NA	phosphate starvation-induced gene 2 (PS2); FUNCTIONS IN: phosphatase activity; INVOLVED IN: metabolic process; LOCATED IN: cellular_component unknown; EXPRESSED IN: 19 plant structures; EXPRESSED DURING: 10 growth stages; CONTAINS InterPro DOMAIN/s: Pyridoxal phosphate phosphatase, PHOSPHO2 (InterPro:IPR016965), HAD-superfamily hydrolase, subfamily IB, PSPase-like (InterPro:IPR006383), Pyridoxal …	AT1G73010	-0.106998	0.866671	0.0830619	1.52146	-0.281462	0.588345	2.90054	3.88013	NE		1	0.941593	0.927601	0.328599	1	1	0.00234592	0.00193807	NA
GLUTAMATE RECEPTOR 2.9 (GLR2.9)	AT2G29100	0	5.33478	5.87981	71.8726	23.2284		8.20628	11.475	7.28284	15.7356		0	5.20438	6.99576	12.295	14.4753	protein_coding	glutamate receptor 2.9	member of Putative ligand-gated ion channel subunit family	glutamate receptor 2.9 (GLR2.9); FUNCTIONS IN: protein binding, intracellular ligand-gated ion channel activity; INVOLVED IN: cellular calcium ion homeostasis, response to light stimulus; LOCATED IN: endomembrane system, membrane; EXPRESSED IN: central cell; CONTAINS InterPro DOMAIN/s: Extracellular solute-binding protein, family 3 (InterPro:IPR001638), Ionotropic glutamate receptor (InterPro:IPR…	AT2G29100	-0.682852	-0.895462	2.86698	0.530274	-0.324395	-0.543622	2.13105	0.199266	NE		1	1	0.00567924	0.846685	1	1	0.0423568	0.842285	NA
WRKY DNA-BINDING PROTEIN 31 (WRKY31)	AT4G22070	0	0	9.33241	70.9308	74.8535		0.211688	0.969805	26.0426	35.8148		0	0	5.86925	12.2649	26.5433	protein_coding	WRKY DNA-binding protein 31	member of WRKY Transcription Factor; Group II-b	WRKY DNA-binding protein 31 (WRKY31); CONTAINS InterPro DOMAIN/s: DNA-binding WRKY (InterPro:IPR003657); BEST Arabidopsis thaliana protein match is: WRKY family transcription factor (TAIR:AT4G04450.1); Has 30201 Blast hits to 17322 proteins in 780 species: Archae - 12; Bacteria - 1396; Metazoa - 17338; Fungi - 3422; Plants - 5037; Viruses - 0; Other Eukaryotes - 2996 (source: NCBI BLink).	AT4G22070	NE	3.14867	1.45636	1.07595	NE	0.877456	2.3546	1.38567	NE		NA	0.279219	0.439023	0.361446	NA	1	0.00380725	0.215233	NA
	AT2G32130	0.136026	21.8388	58.517	69.9401	46.0909		12.3266	14.5661	8.02649	14.279		0.206941	8.09571	7.07075	6.19522	3.16666	protein_coding	Plant protein of unknown function (DUF641)	NA	Plant protein of unknown function (DUF641); CONTAINS InterPro DOMAIN/s: Protein of unknown function DUF641, plant (InterPro:IPR006943); BEST Arabidopsis thaliana protein match is: Plant protein of unknown function (DUF641) (TAIR:AT1G29300.1); Has 208 Blast hits to 208 proteins in 30 species: Archae - 0; Bacteria - 32; Metazoa - 0; Fungi - 0; Plants - 174; Viruses - 0; Other Eukaryotes - 2 (source…	AT2G32130	0.923236	2.14259	3.25822	1.56131	1.19772	2.99017	3.47795	3.21078	NE		1	0.352924	0.0230041	0.249137	0.92072	0.0485846	0.00052622	0.013109	NA
	AT5G43910	4.48885	3.07958	18.7096	59.4084	81.3929		5.00618	3.21817	3.87391	7.31688		1.28966	10.4088	0.943312	9.57666	10.5062	protein_coding	pfkB-like carbohydrate kinase family protein	NA	pfkB-like carbohydrate kinase family protein; FUNCTIONS IN: kinase activity, ribokinase activity; INVOLVED IN: D-ribose metabolic process; LOCATED IN: cellular_component unknown; EXPRESSED IN: 19 plant structures; EXPRESSED DURING: 12 growth stages; CONTAINS InterPro DOMAIN/s: Carbohydrate/purine kinase (InterPro:IPR011611), Ribokinase (InterPro:IPR002139); BEST Arabidopsis thaliana protein match…	AT5G43910	-0.451994	2.62891	4.17051	3.4376	-1.7732	4.22192	2.80548	2.7891	NE		1	0.547829	0.00135959	0.00147183	0.905132	0.102663	0.010571	0.0160635	NA
	AT1G65483	0	0	11.1735	58.7666	77.8092		0	0	6.99384	7.78976		0	0	0	3.53443	4.24978	protein_coding	NA	NA	unknown protein; Has 5 Blast hits to 5 proteins in 2 species: Archae - 0; Bacteria - 0; Metazoa - 0; Fungi - 0; Plants - 5; Viruses - 0; Other Eukaryotes - 0 (source: NCBI BLink).	AT1G65483	NE	5.70985	3.16189	3.33475	NE	5.34972	4.41085	3.74298	NE		NA	0.0243703	0.225157	0.0037823	NA	0.0291358	0.00726757	0.0020528	NA
ARABIDOPSIS NAC DOMAIN CONTAINING PROTEIN 87 (ANAC087)	AT5G18270	0	2.389	11.6982	57.6045	134.038		2.94232	11.981	8.67777	18.1478		0.754288	0	7.98863	10.4061	30.1287	protein_coding	Arabidopsis NAC domain containing protein 87	NA	Arabidopsis NAC domain containing protein 87 (ANAC087); FUNCTIONS IN: sequence-specific DNA binding transcription factor activity; INVOLVED IN: multicellular organismal development, regulation of transcription; LOCATED IN: cellular_component unknown; EXPRESSED IN: 12 plant structures; EXPRESSED DURING: LP.06 six leaves visible, LP.04 four leaves visible, 4 anthesis, C globular stage, petal differ…	AT5G18270	-0.0911394	0.0766386	2.61594	3.05991	3.28314	0.426382	2.71867	2.23853	NE		1	1	0.0880005	0.0304667	0.905132	1	0.00691871	0.0505878	NA
GLUTAMATE DECARBOXYLASE (GAD)	AT5G17330	0.792776	1.20578	21.5716	57.5699	41.0807		0.335568	9.77067	8.45486	20.2887		0.206941	0	5.67787	9.89666	18.2293	protein_coding	glutamate decarboxylase	Encodes one of two isoforms of glutamate decarboxylase.	glutamate decarboxylase (GAD); FUNCTIONS IN: calmodulin binding, glutamate decarboxylase activity; INVOLVED IN: response to cadmium ion; EXPRESSED IN: 13 plant structures; EXPRESSED DURING: 6 growth stages; CONTAINS InterPro DOMAIN/s: Pyridoxal phosphate-dependent transferase, major domain (InterPro:IPR015424), Pyridoxal phosphate-dependent decarboxylase (InterPro:IPR002129), Glutamate decarboxyl…	AT5G17330	NE	1.27866	2.75621	1.06811	NE	2.00237	2.50056	1.49744	NE		NA	1	0.010772	0.495061	NA	0.646065	0.00514039	0.471837	NA
	AT1G53620	0	0	12.4359	56.6641	131.623		0	0	1.69272	2.07016		0	0	2.82585	2.06718	18.8147	protein_coding	NA	NA	unknown protein; FUNCTIONS IN: molecular_function unknown; INVOLVED IN: biological_process unknown; LOCATED IN: endomembrane system; BEST Arabidopsis thaliana protein match is: unknown protein (TAIR:AT1G53610.1); Has 5795 Blast hits to 2209 proteins in 338 species: Archae - 0; Bacteria - 1555; Metazoa - 2403; Fungi - 181; Plants - 1035; Viruses - 76; Other Eukaryotes - 545 (source: NCBI BLink).	AT1G53620	NE	6.03768	4.99006	5.85436	NE	1.69893	4.68501	5.07232	NE		NA	0.0116195	0.00011176	1.02079e-07	NA	0.599002	2.30707e-05	0.0959903	NA
PRENYLATED RAB ACCEPTOR 1.B5 (PRA1.B5)	AT5G01640	4.21009	3.66093	31.8653	56.097	68.0136		8.53884	21.9368	14.092	23.6886		4.90109	1.15653	18.9182	9.08691	65.4539	protein_coding	prenylated RAB acceptor 1.B5	NA	prenylated RAB acceptor 1.B5 (PRA1.B5); CONTAINS InterPro DOMAIN/s: Prenylated rab acceptor PRA1 (InterPro:IPR004895); BEST Arabidopsis thaliana protein match is: prenylated RAB acceptor 1.B4 (TAIR:AT2G38360.1); Has 1807 Blast hits to 1807 proteins in 277 species: Archae - 0; Bacteria - 0; Metazoa - 736; Fungi - 347; Plants - 385; Viruses - 0; Other Eukaryotes - 339 (source: NCBI BLink).	AT5G01640	-1.02078	0.301331	1.82845	1.50481	1.16149	0.427759	2.43389	0.88462	1.08174		1	1	0.116344	0.188811	0.978709	1	0.00547431	1	1
DARK INDUCIBLE 9 (DIN9)	AT1G67070	15.4893	4.97795	9.70783	55.9679	108.982		4.01033	8.51958	16.7337	9.46505		4.81358	0.578265	4.42885	5.56787	6.25643	protein_coding	Mannose-6-phosphate isomerase, type I	Encodes a protein with phosphomannose isomerase activity that is involved in synthesis of ascorbic acid. Expression is induced after 24 hours of dark treatment, in senescing leaves and treatment with exogenous photosynthesis inhibitor. Induction of gene expression was suppressed in excised leaves supplied with sugar. The authors suggest that the gene's expression pattern is responding to the leve…	DARK INDUCIBLE 9 (DIN9); CONTAINS InterPro DOMAIN/s: Mannose-6-phosphate isomerase (InterPro:IPR016305), Cupin, RmlC-type (InterPro:IPR011051), Mannose-6-phosphate isomerase, type I (InterPro:IPR001250), RmlC-like jelly roll fold (InterPro:IPR014710), Phosphomannose isomerase, type I, conserved site (InterPro:IPR018050); BEST Arabidopsis thaliana protein match is: Mannose-6-phosphate isomerase, t…	AT1G67070	0.617251	0.312451	2.13888	3.47612	2.54645	1.43158	3.2284	4.1958	-1.34446		1	1	0.310382	0.000624155	0.883209	0.975887	0.00573459	0.000390924	1
ATP-BINDING CASSETTE C7 (ABCC7)	AT3G13100	0.136026	3.19285	10.4027	55.6213	93.6492		1.3062	4.0769	0.846361	10.0226		0.368475	0	2.94427	3.56248	7.87034	protein_coding	multidrug resistance-associated protein 7	member of MRP subfamily	multidrug resistance-associated protein 7 (MRP7); FUNCTIONS IN: ATPase activity, coupled to transmembrane movement of substances; INVOLVED IN: response to other organism; LOCATED IN: plasma membrane; EXPRESSED IN: 10 plant structures; EXPRESSED DURING: 7 growth stages; CONTAINS InterPro DOMAIN/s: ATPase, AAA+ type, core (InterPro:IPR003593), ABC transporter-like (InterPro:IPR003439), ABC transpor…	AT3G13100	1.27573	1.33621	5.86864	3.11114	3.72422	1.43158	3.97617	4.07452	NE		1	0.977981	7.4491e-06	0.00723766	0.833997	0.908794	6.05913e-05	0.00252123	NA
	AT4G38560	0.528517	5.31373	78.2076	51.6055	18.3911		1.40922	18.9138	31.7513	17.2728		0	0	9.26383	34.865	22.2948	protein_coding	Arabidopsis phospholipase-like protein (PEARLI 4) family	NA	Arabidopsis phospholipase-like protein (PEARLI 4) family; FUNCTIONS IN: molecular_function unknown; INVOLVED IN: biological_process unknown; LOCATED IN: cellular_component unknown; EXPRESSED IN: 9 plant structures; EXPRESSED DURING: 8 growth stages; CONTAINS InterPro DOMAIN/s: Phospholipase-like, arabidopsis (InterPro:IPR007942); BEST Arabidopsis thaliana protein match is: Arabidopsis phospholipa…	AT4G38560	2.12567	2.10737	1.01256	0.200441	NE	3.1996	0.87529	0.204728	NE		1	0.241415	0.77076	1	NA	0.00973113	0.665451	1	NA
MYB DOMAIN PROTEIN 50 (MYB50)	AT1G57560	0	0	23.9011	50.868	85.1816		1.88953	2.12727	1.3627	3.1966		0	1.15653	3.9351	3.7512	10.7869	protein_coding	myb domain protein 50	Member of the R2R3 factor gene family.	myb domain protein 50 (MYB50); CONTAINS InterPro DOMAIN/s: SANT, DNA-binding (InterPro:IPR001005), Homeodomain-like (InterPro:IPR009057), Myb, DNA-binding (InterPro:IPR014778), HTH transcriptional regulator, Myb-type, DNA-binding (InterPro:IPR017930), Homeodomain-related (InterPro:IPR012287), Myb transcription factor (InterPro:IPR015495); BEST Arabidopsis thaliana protein match is: myb domain pro…	AT1G57560	NE	3.73239	5.24866	4.50085	NE	2.73179	3.40369	3.11544	NE		NA	0.149226	3.38959e-05	2.47239e-05	NA	0.403158	0.00052622	0.00667715	NA
WRKY DNA-BINDING PROTEIN 59 (WRKY59)	AT2G21900	0	0	5.72279	50.5804	131.806		0	0	0	0		0	0	0	1.92821	7.05552	protein_coding	WRKY DNA-binding protein 59	member of WRKY Transcription Factor; Group II-c	WRKY DNA-binding protein 59 (WRKY59); CONTAINS InterPro DOMAIN/s: DNA-binding WRKY (InterPro:IPR003657); BEST Arabidopsis thaliana protein match is: WRKY DNA-binding protein 51 (TAIR:AT5G64810.1); Has 3349 Blast hits to 2895 proteins in 189 species: Archae - 0; Bacteria - 0; Metazoa - 0; Fungi - 0; Plants - 3334; Viruses - 0; Other Eukaryotes - 15 (source: NCBI BLink).	AT2G21900	NE	NE	7.54422	8.82698	NE	NE	3.72292	6.36676	NE		NA	NA	9.30372e-07	1.2331e-08	NA	NA	2.28581e-05	0.0021113	NA
	AT1G68200	1.74969	1.29448	4.57572	46.9968	58.1475		0.423375	0.352296	1.82768	1.35852		0	0	0	2.13667	0	protein_coding	Zinc finger C-x8-C-x5-C-x3-H type family protein	NA	Zinc finger C-x8-C-x5-C-x3-H type family protein; CONTAINS InterPro DOMAIN/s: Zinc finger, CCCH-type (InterPro:IPR000571); BEST Arabidopsis thaliana protein match is: Zinc finger C-x8-C-x5-C-x3-H type family protein (TAIR:AT1G66810.1); Has 1170 Blast hits to 1062 proteins in 230 species: Archae - 0; Bacteria - 0; Metazoa - 455; Fungi - 97; Plants - 305; Viruses - 0; Other Eukaryotes - 313 (source…	AT1G68200	1.27137	2.80231	4.61226	5.05333	NE	NE	4.68707	7.72945	NE		1	0.678106	0.00019448	2.86831e-05	NA	NA	5.01596e-05	4.12782e-05	NA
	AT1G09935	0.264259	0	7.4057	46.9126	108.867		0.671136	1.36564	7.13476	1.35852		0	0	1.57887	5.41984	1.58333	protein_coding	Phosphoglycerate mutase family protein	NA	Phosphoglycerate mutase family protein; FUNCTIONS IN: catalytic activity; INVOLVED IN: metabolic process; LOCATED IN: cellular_component unknown; CONTAINS InterPro DOMAIN/s: Histidine phosphatase superfamily, clade-1 (InterPro:IPR013078), Phosphoglycerate/bisphosphoglycerate mutase, active site (InterPro:IPR001345); BEST Arabidopsis thaliana protein match is: Phosphoglycerate mutase family protei…	AT1G09935	NE	2.46444	2.81249	5.85938	NE	2.37314	2.75969	5.34169	NE		NA	0.622773	0.0424973	2.57874e-06	NA	0.80703	0.00528675	2.38365e-05	NA
	AT5G63225	0	0	0	43.5306	251.738		0	0	0	1.81136		0	0	0	0	0.94049	protein_coding	Carbohydrate-binding X8 domain superfamily protein	glycosyl hydrolase family protein 17	Carbohydrate-binding X8 domain superfamily protein; FUNCTIONS IN: molecular_function unknown; INVOLVED IN: biological_process unknown; LOCATED IN: endomembrane system; CONTAINS InterPro DOMAIN/s: X8 (InterPro:IPR012946); BEST Arabidopsis thaliana protein match is: Carbohydrate-binding X8 domain superfamily protein (TAIR:AT5G63230.1); Has 1384 Blast hits to 1336 proteins in 39 species: Archae - 0;…	AT5G63225	NE	NE	7.45289	6.83119	NE	NE	7.94399	7.30241	NE		NA	NA	2.07122e-05	1.22894e-08	NA	NA	1.7489e-06	2.8626e-08	NA
	AT5G62150	0	1.78712	12.7357	43.1412	47.9557		1.16146	11.404	8.84062	8.35196		0.206941	0	7.28013	3.47897	13.6096	protein_coding	peptidoglycan-binding LysM domain-containing protein	NA	peptidoglycan-binding LysM domain-containing protein; FUNCTIONS IN: molecular_function unknown; INVOLVED IN: cell wall macromolecule catabolic process; LOCATED IN: endomembrane system; EXPRESSED IN: 15 plant structures; EXPRESSED DURING: 6 growth stages; BEST Arabidopsis thaliana protein match is: peptidoglycan-binding LysM domain-containing protein (TAIR:AT4G25433.1); Has 63 Blast hits to 63 pro…	AT5G62150	0.171168	0.226513	2.07365	2.52221	NE	0.611114	3.17327	2.64309	NE		1	1	0.12898	0.0185632	NA	1	0.00153493	0.165077	NA
	AT4G00700	0	0	3.9762	42.9974	50.883		0.211688	1.93961	1.69272	3.53804		2.62213	1.77409	1.10721	3.90419	11.192	protein_coding	C2 calcium/lipid-binding plant phosphoribosyltransferase family protein	NA	C2 calcium/lipid-binding plant phosphoribosyltransferase family protein; CONTAINS InterPro DOMAIN/s: C2 membrane targeting protein (InterPro:IPR018029), C2 calcium/lipid-binding domain, CaLB (InterPro:IPR008973), Phosphoribosyltransferase C-terminal (InterPro:IPR013583), C2 calcium-dependent membrane targeting (InterPro:IPR000008); BEST Arabidopsis thaliana protein match is: C2 calcium/lipid-bind…	AT4G00700	NE	1.04995	3.99686	3.83948	NE	1.96231	2.66108	2.32631	NE		NA	1	0.00198872	0.00465319	NA	1	0.00445443	0.115632	NA
	AT3G61400	0	6.02888	7.13022	42.0169	206.208		0.211688	7.85804	5.16337	0		0	0	2.59104	0.482053	0	protein_coding	2-oxoglutarate (2OG) and Fe(II)-dependent oxygenase superfamily protein	1-aminocyclopropane-1-carboxylate oxidase-like protein	2-oxoglutarate (2OG) and Fe(II)-dependent oxygenase superfamily protein; CONTAINS InterPro DOMAIN/s: Oxoglutarate/iron-dependent oxygenase (InterPro:IPR005123); BEST Arabidopsis thaliana protein match is: 2-oxoglutarate (2OG) and Fe(II)-dependent oxygenase superfamily protein (TAIR:AT1G03410.1); Has 8346 Blast hits to 8315 proteins in 1000 species: Archae - 0; Bacteria - 1121; Metazoa - 114; Fung…	AT3G61400	NE	-0.167501	2.79013	9.44542	NE	0.952665	4.93919	9.54361	NE		NA	1	0.225157	9.11072e-07	NA	1	0.00082009	2.19439e-05	NA
CYCLIC NUCLEOTIDE GATED CHANNEL 19 (CNGC19)	AT3G17690	0	2.56842	19.328	41.5739	19.2519		0.629417	2.94294	2.15771	1.8314		0	0.578265	1.41497	4.66419	12.7948	protein_coding	cyclic nucleotide gated channel 19	member of Cyclic nucleotide gated channel family	cyclic nucleotide gated channel 19 (CNGC19); FUNCTIONS IN: ion channel activity, cyclic nucleotide binding, calmodulin binding; INVOLVED IN: ion transport, transmembrane transport; LOCATED IN: membrane; EXPRESSED IN: hypocotyl, root; CONTAINS InterPro DOMAIN/s: Cyclic nucleotide-binding (InterPro:IPR000595), Ion transport (InterPro:IPR005821), Cyclic nucleotide-binding-like (InterPro:IPR018490), …	AT3G17690	1.63603	2.55694	4.18244	3.20511	1.21061	3.52832	3.61255	2.42264	NE		1	0.15561	0.000684643	0.0493394	1	0.0302618	0.00694997	0.792612	NA
	AT1G26400	0	1.20578	2.90479	41.3203	79.9835		4.88403	2.17081	0.925583	3.56476		0	1.15653	0.471656	0.482053	0.94049	protein_coding	FAD-binding Berberine family protein	NA	FAD-binding Berberine family protein; FUNCTIONS IN: electron carrier activity, oxidoreductase activity, FAD binding, catalytic activity; LOCATED IN: endomembrane system; CONTAINS InterPro DOMAIN/s: FAD-binding, type 2 (InterPro:IPR016166), Berberine/berberine-like (InterPro:IPR012951), FAD linked oxidase, N-terminal (InterPro:IPR006094); BEST Arabidopsis thaliana protein match is: FAD-binding Ber…	AT1G26400	-1.83726	0.359575	4.43019	4.47474	NE	1.99645	4.54575	5.66981	NE		1	1	0.00116122	0.00017944	NA	0.975887	0.000216834	3.13203e-05	NA
	AT1G13310	0	0	5.53835	40.3702	74.002		0.944125	4.75798	6.38951	0		0	0	0.753981	4.29505	6.3821	protein_coding	Endosomal targeting BRO1-like domain-containing protein	NA	Endosomal targeting BRO1-like domain-containing protein; CONTAINS InterPro DOMAIN/s: BRO1 (InterPro:IPR004328); Has 30201 Blast hits to 17322 proteins in 780 species: Archae - 12; Bacteria - 1396; Metazoa - 17338; Fungi - 3422; Plants - 5037; Viruses - 0; Other Eukaryotes - 2996 (source: NCBI BLink).	AT1G13310	NE	0.463477	3.01062	8.02062	NE	3.24278	3.44019	4.48517	NE		NA	1	0.106068	4.78311e-07	NA	0.736467	0.00743283	0.00630585	NA
TETRASPANIN9 (TET9)	AT4G30430	0	1.3852	32.1262	40.3031	39.3714		6.0894	21.713	10.9748	7.99717		0	0	12.6777	3.61161	3.79711	protein_coding	tetraspanin9	Member of TETRASPANIN family	tetraspanin9 (TET9); FUNCTIONS IN: molecular_function unknown; INVOLVED IN: aging; LOCATED IN: plasma membrane; EXPRESSED IN: 10 plant structures; EXPRESSED DURING: 4 anthesis, LP.10 ten leaves visible, C globular stage, petal differentiation and expansion stage; CONTAINS InterPro DOMAIN/s: Tetraspanin (InterPro:IPR018499), Tetraspanin, subgroup (InterPro:IPR000301); BEST Arabidopsis thaliana pro…	AT4G30430	-2.19293	0.621956	2.09424	2.08868	NE	1.31253	3.89404	2.81036	NE		1	1	0.307137	0.112323	NA	0.672861	0.00305605	0.0515935	NA
RIBONUCLEOTIDE REDUCTASE 1 (RNR1)	AT2G21790	6.77302	3.26102	9.58707	38.609	29.3766		4.3724	1.54328	1.72059	13.1525		5.20476	1.15653	1.29654	9.05813	10.8039	protein_coding	ribonucleotide reductase 1	encodes large subunit of ribonucleotide reductase involved in the production of deoxyribonucleoside triphosphates (dNTPs) for DNA replication and repair	ribonucleotide reductase 1 (RNR1); FUNCTIONS IN: ribonucleoside-diphosphate reductase activity, ATP binding; INVOLVED IN: response to cadmium ion, DNA replication, deoxyribonucleoside triphosphate biosynthetic process; LOCATED IN: ribonucleoside-diphosphate reductase complex; EXPRESSED IN: 24 plant structures; EXPRESSED DURING: 13 growth stages; CONTAINS InterPro DOMAIN/s: Ribonucleotide reductas…	AT2G21790	-0.647631	2.7334	4.17115	1.14353	0.720414	2.6416	1.82071	1.26456	-0.436508		1	0.529196	0.000824535	0.507012	1	0.384818	0.0556527	0.462815	1
	AT5G66890	0	0	10.1249	38.3132	28.458		0	3.17067	1.28348	0.452841		0	0	0	0.321369	2.08354	protein_coding	Leucine-rich repeat (LRR) family protein	NA	Leucine-rich repeat (LRR) family protein; BEST Arabidopsis thaliana protein match is: Disease resistance protein (CC-NBS-LRR class) family (TAIR:AT5G66900.1); Has 1807 Blast hits to 1807 proteins in 277 species: Archae - 0; Bacteria - 0; Metazoa - 736; Fungi - 347; Plants - 385; Viruses - 0; Other Eukaryotes - 339 (source: NCBI BLink).	AT5G66890	NE	NE	4.50231	5.28519	NE	NE	5.55397	3.15939	NE		NA	NA	0.000684643	0.0051719	NA	NA	2.69329e-06	0.0562728	NA
	AT5G19880	0	0	8.44773	37.1938	118.037		0	1.50976	1.39057	7.29684		0	0	0.753981	7.57127	15.7407	protein_coding	Peroxidase superfamily protein	NA	Peroxidase superfamily protein; FUNCTIONS IN: peroxidase activity, heme binding; INVOLVED IN: response to ethylene stimulus, oxidation reduction, response to oxidative stress, response to virus, N-terminal protein myristoylation; LOCATED IN: endomembrane system; EXPRESSED IN: 6 plant structures; EXPRESSED DURING: 4 anthesis, C globular stage; CONTAINS InterPro DOMAIN/s: Haem peroxidase (InterPro:…	AT5G19880	NE	2.13357	4.57212	3.98024	NE	3.24278	2.39947	3.44449	NE		NA	0.759698	0.000419584	0.000142459	NA	0.490628	0.0211393	0.0098498	NA
METAL TOLERANCE PROTEIN B1 (MTPB1)	AT2G29410	0.264259	6.16118	4.31222	36.6022	22.0264		4.56887	1.35563	6.18568	4.09561		3.38769	0	1.17812	1.67633	4.49989	protein_coding	metal tolerance protein B1	member of Zinc transporter (ZAT) family	metal tolerance protein B1 (MTPB1); FUNCTIONS IN: efflux transmembrane transporter activity, zinc ion transmembrane transporter activity, inorganic anion transmembrane transporter activity; INVOLVED IN: zinc ion transport, cation transport, transmembrane transport; LOCATED IN: membrane; EXPRESSED IN: leaf whorl, male gametophyte, flower, pollen tube; EXPRESSED DURING: L mature pollen stage, M ger…	AT2G29410	0.477579	1.2682	2.03535	2.19581	4.56438	1.18073	3.39851	1.71156	3.37848		1	1	0.191156	0.13596	0.614573	1	0.00250748	0.168482	1
	AT1G56520	10.4145	16.9455	19.1907	35.1862	12.6072		7.30952	11.0497	2.67404	19.1935		16.6008	2.31306	4.78412	13.0051	4.01206	protein_coding	Disease resistance protein (TIR-NBS-LRR class) family	NA	Disease resistance protein (TIR-NBS-LRR class) family; FUNCTIONS IN: transmembrane receptor activity, nucleoside-triphosphatase activity, nucleotide binding, ATP binding; INVOLVED IN: signal transduction, defense response, apoptosis, innate immune response; LOCATED IN: intrinsic to membrane; CONTAINS InterPro DOMAIN/s: ATPase, AAA+ type, core (InterPro:IPR003593), NB-ARC (InterPro:IPR002182), Dis…	AT1G56520	1.25334	0.780447	3.33597	-0.551903	2.59686	2.29107	1.00051	1.10979	0.46832		1	1	0.00532191	0.799455	0.653578	0.42831	0.216457	0.498158	1
ALPHA CARBONIC ANHYDRASE 2 (ACA2)	AT2G28210	0	0	11.7234	34.619	19.8021		0.944125	0.704593	0.437115	0.575559		0	0	2.11939	1.9977	0.345192	protein_coding	alpha carbonic anhydrase 2	NA	alpha carbonic anhydrase 2 (ACA2); FUNCTIONS IN: carbonate dehydratase activity, zinc ion binding; INVOLVED IN: response to carbon dioxide, one-carbon metabolic process; LOCATED IN: cellular_component unknown; EXPRESSED IN: stem, root; CONTAINS InterPro DOMAIN/s: Carbonic anhydrase, alpha-class, catalytic domain (InterPro:IPR001148), Carbonic anhydrase, alpha-class, conserved site (InterPro:IPR01…	AT2G28210	NE	3.78745	5.63049	4.77818	NE	1.98269	3.4929	4.89064	NE		NA	0.260168	5.25222e-05	0.0112891	NA	0.700374	0.000431378	0.0190588	NA
	AT2G23880	13.0048	9.30893	18.5784	34.2711	1.62002		14.576	11.0622	17.1577	0		12.1077	19.8968	31.0053	1.96965	0.595298	transposable_element_gene	transposable element gene	NA	non-LTR retrotransposon family (LINE), has a 4.4e-41 P-value blast match to GB:NP_038605 L1 repeat, Tf subfamily, member 30 (LINE-element) (Mus musculus)	AT2G23880	-0.751141	0.58325	0.260276	NE	-1.10711	-0.795686	3.36853	0.67677	0.136783		1	1	0.762488	NA	0.916165	1	0.00679749	0.91413	1
	AT1G03660	2.3693	0.490627	5.63057	33.6609	35.8491		0	1.31208	8.94331	7.34156		0	0	3.5364	1.43214	15.176	protein_coding	Ankyrin-repeat containing protein	NA	Ankyrin-repeat containing protein; BEST Arabidopsis thaliana protein match is: ankyrin repeat family protein (TAIR:AT1G03670.1); Has 105 Blast hits to 104 proteins in 3 species: Archae - 0; Bacteria - 0; Metazoa - 0; Fungi - 0; Plants - 105; Viruses - 0; Other Eukaryotes - 0 (source: NCBI BLink).	AT1G03660	NE	2.03747	2.28856	2.32817	NE	0.677194	4.39545	2.26374	NE		NA	0.819349	0.410592	0.0644293	NA	1	0.00357046	0.435197	NA
CYTOCHROME P450, FAMILY 76, SUBFAMILY C, POLYPEPTIDE 6 (CYP76C6)	AT1G33720	0.792776	0	7.76796	33.1698	45.4634		0.211688	0	1.82768	7.88113		0.206941	0.578265	0	3.08042	1.53579	protein_coding	cytochrome P450, family 76, subfamily C, polypeptide 6	member of CYP76C	cytochrome P450, family 76, subfamily C, polypeptide 6 (CYP76C6); FUNCTIONS IN: electron carrier activity, monooxygenase activity, iron ion binding, oxygen binding, heme binding; INVOLVED IN: oxidation reduction; LOCATED IN: endomembrane system; CONTAINS InterPro DOMAIN/s: Cytochrome P450 (InterPro:IPR001128), Cytochrome P450, E-class, group I (InterPro:IPR002401), Cytochrome P450, conserved site…	AT1G33720	NE	NE	4.07415	2.4313	NE	NE	3.33837	4.20188	NE		NA	NA	0.00213758	0.0392	NA	NA	0.000967475	0.00151395	NA
	AT1G03650	9.40126	9.2598	8.49826	31.8489	14.4631		6.04504	10.8455	1.82768	9.97801		10.916	2.62184	1.57887	11.4046	16.1504	protein_coding	Acyl-CoA N-acyltransferases (NAT) superfamily protein	NA	Acyl-CoA N-acyltransferases (NAT) superfamily protein; FUNCTIONS IN: N-acetyltransferase activity; INVOLVED IN: metabolic process; LOCATED IN: cellular_component unknown; CONTAINS InterPro DOMAIN/s: GCN5-related N-acetyltransferase, C-terminal (InterPro:IPR022610), GCN5-related N-acetyltransferase (InterPro:IPR000182), Acyl-CoA N-acyltransferase (InterPro:IPR016181); Has 3295 Blast hits to 3295 p…	AT1G03650	0.510064	-0.740011	3.88692	0.47861	1.58114	2.04304	1.38274	0.0505123	-0.119339		1	1	0.00961007	0.85267	0.913977	0.737022	0.251415	1	1
	AT5G22540	0	1.18323	11.9594	31.4166	36.2784		2.35899	4.59681	3.48815	2.72372		0	1.15653	1.22564	1.35496	9.75132	protein_coding	Plant protein of unknown function (DUF247)	NA	Plant protein of unknown function (DUF247); CONTAINS InterPro DOMAIN/s: Protein of unknown function DUF247, plant (InterPro:IPR004158); BEST Arabidopsis thaliana protein match is: Plant protein of unknown function (DUF247) (TAIR:AT5G22550.2); Has 1140 Blast hits to 1020 proteins in 18 species: Archae - 0; Bacteria - 0; Metazoa - 0; Fungi - 0; Plants - 1140; Viruses - 0; Other Eukaryotes - 0 (sour…	AT5G22540	-1.09321	1.49363	3.16949	3.50324	-0.38873	3.44753	4.14858	2.12981	NE		1	0.858957	0.0734796	0.0037823	1	0.211384	0.000977506	0.168444	NA
	AT4G11340	0	0.490627	3.30874	30.1541	93.2318		0	0	0.953452	0.452841		0	0	1.17812	0.642738	0.690384	protein_coding	Disease resistance protein (TIR-NBS-LRR class) family	NA	Disease resistance protein (TIR-NBS-LRR class) family; FUNCTIONS IN: transmembrane receptor activity; INVOLVED IN: signal transduction, defense response, innate immune response; LOCATED IN: intrinsic to membrane; EXPRESSED IN: stem; CONTAINS InterPro DOMAIN/s: Toll-Interleukin receptor (InterPro:IPR000157); BEST Arabidopsis thaliana protein match is: Disease resistance protein (TIR-NBS-LRR class)…	AT4G11340	NE	NE	4.62495	6.88206	NE	1.18073	4.39019	6.2991	NE		NA	NA	0.000824535	3.61244e-07	NA	1	0.0001379	2.00922e-05	NA
	AT1G55790	0	0	1.14393	29.1114	24.2328		0.314708	0.969805	0.87423	3.09856		0	0	2.40375	0.642738	0.892946	protein_coding	Domain of unknown function (DUF2431)	NA	FUNCTIONS IN: metal ion binding; INVOLVED IN: metal ion transport; CONTAINS InterPro DOMAIN/s: Heavy metal transport/detoxification protein (InterPro:IPR006121); BEST Arabidopsis thaliana protein match is: Copper transport protein family (TAIR:AT3G20180.1).	AT1G55790	NE	-0.134924	4.16377	2.96937	NE	-1.20738	3.92845	3.96071	NE		NA	1	0.00310041	0.0339283	NA	1	0.00052622	0.013109	NA
	AT1G30190	0	7.61403	29.4495	28.0013	9.13131		3.30876	0	0.516337	1.03508		0	5.59176	1.46044	0.551538	0	protein_coding	NA	NA	unknown protein; BEST Arabidopsis thaliana protein match is: unknown protein (TAIR:AT2G34610.1); Has 56 Blast hits to 56 proteins in 13 species: Archae - 0; Bacteria - 0; Metazoa - 0; Fungi - 0; Plants - 44; Viruses - 0; Other Eukaryotes - 12 (source: NCBI BLink).	AT1G30190	1.30422	7.41189	5.29937	3.00074	0.832107	4.34194	5.8622	NE	NE		1	0.000141194	0.000772873	0.217576	1	0.0165432	0.000101669	NA	NA
CYTOCHROME P450, FAMILY 71, SUBFAMILY B, POLYPEPTIDE 9 (CYP71B9)	AT2G02580	0	0	4.09695	27.4077	85.8227		0.211688	2.66722	6.78124	5.71756		0	0	0.824887	1.92821	13.734	protein_coding	cytochrome P450, family 71, subfamily B, polypeptide 9	member of CYP71B	cytochrome P450, family 71, subfamily B, polypeptide 9 (CYP71B9); FUNCTIONS IN: electron carrier activity, monooxygenase activity, iron ion binding, oxygen binding, heme binding; INVOLVED IN: oxidation reduction; EXPRESSED IN: carpel; EXPRESSED DURING: 4 anthesis; CONTAINS InterPro DOMAIN/s: Cytochrome P450 (InterPro:IPR001128), Cytochrome P450, E-class, group I (InterPro:IPR002401), Cytochrome P…	AT2G02580	NE	0.976937	2.20535	4.00302	NE	2.09287	3.11533	3.03992	NE		NA	1	0.322573	0.0038842	NA	0.914571	0.00925997	0.0470101	NA
	AT2G01300	0	0.892552	5.9446	27.3154	14.1735		0.314708	3.94231	2.61831	1.82472		1.9592	0.578265	6.22043	1.74581	3.36922	protein_coding	NA	NA	unknown protein; BEST Arabidopsis thaliana protein match is: unknown protein (TAIR:AT1G15010.1); Has 73 Blast hits to 73 proteins in 12 species: Archae - 0; Bacteria - 0; Metazoa - 0; Fungi - 0; Plants - 73; Viruses - 0; Other Eukaryotes - 0 (source: NCBI BLink).	AT2G01300	NE	0.699675	3.44805	2.70908	0.38568	-0.0903836	4.04449	1.49525	NE		NA	1	0.0173796	0.079575	1	1	0.00153493	0.332367	NA
	AT5G40910	0.874845	7.09532	7.40799	26.7985	2.78175		6.12548	0.352296	0.409246	2.27756		1.3297	5.32228	4.75795	0.712222	5.32833	protein_coding	Disease resistance protein (TIR-NBS-LRR class) family	NA	Disease resistance protein (TIR-NBS-LRR class) family; FUNCTIONS IN: transmembrane receptor activity, nucleoside-triphosphatase activity, nucleotide binding, ATP binding; INVOLVED IN: signal transduction, apoptosis, defense response, innate immune response; LOCATED IN: intrinsic to membrane; EXPRESSED IN: 21 plant structures; EXPRESSED DURING: 13 growth stages; CONTAINS InterPro DOMAIN/s: ATPase,…	AT5G40910	0.425752	3.75778	4.54186	0.309153	0.691839	0.308791	4.41544	-0.623543	1.17487		1	0.264145	0.00979242	1	1	1	0.00177798	0.840492	1
PLANT NATRIURETIC PEPTIDE A (PNP-A)	AT2G18660	2.18711	0	1.14393	26.2563	17.0379		0	0	3.02755	0.905681		0.754288	0	1.50796	1.65461	5.95298	protein_coding	plant natriuretic peptide A	Encodes PNP-A (Plant Natriuretic Peptide A). PNPs are a class of systemically mobile molecules distantly related to expansins; their biological role has remained elusive. PNP-A contains a signal peptide domain and is secreted into the extracellular space. Co-expression analyses using microarray data suggest that PNP-A may function as a component of plant defence response and SAR in particular, an…	plant natriuretic peptide A (PNP-A); LOCATED IN: extracellular region, cell wall; EXPRESSED IN: 19 plant structures; EXPRESSED DURING: 13 growth stages; CONTAINS InterPro DOMAIN/s: Barwin-related endoglucanase (InterPro:IPR009009), Pollen allergen, N-terminal (InterPro:IPR014734), Rare lipoprotein A (InterPro:IPR005132), Expansin 45, endoglucanase-like (InterPro:IPR007112); BEST Arabidopsis thali…	AT2G18660	NE	NE	2.97847	3.73786	NE	-0.0829502	4.64653	0.874049	NE		NA	NA	0.0294274	0.0149772	NA	1	0.00194557	0.562486	NA
CYTOKININ OXIDASE 3 (CKX3)	AT5G56970	0	0	0.773943	23.5113	8.3876		0	1.40919	0	0		0.377144	0	1.50796	2.35418	1.72596	protein_coding	cytokinin oxidase 3	It encodes a protein whose sequence is similar to cytokinin oxidase/dehydrogenase, which catalyzes the degradation of cytokinins.	cytokinin oxidase 3 (CKX3); FUNCTIONS IN: primary amine oxidase activity, cytokinin dehydrogenase activity; INVOLVED IN: cytokinin catabolic process; LOCATED IN: vacuole; EXPRESSED IN: 14 plant structures; EXPRESSED DURING: 6 growth stages; CONTAINS InterPro DOMAIN/s: Cytokinin dehydrogenase 1, FAD/cytokinin binding domain (InterPro:IPR015345), FAD-binding, type 2 (InterPro:IPR016166), Oxygen oxi…	AT5G56970	NE	-0.490118	5.97731	4.87846	NE	-0.0829502	2.88096	1.78156	NE		NA	1	0.00248452	0.0481128	NA	1	0.0217622	0.422725	NA
BETA-GLUCOSIDASE 45 (BGLU45)	AT1G61810	0	1.20578	9.47175	22.9862	81.9282		0	12.0526	11.0497	5.97377		0	0	5.0657	0.936063	5.04887	protein_coding	beta-glucosidase 45	NA	beta-glucosidase 45 (BGLU45); FUNCTIONS IN: cation binding, hydrolase activity, hydrolyzing O-glycosyl compounds, catalytic activity; INVOLVED IN: lignin biosynthetic process; LOCATED IN: endomembrane system; EXPRESSED IN: 18 plant structures; EXPRESSED DURING: 9 growth stages; CONTAINS InterPro DOMAIN/s: Glycoside hydrolase, family 1 (InterPro:IPR001360), Glycoside hydrolase, family 1, active si…	AT1G61810	NE	-0.286328	0.977774	3.6089	NE	0.644229	4.8634	5.64321	NE		NA	1	0.640136	0.00840486	NA	1	0.000696912	0.00175484	NA
	AT1G31270	0	10.1804	31.9218	22.0533	2.8086		4.46977	2.28189	0.409246	3.16989		0	10.4481	1.88458	0.642738	1.63087	protein_coding	NA	NA	unknown protein; Has 0 Blast hits to 0 proteins in 0 species (source: NCBI BLink).	AT1G31270	1.54754	3.74609	4.73769	-0.131186	-0.0569386	3.73331	3.79706	0.425295	NE		1	0.0173721	0.0177491	1	1	0.00973113	0.00348148	1	NA
	AT4G11655	0	0	1.66864	21.9095	43.6514		0	0	0.953452	0.905681		0	0	0	1.26376	0	protein_coding	Uncharacterised protein family (UPF0497)	NA	Uncharacterised protein family (UPF0497); CONTAINS InterPro DOMAIN/s: Uncharacterised protein family UPF0497, trans-membrane plant (InterPro:IPR006702); BEST Arabidopsis thaliana protein match is: Uncharacterised protein family (UPF0497) (TAIR:AT2G36330.1); Has 35333 Blast hits to 34131 proteins in 2444 species: Archae - 798; Bacteria - 22429; Metazoa - 974; Fungi - 991; Plants - 531; Viruses - 0…	AT4G11655	NE	NE	4.32198	5.18866	NE	NE	4.4374	7.39577	NE		NA	NA	0.00433622	0.000319643	NA	NA	0.00247958	0.000892492	NA
	AT3G45330	0	0	0	21.6727	11.5719		0	0	0.409246	2.72372		0	0	0.943312	1.8153	5.92363	protein_coding	Concanavalin A-like lectin protein kinase family protein	NA	Concanavalin A-like lectin protein kinase family protein; FUNCTIONS IN: kinase activity; INVOLVED IN: protein amino acid phosphorylation; LOCATED IN: endomembrane system; EXPRESSED IN: stem, leaf whorl, cauline leaf, root, cultured cell; CONTAINS InterPro DOMAIN/s: Legume lectin, beta chain (InterPro:IPR001220), Protein kinase, ATP binding site (InterPro:IPR017441), Serine/threonine-protein kinas…	AT3G45330	NE	NE	4.73769	1.94752	NE	NE	3.79706	1.02483	NE		NA	NA	0.00116122	0.366438	NA	NA	0.00816371	0.768322	NA
	AT1G67210	2.12063	6.91993	14.5282	21.4352	9.75834		2.44115	9.39487	12.361	10.9797		2.48921	0.578265	7.42603	2.06718	2.61891	protein_coding	Proline-rich spliceosome-associated (PSP) family protein / zinc knuckle (CCHC-type) family protein	NA	Proline-rich spliceosome-associated (PSP) family protein / zinc knuckle (CCHC-type) family protein; FUNCTIONS IN: zinc ion binding, nucleic acid binding; INVOLVED IN: biological_process unknown; LOCATED IN: cellular_component unknown; EXPRESSED IN: sperm cell; CONTAINS InterPro DOMAIN/s: PSP, proline-rich (InterPro:IPR006568), Zinc finger, CCHC-type (InterPro:IPR001878); BEST Arabidopsis thaliana…	AT1G67210	1.3505	0.817599	1.06466	-0.179755	2.77607	1.00634	3.39851	1.39543	0.35869		1	1	0.75672	1	0.766531	1	0.00934626	0.532519	1
CYTOCHROME P450, FAMILY 96, SUBFAMILY A, POLYPEPTIDE 5 (CYP96A5)	AT2G21910	0	0	3.52172	21.2242	16.1327		0	0.385821	0	1.81136		0	0	0	0	19.1124	protein_coding	cytochrome P450, family 96, subfamily A, polypeptide 5	member of CYP96A	cytochrome P450, family 96, subfamily A, polypeptide 5 (CYP96A5); FUNCTIONS IN: electron carrier activity, monooxygenase activity, iron ion binding, oxygen binding, heme binding; INVOLVED IN: oxidation reduction; LOCATED IN: endomembrane system; CONTAINS InterPro DOMAIN/s: Cytochrome P450 (InterPro:IPR001128), Cytochrome P450, E-class, group I (InterPro:IPR002401), Cytochrome P450, conserved site…	AT2G21910	NE	NE	5.86843	2.97831	NE	NE	6.35767	2.03728	NE		NA	NA	0.00824706	0.131295	NA	NA	0.00173069	1	NA
SUPPRESSOR OF SNI1 2 (SSN2)	AT4G33925	1.691	0	10.3248	20.1814	11.3825		5.48085	5.19082	10.5628	4.36108		0.805062	0	2.75699	0.872906	0	protein_coding	NA	NA	unknown protein; FUNCTIONS IN: molecular_function unknown; INVOLVED IN: biological_process unknown; LOCATED IN: cellular_component unknown; EXPRESSED IN: 7 plant structures; EXPRESSED DURING: 6 growth stages; Has 106 Blast hits to 106 proteins in 53 species: Archae - 8; Bacteria - 0; Metazoa - 47; Fungi - 2; Plants - 36; Viruses - 0; Other Eukaryotes - 13 (source: NCBI BLink).	AT4G33925	-4.42165	1.14082	0.811659	1.11762	NE	1.92937	4.05284	5.20702	-0.855505		0.655496	1	0.75672	0.581825	NA	0.72608	0.00153499	0.118426	1
	AT2G23270	0	0	3.30874	19.3259	38.7878		0	11.1493	1.28348	1.94744		0	0	3.51097	0.482053	0.297649	protein_coding	NA	NA	unknown protein; FUNCTIONS IN: molecular_function unknown; INVOLVED IN: biological_process unknown; LOCATED IN: endomembrane system; EXPRESSED IN: stem, sperm cell, root, stamen; EXPRESSED DURING: 4 anthesis; BEST Arabidopsis thaliana protein match is: unknown protein (TAIR:AT4G37290.1); Has 36 Blast hits to 35 proteins in 6 species: Archae - 0; Bacteria - 0; Metazoa - 0; Fungi - 0; Plants - 36; …	AT2G23270	NE	-1.5168	3.01029	4.16531	NE	0.0903509	3.59581	5.79953	NE		NA	0.841182	0.0675603	0.00216485	NA	1	0.00672036	0.00127011	NA
RECEPTOR LIKE PROTEIN 11 (RLP11)	AT1G71390	0	0.401925	2.54907	18.3767	32.1755		0	0	2.99093	1.81804		0	0	0	1.03359	2.72638	protein_coding	receptor like protein 11	NA	receptor like protein 11 (RLP11); INVOLVED IN: signal transduction, defense response; LOCATED IN: endomembrane system; EXPRESSED IN: leaf whorl, stamen; EXPRESSED DURING: 4 anthesis, petal differentiation and expansion stage; CONTAINS InterPro DOMAIN/s: Leucine-rich repeat-containing N-terminal domain, type 2 (InterPro:IPR013210), Leucine-rich repeat (InterPro:IPR001611); BEST Arabidopsis thalian…	AT1G71390	NE	NE	2.89657	3.89956	NE	NE	4.00983	2.95882	NE		NA	NA	0.139839	0.00428015	NA	NA	0.00373718	0.0272288	NA
	AT4G05030	0	0	5.07844	17.7675	14.1849		0.423375	2.13729	2.23693	0		0	0	0	0.321369	0.690384	protein_coding	Copper transport protein family	NA	Copper transport protein family; FUNCTIONS IN: metal ion binding; LOCATED IN: mitochondrion; BEST Arabidopsis thaliana protein match is: Copper transport protein family (TAIR:AT3G20180.1); Has 30201 Blast hits to 17322 proteins in 780 species: Archae - 12; Bacteria - 1396; Metazoa - 17338; Fungi - 3422; Plants - 5037; Viruses - 0; Other Eukaryotes - 2996 (source: NCBI BLink).	AT4G05030	NE	1.41198	2.72584	5.71264	NE	NE	4.41544	3.71923	NE		NA	1	0.155456	0.00946328	NA	NA	0.00190042	0.0915297	NA
	AT2G24285	0	0.692599	5.80185	17.6738	22.2643		0	0	0	0		0	0	2.11939	0.872906	0	protein_coding	NA	NA	BEST Arabidopsis thaliana protein match is: Zinc finger, C3HC4 type (RING finger) family protein (TAIR:AT2G24480.1); Has 26 Blast hits to 26 proteins in 2 species: Archae - 0; Bacteria - 0; Metazoa - 0; Fungi - 0; Plants - 26; Viruses - 0; Other Eukaryotes - 0 (source: NCBI BLink).	AT2G24285	NE	5.11002	6.26192	6.13651	NE	1.15788	4.2365	6.23423	NE		NA	0.196963	0.00431289	0.00208295	NA	1	0.00279634	0.013036	NA
WINDHOSE 3 (WIH3)	AT3G49845	0	0.401925	4.41642	17.513	23.7518		0	3.16065	6.45998	1.35852		0	0	1.69729	0.642738	3.98271	protein_coding	NA	NA	unknown protein; FUNCTIONS IN: molecular_function unknown; INVOLVED IN: biological_process unknown; LOCATED IN: cellular_component unknown; EXPRESSED IN: root; Has 30201 Blast hits to 17322 proteins in 780 species: Archae - 12; Bacteria - 1396; Metazoa - 17338; Fungi - 3422; Plants - 5037; Viruses - 0; Other Eukaryotes - 2996 (source: NCBI BLink).	AT3G49845	NE	0.639197	1.49055	3.75439	NE	1.61427	3.75046	2.99983	NE		NA	1	0.514423	0.00648815	NA	1	0.0040492	0.0896385	NA
	AT1G09800	0.528517	0.490627	2.64129	17.3428	9.15816		1.61526	1.76148	0.516337	0		1.18221	1.77409	2.16895	0.321369	3.5594	protein_coding	Pseudouridine synthase family protein	NA	Pseudouridine synthase family protein; FUNCTIONS IN: pseudouridine synthase activity; INVOLVED IN: pseudouridine synthesis, RNA modification; LOCATED IN: cellular_component unknown; EXPRESSED IN: 14 plant structures; EXPRESSED DURING: 7 growth stages; CONTAINS InterPro DOMAIN/s: Pseudouridine synthase, catalytic domain (InterPro:IPR020103), Pseudouridine synthase I, TruA, N-terminal (InterPro:IPR…	AT1G09800	-1.06386	NE	3.97029	NE	NE	0.437946	3.84261	0.964298	1.17487		1	NA	0.0753777	NA	NA	1	0.00632789	0.691374	1
CYTOCHROME P450, FAMILY 714, SUBFAMILY A, POLYPEPTIDE 1 (CYP714A1)	AT5G24910	0	0	2.10885	16.9533	13.0252		0	0	0	0.452841		0	0	0.353231	0	0	protein_coding	cytochrome P450, family 714, subfamily A, polypeptide 1	member of CYP714A	cytochrome P450, family 714, subfamily A, polypeptide 1 (CYP714A1); FUNCTIONS IN: electron carrier activity, monooxygenase activity, iron ion binding, oxygen binding, heme binding; INVOLVED IN: oxidation reduction; LOCATED IN: endomembrane system; EXPRESSED IN: 10 plant structures; EXPRESSED DURING: 4 anthesis, F mature embryo stage, petal differentiation and expansion stage, E expanded cotyledon…	AT5G24910	NE	NE	5.75066	4.07447	NE	1.99645	6.23966	5.58175	NE		NA	NA	0.00742586	0.0274699	NA	1	0.00149764	0.0471328	NA
	AT2G23830	1.90436	0	7.20045	16.9363	43.7598		0	0	6.13869	0		0	0	0.753981	0.642738	10.3478	protein_coding	PapD-like superfamily protein	NA	PapD-like superfamily protein; FUNCTIONS IN: structural molecule activity; INVOLVED IN: biological_process unknown; LOCATED IN: cellular_component unknown; EXPRESSED IN: stem; CONTAINS InterPro DOMAIN/s: PapD-like (InterPro:IPR008962), Major sperm protein (InterPro:IPR000535); BEST Arabidopsis thaliana protein match is: vesicle associated protein (TAIR:AT3G60600.1); Has 878 Blast hits to 874 prot…	AT2G23830	NE	5.20011	1.39489	7.12342	NE	3.33266	3.75046	3.58785	NE		NA	0.196963	0.649164	3.971e-05	NA	0.646065	0.00234592	0.210703	NA
	AT5G46960	0	0	0	16.0299	83.9503		0	0.385821	0	3.16989		0	0	0	0.642738	2.35184	protein_coding	Plant invertase/pectin methylesterase inhibitor superfamily protein	NA	Plant invertase/pectin methylesterase inhibitor superfamily protein; FUNCTIONS IN: enzyme inhibitor activity, pectinesterase inhibitor activity, pectinesterase activity; INVOLVED IN: biological_process unknown; LOCATED IN: endomembrane system; EXPRESSED IN: cultured cell; CONTAINS InterPro DOMAIN/s: Pectinesterase inhibitor (InterPro:IPR006501); BEST Arabidopsis thaliana protein match is: Plant i…	AT5G46960	NE	NE	5.9239	4.5265	NE	NE	3.54739	6.88481	NE		NA	NA	0.00479182	0.000323835	NA	NA	0.00380725	0.000391285	NA
EMBRYO DEFECTIVE 2771 (EMB2771)	AT5G05560	25.2681	34.2102	97.6659	4.71935	2.78382		66.6468	7.64687	13.6461	20.5634		30.3446	144.914	8.62289	10.7352	9.79763	protein_coding	E3 ubiquitin ligase, putative	Arabidopsis thaliana E3 ubiquitin ligase	EMBRYO DEFECTIVE 2771 (EMB2771); Has 1807 Blast hits to 1807 proteins in 277 species: Archae - 0; Bacteria - 0; Metazoa - 736; Fungi - 347; Plants - 385; Viruses - 0; Other Eukaryotes - 339 (source: NCBI BLink).	AT5G05560	-0.930839	3.52423	-1.41934	-2.94605	-1.95706	3.59781	-1.03962	-2.43209	0.0781325		1	0.000329891	0.604331	0.0942644	0.5634	0.00739128	0.647143	0.382749	1
