# Supplementary material for: The Nuclear Immune Receptor RPS4 Is Required for RRS1SLH1-Dependent Constitutive Defense Activation in Arabidopsis thaliana
Source: PLoS Genet. 2014 Oct 23;10(10):e1004655. doi: 10.1371/journal.pgen.1004655 (PMC4207616; doi:10.1371/journal.pgen.1004655)
Supplement: Table S4 — Details of genes differentially expressed in the Col-0-AvrRps4 [29], Ws-2-AvrRps4 [28] and Nd-1-GMI1000 time course [40]. (XLSX) [file pgen.1004655.s016.xlsx]

## Sheet: avrRps4_Col-0
Table S4. Details of genes differentially expressed in avrRps4_Col-0 time course (RNA-seq data)										NE	No expression
										NA	Not applicable
					log2 fold change values										edgeR FDR values for differential expression. FDR values < 0.05 are highlighted in yellow
					PTI			ETI			PTI + ETI
Type	Short_description	Curator_summary	Computational_description	Locus	AVR_vs_MCK_01hr	AVR_vs_MCK_06hr	AVR_vs_MCK_12hr	VIR_vs_AVR_01hr	VIR_vs_AVR_06hr	VIR_vs_AVR_12hr	VIR_vs_MCK_01hr	VIR_vs_MCK_06hr	VIR_vs_MCK_12hr		AVR_vs_MCK_01hr	AVR_vs_MCK_06hr	AVR_vs_MCK_12hr	VIR_vs_AVR_01hr	VIR_vs_AVR_06hr	VIR_vs_AVR_12hr	VIR_vs_MCK_01hr	VIR_vs_MCK_06hr	VIR_vs_MCK_12hr
protein_coding	Calcium-dependent phospholipid-binding Copine family protein	Encodes a copine-like protein, which is a member of a newly identified class of calcium-dependent, phospholipid binding proteins that are present in a wide range of organisms. Overexpression of this gene suppresses bon1-1 phenotypes. Double mutant analyses with bon1-1 suggest that BON1 and BON3 have overlapping functions in maintaining cellular homeostasis and inhibiting cell death.	BONZAI 3 (BON3); FUNCTIONS IN: calcium-dependent phospholipid binding; INVOLVED IN: N-terminal protein myristoylation, cellular homeostasis, positive regulation of cellular defense response, negative regulation of cell death; EXPRESSED IN: sperm cell, male gametophyte, flower, pollen tube; EXPRESSED DURING: L mature pollen stage, M germinated pollen stage, 4 anthesis, petal differentiation and ex…	AT1G08860	1.43142	4.98641	4.45047	-0.0970102	-3.91655	-2.04824	1.34213	1.07419	2.39285		1	3.89209e-12	7.63457e-08	1	7.72462e-06	0.0876916	1	0.603194	0.0167831
protein_coding	low-molecular-weight cysteine-rich 67	Predicted to encode a PR (pathogenesis-related) protein. Belongs to the plant defensin (PDF) family with the following members: At1g75830/PDF1.1, At5g44420/PDF1.2a, At2g26020/PDF1.2b, At5g44430/PDF1.2c, At2g26010/PDF1.3, At1g19610/PDF1.4, At1g55010/PDF1.5, At2g02120/PDF2.1, At2g02100/PDF2.2, At2g02130/PDF2.3, At1g61070/PDF2.4, At5g63660/PDF2.5, At2g02140/PDF2.6, At5g38330/PDF3.1 and At4g30070/PDF…	low-molecular-weight cysteine-rich 67 (LCR67); FUNCTIONS IN: molecular_function unknown; INVOLVED IN: defense response; LOCATED IN: endomembrane system, cell wall; CONTAINS InterPro DOMAIN/s: Gamma thionin (InterPro:IPR008176), Knottin (InterPro:IPR003614); BEST Arabidopsis thaliana protein match is: plant defensin 1.3 (TAIR:AT2G26010.1); Has 172 Blast hits to 172 proteins in 42 species: Archae -…	AT1G75830	NE	3.66364	4.11106	2.24094	-3.89295	-3.30285	NE	-0.220542	0.787644		NA	2.49032e-06	0.00108291	1	5.24313e-05	0.0400261	NA	0.997607	0.887842
protein_coding	chloride channel B	member of Anion channel protein family	chloride channel B (CLC-B); FUNCTIONS IN: nitrate:hydrogen symporter activity, anion channel activity, voltage-gated chloride channel activity; INVOLVED IN: chloride transport, transmembrane transport; LOCATED IN: plant-type vacuole membrane, intracellular; EXPRESSED IN: 13 plant structures; EXPRESSED DURING: 8 growth stages; CONTAINS InterPro DOMAIN/s: Chloride channel, core (InterPro:IPR014743)…	AT3G27170	-0.412773	-0.392	-0.0436826	-0.763269	3.37823	3.21946	-1.17604	2.98611	3.17568		1	0.822744	1	1	7.05514e-05	0.00298829	0.448162	4.79504e-05	0.00047329
protein_coding	WRKY DNA-binding protein 67	member of WRKY Transcription Factor; Group III	WRKY DNA-binding protein 67 (WRKY67); FUNCTIONS IN: sequence-specific DNA binding transcription factor activity; INVOLVED IN: regulation of transcription, DNA-dependent, regulation of transcription; CONTAINS InterPro DOMAIN/s: DNA-binding WRKY (InterPro:IPR003657); BEST Arabidopsis thaliana protein match is: WRKY DNA-binding protein 64 (TAIR:AT1G66560.1); Has 30201 Blast hits to 17322 proteins in…	AT1G66550	0.183132	3.57738	4.65439	0.77305	-3.37934	0.0742965	0.955642	0.202186	4.69702		1	2.76079e-07	0.000107704	1	7.05514e-05	1	1	1	1.94807e-05
protein_coding	NA	NA	unknown protein; FUNCTIONS IN: molecular_function unknown; INVOLVED IN: N-terminal protein myristoylation; LOCATED IN: cellular_component unknown; Has 9244 Blast hits to 5308 proteins in 962 species: Archae - 18; Bacteria - 2665; Metazoa - 1953; Fungi - 964; Plants - 333; Viruses - 74; Other Eukaryotes - 3237 (source: NCBI BLink).	AT3G49540	0.975002	5.40669	4.16093	0.0527157	-3.41515	-2.98759	1.04171	2.01102	1.16569		1	1.03203e-10	7.15221e-05	1	0.000228381	0.0082901	1	0.311323	0.809362
protein_coding	Lecithin:cholesterol acyltransferase family protein	NA	Lecithin:cholesterol acyltransferase family protein; FUNCTIONS IN: phosphatidylcholine-sterol O-acyltransferase activity; INVOLVED IN: lipid metabolic process; LOCATED IN: cellular_component unknown; CONTAINS InterPro DOMAIN/s: Lecithin:cholesterol acyltransferase (InterPro:IPR003386); BEST Arabidopsis thaliana protein match is: phospholipid:diacylglycerol acyltransferase (TAIR:AT5G13640.1); Has …	AT3G44830	0.813209	4.89795	3.8925	-1.42898	-3.2846	-1.01048	-0.603753	1.62365	2.83253		1	8.64276e-10	0.0608404	1	0.000263488	0.90192	1	0.385771	0.568343
protein_coding	cytochrome P450, family 94, subfamily B, polypeptide 1	member of CYP94B	cytochrome P450, family 94, subfamily B, polypeptide 1 (CYP94B1); FUNCTIONS IN: electron carrier activity, monooxygenase activity, iron ion binding, oxygen binding, heme binding; INVOLVED IN: oxidation reduction; LOCATED IN: endomembrane system; EXPRESSED IN: 10 plant structures; EXPRESSED DURING: 4 anthesis, petal differentiation and expansion stage; CONTAINS InterPro DOMAIN/s: Cytochrome P450 (…	AT5G63450	0.153029	-0.407736	1.07611	-0.962884	2.87812	2.14395	-0.809848	2.47027	3.21935		1	0.825626	0.78895	1	0.00029679	0.00734086	0.843979	0.000159345	0.00485614
protein_coding	flavin-dependent monooxygenase 1	FMO1 is required for full expression of TIR-NB-LRRûconditioned resistance to avirulent pathogens and for basal resistance to invasive virulent pathogens. Functions in an EDS1-regulated but SA-independent mechanism that promotes resistance and cell death at pathogen infection sites.	flavin-dependent monooxygenase 1 (FMO1); FUNCTIONS IN: NADP or NADPH binding, oxidoreductase activity, monooxygenase activity, FAD binding, flavin-containing monooxygenase activity; INVOLVED IN: in 7 processes; LOCATED IN: endomembrane system, intrinsic to endoplasmic reticulum membrane; EXPRESSED IN: stem, leaf whorl, sepal, root, stamen; EXPRESSED DURING: 4 anthesis; CONTAINS InterPro DOMAIN/s:…	AT1G19250	0.0730375	5.38626	3.75852	-0.0857501	-3.80158	-2.50571	-0.0125027	1.58559	1.25182		1	4.19362e-14	0.0052732	1	0.00029679	0.0526507	1	0.309117	0.841217
protein_coding	MATE efflux family protein	AtDTX1 (At2g04040) has been identified as a detoxifying efflux carrier for plant-derived antibiotics and other toxic compounds, including CD2+.	TX1; CONTAINS InterPro DOMAIN/s: MATE family transporter related protein (InterPro:IPR015521), Multi antimicrobial extrusion protein MatE (InterPro:IPR002528); BEST Arabidopsis thaliana protein match is: MATE efflux family protein (TAIR:AT2G04080.1); Has 9657 Blast hits to 9581 proteins in 1940 species: Archae - 182; Bacteria - 6693; Metazoa - 146; Fungi - 326; Plants - 1322; Viruses - 0; Other E…	AT2G04040	1.7702	2.41091	1.98604	1.31206	-2.67481	-1.52512	3.08557	-0.263073	0.459023		1	0.000397378	0.0737494	1	0.000297133	0.468558	0.00596028	0.932551	0.93941
protein_coding	AGD2-like defense response protein 1	NA	AGD2-like defense response protein 1 (ALD1); FUNCTIONS IN: transferase activity, transferring nitrogenous groups, pyridoxal phosphate binding, transaminase activity, catalytic activity; INVOLVED IN: asparagine catabolic process, biosynthetic process, glutamate catabolic process to oxaloacetate, aspartate transamidation; LOCATED IN: chloroplast; EXPRESSED IN: sepal, root, stamen; EXPRESSED DURING:…	AT2G13810	1.42526	6.61309	3.65539	-0.169815	-4.52633	-2.84313	1.2576	2.09088	0.811631		1	1.20405e-13	0.0982873	1	0.000335119	0.204295	0.810193	0.18147	1
other_rna	other RNA	Unknown gene	NA	AT1G15405	-2.03024	1.62044	2.47268	-0.410861	-3.8876	2.17623	-2.44184	-2.26713	4.64846		1	0.0998589	0.0403632	1	0.000613262	0.23437	0.394045	0.00035041	0.000310451
protein_coding	Heavy metal transport/detoxification superfamily protein	NA	Heavy metal transport/detoxification superfamily protein ; FUNCTIONS IN: metal ion binding; INVOLVED IN: metal ion transport; LOCATED IN: cellular_component unknown; CONTAINS InterPro DOMAIN/s: Heavy metal transport/detoxification protein (InterPro:IPR006121), Heavy-metal-associated, conserved site (InterPro:IPR017969); BEST Arabidopsis thaliana protein match is: Heavy metal transport/detoxificat…	AT3G56891	0.48577	2.72129	4.36894	1.2912	-4.18301	-1.81979	1.77798	-1.45176	2.53617		1	0.00654489	1.12621e-05	1	0.000692673	0.120115	1	0.754744	0.0581993
protein_coding	Integrase-type DNA-binding superfamily protein	encodes a member of the DREB subfamily A-6 of ERF/AP2 transcription factor family. The protein contains one AP2 domain. There are 8 members in this subfamily including RAP2.4.	Integrase-type DNA-binding superfamily protein; FUNCTIONS IN: DNA binding, sequence-specific DNA binding transcription factor activity; INVOLVED IN: regulation of transcription, DNA-dependent; LOCATED IN: nucleus; CONTAINS InterPro DOMAIN/s: DNA-binding, integrase-type (InterPro:IPR016177), Pathogenesis-related transcriptional factor/ERF, DNA-binding (InterPro:IPR001471); BEST Arabidopsis thalian…	AT2G22200	0.176122	1.90317	1.68499	-1.17546	3.01696	3.12145	-0.999125	4.92213	4.80564		1	0.0060926	0.0906142	1	0.000876291	0.00723117	0.813515	1.89767e-10	3.77764e-11
protein_coding	alpha/beta-Hydrolases superfamily protein	Encodes a lipase that hydrolyzes phosphatidylcholine, glycolipids as well as triacylglycerols.	alpha/beta-Hydrolases superfamily protein; FUNCTIONS IN: galactolipase activity, triglyceride lipase activity, phospholipase A1 activity; INVOLVED IN: lipid metabolic process; LOCATED IN: chloroplast; EXPRESSED IN: sperm cell, cultured cell; CONTAINS InterPro DOMAIN/s: Lipase, class 3 (InterPro:IPR002921); BEST Arabidopsis thaliana protein match is: alpha/beta-Hydrolases superfamily protein (TAIR…	AT4G16820	0.149363	2.85308	3.12415	1.92125	-3.04702	-0.848115	2.06836	-0.190237	2.24877		1	8.19109e-05	0.0305655	1	0.0010703	1	0.597901	0.991381	0.308125
protein_coding	actin-12	Member of actin subclass composed of ACT12 and ACT4. RNA is expressed at very low levels in vegetative organs, low levels in flowers and very high levels in pollen. Expression of an ACT12/GUS fusion was found in vascular tissues, tapetum, developing and mature pollen, the root cap and in a ring of pericycle tissues during lateral root initiation and early development.	actin-12 (ACT12); FUNCTIONS IN: structural constituent of cytoskeleton; INVOLVED IN: cytoskeleton organization; LOCATED IN: mitochondrion, cytoskeleton; EXPRESSED IN: 12 plant structures; EXPRESSED DURING: L mature pollen stage, M germinated pollen stage, 4 anthesis, petal differentiation and expansion stage; CONTAINS InterPro DOMAIN/s: Actin, conserved site (InterPro:IPR004001), Actin/actin-like…	AT3G46520	-1.5265	5.45648	3.45215	0.466795	-4.43841	-2.15694	-1.08829	1.03049	1.29058		1	1.76504e-06	0.06614	1	0.00133469	0.336422	1	0.856075	0.921193
protein_coding	Protein kinase superfamily protein	NA	Protein kinase superfamily protein; FUNCTIONS IN: protein serine/threonine kinase activity, protein kinase activity, kinase activity, ATP binding; INVOLVED IN: protein amino acid phosphorylation; LOCATED IN: chloroplast; EXPRESSED IN: 9 plant structures; EXPRESSED DURING: L mature pollen stage, M germinated pollen stage, 4 anthesis, C globular stage, petal differentiation and expansion stage; CON…	AT4G34440	-0.282132	6.10447	NE	0.187022	-6.53083	0.538259	-0.100298	NE	NE		1	0.000130154	NA	1	0.00133469	1	1	NA	NA
protein_coding	ABA overly sensitive mutant 3	A member of WRKY Transcription Factor; Group III. Involved in the regulation of plant responses to ABA and drought stress.	ABA overly sensitive mutant 3 (ABO3); CONTAINS InterPro DOMAIN/s: DNA-binding WRKY (InterPro:IPR003657); BEST Arabidopsis thaliana protein match is: WRKY DNA-binding protein 64 (TAIR:AT1G66560.1); Has 3139 Blast hits to 2726 proteins in 156 species: Archae - 0; Bacteria - 0; Metazoa - 0; Fungi - 0; Plants - 3128; Viruses - 0; Other Eukaryotes - 11 (source: NCBI BLink).	AT1G66600	0.872279	4.2024	3.20733	-0.365609	-2.7126	-0.194463	0.507766	1.49129	3.0116		1	3.55204e-10	6.88273e-05	1	0.00253597	1	1	0.0870642	0.000125026
protein_coding	ENTH/ANTH/VHS superfamily protein	NA	ENTH/ANTH/VHS superfamily protein; FUNCTIONS IN: phospholipid binding, clathrin binding, binding, phosphatidylinositol binding; INVOLVED IN: N-terminal protein myristoylation, clathrin coat assembly; LOCATED IN: clathrin coat; EXPRESSED IN: 9 plant structures; EXPRESSED DURING: L mature pollen stage, M germinated pollen stage, 4 anthesis, C globular stage, petal differentiation and expansion stag…	AT1G03050	NE	6.92254	5.74286	NE	-4.17234	-1.65168	NE	NE	4.03797		NA	2.49032e-06	5.5594e-05	NA	0.00378791	0.859083	NA	NA	0.0173182
protein_coding	Ankyrin repeat family protein	NA	Ankyrin repeat family protein; CONTAINS InterPro DOMAIN/s: Ankyrin repeat-containing domain (InterPro:IPR020683), Ankyrin repeat (InterPro:IPR002110); BEST Arabidopsis thaliana protein match is: Ankyrin repeat family protein (TAIR:AT5G54710.1); Has 1807 Blast hits to 1807 proteins in 277 species: Archae - 0; Bacteria - 0; Metazoa - 736; Fungi - 347; Plants - 385; Viruses - 0; Other Eukaryotes - 3…	AT5G54700	NE	6.35951	3.99755	2.71069	-2.91868	-0.240554	0.679632	3.48796	3.70527		NA	4.28151e-12	0.0204621	1	0.00378791	1	1	0.0870642	0.0679377
protein_coding	NIM1-interacting 1	NIMIN1 modulates PR gene expression according the following model: NPR1 forms a ternary complex with NIMIN1 and TGA factors upon SAR induction that binds to a positive regulatory cis-element of the PR-1 promoter, termed LS7. This leads to PR-1 gene induction. NIMIN1 decreases transcriptional activation, possibly through its EAR motif, which results in fine-tuning of PR-1 gene expression.	NIM1-interacting 1 (NIMIN1); FUNCTIONS IN: protein binding; INVOLVED IN: regulation of systemic acquired resistance, defense response to bacterium, negative regulation of transcription; LOCATED IN: nucleus; EXPRESSED IN: 20 plant structures; EXPRESSED DURING: 13 growth stages; BEST Arabidopsis thaliana protein match is: systemic acquired resistance (SAR) regulator protein NIMIN-1-related (TAIR:AT…	AT1G02450	1.35396	2.70923	3.38053	-2.2475	-2.83903	-0.892121	-0.888666	-0.129485	2.48704		1	0.00213528	0.000515358	0.918324	0.00385388	0.869522	1	0.971196	0.0266254
protein_coding	NA	NA	unknown protein; FUNCTIONS IN: molecular_function unknown; INVOLVED IN: biological_process unknown; LOCATED IN: cellular_component unknown; EXPRESSED IN: 24 plant structures; EXPRESSED DURING: 15 growth stages.	AT5G26270	-1.5265	1.09099	-0.188748	3.2846	4.1243	0.338289	1.7164	5.2177	0.149525		1	0.427335	1	0.641108	0.00579655	0.968539	0.830006	5.34233e-05	0.849376
protein_coding	cytochrome P450, family 714, subfamily A, polypeptide 1	member of CYP714A	cytochrome P450, family 714, subfamily A, polypeptide 1 (CYP714A1); FUNCTIONS IN: electron carrier activity, monooxygenase activity, iron ion binding, oxygen binding, heme binding; INVOLVED IN: oxidation reduction; LOCATED IN: endomembrane system; EXPRESSED IN: 10 plant structures; EXPRESSED DURING: 4 anthesis, F mature embryo stage, petal differentiation and expansion stage, E expanded cotyledon…	AT5G24910	0.0862941	4.2108	3.86971	0.717524	-2.43255	-2.14788	0.802788	1.77984	1.72119		1	1.43383e-10	1.34545e-06	1	0.00615301	0.0191468	1	0.0309163	0.108427
protein_coding	Leucine-rich repeat (LRR) family protein	NA	Leucine-rich repeat (LRR) family protein; BEST Arabidopsis thaliana protein match is: Disease resistance protein (CC-NBS-LRR class) family (TAIR:AT5G66900.1); Has 1807 Blast hits to 1807 proteins in 277 species: Archae - 0; Bacteria - 0; Metazoa - 736; Fungi - 347; Plants - 385; Viruses - 0; Other Eukaryotes - 339 (source: NCBI BLink).	AT5G66890	0.48577	6.1888	5.37835	-0.301895	-3.63434	-1.42577	0.195092	2.58218	3.93033		1	2.0458e-08	1.81092e-07	1	0.00618103	0.631479	1	0.221013	0.00104337
protein_coding	hydroxyproline-rich glycoprotein family protein	NA	hydroxyproline-rich glycoprotein family protein; Has 30201 Blast hits to 17322 proteins in 780 species: Archae - 12; Bacteria - 1396; Metazoa - 17338; Fungi - 3422; Plants - 5037; Viruses - 0; Other Eukaryotes - 2996 (source: NCBI BLink).	AT5G21280	0.569694	0.121995	-0.0146783	-1.034	2.24503	2.92332	-0.463888	2.36708	2.90816		1	1	0.987383	1	0.00666603	5.07257e-05	1	0.000202459	0.000122566
protein_coding	Disease resistance protein (TIR-NBS-LRR class) family	NA	Disease resistance protein (TIR-NBS-LRR class) family; FUNCTIONS IN: transmembrane receptor activity; INVOLVED IN: signal transduction, defense response, innate immune response; LOCATED IN: intrinsic to membrane; EXPRESSED IN: stem; CONTAINS InterPro DOMAIN/s: Toll-Interleukin receptor (InterPro:IPR000157); BEST Arabidopsis thaliana protein match is: Disease resistance protein (TIR-NBS-LRR class)…	AT4G11340	NE	5.74128	1.71726	NE	-6.16698	-2.82009	NE	NE	-1.09741		NA	0.000709015	0.78868	NA	0.00666603	0.290929	NA	NA	0.666851
protein_coding	adenine phosphoribosyltransferase 5	NA	adenine phosphoribosyltransferase 5 (APT5); FUNCTIONS IN: adenine phosphoribosyltransferase activity; INVOLVED IN: nucleoside metabolic process, adenine salvage, anaerobic respiration, nucleotide metabolic process; LOCATED IN: cytoplasm; EXPRESSED IN: 23 plant structures; EXPRESSED DURING: 13 growth stages; CONTAINS InterPro DOMAIN/s: Adenine phosphoribosyl transferase (InterPro:IPR005764), Phosp…	AT5G11160	0.440624	-1.30468	0.610582	-0.755861	2.54973	1.49076	-0.315121	1.24407	2.10009		1	0.130062	0.537535	1	0.00666603	0.697188	1	0.167646	0.0672492
protein_coding	Cytochrome P450 superfamily protein	Mutations in pad3 are defective in biosynthesis of the indole derived phytoalexin camalexin. Encodes a cytochrome P450 enzyme that catalyzes the conversion of dihydrocamalexic acid to camalexin.	PHYTOALEXIN DEFICIENT 3 (PAD3); FUNCTIONS IN: dihydrocamalexic acid decarboxylase activity, monooxygenase activity, oxygen binding; INVOLVED IN: in 6 processes; LOCATED IN: endoplasmic reticulum, microsome; EXPRESSED IN: 15 plant structures; EXPRESSED DURING: 9 growth stages; CONTAINS InterPro DOMAIN/s: Cytochrome P450 (InterPro:IPR001128), Cytochrome P450, E-class, group I (InterPro:IPR002401), …	AT3G26830	1.7504	3.1444	2.45749	0.809155	-2.54878	-1.04327	2.55963	0.595676	1.41411		0.557549	5.85526e-06	0.000617159	1	0.00666603	0.81112	0.000507588	0.866861	0.129151
protein_coding	cytochrome P450, family 81, subfamily D, polypeptide 8	member of CYP81D	cytochrome P450, family 81, subfamily D, polypeptide 8 (CYP81D8); FUNCTIONS IN: electron carrier activity, monooxygenase activity, iron ion binding, oxygen binding, heme binding; INVOLVED IN: response to karrikin; LOCATED IN: endoplasmic reticulum, plasma membrane; EXPRESSED IN: 20 plant structures; EXPRESSED DURING: 13 growth stages; CONTAINS InterPro DOMAIN/s: Cytochrome P450 (InterPro:IPR00112…	AT4G37370	-0.739911	1.83577	1.42278	0.844838	-2.48543	-0.516481	0.104846	-0.649608	0.906221		1	0.00764039	0.0450202	1	0.00666603	1	1	0.661483	0.26992
protein_coding	Family of unknown function (DUF716)	NA	Family of unknown function (DUF716) ; INVOLVED IN: biological_process unknown; LOCATED IN: endomembrane system; CONTAINS InterPro DOMAIN/s: Protein of unknown function DUF716 (InterPro:IPR006904); BEST Arabidopsis thaliana protein match is: Family of unknown function (DUF716) (TAIR:AT1G55240.1); Has 423 Blast hits to 422 proteins in 52 species: Archae - 0; Bacteria - 0; Metazoa - 178; Fungi - 0; …	AT1G55230	NE	6.94832	3.71901	NE	-3.66734	-5.24763	NE	NE	NE		NA	2.24382e-06	0.0356449	NA	0.00869749	0.0612002	NA	NA	NA
protein_coding	Protein of unknown function (DUF630 and DUF632)	NA	Protein of unknown function (DUF630 and DUF632); INVOLVED IN: N-terminal protein myristoylation; EXPRESSED IN: 10 plant structures; EXPRESSED DURING: F mature embryo stage, petal differentiation and expansion stage, E expanded cotyledon stage, D bilateral stage; CONTAINS InterPro DOMAIN/s: Protein of unknown function DUF630 (InterPro:IPR006868), Protein of unknown function DUF632 (InterPro:IPR006…	AT1G21740	-0.834857	4.10423	3.07852	0.515503	-2.63388	-2.3845	-0.320496	1.47156	0.693443		1	2.27933e-10	0.000169189	1	0.00947771	0.0297095	1	0.132805	0.78932
other_rna	other RNA	Unknown gene	NA	AT5G24206	0.862627	2.83633	2.57559	-0.320686	-2.71479	-2.71476	0.550972	0.125712	-0.141976		1	0.000126785	0.0444722	1	0.00947771	0.0632796	1	1	1
protein_coding	ATPase E1-E2 type family protein / haloacid dehalogenase-like hydrolase family protein	NA	ATPase E1-E2 type family protein / haloacid dehalogenase-like hydrolase family protein; FUNCTIONS IN: calcium-transporting ATPase activity, calmodulin binding; INVOLVED IN: cation transport, calcium ion transport, metabolic process, ATP biosynthetic process; LOCATED IN: membrane; EXPRESSED IN: 12 plant structures; EXPRESSED DURING: LP.04 four leaves visible, 4 anthesis, C globular stage, petal di…	AT3G22910	0.449791	3.11122	3.7629	-0.439659	-2.27971	-1.46931	0.0101864	0.831583	2.29343		1	3.08514e-07	3.51079e-05	1	0.00947771	0.466279	1	0.600864	0.0407152
protein_coding	LisH and RanBPM domains containing protein	NA	LisH and RanBPM domains containing protein; CONTAINS InterPro DOMAIN/s: LisH dimerisation motif, subgroup (InterPro:IPR013720), Ran binding protein, CRA domain (InterPro:IPR019589), CTLH, C-terminal LisH motif (InterPro:IPR006595), LisH dimerisation motif (InterPro:IPR006594), Ran binding protein-like, CRA domain (InterPro:IPR013144); BEST Arabidopsis thaliana protein match is: LisH and RanBPM do…	AT4G09300	NE	5.09448	6.83712	1.61095	-3.44245	-1.6391	NE	1.67945	5.02223		NA	1.71336e-06	4.20518e-05	1	0.00947771	0.612956	NA	0.740455	0.0395897
protein_coding	RING/U-box superfamily protein	NA	RING/U-box superfamily protein; FUNCTIONS IN: zinc ion binding; EXPRESSED IN: 20 plant structures; EXPRESSED DURING: 12 growth stages; CONTAINS InterPro DOMAIN/s: Zinc finger, RING-type (InterPro:IPR001841), Zinc finger, C3HC4 RING-type (InterPro:IPR018957); BEST Arabidopsis thaliana protein match is: RING/U-box superfamily protein (TAIR:AT1G26800.1); Has 10250 Blast hits to 10222 proteins in 289…	AT1G14200	1.22172	-0.336901	0.0917597	-0.936396	-2.17005	-1.077	0.285449	-2.50696	-0.985009		1	0.835906	0.956669	1	0.00947771	0.751861	1	0.00080572	0.748418
protein_coding	NA	NA	unknown protein; BEST Arabidopsis thaliana protein match is: unknown protein (TAIR:AT5G22520.1); Has 30201 Blast hits to 17322 proteins in 780 species: Archae - 12; Bacteria - 1396; Metazoa - 17338; Fungi - 3422; Plants - 5037; Viruses - 0; Other Eukaryotes - 2996 (source: NCBI BLink).	AT5G22530	1.4466	4.02917	3.0019	-0.507749	-2.76748	-0.923462	0.939796	1.26294	2.07714		1	8.53886e-09	0.0699241	1	0.00947771	0.784527	0.94986	0.458851	0.464177
protein_coding	heat shock transcription factor A2	member of Heat Stress Transcription Factor (Hsf) family. Involved in response to misfolded protein accumulation in the cytosol. Regulated by alternative splicing and non-sense-mediated decay.	heat shock transcription factor A2 (HSFA2); FUNCTIONS IN: DNA binding, transcription activator activity, sequence-specific DNA binding transcription factor activity; INVOLVED IN: in 7 processes; LOCATED IN: endomembrane system, nucleus; EXPRESSED IN: 8 plant structures; EXPRESSED DURING: 4 anthesis, C globular stage, petal differentiation and expansion stage; CONTAINS InterPro DOMAIN/s: Winged he…	AT2G26150	1.13057	-0.603806	-0.571701	-1.37911	-2.42627	0.141393	-0.248441	-3.0301	-0.42959		1	0.721102	0.850234	0.99038	0.00947771	1	1	0.00289702	1
protein_coding	alpha carbonic anhydrase 2	NA	alpha carbonic anhydrase 2 (ACA2); FUNCTIONS IN: carbonate dehydratase activity, zinc ion binding; INVOLVED IN: response to carbon dioxide, one-carbon metabolic process; LOCATED IN: cellular_component unknown; EXPRESSED IN: stem, root; CONTAINS InterPro DOMAIN/s: Carbonic anhydrase, alpha-class, catalytic domain (InterPro:IPR001148), Carbonic anhydrase, alpha-class, conserved site (InterPro:IPR01…	AT2G28210	-0.955231	3.02246	0.801433	1.13428	-2.71322	-0.496354	0.167144	0.315716	0.298523		1	0.000309847	0.973309	1	0.00947771	1	1	1	1
protein_coding	Glycosyl hydrolase superfamily protein	NA	BGLU22; FUNCTIONS IN: beta-glucosidase activity, hydrolase activity, hydrolyzing O-glycosyl compounds; INVOLVED IN: response to salt stress, cellular response to cold, cellular response to salt stress; LOCATED IN: membrane; EXPRESSED IN: root, callus, pollen tube, leaf; EXPRESSED DURING: seedling growth; CONTAINS InterPro DOMAIN/s: Glycoside hydrolase, family 1 (InterPro:IPR001360), Glycoside hyd…	AT1G66280	NE	-0.969477	2.1423	-1.17066	3.27416	3.80401	2.01646	2.298	5.92994		NA	0.807297	0.0887808	1	0.0104157	4.44081e-06	1	0.0236481	4.75639e-11
protein_coding	gigantea protein (GI)	Together with CONSTANTS (CO) and FLOWERING LOCUS T (FT), GIGANTEA promotes flowering under long days in a circadian clock-controlled flowering pathway. GI acts earlier than CO and FT in the pathway by increasing CO and FT mRNA abundance. Located in the nucleus. Regulates several developmental processes, including photoperiod-mediated flowering, phytochrome B signaling, circadian clock, carbohydra…	GIGANTEA (GI); Has 351 Blast hits to 349 proteins in 54 species: Archae - 0; Bacteria - 0; Metazoa - 0; Fungi - 0; Plants - 351; Viruses - 0; Other Eukaryotes - 0 (source: NCBI BLink).	AT1G22770	0.657418	-2.39396	0.389712	0.717562	-2.151	2.50258	1.37499	-4.54502	2.89094		1	6.8584e-05	0.712155	1	0.0104157	0.0352824	0.172034	2.48069e-12	0.00342266
protein_coding	cytochrome P450, family 710, subfamily A, polypeptide 1	Encodes a protein with C22-sterol desaturase activity. The enzyme was shown to catalyze in the presence of NADPH the conversion of &beta;-sitosterol to stigmasterol, but not that of 24-<i>epi</i>-campesterol to brassicasterol (unlike CYP710A2).	cytochrome P450, family 710, subfamily A, polypeptide 1 (CYP710A1); FUNCTIONS IN: C-22 sterol desaturase activity, oxygen binding; INVOLVED IN: oxidation reduction; LOCATED IN: endomembrane system; EXPRESSED IN: 14 plant structures; EXPRESSED DURING: LP.04 four leaves visible, 4 anthesis, petal differentiation and expansion stage; CONTAINS InterPro DOMAIN/s: Cytochrome P450 (InterPro:IPR001128), …	AT2G34500	0.802211	3.33635	3.41394	0.0287871	-2.71476	-1.2081	0.831333	0.621739	2.20554		1	1.30878e-05	0.00531352	1	0.0106084	0.925777	0.978839	0.804743	0.232165
protein_coding	xyloglucan endotransglucosylase/hydrolase 18	Encodes a xyloglucan endotransglucosylase/hydrolase with only only the endotransglucosylase (XET; EC 2.4.1.207) activity towards xyloglucan and non-detectable endohydrolytic (XEH; EC 3.2.1.151) activity. Expressed in the mature or basal regions of both the main and lateral roots, but not in the tip of these roots where cell division occurs.	xyloglucan endotransglucosylase/hydrolase 18 (XTH18); FUNCTIONS IN: hydrolase activity, acting on glycosyl bonds, xyloglucan endotransglucosylase activity; INVOLVED IN: xyloglucan metabolic process; LOCATED IN: endomembrane system, apoplast, cell wall; EXPRESSED IN: 13 plant structures; EXPRESSED DURING: 7 growth stages; CONTAINS InterPro DOMAIN/s: Xyloglucan endotransglucosylase/hydrolase (Inter…	AT4G30280	0.5595	1.25319	0.140201	0.524803	-2.13666	0.31936	1.08431	-0.883291	0.459136		1	0.18651	0.918629	1	0.0120191	1	0.540066	0.558589	0.709698
protein_coding	NAD(P)-binding Rossmann-fold superfamily protein	NA	NAD(P)-binding Rossmann-fold superfamily protein; FUNCTIONS IN: oxidoreductase activity, binding, catalytic activity; INVOLVED IN: oxidation reduction, metabolic process; LOCATED IN: cellular_component unknown; EXPRESSED IN: seed; CONTAINS InterPro DOMAIN/s: Short-chain dehydrogenase/reductase, conserved site (InterPro:IPR020904), NAD(P)-binding domain (InterPro:IPR016040), Glucose/ribitol dehydr…	AT3G05260	-0.260113	5.7991	NE	1.85281	-4.63424	NE	1.57169	NE	NE		1	0.000362298	NA	1	0.0120191	NA	1	NA	NA
protein_coding	Laccase/Diphenol oxidase family protein	putative laccase, a member of laccase family of genes (17 members in Arabidopsis).	Laccase/Diphenol oxidase family protein; FUNCTIONS IN: laccase activity; INVOLVED IN: oxidation reduction, lignin catabolic process; LOCATED IN: endomembrane system, apoplast; EXPRESSED IN: root, flower; CONTAINS InterPro DOMAIN/s: Multicopper oxidase, type 3 (InterPro:IPR011707), Laccase (InterPro:IPR017761), Multicopper oxidase, type 2 (InterPro:IPR011706), Cupredoxin (InterPro:IPR008972), Mult…	AT5G01050	0.455797	6.50275	3.37247	0.216248	-3.01477	-0.55269	0.6728	3.64669	NE		1	2.20552e-06	0.517792	1	0.0123207	1	1	0.405986	NA
pseudogene	NA	pseudogene of unknown protein	expressed protein	AT1G21525	-0.962522	3.88703	4.9551	1.11437	-2.98102	-2.65051	0.14793	0.90621	2.30449		1	4.22596e-07	6.723e-06	1	0.0125018	0.00306406	1	0.679288	0.149046
protein_coding	Heat shock protein 70 (Hsp 70) family protein	NA	Heat shock protein 70 (Hsp 70) family protein; FUNCTIONS IN: protein binding; INVOLVED IN: protein folding, response to cadmium ion, response to heat, response to bacterium; LOCATED IN: cytosol, cell wall, plasma membrane; EXPRESSED IN: 19 plant structures; EXPRESSED DURING: 10 growth stages; CONTAINS InterPro DOMAIN/s: Heat shock protein 70, conserved site (InterPro:IPR018181), Heat shock protei…	AT5G02490	1.58852	2.53965	2.28994	-1.27267	-2.69282	-1.77459	0.315874	-0.153162	0.51531		1	0.00101277	0.0264401	1	0.0125018	0.340159	1	0.956012	0.917437
protein_coding	HXXXD-type acyl-transferase family protein	At3g29590 (At5MAT) encodes a malonyl-CoA:anthocyanidin 5-O-glucoside-6-O-malonyltransferase that is coordinately expressed with a epistatic 5-O-anthocyanidin glucosyltransferase (At4g14090). The enzyme is involved in the malonylation of anthocyanins in Arabidopsis.	AT5MAT; CONTAINS InterPro DOMAIN/s: Transferase (InterPro:IPR003480); BEST Arabidopsis thaliana protein match is: HXXXD-type acyl-transferase family protein (TAIR:AT5G39050.1); Has 2262 Blast hits to 2246 proteins in 131 species: Archae - 0; Bacteria - 0; Metazoa - 0; Fungi - 36; Plants - 2224; Viruses - 0; Other Eukaryotes - 2 (source: NCBI BLink).	AT3G29590	NE	5.73761	2.14761	NE	-5.15042	-3.85804	NE	0.615275	-1.70814		NA	0.000241855	0.861686	NA	0.0127871	0.259548	NA	1	0.386574
protein_coding	RING/U-box superfamily protein	NA	ARIADNE 12 (ARI12); FUNCTIONS IN: zinc ion binding; INVOLVED IN: biological_process unknown; EXPRESSED IN: stem, root; CONTAINS InterPro DOMAIN/s: Zinc finger, C6HC-type (InterPro:IPR002867); BEST Arabidopsis thaliana protein match is: IBR domain-containing protein (TAIR:AT2G31510.1).	AT1G05880	3.83005	5.33614	4.5413	-0.773739	-3.4935	-1.85809	3.15227	1.84726	2.67884		1	8.50413e-09	7.63457e-08	1	0.0127871	0.312469	0.978839	0.186076	0.0166651
protein_coding	ribulose-bisphosphate carboxylases	large subunit of RUBISCO. Protein is tyrosine-phosphorylated and its phosphorylation state is modulated in response to ABA in Arabidopsis thaliana seeds.	RBCL; FUNCTIONS IN: ribulose-bisphosphate carboxylase activity; INVOLVED IN: response to cadmium ion, carbon fixation, peptidyl-cysteine S-nitrosylation, response to abscisic acid stimulus; LOCATED IN: in 10 components; EXPRESSED IN: 24 plant structures; EXPRESSED DURING: 14 growth stages; CONTAINS InterPro DOMAIN/s: Ribulose bisphosphate carboxylase, large subunit, C-terminal (InterPro:IPR000685…	ATCG00490	-1.02123	0.772647	2.69749	-0.0575392	-2.63089	-0.628481	-1.07878	-1.85824	2.06897		1	0.499089	0.0111956	1	0.0127871	0.814262	0.727037	0.00424797	0.091755
protein_coding	heat shock protein 90.1	Encodes a cytosolic heat shock protein AtHSP90.1. AtHSP90.1 interacts with disease resistance signaling components SGT1b and RAR1 and is required for RPS2-mediated resistance.	heat shock protein 90.1 (HSP90.1); FUNCTIONS IN: unfolded protein binding, ATP binding; INVOLVED IN: defense response to bacterium, response to heat, response to arsenic; LOCATED IN: cytosol, cell wall, plasma membrane; EXPRESSED IN: 25 plant structures; EXPRESSED DURING: 14 growth stages; CONTAINS InterPro DOMAIN/s: Chaperone protein htpG (InterPro:IPR001404), Heat shock protein Hsp90, conserved…	AT5G52640	1.49032	1.20723	0.617603	-1.5262	-2.24235	-1.15205	-0.0358701	-1.03511	-0.534445		1	0.241601	0.647448	0.924878	0.0135979	0.62348	1	0.339922	0.916496
protein_coding	2-oxoglutarate (2OG) and Fe(II)-dependent oxygenase superfamily protein	NA	2-oxoglutarate (2OG) and Fe(II)-dependent oxygenase superfamily protein; CONTAINS InterPro DOMAIN/s: Oxoglutarate/iron-dependent oxygenase (InterPro:IPR005123); BEST Arabidopsis thaliana protein match is: 2-oxoglutarate (2OG) and Fe(II)-dependent oxygenase superfamily protein (TAIR:AT1G55290.1); Has 8779 Blast hits to 8731 proteins in 1013 species: Archae - 0; Bacteria - 1145; Metazoa - 121; Fung…	AT3G13610	2.0796	6.91186	4.53365	0.293275	-3.52267	-1.90477	2.39429	3.39094	2.62849		1	3.674e-16	0.0134598	1	0.0139453	0.509958	0.907385	0.00231209	0.393249
protein_coding	Actin-binding FH2 protein	NA	Actin-binding FH2 protein; FUNCTIONS IN: actin binding; INVOLVED IN: cellular component organization, actin cytoskeleton organization; LOCATED IN: chloroplast; CONTAINS InterPro DOMAIN/s: Actin-binding FH2/DRF autoregulatory (InterPro:IPR003104), Actin-binding FH2 (InterPro:IPR015425); BEST Arabidopsis thaliana protein match is: formin homology 2 domain-containing protein / FH2 domain-containing …	AT5G07650	0.606078	4.67516	3.359	-0.564924	-2.81259	-2.85776	0.0475164	1.87142	0.499334		1	6.25071e-08	0.0016661	1	0.0142803	0.00722018	1	0.246987	1
protein_coding	Protein of unknown function (DUF579)	NA	Protein of unknown function (DUF579); CONTAINS InterPro DOMAIN/s: Protein of unknown function DUF579 (InterPro:IPR021148), Conserved hypothetical protein CHP01627 (InterPro:IPR006514); BEST Arabidopsis thaliana protein match is: Protein of unknown function (DUF579) (TAIR:AT4G09990.1); Has 254 Blast hits to 253 proteins in 21 species: Archae - 0; Bacteria - 7; Metazoa - 0; Fungi - 0; Plants - 240;…	AT1G71690	NE	5.8547	5.75056	NE	-3.95184	-1.11543	NE	NE	4.46158		NA	0.00033854	0.0107948	NA	0.0144302	0.957932	NA	NA	0.167349
protein_coding	AGAMOUS-like 50	NA	AGAMOUS-like 50 (AGL50); FUNCTIONS IN: sequence-specific DNA binding transcription factor activity; INVOLVED IN: regulation of transcription, DNA-dependent; LOCATED IN: nucleus; CONTAINS InterPro DOMAIN/s: Transcription factor, MADS-box (InterPro:IPR002100); BEST Arabidopsis thaliana protein match is: AGAMOUS-like 49 (TAIR:AT1G60040.1); Has 211 Blast hits to 211 proteins in 37 species: Archae - 0…	AT1G59810	NE	3.64102	-1.53744	NE	-5.75987	0.538259	NE	NE	-0.968254		NA	0.0141066	0.918629	NA	0.0146927	1	NA	NA	1
protein_coding	peptidoglycan-binding LysM domain-containing protein	NA	peptidoglycan-binding LysM domain-containing protein; FUNCTIONS IN: molecular_function unknown; INVOLVED IN: cell wall macromolecule catabolic process; LOCATED IN: endomembrane system; CONTAINS InterPro DOMAIN/s: Peptidoglycan-binding lysin domain (InterPro:IPR018392); BEST Arabidopsis thaliana protein match is: peptidoglycan-binding LysM domain-containing protein (TAIR:AT5G62150.1); Has 63 Blast…	AT4G25433	-0.44939	-0.0312674	0.993173	-0.485402	2.72261	3.65695	-0.934797	2.69128	4.64688		1	1	0.754063	1	0.0150344	0.000111605	1	0.000466348	2.3255e-05
protein_coding	2-oxoglutarate (2OG) and Fe(II)-dependent oxygenase superfamily protein	NA	2-oxoglutarate (2OG) and Fe(II)-dependent oxygenase superfamily protein; FUNCTIONS IN: oxidoreductase activity, acting on paired donors, with incorporation or reduction of molecular oxygen, 2-oxoglutarate as one donor, and incorporation of one atom each of oxygen into both donors, oxidoreductase activity; INVOLVED IN: biosynthetic process; LOCATED IN: cellular_component unknown; EXPRESSED IN: hyp…	AT2G36690	2.81604	2.89236	1.1869	-0.714492	-2.38243	-1.17067	2.10844	0.514769	0.0129318		0.557549	7.63755e-05	0.89966	1	0.0150344	0.963403	0.492741	0.913329	1
protein_coding	Protein kinase family protein	NA	Protein kinase family protein; FUNCTIONS IN: protein serine/threonine/tyrosine kinase activity, kinase activity; INVOLVED IN: protein amino acid phosphorylation; LOCATED IN: endomembrane system; EXPRESSED IN: flower; EXPRESSED DURING: 4 anthesis; CONTAINS InterPro DOMAIN/s: Protein kinase, catalytic domain (InterPro:IPR000719), Protein of unknown function DUF1221 (InterPro:IPR010632), Serine-thre…	AT5G41730	0.703749	5.33765	2.90044	-1.40685	-2.48801	-0.604449	-0.701506	2.85996	2.29238		1	1.16553e-12	0.060237	1	0.0150344	0.985019	1	0.0126969	0.28142
protein_coding	terpene synthase 03	Encodes an (E,E)-alpha-farnesene synthase in the Col ecotype of Arabidopsis. This enzyme can also catalyze the formation of (E)-beta-ocimene as well as trace amounts of myrcene and other related compounds in vitro. The cytosolic localization of the protein may make it favor (E,E)-alpha-farnesene biosynthesis because the precursor of this product, FPP, is primarily cytosolic. Transcript levels for…	terpene synthase 03 (TPS03); CONTAINS InterPro DOMAIN/s: Terpene synthase, metal-binding domain (InterPro:IPR005630), Terpenoid synthase (InterPro:IPR008949), Terpenoid cylases/protein prenyltransferase alpha-alpha toroid (InterPro:IPR008930), Terpene synthase-like (InterPro:IPR001906); BEST Arabidopsis thaliana protein match is: terpene synthase-like sequence-1,8-cineole (TAIR:AT3G25820.1); Has …	AT4G16740	1.29023	-1.51956	-0.284088	-0.136123	2.40249	4.04089	1.1542	0.882264	3.75569		1	0.0288016	1	1	0.0168257	3.94759e-08	0.843384	0.617023	1.2582e-07
protein_coding	glycerol-3-phosphate acyltransferase 2	Encodes a member of a family of proteins with glycerol-3-phosphate acyltransferase activity.	glycerol-3-phosphate acyltransferase 2 (GPAT2); FUNCTIONS IN: acyltransferase activity; INVOLVED IN: metabolic process; EXPRESSED IN: 13 plant structures; EXPRESSED DURING: 8 growth stages; CONTAINS InterPro DOMAIN/s: Phospholipid/glycerol acyltransferase (InterPro:IPR002123); BEST Arabidopsis thaliana protein match is: glycerol-3-phosphate acyltransferase 3 (TAIR:AT4G01950.1); Has 367 Blast hits…	AT1G02390	0.211653	3.61757	1.94058	0.534776	-2.58999	-1.00049	0.746423	1.02856	0.939488		1	2.44022e-08	0.169876	1	0.0168257	1	0.994521	0.488496	0.736938
protein_coding	chloroplast ribosomal protein S14	30S chloroplast ribosomal protein S14	chloroplast ribosomal protein S14 (RPS14); FUNCTIONS IN: structural constituent of ribosome; INVOLVED IN: translation; LOCATED IN: plastid small ribosomal subunit, chloroplast; EXPRESSED IN: 22 plant structures; EXPRESSED DURING: 13 growth stages; CONTAINS InterPro DOMAIN/s: Ribosomal protein S14 (InterPro:IPR001209), Ribosomal protein S14, conserved site (InterPro:IPR018271).	ATCG00330	-0.770455	0.668339	1.4962	-1.60957	-2.65276	0.139769	-2.37893	-1.98332	1.63197		1	0.647365	0.332148	1	0.0180393	1	0.0269247	0.173045	0.319575
protein_coding	Major facilitator superfamily protein	NA	Major facilitator superfamily protein; FUNCTIONS IN: transporter activity; INVOLVED IN: oligopeptide transport; LOCATED IN: membrane; EXPRESSED IN: 21 plant structures; EXPRESSED DURING: 13 growth stages; CONTAINS InterPro DOMAIN/s: Oligopeptide transporter (InterPro:IPR000109), Major facilitator superfamily, general substrate transporter (InterPro:IPR016196); BEST Arabidopsis thaliana protein ma…	AT3G21670	-0.410127	-0.821157	-0.0795495	-0.720273	2.45029	2.27237	-1.1304	1.6291	2.1928		1	0.45015	0.99393	1	0.0187268	0.0141985	0.663862	0.0432653	0.00234785
protein_coding	NA	Unknown gene	FUNCTIONS IN: molecular_function unknown; INVOLVED IN: biological_process unknown; LOCATED IN: chloroplast; Has 5 Blast hits to 5 proteins in 1 species: Archae - 0; Bacteria - 0; Metazoa - 0; Fungi - 0; Plants - 5; Viruses - 0; Other Eukaryotes - 0 (source: NCBI BLink).	AT1G06148	0.247169	2.11711	0.0310848	0.555636	-2.86819	-0.0513293	0.802788	-0.744449	-0.0202516		1	0.0253706	0.816125	1	0.0194401	1	1	0.907386	0.888632
protein_coding	Protein kinase superfamily protein	NA	Protein kinase superfamily protein; FUNCTIONS IN: protein kinase activity, kinase activity, ATP binding; INVOLVED IN: protein amino acid phosphorylation; LOCATED IN: cellular_component unknown; EXPRESSED IN: 11 plant structures; EXPRESSED DURING: 4 anthesis, petal differentiation and expansion stage; CONTAINS InterPro DOMAIN/s: Protein kinase, ATP binding site (InterPro:IPR017441), Protein kinase…	AT2G39110	1.12426	2.78236	1.27047	-0.0849169	-2.06322	-0.863025	1.04032	0.720525	0.406811		1	3.51672e-06	0.161375	1	0.0239959	0.925777	0.800507	0.662346	0.775354
protein_coding	Calcium-dependent lipid-binding (CaLB domain) family protein	NA	Calcium-dependent lipid-binding (CaLB domain) family protein; FUNCTIONS IN: molecular_function unknown; INVOLVED IN: biological_process unknown; LOCATED IN: cellular_component unknown; EXPRESSED IN: 22 plant structures; EXPRESSED DURING: 13 growth stages; CONTAINS InterPro DOMAIN/s: C2 membrane targeting protein (InterPro:IPR018029), C2 calcium/lipid-binding domain, CaLB (InterPro:IPR008973), C2 …	AT3G55470	0.446084	1.67647	1.64905	-0.0904088	-1.97784	-1.18577	0.355712	-0.301288	0.463154		1	0.00456446	0.0529915	1	0.0243864	0.321788	1	0.889185	0.89905
protein_coding	tolB protein-related	NA	tolB protein-related; FUNCTIONS IN: molecular_function unknown; INVOLVED IN: response to cyclopentenone; LOCATED IN: membrane; EXPRESSED IN: 22 plant structures; EXPRESSED DURING: 13 growth stages; CONTAINS InterPro DOMAIN/s: WD40-like Beta Propeller (InterPro:IPR011659), Peptidase S9B, dipeptidylpeptidase IV N-terminal (InterPro:IPR002469), Six-bladed beta-propeller, TolB-like (InterPro:IPR01104…	AT4G01870	-0.452378	1.35478	0.445454	0.730934	-2.01028	0.050364	0.278552	-0.655481	0.495785		1	0.087004	0.573457	1	0.0246141	1	1	0.709156	0.736667
protein_coding	2-oxoglutarate (2OG) and Fe(II)-dependent oxygenase superfamily protein	encodes a protein whose sequence is similar to 2-oxoglutarate-dependent dioxygenase	2-oxoglutarate (2OG) and Fe(II)-dependent oxygenase superfamily protein; CONTAINS InterPro DOMAIN/s: Oxoglutarate/iron-dependent oxygenase (InterPro:IPR005123); BEST Arabidopsis thaliana protein match is: 2-oxoglutarate (2OG) and Fe(II)-dependent oxygenase superfamily protein (TAIR:AT2G30840.1); Has 8436 Blast hits to 8403 proteins in 1008 species: Archae - 0; Bacteria - 1171; Metazoa - 115; Fung…	AT2G30830	1.15259	0.56363	0.0289041	-0.7984	1.90365	5.04019	0.354465	2.46755	5.06759		1	0.686533	0.935267	1	0.0253132	7.38819e-13	1	5.91036e-05	3.00335e-10
protein_coding	CCT motif family protein	NA	CCT motif family protein; CONTAINS InterPro DOMAIN/s: CCT domain (InterPro:IPR010402); BEST Arabidopsis thaliana protein match is: CCT motif family protein (TAIR:AT5G41380.1); Has 1633 Blast hits to 1633 proteins in 102 species: Archae - 0; Bacteria - 0; Metazoa - 1; Fungi - 0; Plants - 1587; Viruses - 0; Other Eukaryotes - 45 (source: NCBI BLink).	AT1G63820	1.91801	3.21047	2.68659	-0.223724	-2.73307	-1.6161	1.70004	0.485747	1.03467		1	0.000229008	0.227334	1	0.0253132	0.898186	0.673244	0.967421	1
protein_coding	MATE efflux family protein	NA	MATE efflux family protein; FUNCTIONS IN: antiporter activity, drug transmembrane transporter activity, transporter activity; INVOLVED IN: transport, drug transmembrane transport, transmembrane transport; LOCATED IN: membrane; EXPRESSED IN: 10 plant structures; EXPRESSED DURING: 7 growth stages; CONTAINS InterPro DOMAIN/s: MATE family transporter related protein (InterPro:IPR015521), Multi antimi…	AT2G04070	1.47777	5.10571	1.42052	-0.89642	-3.29694	-0.0366013	0.583863	1.81581	1.38104		1	8.53886e-09	0.632317	1	0.0253132	1	1	0.332927	0.642724
protein_coding	Auxin-responsive GH3 family protein	Encodes an IAA-amido synthase that conjugates Asp and other amino acids to auxin in vitro. Lines carrying insertions in this gene are hypersensitive to auxin. May function as a negative component in auxin signaling by regulating auxin activity.	BRU6; CONTAINS InterPro DOMAIN/s: GH3 auxin-responsive promoter (InterPro:IPR004993); BEST Arabidopsis thaliana protein match is: Auxin-responsive GH3 family protein (TAIR:AT1G59500.1); Has 1707 Blast hits to 1543 proteins in 239 species: Archae - 1; Bacteria - 597; Metazoa - 55; Fungi - 2; Plants - 674; Viruses - 0; Other Eukaryotes - 378 (source: NCBI BLink).	AT4G37390	1.42601	-0.421879	4.33124	-0.202044	-2.29115	-2.49384	1.22683	-2.71309	1.8342		1	0.797252	2.77637e-08	1	0.027862	0.00566392	0.833956	0.000827989	0.0616803
protein_coding	photosystem II reaction center protein A	Encodes chlorophyll binding protein D1, a part of the photosystem II reaction center core	photosystem II reaction center protein A (PSBA); FUNCTIONS IN: chlorophyll binding; INVOLVED IN: photosynthesis, light reaction; LOCATED IN: in 6 components; EXPRESSED IN: 24 plant structures; EXPRESSED DURING: 14 growth stages; CONTAINS InterPro DOMAIN/s: Photosystem II reaction centre protein PsbA/D1 (InterPro:IPR005867), Photosynthetic reaction centre, L/M (InterPro:IPR000484); BEST Arabidopsi…	ATCG00020	-2.0241	0.453949	3.2823	0.71126	-2.65601	-0.83217	-1.31285	-2.20206	2.4501		0.444568	0.741054	0.0269114	1	0.0289598	0.727168	0.728553	0.0210919	0.185955
protein_coding	NA	NA	BEST Arabidopsis thaliana protein match is: root hair specific 4 (TAIR:AT1G30850.1); Has 43 Blast hits to 43 proteins in 9 species: Archae - 0; Bacteria - 0; Metazoa - 0; Fungi - 0; Plants - 43; Viruses - 0; Other Eukaryotes - 0 (source: NCBI BLink).	AT2G34910	0.523409	2.1699	NE	1.08009	-3.57991	NE	1.60405	-1.39671	NE		1	0.10133	NA	1	0.0289646	NA	0.687323	0.901209	NA
protein_coding	NA	NA	unknown protein; BEST Arabidopsis thaliana protein match is: unknown protein (TAIR:AT2G46490.1); Has 1807 Blast hits to 1807 proteins in 277 species: Archae - 0; Bacteria - 0; Metazoa - 736; Fungi - 347; Plants - 385; Viruses - 0; Other Eukaryotes - 339 (source: NCBI BLink).	AT5G35110	1.33968	6.05785	NE	0.603482	-3.30659	NE	1.95843	2.90968	NE		1	6.96788e-05	NA	1	0.0289646	NA	1	0.781979	NA
protein_coding	multidrug resistance-associated protein 7	member of MRP subfamily	multidrug resistance-associated protein 7 (MRP7); FUNCTIONS IN: ATPase activity, coupled to transmembrane movement of substances; INVOLVED IN: response to other organism; LOCATED IN: plasma membrane; EXPRESSED IN: 10 plant structures; EXPRESSED DURING: 7 growth stages; CONTAINS InterPro DOMAIN/s: ATPase, AAA+ type, core (InterPro:IPR003593), ABC transporter-like (InterPro:IPR003439), ABC transpor…	AT3G13100	0.429305	4.46691	3.37457	-0.309421	-2.53595	-1.39777	0.119961	1.93134	1.97661		1	1.01502e-10	0.00737274	1	0.0300399	0.392754	1	0.0250235	0.355727
protein_coding	ELF4-like 3	NA	ELF4-like 3 (ELF4-L3); CONTAINS InterPro DOMAIN/s: Protein of unknown function DUF1313 (InterPro:IPR009741); BEST Arabidopsis thaliana protein match is: ELF4-like 4 (TAIR:AT1G17455.2); Has 149 Blast hits to 148 proteins in 34 species: Archae - 0; Bacteria - 0; Metazoa - 0; Fungi - 0; Plants - 148; Viruses - 0; Other Eukaryotes - 1 (source: NCBI BLink).	AT2G06255	0.446041	0.322113	2.10009	-0.940309	2.02748	1.79426	-0.493757	2.34977	3.89341		1	0.877572	0.00715762	1	0.0303398	0.0887234	1	0.000460114	2.15058e-07
protein_coding	phospholipase A 2A	Encodes a lipid acyl hydrolase with wide substrate specificity that accumulates upon infection by fungal and bacterial pathogens. Protein is localized in the cytoplasm in healthy leaves, and in membranes in infected cells. Plays a role in cell death and differentially affects the accumulation of oxylipins. Contributes to resistance to virus.	phospholipase A 2A (PLA2A); FUNCTIONS IN: lipase activity, nutrient reservoir activity; INVOLVED IN: in 6 processes; LOCATED IN: membrane, cytoplasm; EXPRESSED IN: 11 plant structures; EXPRESSED DURING: 8 growth stages; CONTAINS InterPro DOMAIN/s: Acyl transferase/acyl hydrolase/lysophospholipase (InterPro:IPR016035), Patatin (InterPro:IPR002641); BEST Arabidopsis thaliana protein match is: Acyl …	AT2G26560	1.47326	0.611662	1.73258	1.00092	-2.37307	-2.1971	2.4742	-1.7614	-0.464539		1	0.753175	0.05666	1	0.0303398	0.119846	0.00132076	0.0445563	0.976093
protein_coding	Zinc finger C-x8-C-x5-C-x3-H type family protein	NA	Zinc finger C-x8-C-x5-C-x3-H type family protein; CONTAINS InterPro DOMAIN/s: Zinc finger, CCCH-type (InterPro:IPR000571); BEST Arabidopsis thaliana protein match is: Zinc finger C-x8-C-x5-C-x3-H type family protein (TAIR:AT1G66810.1); Has 1170 Blast hits to 1062 proteins in 230 species: Archae - 0; Bacteria - 0; Metazoa - 455; Fungi - 97; Plants - 305; Viruses - 0; Other Eukaryotes - 313 (source…	AT1G68200	0.665996	3.85239	3.35862	-0.775798	-2.58654	-1.53167	-0.107863	1.26794	1.8252		1	7.21793e-07	0.00013206	1	0.0303398	0.496578	1	0.39587	0.117819
ribosomal_rna	rRNA	NA	18SrRNA	AT3G41768	-1.04832	1.05152	1.71266	-0.509864	-2.16272	-0.896714	-1.55818	-1.1112	0.815936		1	0.224859	0.285224	1	0.0303398	0.648977	0.117862	0.181279	0.952329
protein_coding	Chitinase family protein	NA	Chitinase family protein; FUNCTIONS IN: chitinase activity; INVOLVED IN: cell wall macromolecule catabolic process; LOCATED IN: endomembrane system; EXPRESSED IN: 22 plant structures; EXPRESSED DURING: 13 growth stages; CONTAINS InterPro DOMAIN/s: Glycoside hydrolase, family 19, catalytic (InterPro:IPR000726); BEST Arabidopsis thaliana protein match is: Chitinase family protein (TAIR:AT2G43590.1).	AT3G47540	0.337932	2.87699	3.64047	-0.221302	-2.22286	-1.07356	0.116657	0.654181	2.56682		1	4.67934e-05	2.97086e-05	1	0.0303398	0.810278	1	0.817047	0.00909556
protein_coding	Major facilitator superfamily protein	NA	Major facilitator superfamily protein; FUNCTIONS IN: transporter activity; INVOLVED IN: oligopeptide transport, response to nematode; LOCATED IN: membrane; EXPRESSED IN: 22 plant structures; EXPRESSED DURING: 13 growth stages; CONTAINS InterPro DOMAIN/s: Oligopeptide transporter (InterPro:IPR000109), Major facilitator superfamily, general substrate transporter (InterPro:IPR016196); BEST Arabidops…	AT2G40460	0.101213	-0.529197	0.480544	-0.987799	2.00992	0.452086	-0.886563	1.48067	0.93257		1	0.689188	1	1	0.0303398	0.940249	0.814711	0.0518855	0.84912
protein_coding	basic helix-loop-helix (bHLH) DNA-binding family protein	NA	basic helix-loop-helix (bHLH) DNA-binding family protein; FUNCTIONS IN: DNA binding, sequence-specific DNA binding transcription factor activity; INVOLVED IN: response to chitin, regulation of transcription; LOCATED IN: nucleus; CONTAINS InterPro DOMAIN/s: Helix-loop-helix DNA-binding domain (InterPro:IPR001092), Helix-loop-helix DNA-binding (InterPro:IPR011598); BEST Arabidopsis thaliana protein…	AT5G56960	1.82965	2.59372	1.44249	0.6872	-2.42944	-1.42584	2.51919	0.16987	0.0129318		1	0.00209433	0.733879	1	0.0303398	0.942774	0.0269247	1	1
protein_coding	pseudo-response regulator 7	PRR7 and PRR9 are partially redundant essential components of a temperature-sensitive circadian system. CCA1 and LHY had a positive effect on PRR7 expression levels. Acts as transcriptional repressor of CCA1 and LHY.	pseudo-response regulator 7 (PRR7); CONTAINS InterPro DOMAIN/s: CheY-like (InterPro:IPR011006), Signal transduction response regulator, receiver domain (InterPro:IPR001789), CCT domain (InterPro:IPR010402); BEST Arabidopsis thaliana protein match is: pseudo-response regulator 3 (TAIR:AT5G60100.3); Has 30201 Blast hits to 17322 proteins in 780 species: Archae - 12; Bacteria - 1396; Metazoa - 17338…	AT5G02810	0.0558286	-1.79403	-0.158471	0.0200135	-1.81442	0.630619	0.0758433	-3.6085	0.472013		1	0.00376937	0.948404	1	0.0303398	1	1	1.91183e-09	1
protein_coding	jasmonate-zim-domain protein 10	NA	jasmonate-zim-domain protein 10; FUNCTIONS IN: protein binding; INVOLVED IN: response to jasmonic acid stimulus, regulation of systemic acquired resistance, response to wounding; EXPRESSED IN: 21 plant structures; EXPRESSED DURING: 11 growth stages; CONTAINS InterPro DOMAIN/s: Tify (InterPro:IPR010399); Has 28 Blast hits to 28 proteins in 8 species: Archae - 0; Bacteria - 0; Metazoa - 0; Fungi - …	AT5G13220	0.381364	0.454225	1.79131	0.0154304	2.05554	2.08247	0.396798	2.50977	3.8737		1	0.737457	0.0871369	1	0.0304119	0.0614702	1	0.000189743	5.19457e-08
protein_coding	Copper transport protein family	NA	Copper transport protein family; FUNCTIONS IN: metal ion binding; LOCATED IN: mitochondrion; BEST Arabidopsis thaliana protein match is: Copper transport protein family (TAIR:AT3G20180.1); Has 30201 Blast hits to 17322 proteins in 780 species: Archae - 12; Bacteria - 1396; Metazoa - 17338; Fungi - 3422; Plants - 5037; Viruses - 0; Other Eukaryotes - 2996 (source: NCBI BLink).	AT4G05030	NE	4.94155	3.03598	NE	-3.88516	-1.48194	NE	1.10321	1.54056		NA	0.000467581	0.29087	NA	0.0304119	0.985019	NA	1	0.774604
protein_coding	basic helix-loop-helix (bHLH) DNA-binding superfamily protein	NA	basic helix-loop-helix (bHLH) DNA-binding superfamily protein; FUNCTIONS IN: DNA binding, sequence-specific DNA binding transcription factor activity; INVOLVED IN: regulation of transcription; LOCATED IN: nucleus; CONTAINS InterPro DOMAIN/s: Helix-loop-helix DNA-binding domain (InterPro:IPR001092), Helix-loop-helix DNA-binding (InterPro:IPR011598); BEST Arabidopsis thaliana protein match is: basi…	AT4G37850	1.87246	0.177679	3.26975	-1.70908	3.36333	2.3278	0.195092	3.54192	5.58037		1	1	0.00605903	1	0.0305699	0.122094	1	0.0026706	5.05904e-09
protein_coding	dentin sialophosphoprotein-related	NA	dentin sialophosphoprotein-related; FUNCTIONS IN: molecular_function unknown; INVOLVED IN: biological_process unknown; LOCATED IN: cellular_component unknown; EXPRESSED IN: 17 plant structures; EXPRESSED DURING: 9 growth stages; BEST Arabidopsis thaliana protein match is: unknown protein (TAIR:AT3G54500.2); Has 181 Blast hits to 169 proteins in 40 species: Archae - 2; Bacteria - 18; Metazoa - 17;…	AT5G64170	-0.513259	-2.83122	1.84616	-1.22212	-2.26148	2.07654	-1.73537	-5.09308	3.91542		1	4.79867e-05	0.313957	1	0.0306894	0.261215	0.107069	2.6759e-10	0.0086192
protein_coding	Protein of unknown function (DUF3527)	NA	Protein of unknown function (DUF3527); FUNCTIONS IN: molecular_function unknown; INVOLVED IN: biological_process unknown; LOCATED IN: cellular_component unknown; EXPRESSED IN: root, stamen; EXPRESSED DURING: 4 anthesis; CONTAINS InterPro DOMAIN/s: Protein of unknown function DUF3527 (InterPro:IPR021916); BEST Arabidopsis thaliana protein match is: Protein of unknown function (DUF3527) (TAIR:AT2G3…	AT1G04490	-1.5826	6.14303	4.2542	0.717524	-2.79189	-1.66775	-0.870472	3.35578	2.58537		1	1.34797e-10	0.00889828	1	0.0306894	0.4116	1	7.62072e-05	0.346083
protein_coding	cation exchanger 4	Encodes a cation/proton antiporter, a member of low affinity calcium antiporter CAX2 family. Involved in root development under metal stress.	cation exchanger 4 (CAX4); CONTAINS InterPro DOMAIN/s: Sodium/calcium exchanger membrane region (InterPro:IPR004837), Calcium/proton exchanger superfamily (InterPro:IPR004798), Calcium/proton exchanger (InterPro:IPR004713); BEST Arabidopsis thaliana protein match is: cation exchanger 1 (TAIR:AT2G38170.3); Has 3152 Blast hits to 2978 proteins in 994 species: Archae - 25; Bacteria - 1749; Metazoa -…	AT5G01490	0.491329	4.38189	3.53961	0.283975	-2.79327	-1.51564	0.776916	1.60766	2.00919		1	3.43104e-06	0.00567764	1	0.0306894	0.846078	1	0.656561	0.468162
protein_coding	pleiotropic drug resistance 12	ABC transporter family involved in ABA transport and resistance to lead. Localizes to plasma membrane. Upregulated by lead. Expressed in leaves, flowers, stomata and roots.	pleiotropic drug resistance 12 (PDR12); CONTAINS InterPro DOMAIN/s: ATPase, AAA+ type, core (InterPro:IPR003593), ABC transporter-like (InterPro:IPR003439), Plant PDR ABC transporter associated (InterPro:IPR013581), ABC-2 type transporter (InterPro:IPR013525); BEST Arabidopsis thaliana protein match is: pleiotropic drug resistance 11 (TAIR:AT1G66950.1); Has 377983 Blast hits to 279992 proteins in…	AT1G15520	1.594	3.82471	3.6379	-0.681465	-2.78376	-1.35316	0.912692	1.04098	2.28463		1	1.16911e-05	0.0198039	1	0.0321817	0.925777	0.998554	0.662346	0.351723
protein_coding	glutathione S-transferase phi 8	Encodes glutathione transferase belonging to the phi class of GSTs. Naming convention according to Wagner et al. (2002).	glutathione S-transferase phi 8 (GSTF8); FUNCTIONS IN: glutathione transferase activity, glutathione binding; INVOLVED IN: in 8 processes; LOCATED IN: in 7 components; EXPRESSED IN: 25 plant structures; EXPRESSED DURING: 16 growth stages; CONTAINS InterPro DOMAIN/s: Thioredoxin fold (InterPro:IPR012335), Glutathione S-transferase, C-terminal (InterPro:IPR004046), Glutathione S-transferase, C-term…	AT2G47730	0.487306	1.96373	1.1439	0.0963219	-1.97864	-0.416017	0.583631	-0.0149133	0.727871		1	0.0014836	0.33139	1	0.0321817	1	1	1	0.692097
protein_coding	dihydroflavonol 4-reductase	dihydroflavonol reductase. Catalyzes the conversion of dihydroquercetin to leucocyanidin in the biosynthesis of anthocyanins.	dihydroflavonol 4-reductase (DFR); CONTAINS InterPro DOMAIN/s: NAD-dependent epimerase/dehydratase (InterPro:IPR001509), NAD(P)-binding domain (InterPro:IPR016040); BEST Arabidopsis thaliana protein match is: NAD(P)-binding Rossmann-fold superfamily protein (TAIR:AT2G45400.1); Has 1807 Blast hits to 1807 proteins in 277 species: Archae - 0; Bacteria - 0; Metazoa - 736; Fungi - 347; Plants - 385; …	AT5G42800	5.21128	8.03297	2.67519	-2.45241	-5.74442	-3.71044	2.86307	2.30391	-1.03515		0.466414	6.1406e-05	0.774512	1	0.0321828	0.577846	0.978839	0.167646	0.77074
protein_coding	cytochrome P450, family 71, subfamily A, polypeptide 12	putative cytochrome P450	cytochrome P450, family 71, subfamily A, polypeptide 12 (CYP71A12); FUNCTIONS IN: electron carrier activity, monooxygenase activity, iron ion binding, oxygen binding, heme binding; INVOLVED IN: response to bacterium; LOCATED IN: endomembrane system; EXPRESSED IN: stem, stamen; EXPRESSED DURING: 4 anthesis; CONTAINS InterPro DOMAIN/s: Cytochrome P450 (InterPro:IPR001128), Cytochrome P450, conserve…	AT2G30750	1.79238	3.25935	3.62222	1.09713	-1.93493	-2.0268	2.89051	1.32482	1.59485		1	0.000378656	3.13354e-05	1	0.0341933	0.0490767	0.00259149	0.549493	0.21636
protein_coding	BTB/POZ domain-containing protein	NA	BTB/POZ domain-containing protein; CONTAINS InterPro DOMAIN/s: BTB/POZ (InterPro:IPR013069), BTB/POZ fold (InterPro:IPR011333), Kelch related (InterPro:IPR013089), BTB/POZ-like (InterPro:IPR000210); BEST Arabidopsis thaliana protein match is: BTB/POZ domain-containing protein (TAIR:AT2G40450.1); Has 1656 Blast hits to 1653 proteins in 96 species: Archae - 0; Bacteria - 0; Metazoa - 1061; Fungi - …	AT4G04090	NE	5.61817	5.64551	NE	-3.71483	-1.19347	NE	NE	4.27923		NA	0.00150716	0.0190527	NA	0.0347849	1	NA	NA	0.174213
protein_coding	TRAF-like family protein	NA	TRAF-like family protein; FUNCTIONS IN: molecular_function unknown; INVOLVED IN: biological_process unknown; LOCATED IN: chloroplast; EXPRESSED IN: hypocotyl, root, callus; CONTAINS InterPro DOMAIN/s: TRAF-like (InterPro:IPR008974), MATH (InterPro:IPR002083); BEST Arabidopsis thaliana protein match is: TRAF-like family protein (TAIR:AT5G26280.1); Has 30201 Blast hits to 17322 proteins in 780 spec…	AT5G26260	1.62018	-0.613279	-1.48035	0.255962	1.88914	2.96303	1.87826	1.2755	1.4828		1	0.603134	0.465571	1	0.0373648	9.71321e-05	0.268268	0.10087	0.12319
protein_coding	myb domain protein 95	Encodes a putative transcription factor (MYB95).	myb domain protein 95 (MYB95); CONTAINS InterPro DOMAIN/s: SANT, DNA-binding (InterPro:IPR001005), Homeodomain-like (InterPro:IPR009057), Myb, DNA-binding (InterPro:IPR014778), HTH transcriptional regulator, Myb-type, DNA-binding (InterPro:IPR017930), Homeodomain-related (InterPro:IPR012287), Myb transcription factor (InterPro:IPR015495); BEST Arabidopsis thaliana protein match is: myb domain pro…	AT1G74430	-0.205357	-0.191588	0.433517	-0.227614	1.76962	0.503217	-0.432971	1.57801	0.936654		1	0.936653	0.918629	1	0.0373648	1	1	0.0148848	0.771883
protein_coding	RING/U-box superfamily protein	NA	RING/U-box superfamily protein; FUNCTIONS IN: zinc ion binding; LOCATED IN: endomembrane system; EXPRESSED IN: stem, root; CONTAINS InterPro DOMAIN/s: Zinc finger, RING-type (InterPro:IPR001841), Zinc finger, C3HC4 RING-type (InterPro:IPR018957); BEST Arabidopsis thaliana protein match is: RING/U-box superfamily protein (TAIR:AT2G35000.1); Has 9246 Blast hits to 9221 proteins in 278 species: Arch…	AT4G09100	NE	3.03164	4.27338	NE	-3.57991	-3.20063	NE	-0.522337	1.03467		NA	0.0330264	0.00899162	NA	0.0394609	0.0936418	NA	1	1
protein_coding	nudix hydrolase homolog 24	NA	nudix hydrolase homolog 24 (NUDT24); FUNCTIONS IN: hydrolase activity; INVOLVED IN: biological_process unknown; LOCATED IN: chloroplast; EXPRESSED IN: vascular tissue, male gametophyte; EXPRESSED DURING: L mature pollen stage; CONTAINS InterPro DOMAIN/s: NUDIX hydrolase domain-like (InterPro:IPR015797), NUDIX hydrolase domain (InterPro:IPR000086); BEST Arabidopsis thaliana protein match is: nudix…	AT5G19470	0.457297	2.75007	3.23259	-1.83902	-3.96837	-4.03975	-1.38121	-1.20666	-0.805925		1	0.0465002	0.364268	1	0.0399777	0.0972794	0.862267	0.828996	0.793252
protein_coding	NAD(P)-binding Rossmann-fold superfamily protein	NA	NAD(P)-binding Rossmann-fold superfamily protein; FUNCTIONS IN: oxidoreductase activity, binding, catalytic activity; INVOLVED IN: oxidation reduction, metabolic process; LOCATED IN: cellular_component unknown; EXPRESSED IN: 6 plant structures; EXPRESSED DURING: 4 anthesis, LP.10 ten leaves visible, petal differentiation and expansion stage, LP.08 eight leaves visible, LP.12 twelve leaves visible…	AT2G47140	0.961142	2.62998	3.93169	0.0857708	-2.38497	-0.122467	1.04703	0.246083	3.78745		1	0.00148974	0.000486795	1	0.0401097	1	0.857977	0.9847	0.000739587
protein_coding	IAA-leucine resistant (ILR)-like gene 5	encodes a member of the six Arabidopsis IAA-amino acid conjugate hydrolase subfamily and conjugates and is very similar to IAR3.	IAA-leucine resistant (ILR)-like gene 5 (ILL5); FUNCTIONS IN: metallopeptidase activity, IAA-amino acid conjugate hydrolase activity; INVOLVED IN: proteolysis, regulation of systemic acquired resistance; LOCATED IN: endomembrane system; CONTAINS InterPro DOMAIN/s: Peptidase M20 (InterPro:IPR002933), Peptidase M20, dimerisation (InterPro:IPR011650), Peptidase M20D, amidohydrolase (InterPro:IPR0101…	AT1G51780	0.508139	-0.181366	1.32804	-0.78317	1.84773	6.53878	-0.275014	1.66633	7.86558		1	0.996737	0.514379	1	0.0408229	2.32208e-13	1	0.0160553	5.75443e-19
protein_coding	nitrilase 4	encodes a nitrilase isomer. The purified enzyme shows a strong substrate specificity for beta-cyano-L-alanine, a intermediate product of the cyanide detoxification pathway.	nitrilase 4 (NIT4); CONTAINS InterPro DOMAIN/s: Nitrilase/cyanide hydratase and apolipoprotein N-acyltransferase (InterPro:IPR003010), Nitrilase/cyanide hydratase, conserved site (InterPro:IPR000132); BEST Arabidopsis thaliana protein match is: nitrilase 3 (TAIR:AT3G44320.1); Has 7653 Blast hits to 7575 proteins in 1747 species: Archae - 162; Bacteria - 5078; Metazoa - 407; Fungi - 539; Plants - …	AT5G22300	-0.0654748	0.999347	1.69427	-0.671525	-1.92696	-1.42329	-0.736928	-0.927545	0.270829		1	0.294689	0.604782	1	0.043048	0.656306	1	0.357681	1
protein_coding	NADH dehydrogenase family protein	NADH dehydrogenase ND1	NDHA; FUNCTIONS IN: oxidoreductase activity, acting on NADH or NADPH; INVOLVED IN: photosynthesis; LOCATED IN: chloroplast, membrane; EXPRESSED IN: 22 plant structures; EXPRESSED DURING: 13 growth stages; CONTAINS InterPro DOMAIN/s: NADH:ubiquinone oxidoreductase, subunit 1 (InterPro:IPR001694), NADH:ubiquinone oxidoreductase, subunit 1, conserved site (InterPro:IPR018086); BEST Arabidopsis thali…	ATCG01100	-0.457426	0.747979	3.26285	-1.1236	-2.48029	-0.828823	-1.5807	-1.73168	2.42806		1	0.559559	0.00338798	1	0.043048	0.678394	0.271165	0.068947	0.120274
protein_coding	cytochrome P450, family 79, subfamily F, polypeptide 2	Encodes cytochrome P450 CYP79F2.	cytochrome P450, family 79, subfamily F, polypeptide 2 (CYP79F2); CONTAINS InterPro DOMAIN/s: Cytochrome P450 (InterPro:IPR001128), Cytochrome P450, E-class, group I (InterPro:IPR002401), Cytochrome P450, conserved site (InterPro:IPR017972); BEST Arabidopsis thaliana protein match is: cytochrome p450 79f1 (TAIR:AT1G16410.1); Has 27578 Blast hits to 27450 proteins in 1508 species: Archae - 44; Bac…	AT1G16400	-0.426421	-0.933145	-0.721892	-0.603439	1.92124	-0.119154	-1.02984	0.987255	-0.840624		1	0.33047	0.734536	1	0.043048	1	0.673244	0.335582	0.784212
protein_coding	pfkB-like carbohydrate kinase family protein	NA	pfkB-like carbohydrate kinase family protein; FUNCTIONS IN: kinase activity, ribokinase activity; INVOLVED IN: D-ribose metabolic process; LOCATED IN: cellular_component unknown; EXPRESSED IN: 19 plant structures; EXPRESSED DURING: 12 growth stages; CONTAINS InterPro DOMAIN/s: Carbohydrate/purine kinase (InterPro:IPR011611), Ribokinase (InterPro:IPR002139); BEST Arabidopsis thaliana protein match…	AT5G43910	0.252661	3.779	3.02441	-0.189915	-2.31882	-1.82482	0.0628296	1.46037	1.19945		1	4.38749e-10	0.0041157	1	0.0431434	0.11057	1	0.142684	0.665007
protein_coding	gamma-irradiation and mitomycin c induced 1	NA	GAMMA-IRRADIATION AND MITOMYCIN C INDUCED 1 (GMI1); BEST Arabidopsis thaliana protein match is: defective in meristem silencing 3 (TAIR:AT3G49250.1); Has 114 Blast hits to 102 proteins in 24 species: Archae - 0; Bacteria - 7; Metazoa - 8; Fungi - 4; Plants - 91; Viruses - 0; Other Eukaryotes - 4 (source: NCBI BLink).	AT5G24280	0.0903919	-0.179635	-0.731324	-1.94054	1.99355	1.86122	-1.84955	1.81387	1.12987		1	0.972627	0.517792	0.278994	0.0435765	0.0386899	0.070708	0.0105083	0.383908
protein_coding	Phosphatidylinositol 3- and 4-kinase ;Ubiquitin family protein	NA	Phosphatidylinositol 3- and 4-kinase ;Ubiquitin family protein; FUNCTIONS IN: inositol or phosphatidylinositol kinase activity, phosphotransferase activity, alcohol group as acceptor; LOCATED IN: peroxisome; EXPRESSED IN: 11 plant structures; EXPRESSED DURING: 6 growth stages; CONTAINS InterPro DOMAIN/s: Phosphatidylinositol 3-/4-kinase, catalytic (InterPro:IPR000403), Ubiquitin (InterPro:IPR0006…	AT5G24240	0.364069	0.713447	2.06845	2.96717	4.1132	2.92599	3.33036	4.8323	4.94508		1	0.91922	0.539149	0.572582	0.0436785	0.0450872	0.0628834	0.00506598	0.00321339
protein_coding	geranylgeranyl pyrophosphate synthase 6	encodes a mitochondria-targeted geranylgeranyl pyrophosphate synthase	geranylgeranyl pyrophosphate synthase 6 (GGPS6); CONTAINS InterPro DOMAIN/s: Polyprenyl synthetase-related (InterPro:IPR017446), Terpenoid synthase (InterPro:IPR008949), Polyprenyl synthetase (InterPro:IPR000092); BEST Arabidopsis thaliana protein match is: Terpenoid synthases superfamily protein (TAIR:AT3G20160.1); Has 16450 Blast hits to 16445 proteins in 2927 species: Archae - 341; Bacteria - …	AT1G49530	-0.122677	-0.0545198	-0.24925	-0.0788716	1.90528	0.687376	-0.201562	1.85072	0.438086		1	1	0.855323	1	0.0436785	0.924338	1	0.0113749	0.976093
protein_coding	Integrase-type DNA-binding superfamily protein	encodes a member of the ERF (ethylene response factor) subfamily B-2 of ERF/AP2 transcription factor family. The protein contains one AP2 domain. There are 5 members in this subfamily including RAP2.2 AND RAP2.12.	HYPOXIA RESPONSIVE ERF (ETHYLENE RESPONSE FACTOR) 2 (HRE2); CONTAINS InterPro DOMAIN/s: DNA-binding, integrase-type (InterPro:IPR016177), Pathogenesis-related transcriptional factor/ERF, DNA-binding (InterPro:IPR001471); BEST Arabidopsis thaliana protein match is: ethylene-responsive element binding protein (TAIR:AT3G16770.1); Has 6285 Blast hits to 5826 proteins in 255 species: Archae - 0; Bacte…	AT2G47520	-1.15039	1.56071	-1.03877	-1.04704	-3.22891	NE	-2.19568	-1.6612	NE		1	0.343173	1	1	0.045184	NA	1	0.582736	NA
protein_coding	NA	NA	BEST Arabidopsis thaliana protein match is: phosphatidylinositol 3- and 4-kinase family protein (TAIR:AT1G27570.1); Has 50 Blast hits to 50 proteins in 8 species: Archae - 0; Bacteria - 0; Metazoa - 0; Fungi - 0; Plants - 50; Viruses - 0; Other Eukaryotes - 0 (source: NCBI BLink).	AT1G67635	NE	6.31731	3.19827	NE	-3.03563	-2.87968	NE	3.44023	0.315786		NA	2.94488e-05	0.0338183	NA	0.048187	0.0014653	NA	0.522581	0.999009
protein_coding	Thioredoxin superfamily protein	NA	Thioredoxin superfamily protein; FUNCTIONS IN: electron carrier activity, arsenate reductase (glutaredoxin) activity, protein disulfide oxidoreductase activity; INVOLVED IN: cell redox homeostasis; LOCATED IN: endomembrane system; EXPRESSED IN: 16 plant structures; EXPRESSED DURING: 10 growth stages; CONTAINS InterPro DOMAIN/s: Glutaredoxin-like, plant II (InterPro:IPR011905), Glutaredoxin (Inter…	AT4G15660	0.348578	-1.60549	-0.043143	0.0586414	2.33092	1.97084	0.407333	0.724224	1.9273		1	0.0793303	0.893683	1	0.0485545	0.0232967	1	0.616589	0.00403143
protein_coding	leucoanthocyanidin dioxygenase	encodes leucoanthocyanidin dioxygenase, which is involved in proanthocyanin biosynthesis. Mutant analysis suggests that this gene is also involved in vacuole formation.	leucoanthocyanidin dioxygenase (LDOX); CONTAINS InterPro DOMAIN/s: Oxoglutarate/iron-dependent oxygenase (InterPro:IPR005123); BEST Arabidopsis thaliana protein match is: flavonol synthase 1 (TAIR:AT5G08640.2); Has 35333 Blast hits to 34131 proteins in 2444 species: Archae - 798; Bacteria - 22429; Metazoa - 974; Fungi - 991; Plants - 531; Viruses - 0; Other Eukaryotes - 9610 (source: NCBI BLink).	AT4G22880	1.10456	6.66027	3.10636	-0.564924	-5.25742	-3.87744	0.550972	1.41343	-0.771001		1	8.23137e-05	0.585512	1	0.0485545	0.476608	1	0.659804	0.83197
protein_coding	Plant invertase/pectin methylesterase inhibitor superfamily	NA	Plant invertase/pectin methylesterase inhibitor superfamily; FUNCTIONS IN: enzyme inhibitor activity, pectinesterase activity; INVOLVED IN: cell wall modification; LOCATED IN: plant-type cell wall; EXPRESSED IN: 21 plant structures; EXPRESSED DURING: 10 growth stages; CONTAINS InterPro DOMAIN/s: Pectinesterase, active site (InterPro:IPR018040), Pectin lyase fold/virulence factor (InterPro:IPR0110…	AT3G43270	0.0930882	-0.758945	-0.132761	0.0964992	1.80227	3.53207	0.189589	1.04331	3.39927		1	0.461542	0.698013	1	0.0486354	1.94571e-08	1	0.196099	9.60446e-05
protein_coding	NAD(P)-binding Rossmann-fold superfamily protein	NA	NAD(P)-binding Rossmann-fold superfamily protein; FUNCTIONS IN: structural constituent of eye lens, binding, catalytic activity; INVOLVED IN: arginine catabolic process to glutamate, nopaline catabolic process, metabolic process, octopine catabolic process; LOCATED IN: chloroplast; EXPRESSED IN: 22 plant structures; EXPRESSED DURING: 13 growth stages; CONTAINS InterPro DOMAIN/s: NAD(P)-binding do…	AT5G52810	0.333033	2.68916	1.44384	-0.218529	-2.19315	-1.17135	0.114531	0.496047	0.272445		1	6.37129e-07	0.281483	1	0.0486354	0.777953	1	0.859167	0.99428
protein_coding	RmlC-like cupins superfamily protein	NA	RmlC-like cupins superfamily protein; FUNCTIONS IN: nutrient reservoir activity; INVOLVED IN: biological_process unknown; LOCATED IN: endomembrane system; EXPRESSED IN: seed; EXPRESSED DURING: seedling growth; CONTAINS InterPro DOMAIN/s: Cupin, RmlC-type (InterPro:IPR011051), Cupin 1 (InterPro:IPR006045), RmlC-like jelly roll fold (InterPro:IPR014710); BEST Arabidopsis thaliana protein match is: …	AT4G36700	-2.24157	3.04684	6.14851	0.551528	-2.36112	-1.36237	-1.71026	0.69519	4.73204		1	0.000317273	6.06033e-06	1	0.0486354	0.832264	0.9297	0.927079	0.000829821
protein_coding	NADH-Ubiquinone oxidoreductase (complex I), chain 5 protein	Chloroplast encoded NADH dehydrogenase unit.	NDHF; FUNCTIONS IN: NADH dehydrogenase activity; INVOLVED IN: photosynthesis; LOCATED IN: chloroplast; EXPRESSED IN: 21 plant structures; EXPRESSED DURING: 12 growth stages; CONTAINS InterPro DOMAIN/s: NADH:ubiquinone/plastoquinone oxidoreductase, chloroplast chain 5, C-terminal (InterPro:IPR002128), NADH-plastoquinone oxidoreductase, chain 5 (InterPro:IPR003945), NADH-plastoquinone oxidoreductas…	ATCG01010	-1.36488	0.760672	2.73849	-0.0745419	-2.67152	-0.473736	-1.44087	-1.90972	2.25697		1	0.586776	0.0695737	1	0.0486354	0.940249	0.484685	0.0874314	0.316619
protein_coding	S-adenosyl-L-methionine-dependent methyltransferases superfamily protein	NA	S-adenosyl-L-methionine-dependent methyltransferases superfamily protein; FUNCTIONS IN: methyltransferase activity; INVOLVED IN: metabolic process; LOCATED IN: cellular_component unknown; EXPRESSED IN: 19 plant structures; EXPRESSED DURING: 11 growth stages; CONTAINS InterPro DOMAIN/s: Methyltransferase type 11 (InterPro:IPR013216); BEST Arabidopsis thaliana protein match is: S-adenosyl-L-methion…	AT4G22530	0.23626	1.67666	1.30926	0.136505	-1.84159	-0.791455	0.37277	-0.1649	0.517743		1	0.00220924	0.0781649	1	0.0486354	0.962274	1	0.95156	0.572714
protein_coding	Plant invertase/pectin methylesterase inhibitor superfamily	NA	Plant invertase/pectin methylesterase inhibitor superfamily; FUNCTIONS IN: enzyme inhibitor activity, pectinesterase activity; INVOLVED IN: cell wall modification; LOCATED IN: endomembrane system, cell wall, plant-type cell wall; EXPRESSED IN: 8 plant structures; EXPRESSED DURING: 4 anthesis, petal differentiation and expansion stage; CONTAINS InterPro DOMAIN/s: Pectinesterase, active site (Inter…	AT1G23200	-0.54379	1.68365	1.21591	0.111402	-2.17055	0.612318	-0.432492	-0.48609	1.82699		1	0.0301733	0.374881	1	0.0495579	0.771496	1	0.850943	0.0331812
transposable_element_gene	transposable element gene	NA	copia-like retrotransposon family, has a 5.9e-244 P-value blast match to GB:CAA72989 open reading frame 1 (Ty1_Copia-element) (Brassica oleracea)	AT5G35965	NE	NE	-1.03877	NE	-3.83819	NE	-0.539805	2.06159	NE		NA	NA	1	NA	0.0495579	NA	1	0.903408	NA
protein_coding	Core-2/I-branching beta-1,6-N-acetylglucosaminyltransferase family protein	NA	Core-2/I-branching beta-1,6-N-acetylglucosaminyltransferase family protein; CONTAINS InterPro DOMAIN/s: Core-2/I-Branching enzyme (InterPro:IPR021141); BEST Arabidopsis thaliana protein match is: Core-2/I-branching beta-1,6-N-acetylglucosaminyltransferase family protein (TAIR:AT1G68380.1); Has 622 Blast hits to 618 proteins in 34 species: Archae - 0; Bacteria - 10; Metazoa - 12; Fungi - 1; Plants…	AT1G68390	0.924703	3.23987	2.92106	-0.587359	-2.40613	-1.6942	0.338743	0.837279	1.22201		1	6.46785e-05	0.00463422	1	0.0506031	0.204295	1	0.775814	0.650147
protein_coding	myb domain protein 34	Myb-like transcription factor that modulates expression of ASA1, a key point of control in the tryptophan pathway; mutant has deregulated expression of ASA1 in dominant allele. Loss of function allele suggests ATR1 also functions at a control point for regulating indole glucosinolate homeostasis.	myb domain protein 34 (MYB34); FUNCTIONS IN: DNA binding, transcription activator activity, kinase activity, sequence-specific DNA binding transcription factor activity; INVOLVED IN: tryptophan biosynthetic process, response to jasmonic acid stimulus, defense response to insect, cellular response to sulfur starvation, indole glucosinolate biosynthetic process; LOCATED IN: nucleus; EXPRESSED IN: 6…	AT5G60890	-0.0689304	0.242801	-0.229753	-0.532865	1.69302	1.6643	-0.601788	1.93585	1.43448		1	0.903518	0.850095	1	0.0525138	0.0336589	1	0.00353488	0.131307
protein_coding	embryo sac development arrest 12	NA	embryo sac development arrest 12 (EDA12); Has 8 Blast hits to 8 proteins in 4 species: Archae - 0; Bacteria - 0; Metazoa - 0; Fungi - 0; Plants - 8; Viruses - 0; Other Eukaryotes - 0 (source: NCBI BLink).	AT2G35950	-0.296479	-0.114949	1.34977	-1.9158	1.94707	1.00724	-2.19568	1.8319	2.35613		1	1	0.121747	1	0.0536641	0.846078	1	0.0190505	0.0198709
protein_coding	NAC domain containing protein 61	NA	NAC domain containing protein 61 (NAC061); CONTAINS InterPro DOMAIN/s: No apical meristem (NAM) protein (InterPro:IPR003441); BEST Arabidopsis thaliana protein match is: NAC domain containing protein 90 (TAIR:AT5G22380.1); Has 30201 Blast hits to 17322 proteins in 780 species: Archae - 12; Bacteria - 1396; Metazoa - 17338; Fungi - 3422; Plants - 5037; Viruses - 0; Other Eukaryotes - 2996 (source:…	AT3G44350	3.62292	5.17696	3.53709	0.502091	-2.61208	-2.15514	4.21566	2.58422	1.3728		1	1.78655e-08	0.0267539	1	0.0558429	0.47435	0.400995	0.207976	0.680086
ribosomal_rna	NA	mitochondrial 26S ribosomal RNA protein	NA	ATMG00020	-0.947905	0.791757	2.43127	-0.328294	-2.15125	-0.462569	-1.27621	-1.35949	1.96866		1	0.428573	0.0240187	1	0.0558429	0.920324	0.561555	0.153673	0.136136
protein_coding	Leucine-rich repeat (LRR) family protein	NA	Leucine-rich repeat (LRR) family protein; BEST Arabidopsis thaliana protein match is: Disease resistance protein (TIR-NBS-LRR class) family (TAIR:AT4G16940.1); Has 2574 Blast hits to 2178 proteins in 46 species: Archae - 0; Bacteria - 11; Metazoa - 1; Fungi - 0; Plants - 2558; Viruses - 0; Other Eukaryotes - 4 (source: NCBI BLink).	AT4G16880	-0.537671	0.116343	0.858582	-0.791124	-1.99337	-0.368761	-1.32878	-1.87699	0.489373		1	1	0.55278	1	0.0564722	1	0.334048	0.0349223	0.860871
protein_coding	NA	NA	unknown protein; BEST Arabidopsis thaliana protein match is: unknown protein (TAIR:AT3G44150.1); Has 64 Blast hits to 64 proteins in 15 species: Archae - 0; Bacteria - 0; Metazoa - 0; Fungi - 0; Plants - 64; Viruses - 0; Other Eukaryotes - 0 (source: NCBI BLink).	AT3G48630	0.862627	3.78397	1.65636	-3.83655	-2.9541	-0.594978	NE	0.856297	1.05082		1	0.00185478	0.859425	1	0.0581337	1	NA	0.974547	0.988041
protein_coding	C2H2-type zinc finger family protein	NA	C2H2-type zinc finger family protein; FUNCTIONS IN: sequence-specific DNA binding transcription factor activity, zinc ion binding, nucleic acid binding; INVOLVED IN: regulation of transcription; LOCATED IN: intracellular; EXPRESSED IN: flower; EXPRESSED DURING: petal differentiation and expansion stage; CONTAINS InterPro DOMAIN/s: Zinc finger, C2H2-like (InterPro:IPR015880), Zinc finger, C2H2-typ…	AT5G15480	-0.260113	3.85835	3.52178	NE	-4.38705	-1.94638	NE	-0.481975	1.53327		1	0.0120077	0.0525496	NA	0.0581625	0.510018	NA	1	0.976093
protein_coding	RmlC-like cupins superfamily protein	NA	RmlC-like cupins superfamily protein; CONTAINS InterPro DOMAIN/s: Protein of unknown function DUF861, cupin-3 (InterPro:IPR008579), Cupin, RmlC-type (InterPro:IPR011051), RmlC-like jelly roll fold (InterPro:IPR014710); BEST Arabidopsis thaliana protein match is: RmlC-like cupins superfamily protein (TAIR:AT4G10280.1); Has 344 Blast hits to 344 proteins in 77 species: Archae - 0; Bacteria - 124; M…	AT4G10290	0.554381	-1.52565	0.534295	-1.00691	2.32898	4.37172	-0.452377	0.798795	4.89829		1	0.211719	0.803265	1	0.0612018	1.03856e-08	1	0.643543	1.18037e-09
protein_coding	NAD(P)-binding Rossmann-fold superfamily protein	NA	NAD(P)-binding Rossmann-fold superfamily protein; FUNCTIONS IN: oxidoreductase activity, binding, catalytic activity; INVOLVED IN: oxidation reduction, metabolic process; LOCATED IN: chloroplast; CONTAINS InterPro DOMAIN/s: NAD(P)-binding domain (InterPro:IPR016040), Glucose/ribitol dehydrogenase (InterPro:IPR002347), Short-chain dehydrogenase/reductase SDR (InterPro:IPR002198); BEST Arabidopsis …	AT4G23420	0.43144	-0.0311876	-0.475009	-0.611648	1.99035	2.11721	-0.179755	1.95906	1.64195		1	1	0.86292	1	0.0630643	0.0692766	1	0.0120189	0.167764
protein_coding	Carbohydrate-binding X8 domain superfamily protein	glycosyl hydrolase family protein 17	Carbohydrate-binding X8 domain superfamily protein; FUNCTIONS IN: molecular_function unknown; INVOLVED IN: biological_process unknown; LOCATED IN: endomembrane system; CONTAINS InterPro DOMAIN/s: X8 (InterPro:IPR012946); BEST Arabidopsis thaliana protein match is: Carbohydrate-binding X8 domain superfamily protein (TAIR:AT5G63230.1); Has 1384 Blast hits to 1336 proteins in 39 species: Archae - 0;…	AT5G63225	NE	7.67552	3.69211	NE	-3.34025	-3.46358	NE	NE	0.227416		NA	1.17433e-06	0.0133135	NA	0.0670386	0.00120913	NA	NA	1
protein_coding	NA	NA	BEST Arabidopsis thaliana protein match is: Zinc finger, C3HC4 type (RING finger) family protein (TAIR:AT2G24480.1); Has 26 Blast hits to 26 proteins in 2 species: Archae - 0; Bacteria - 0; Metazoa - 0; Fungi - 0; Plants - 26; Viruses - 0; Other Eukaryotes - 0 (source: NCBI BLink).	AT2G24285	-0.260113	6.00968	2.82845	NE	-2.72753	-1.60586	NE	3.44023	1.20666		1	0.0001004	0.153824	NA	0.0670386	0.728988	NA	0.522581	0.967405
protein_coding	phosphate transporter 3;2	NA	phosphate transporter 3;2 (PHT3;2); FUNCTIONS IN: binding; INVOLVED IN: transport, transmembrane transport; LOCATED IN: mitochondrial inner membrane, chloroplast, membrane; EXPRESSED IN: stem, sepal, stamen; EXPRESSED DURING: 4 anthesis; CONTAINS InterPro DOMAIN/s: Mitochondrial substrate carrier (InterPro:IPR001993), Mitochondrial substrate/solute carrier (InterPro:IPR018108); BEST Arabidopsis t…	AT3G48850	0.262677	3.9891	3.04211	0.781067	-2.34708	-1.63666	1.04365	1.64304	1.40419		1	4.86106e-09	0.117084	1	0.0670386	0.819277	0.94986	0.113297	0.798257
protein_coding	NA	NA	unknown protein; FUNCTIONS IN: molecular_function unknown; INVOLVED IN: biological_process unknown; LOCATED IN: cellular_component unknown; EXPRESSED IN: 8 plant structures; EXPRESSED DURING: F mature embryo stage, petal differentiation and expansion stage, E expanded cotyledon stage, D bilateral stage; BEST Arabidopsis thaliana protein match is: unknown protein (TAIR:AT2G40475.1).	AT3G56260	-0.540525	-0.498105	0.807171	-0.313942	1.68221	1.94626	-0.854473	1.18403	2.75322		1	0.809044	0.680793	1	0.0700439	0.0334649	0.968603	0.211266	0.00126299
protein_coding	ATPase, F0 complex, subunit B/B', bacterial/chloroplast	ATPase F subunit.	ATPF; FUNCTIONS IN: hydrogen ion transporting ATP synthase activity, rotational mechanism; INVOLVED IN: cellular respiration, mitochondrial ATP synthesis coupled proton transport; LOCATED IN: proton-transporting ATP synthase complex, thylakoid, chloroplast thylakoid membrane, chloroplast; EXPRESSED IN: 23 plant structures; EXPRESSED DURING: 13 growth stages; CONTAINS InterPro DOMAIN/s: ATPase, F0…	ATCG00130	-0.557673	0.736819	1.66533	-0.968088	-2.4049	-0.808957	-1.52567	-1.66772	0.855551		1	0.604568	0.216357	1	0.0724146	0.729258	0.349232	0.0427873	0.889742
protein_coding	Chlorophyll A-B binding family protein	Encodes an early light-inducible protein.	EARLY LIGHT-INDUCABLE PROTEIN (ELIP1); BEST Arabidopsis thaliana protein match is: Chlorophyll A-B binding family protein (TAIR:AT4G14690.1); Has 319 Blast hits to 319 proteins in 50 species: Archae - 0; Bacteria - 5; Metazoa - 0; Fungi - 0; Plants - 259; Viruses - 0; Other Eukaryotes - 55 (source: NCBI BLink).	AT3G22840	0.116217	0.719307	4.26811	-2.43185	-3.68068	-2.74309	-2.30981	-2.95947	1.5177		1	0.85339	0.0506403	1	0.0734754	0.354071	0.307816	0.0340766	0.731059
protein_coding	senescence-associated gene 21	Encodes AtLEA5 (late embryogenesis abundant like protein). Also known as SENESCENCE-ASSOCIATED GENE 21 (SAG21). Has a role on oxidative stress tolerance. mRNA levels are elevated in response to various stresses.	senescence-associated gene 21 (SAG21); CONTAINS InterPro DOMAIN/s: Late embryogenesis abundant protein, group 3 (InterPro:IPR004926); BEST Arabidopsis thaliana protein match is: Late embryogenesis abundant 3 (LEA3) family protein (TAIR:AT1G02820.1); Has 166 Blast hits to 166 proteins in 34 species: Archae - 0; Bacteria - 0; Metazoa - 0; Fungi - 0; Plants - 166; Viruses - 0; Other Eukaryotes - 0 (…	AT4G02380	0.715076	3.47461	1.88159	0.688004	-1.85109	-0.905272	1.40309	1.62356	0.976301		1	7.37183e-11	0.00554438	1	0.0826432	0.779834	0.144958	0.0576743	0.264138
protein_coding	NA	NA	unknown protein; FUNCTIONS IN: molecular_function unknown; INVOLVED IN: biological_process unknown; LOCATED IN: endomembrane system; EXPRESSED IN: 10 plant structures; EXPRESSED DURING: 10 growth stages; CONTAINS InterPro DOMAIN/s: Protein of unknown function DUF677 (InterPro:IPR007749); BEST Arabidopsis thaliana protein match is: Protein of unknown function (DUF677) (TAIR:AT5G66670.2); Has 42 Bl…	AT3G48640	1.44205	2.68296	1.85768	-1.0497	-2.46953	-1.65141	0.392932	0.213798	0.205944		1	0.000253213	0.0587296	1	0.0831133	0.214754	1	1	1
protein_coding	Peroxidase superfamily protein	Encodes an alpha-dioxygenase involved in protection against oxidative stress and cell death. Induced in response to Salicylic acid and oxidative stress. Independent of NPR1 in induction by salicylic acid.	DOX1; FUNCTIONS IN: lipoxygenase activity; INVOLVED IN: in 6 processes; LOCATED IN: endomembrane system; EXPRESSED IN: 9 plant structures; EXPRESSED DURING: 4 anthesis; CONTAINS InterPro DOMAIN/s: Haem peroxidase (InterPro:IPR010255), Haem peroxidase, animal (InterPro:IPR002007); BEST Arabidopsis thaliana protein match is: alpha dioxygenase (TAIR:AT1G73680.1); Has 1465 Blast hits to 1381 proteins…	AT3G01420	1.10456	4.04718	0.982501	-2.45423	-3.35228	-1.9601	-1.31973	0.740607	-0.968254		1	0.00601472	0.788342	1	0.0841685	0.920324	1	1	1
protein_coding	plasma membrane intrinsic protein 1A	a member of the plasma membrane intrinsic protein subfamily PIP1. localizes to the plasma membrane and exhibits water transport activity in Xenopus oocyte. expressed ubiquitously and protein level decreases slightly during leaf development.	plasma membrane intrinsic protein 1A (PIP1A); FUNCTIONS IN: water channel activity; INVOLVED IN: response to water deprivation, response to salt stress, transport, water transport; LOCATED IN: plasma membrane, membrane; EXPRESSED IN: 22 plant structures; EXPRESSED DURING: 14 growth stages; CONTAINS InterPro DOMAIN/s: Major intrinsic protein, conserved site (InterPro:IPR022357), Aquaporin (InterPr…	AT3G61430	0.0778489	-0.51901	-0.349811	0.0672926	2.02429	3.05526	0.145143	1.50527	2.70543		1	0.826872	0.761786	1	0.0860233	2.60251e-05	1	0.0230428	0.000272792
protein_coding	laccase 8	putative laccase, knockout mutant showed early flowering	laccase 8 (LAC8); FUNCTIONS IN: laccase activity; INVOLVED IN: vegetative to reproductive phase transition of meristem, response to copper ion; LOCATED IN: endomembrane system, apoplast; EXPRESSED IN: fruit, root, flower; CONTAINS InterPro DOMAIN/s: Multicopper oxidase, type 2 (InterPro:IPR011706), Multicopper oxidase, type 3 (InterPro:IPR011707), Laccase (InterPro:IPR017761), Cupredoxin (InterPr…	AT5G01040	0.0146128	1.80312	0.414664	0.702758	-1.72132	-0.460206	0.717351	0.0826463	-0.0458268		1	0.00284361	0.854131	1	0.0860233	1	1	1	1
protein_coding	LYS/HIS transporter 7	NA	LYS/HIS transporter 7 (LHT7); CONTAINS InterPro DOMAIN/s: Amino acid transporter, transmembrane (InterPro:IPR013057); BEST Arabidopsis thaliana protein match is: Transmembrane amino acid transporter family protein (TAIR:AT1G47670.1); Has 1572 Blast hits to 1571 proteins in 189 species: Archae - 0; Bacteria - 36; Metazoa - 144; Fungi - 199; Plants - 1047; Viruses - 0; Other Eukaryotes - 146 (sourc…	AT4G35180	1.17492	2.24174	2.65091	0.058662	-1.93674	0.762245	1.23361	0.305072	3.41286		1	0.000738331	0.013831	1	0.0870233	0.572955	0.294038	0.938168	0.000239961
other_rna	other RNA	Unknown gene	NA	AT5G24205	0.0732948	2.69935	2.72374	-0.681743	-2.41896	-2.86284	-0.603753	0.283589	-0.141976		1	0.000250817	0.035851	1	0.0889377	0.142456	1	0.986737	1
protein_coding	sulfur E2	Encodes a protein capable of stimulating the cysteine desulfurase activity of CpNifS (AT1G08490) in vitro. SufE2:GFP localizes to the chloroplasts where it is likely to play a role in iron-sulfur cluster assembly. Transcript levels for this gene are high in the pollen relative to other organs based on RT-PCR analysis.	sulfur E2 (SUFE2); CONTAINS InterPro DOMAIN/s: Fe-S metabolism associated SufE (InterPro:IPR003808); BEST Arabidopsis thaliana protein match is: quinolinate synthase (TAIR:AT5G50210.1); Has 2361 Blast hits to 2361 proteins in 734 species: Archae - 2; Bacteria - 1651; Metazoa - 0; Fungi - 0; Plants - 86; Viruses - 0; Other Eukaryotes - 622 (source: NCBI BLink).	AT1G67810	1.73122	3.29385	1.86847	-0.339599	-2.05905	-1.64434	1.39195	1.23492	0.224073		1	7.30718e-08	0.028615	1	0.0890699	0.258995	0.200273	0.224261	0.944462
protein_coding	SPFH/Band 7/PHB domain-containing membrane-associated protein family	NA	SPFH/Band 7/PHB domain-containing membrane-associated protein family; FUNCTIONS IN: molecular_function unknown; INVOLVED IN: biological_process unknown; LOCATED IN: plasma membrane, vacuole; EXPRESSED IN: 18 plant structures; EXPRESSED DURING: 11 growth stages; CONTAINS InterPro DOMAIN/s: Band 7 protein (InterPro:IPR001107); BEST Arabidopsis thaliana protein match is: SPFH/Band 7/PHB domain-conta…	AT5G64870	0.641698	2.94222	0.843552	-0.589543	-2.06114	-0.731327	0.0523694	0.881437	0.112112		1	4.08201e-06	0.517792	1	0.0890699	0.985019	1	0.564356	0.976093
protein_coding	ovate family protein 1	Encodes a member of the plant specific ovate protein family. Members of this family have been shown to bind to KNOX and BELL- like TALE class homeodomain proteins. This interaction may mediate relocalization of the TALE homeodomain from the nucleus to the cytoplasm. Functions as a transcriptional repressor that suppresses cell elongation.	ovate family protein 1 (OFP1); FUNCTIONS IN: protein binding, transcription repressor activity; INVOLVED IN: N-terminal protein myristoylation, regulation of unidimensional cell growth; LOCATED IN: nucleolus, cytoskeleton; EXPRESSED IN: 14 plant structures; EXPRESSED DURING: 4 anthesis, F mature embryo stage, petal differentiation and expansion stage, E expanded cotyledon stage, D bilateral stage…	AT5G01840	0.471033	0.158271	0.120909	-1.381	1.67281	2.10269	-0.909501	1.83114	2.22316		1	0.987464	0.754063	1	0.0908506	0.00502513	0.957172	0.00694013	0.161488
protein_coding	NA	NA	unknown protein; FUNCTIONS IN: molecular_function unknown; INVOLVED IN: biological_process unknown; LOCATED IN: endomembrane system; EXPRESSED IN: root; Has 31 Blast hits to 31 proteins in 9 species: Archae - 0; Bacteria - 0; Metazoa - 0; Fungi - 0; Plants - 31; Viruses - 0; Other Eukaryotes - 0 (source: NCBI BLink).	AT3G09280	0.975002	3.91585	2.87503	NE	-2.51238	-0.951501	NE	1.41343	1.90518		1	5.74756e-06	0.239882	NA	0.092107	0.940249	NA	0.636644	0.883087
protein_coding	Plant invertase/pectin methylesterase inhibitor superfamily protein	NA	Plant invertase/pectin methylesterase inhibitor superfamily protein; FUNCTIONS IN: enzyme inhibitor activity, pectinesterase inhibitor activity, pectinesterase activity; INVOLVED IN: biological_process unknown; LOCATED IN: endomembrane system; CONTAINS InterPro DOMAIN/s: Pectinesterase inhibitor (InterPro:IPR006501); BEST Arabidopsis thaliana protein match is: Plant invertase/pectin methylesteras…	AT1G02550	NE	5.25473	4.67133	NE	-3.35047	-1.3439	NE	NE	3.16232		NA	0.00441652	0.17465	NA	0.092107	0.983084	NA	NA	0.642724
protein_coding	Putative lysine decarboxylase family protein	NA	Putative lysine decarboxylase family protein; CONTAINS InterPro DOMAIN/s: Conserved hypothetical protein CHP00730 (InterPro:IPR005269); BEST Arabidopsis thaliana protein match is: lysine decarboxylase family protein (TAIR:AT2G37210.1); Has 30201 Blast hits to 17322 proteins in 780 species: Archae - 12; Bacteria - 1396; Metazoa - 17338; Fungi - 3422; Plants - 5037; Viruses - 0; Other Eukaryotes - …	AT4G35190	-0.661159	4.31559	1.78673	1.64218	-2.96866	NE	0.969645	1.39273	NE		1	0.00139823	0.541099	1	0.0937963	NA	1	0.963398	NA
protein_coding	Protein of unknown function (DUF567)	NA	Protein of unknown function (DUF567); CONTAINS InterPro DOMAIN/s: Protein of unknown function DUF567 (InterPro:IPR007612); BEST Arabidopsis thaliana protein match is: Protein of unknown function (DUF567) (TAIR:AT2G38640.1); Has 1807 Blast hits to 1807 proteins in 277 species: Archae - 0; Bacteria - 0; Metazoa - 736; Fungi - 347; Plants - 385; Viruses - 0; Other Eukaryotes - 339 (source: NCBI BLin…	AT5G41590	-0.0290042	-2.40531	-0.218357	-0.0594274	2.45825	2.12605	-0.0884292	0.043875	1.9065		1	0.0178874	1	1	0.0943203	0.0632796	1	1	0.0464853
protein_coding	NA	NA	unknown protein.	AT2G31141	-1.89874	0.976875	1.47329	1.28892	-2.24114	0.961078	-0.613619	-1.2641	2.43325		1	0.397743	0.131632	1	0.0958334	0.904464	1	0.146926	0.0270212
protein_coding	Phosphorylase superfamily protein	NA	Phosphorylase superfamily protein; FUNCTIONS IN: catalytic activity; INVOLVED IN: nucleoside metabolic process; LOCATED IN: endomembrane system; EXPRESSED IN: hypocotyl, root, flower; EXPRESSED DURING: 4 anthesis; CONTAINS InterPro DOMAIN/s: Nucleoside phosphorylase (InterPro:IPR000845), Nucleoside phosphorylase, family 1 (InterPro:IPR018017); BEST Arabidopsis thaliana protein match is: Phosphory…	AT4G28940	NE	3.56064	4.4396	NE	-3.35047	-1.6161	NE	0.255123	NE		NA	0.0292897	0.282071	NA	0.0958334	0.963403	NA	1	NA
protein_coding	Auxin-responsive GH3 family protein	Encodes a GH3-related gene involved in red light-specific hypocotyl elongation. Analysis of sense and antisense transgenic plants suggests that DFL2 is located downstream of red light signal transduction and determines the degree of hypocotyl elongation.	DWARF IN LIGHT 2 (DFL2); INVOLVED IN: response to auxin stimulus, response to light stimulus; LOCATED IN: chloroplast; EXPRESSED IN: 24 plant structures; EXPRESSED DURING: 14 growth stages; CONTAINS InterPro DOMAIN/s: GH3 auxin-responsive promoter (InterPro:IPR004993); BEST Arabidopsis thaliana protein match is: Auxin-responsive GH3 family protein (TAIR:AT2G46370.4); Has 1425 Blast hits to 1352 p…	AT4G03400	0.523472	-2.50045	-0.333514	-0.208415	1.60343	0.318474	0.315061	-0.897248	-0.0150355		1	6.37129e-07	0.631247	1	0.0958334	1	1	0.331873	0.967264
protein_coding	Integrase-type DNA-binding superfamily protein	encodes a member of the DREB subfamily A-4 of ERF/AP2 transcription factor family. The protein contains one AP2 domain. There are 17 members in this subfamily including TINY.	Integrase-type DNA-binding superfamily protein; FUNCTIONS IN: DNA binding, transcription activator activity, sequence-specific DNA binding transcription factor activity; INVOLVED IN: defense response to fungus; LOCATED IN: chloroplast; EXPRESSED IN: root, flower; EXPRESSED DURING: petal differentiation and expansion stage; CONTAINS InterPro DOMAIN/s: DNA-binding, integrase-type (InterPro:IPR01617…	AT5G52020	0.200764	2.73442	0.431558	-0.643703	-2.26344	-0.12388	-0.442675	0.477981	0.303741		1	0.00191316	0.876194	1	0.0958334	1	1	0.944072	1
protein_coding	O-fucosyltransferase family protein	NA	O-fucosyltransferase family protein; FUNCTIONS IN: molecular_function unknown; INVOLVED IN: biological_process unknown; LOCATED IN: chloroplast; EXPRESSED IN: 13 plant structures; EXPRESSED DURING: L mature pollen stage, M germinated pollen stage, 4 anthesis, petal differentiation and expansion stage; CONTAINS InterPro DOMAIN/s: GDP-fucose protein O-fucosyltransferase (InterPro:IPR019378); BEST A…	AT2G37980	0.512323	2.37257	2.44062	0.204686	-1.90469	-0.673831	0.717065	0.468451	1.76465		1	0.000109746	0.00812306	1	0.0962191	1	1	0.876506	0.12987
protein_coding	EXS (ERD1/XPR1/SYG1) family protein	NA	EXS (ERD1/XPR1/SYG1) family protein; FUNCTIONS IN: molecular_function unknown; INVOLVED IN: biological_process unknown; LOCATED IN: integral to membrane, plasma membrane; EXPRESSED IN: stem, sepal, stamen, seed; EXPRESSED DURING: 4 anthesis, petal differentiation and expansion stage, E expanded cotyledon stage; CONTAINS InterPro DOMAIN/s: EXS, C-terminal (InterPro:IPR004342), SPX, N-terminal (Int…	AT1G69480	-0.827048	0.965488	2.65995	-0.147809	1.67239	0.598859	-0.974892	2.63819	3.25813		1	0.20673	0.0158551	1	0.0965836	0.862004	1	5.60243e-06	0.0005505
protein_coding	ADC synthase superfamily protein	Encodes a protein with isochorismate synthase activity. Mutants fail to accumulate salicylic acid. Its function may be redundant with that of ICS2 (AT1G18870).	ENHANCED DISEASE SUSCEPTIBILITY TO ERYSIPHE ORONTII 16 (EDS16); CONTAINS InterPro DOMAIN/s: Chorismate binding, C-terminal (InterPro:IPR015890), ADC synthase (InterPro:IPR005801), Isochorismate synthase (InterPro:IPR004561); BEST Arabidopsis thaliana protein match is: isochorismate synthase 2 (TAIR:AT1G18870.1); Has 35333 Blast hits to 34131 proteins in 2444 species: Archae - 798; Bacteria - 2242…	AT1G74710	0.100726	4.53555	3.1589	-0.396679	-2.05918	-0.773922	-0.295925	2.47645	2.38491		1	1.34156e-09	0.0146316	1	0.0965836	0.949455	1	0.0113431	0.138514
protein_coding	lipid transfer protein 4	Encodes a member of the lipid transfer protein family. Proteins of this family are generally small (~9 kD), basic, expressed abundantly and contain eight Cys residues. The proteins can bind fatty acids and acylCoA esters and can transfer several different phospholipids. They are localized to the cell wall. The mRNA is present in flowers and siliques, and is strongly up-regulated by abscisic acid.…	lipid transfer protein 4 (LTP4); FUNCTIONS IN: lipid binding; INVOLVED IN: response to water deprivation, response to abscisic acid stimulus, lipid transport; LOCATED IN: endomembrane system; EXPRESSED IN: 16 plant structures; EXPRESSED DURING: 8 growth stages; CONTAINS InterPro DOMAIN/s: Bifunctional inhibitor/plant lipid transfer protein/seed storage (InterPro:IPR016140), Plant lipid transfer p…	AT5G59310	2.36128	-1.60661	1.05458	0.388379	1.93445	-0.197543	2.76286	0.327713	0.856899		1	0.0174414	0.928202	1	0.0965836	1	0.17368	0.918375	0.845045
protein_coding	NA	NA	unknown protein; FUNCTIONS IN: molecular_function unknown; INVOLVED IN: biological_process unknown; LOCATED IN: cellular_component unknown; EXPRESSED IN: cultured cell; Has 4 Blast hits to 4 proteins in 2 species: Archae - 0; Bacteria - 0; Metazoa - 0; Fungi - 0; Plants - 4; Viruses - 0; Other Eukaryotes - 0 (source: NCBI BLink).	AT4G08555	1.02904	2.90487	2.71641	0.384049	-2.13547	0.59299	1.41356	0.769775	3.30698		1	0.000434784	0.0107502	1	0.0975506	0.982755	0.64902	0.781979	0.00215038
protein_coding	NA	NA	unknown protein; BEST Arabidopsis thaliana protein match is: Protein of unknown function (DUF793) (TAIR:AT1G01550.2); Has 99 Blast hits to 99 proteins in 25 species: Archae - 0; Bacteria - 10; Metazoa - 0; Fungi - 0; Plants - 89; Viruses - 0; Other Eukaryotes - 0 (source: NCBI BLink).	AT4G01360	-0.743801	2.14263	2.37203	0.278936	-1.68156	-1.32231	-0.464925	0.461539	1.04804		1	0.000860224	0.00594537	1	0.0991521	0.426915	1	0.885864	0.550927
protein_coding	Powdery mildew resistance protein, RPW8 domain	NA	Powdery mildew resistance protein, RPW8 domain; CONTAINS InterPro DOMAIN/s: Powdery mildew resistance protein, RPW8 domain (InterPro:IPR008808); BEST Arabidopsis thaliana protein match is: ADR1-like 1 (TAIR:AT4G33300.2); Has 46 Blast hits to 46 proteins in 7 species: Archae - 0; Bacteria - 0; Metazoa - 0; Fungi - 0; Plants - 46; Viruses - 0; Other Eukaryotes - 0 (source: NCBI BLink).	AT3G26470	-0.510687	4.24171	2.49208	0.370594	-2.09452	-2.13787	-0.143499	2.14775	0.353994		1	7.69537e-11	0.021588	1	0.100718	0.0498319	1	0.0136728	1
protein_coding	NAC domain containing protein 3	NA	NAC domain containing protein 3 (NAC003); FUNCTIONS IN: sequence-specific DNA binding transcription factor activity; INVOLVED IN: multicellular organismal development, regulation of transcription; LOCATED IN: cellular_component unknown; EXPRESSED IN: 17 plant structures; EXPRESSED DURING: LP.06 six leaves visible, LP.04 four leaves visible, 4 anthesis, 4 leaf senescence stage, petal differentiati…	AT1G02220	-0.162924	2.56596	3.08883	-0.458416	-1.57843	-1.61124	-0.621305	0.987861	1.47719		1	6.21412e-07	0.000572342	1	0.101143	0.0422272	1	0.354024	0.416065
protein_coding	Disease resistance protein (TIR-NBS class)	NA	Disease resistance protein (TIR-NBS class); FUNCTIONS IN: transmembrane receptor activity, ATP binding; INVOLVED IN: signal transduction, defense response, apoptosis, innate immune response; LOCATED IN: intrinsic to membrane; CONTAINS InterPro DOMAIN/s: NB-ARC (InterPro:IPR002182), Toll-Interleukin receptor (InterPro:IPR000157); BEST Arabidopsis thaliana protein match is: Disease resistance prote…	AT1G17615	NE	6.31731	3.00636	-0.278347	-2.82909	-2.32473	NE	NE	0.668359		NA	6.46785e-05	0.200854	1	0.101852	0.2652	NA	NA	1
protein_coding	Receptor-like protein kinase-related family protein	NA	Receptor-like protein kinase-related family protein; FUNCTIONS IN: molecular_function unknown; INVOLVED IN: biological_process unknown; LOCATED IN: anchored to plasma membrane, anchored to membrane; EXPRESSED IN: hypocotyl, root, callus; CONTAINS InterPro DOMAIN/s: Protein of unknown function DUF26 (InterPro:IPR002902); BEST Arabidopsis thaliana protein match is: Receptor-like protein kinase-rela…	AT5G41280	NE	3.88393	3.29325	NE	-2.31398	0.150177	NE	1.57753	3.39318		NA	2.57945e-06	0.0834487	NA	0.102912	1	NA	0.369059	0.121836
protein_coding	NA	NA	unknown protein; FUNCTIONS IN: molecular_function unknown; INVOLVED IN: biological_process unknown; LOCATED IN: endomembrane system; BEST Arabidopsis thaliana protein match is: unknown protein (TAIR:AT1G53610.1); Has 5795 Blast hits to 2209 proteins in 338 species: Archae - 0; Bacteria - 1555; Metazoa - 2403; Fungi - 181; Plants - 1035; Viruses - 76; Other Eukaryotes - 545 (source: NCBI BLink).	AT1G53620	2.23623	4.39684	5.52392	-0.301895	-2.31445	-2.66392	2.01646	2.08807	2.85555		1	2.32947e-08	1.38657e-07	1	0.10352	0.000611239	1	0.138572	0.0287243
protein_coding	Copper transport protein family	NA	Copper transport protein family; BEST Arabidopsis thaliana protein match is: Copper transport protein family (TAIR:AT5G52670.1); Has 113 Blast hits to 106 proteins in 12 species: Archae - 0; Bacteria - 0; Metazoa - 0; Fungi - 0; Plants - 113; Viruses - 0; Other Eukaryotes - 0 (source: NCBI BLink).	AT5G52720	NE	4.34811	3.9583	NE	-2.2369	-2.41962	NE	2.11742	1.53658		NA	5.09355e-09	0.000370214	NA	0.10352	0.00157203	NA	0.139429	0.690068
protein_coding	NA	NA	unknown protein; FUNCTIONS IN: molecular_function unknown; INVOLVED IN: biological_process unknown; LOCATED IN: cellular_component unknown; Has 22 Blast hits to 22 proteins in 6 species: Archae - 0; Bacteria - 0; Metazoa - 0; Fungi - 0; Plants - 22; Viruses - 0; Other Eukaryotes - 0 (source: NCBI BLink).	AT3G22275	-0.470539	1.32017	0.653739	-0.358316	2.27884	2.38592	-0.828871	3.60521	3.03557		1	0.417623	0.734344	1	0.10352	0.14672	0.877146	0.000204966	0.0234926
protein_coding	NA	NA	unknown protein; BEST Arabidopsis thaliana protein match is: unknown protein (TAIR:AT4G29905.1); Has 30201 Blast hits to 17322 proteins in 780 species: Archae - 12; Bacteria - 1396; Metazoa - 17338; Fungi - 3422; Plants - 5037; Viruses - 0; Other Eukaryotes - 2996 (source: NCBI BLink).	AT5G57123	1.19895	2.74246	5.5322	-0.0750433	-2.21567	-0.897295	1.12827	0.532447	4.46158		1	0.00522058	0.0192284	1	0.10352	0.992548	1	0.940677	0.167349
protein_coding	NADH:ubiquinone/plastoquinone oxidoreductase, chain 6	NADH dehydrogenase ND6	NDHG; CONTAINS InterPro DOMAIN/s: NADH:ubiquinone/plastoquinone oxidoreductase, chain 6 (InterPro:IPR001457).	ATCG01080	-2.43117	0.998238	4.09547	2.24637	-2.41936	-0.904967	-0.199453	-1.4182	3.13992		1	0.501664	0.0343018	1	0.106978	0.837966	1	0.665292	0.491454
protein_coding	Copper amine oxidase family protein	NA	Copper amine oxidase family protein; FUNCTIONS IN: quinone binding, primary amine oxidase activity, copper ion binding; INVOLVED IN: oxidation reduction, amine metabolic process; LOCATED IN: endomembrane system; EXPRESSED IN: 9 plant structures; EXPRESSED DURING: 7 growth stages; CONTAINS InterPro DOMAIN/s: Copper amine oxidase, N-terminal (InterPro:IPR016182), Copper amine oxidase, N2/N3-termina…	AT1G31690	2.01329	-0.340923	-0.451552	0.351945	-1.63066	0.0124699	2.36564	-1.9716	-0.438999		0.466414	0.823206	0.548181	1	0.106978	1	0.00836145	0.00326701	0.761471
protein_coding	nudix hydrolase homolog 8	NA	nudix hydrolase homolog 8 (NUDT8); FUNCTIONS IN: hydrolase activity; INVOLVED IN: response to wounding; LOCATED IN: cytosol; EXPRESSED IN: 22 plant structures; EXPRESSED DURING: 13 growth stages; CONTAINS InterPro DOMAIN/s: NUDIX hydrolase domain-like (InterPro:IPR015797), NUDIX hydrolase, conserved site (InterPro:IPR020084), Nudix hydrolase 6-like (InterPro:IPR003293), NUDIX hydrolase domain (In…	AT5G47240	0.230407	-0.915739	0.593819	-0.497549	1.53949	2.10864	-0.26714	0.623737	2.70239		1	0.219253	0.780592	1	0.109104	0.0366306	1	0.696797	0.00215038
protein_coding	arabinogalactan protein 24	Encodes an arabinogalactan-protein (AGP24).	arabinogalactan protein 24 (AGP24); Has 1807 Blast hits to 1807 proteins in 277 species: Archae - 0; Bacteria - 0; Metazoa - 736; Fungi - 347; Plants - 385; Viruses - 0; Other Eukaryotes - 339 (source: NCBI BLink).	AT5G40730	-1.01661	1.91433	2.51198	0.6359	-1.798	-1.73822	-0.384563	0.117238	0.773011		1	0.0058972	0.000573325	1	0.109104	0.0866787	1	1	0.578002
protein_coding	UDP-Glycosyltransferase superfamily protein	NA	UDP-Glycosyltransferase superfamily protein; FUNCTIONS IN: transferase activity, transferring hexosyl groups, UDP-glycosyltransferase activity; INVOLVED IN: metabolic process; LOCATED IN: endomembrane system; EXPRESSED IN: 8 plant structures; EXPRESSED DURING: 4 anthesis, LP.02 two leaves visible, petal differentiation and expansion stage; CONTAINS InterPro DOMAIN/s: UDP-glucuronosyl/UDP-glucosyl…	AT3G11340	0.821482	2.45332	3.02047	0.203337	-1.88014	-0.092292	1.02501	0.573189	2.9281		1	4.91753e-06	0.00148017	1	0.109104	1	0.755324	0.793382	0.00141537
protein_coding	UDP-Glycosyltransferase superfamily protein	The At4g14090 encodes a anthocyanidin 5-O-glucosyltransferase specifically glucosylating the 5-position of the flavonoid A-ring.	UDP-Glycosyltransferase superfamily protein; FUNCTIONS IN: UDP-glycosyltransferase activity, UDP-glucosyltransferase activity, anthocyanin 5-O-glucosyltransferase activity; INVOLVED IN: metabolic process; LOCATED IN: mitochondrion; EXPRESSED IN: 14 plant structures; EXPRESSED DURING: 7 growth stages; CONTAINS InterPro DOMAIN/s: UDP-glucuronosyl/UDP-glucosyltransferase (InterPro:IPR002213); BEST A…	AT4G14090	-0.972152	3.13429	2.18218	-0.155307	-3.42075	-3.29961	-1.12885	-0.285817	-1.11728		1	0.0253706	0.625103	1	0.109162	0.172363	0.933893	0.917947	0.416843
protein_coding	heat shock protein 21	chloroplast located small heat shock protein.	heat shock protein 21 (HSP21); CONTAINS InterPro DOMAIN/s: Heat shock protein Hsp20 (InterPro:IPR002068), HSP20-like chaperone (InterPro:IPR008978); BEST Arabidopsis thaliana protein match is: HSP20-like chaperones superfamily protein (TAIR:AT5G51440.1); Has 6158 Blast hits to 6158 proteins in 1414 species: Archae - 225; Bacteria - 3528; Metazoa - 23; Fungi - 170; Plants - 1466; Viruses - 0; Othe…	AT4G27670	2.42156	5.07914	0.987289	-3.00731	-3.91245	-0.675654	-0.539805	NE	0.307044		1	0.0092385	1	1	0.109162	1	1	NA	1
protein_coding	nodulin MtN21 /EamA-like transporter family protein	NA	nodulin MtN21 /EamA-like transporter family protein; LOCATED IN: membrane; EXPRESSED IN: inflorescence meristem, flower; EXPRESSED DURING: petal differentiation and expansion stage; CONTAINS InterPro DOMAIN/s: Protein of unknown function DUF6, transmembrane (InterPro:IPR000620); BEST Arabidopsis thaliana protein match is: nodulin MtN21 /EamA-like transporter family protein (TAIR:AT4G08300.1); Has…	AT1G21890	NE	3.64102	1.69828	NE	-3.43107	-1.38079	NE	0.255123	0.314746		NA	0.0292897	0.917331	NA	0.112346	0.992548	NA	1	1
protein_coding	photosystem II reaction center protein C	chloroplast gene encoding a CP43 subunit of the photosystem II reaction center. promoter contains a blue-light responsive element.	photosystem II reaction center protein C (PSBC); FUNCTIONS IN: chlorophyll binding; INVOLVED IN: photosynthesis, light reaction; LOCATED IN: in 7 components; EXPRESSED IN: 25 plant structures; EXPRESSED DURING: 13 growth stages; CONTAINS InterPro DOMAIN/s: Photosystem antenna protein-like (InterPro:IPR000932), Photosystem II protein PsbC (InterPro:IPR005869); BEST Arabidopsis thaliana protein mat…	ATCG00280	-1.04221	0.647684	2.58082	-0.283792	-1.8775	-0.84687	-1.32601	-1.22981	1.73387		1	0.566277	0.0059239	1	0.112835	0.641398	0.409083	0.161828	0.130148
protein_coding	ATP synthase subunit C family protein	ATPase III subunit	ATPH; FUNCTIONS IN: hydrogen ion transmembrane transporter activity; INVOLVED IN: ATP synthesis coupled proton transport; LOCATED IN: chloroplast thylakoid membrane; EXPRESSED IN: 23 plant structures; EXPRESSED DURING: 13 growth stages; CONTAINS InterPro DOMAIN/s: ATPase, F0 complex, subunit C, DCCD-binding site (InterPro:IPR020537), ATPase, F0/V0 complex, subunit C (InterPro:IPR002379), ATPase, …	ATCG00140	-0.734615	-0.357615	1.66999	-1.49634	-1.88779	0.541265	-2.22947	-2.24549	2.20844		1	0.933586	0.486623	1	0.112835	0.939493	0.208092	0.0211694	0.0670895
protein_coding	Pathogenesis-related thaumatin superfamily protein	NA	Pathogenesis-related thaumatin superfamily protein; CONTAINS InterPro DOMAIN/s: Thaumatin, pathogenesis-related (InterPro:IPR001938); BEST Arabidopsis thaliana protein match is: Pathogenesis-related thaumatin superfamily protein (TAIR:AT2G17860.1); Has 35333 Blast hits to 34131 proteins in 2444 species: Archae - 798; Bacteria - 22429; Metazoa - 974; Fungi - 991; Plants - 531; Viruses - 0; Other E…	AT4G36010	0.403242	-0.0835264	0.835398	0.0322565	1.54024	4.5287	0.435502	1.45671	5.36388		1	1	0.93955	1	0.114758	8.83624e-13	1	0.0299336	5.81471e-09
protein_coding	S-adenosyl-L-methionine-dependent methyltransferases superfamily protein	NA	S-adenosyl-L-methionine-dependent methyltransferases superfamily protein; FUNCTIONS IN: methyltransferase activity; INVOLVED IN: metabolic process; LOCATED IN: cellular_component unknown; EXPRESSED IN: 17 plant structures; EXPRESSED DURING: 9 growth stages; CONTAINS InterPro DOMAIN/s: Methyltransferase type 11 (InterPro:IPR013216); BEST Arabidopsis thaliana protein match is: S-adenosyl-L-methioni…	AT3G54150	1.56551	2.62677	2.56716	0.388473	-1.77335	-1.69612	1.9541	0.853597	0.870748		1	0.000174131	0.00125473	1	0.115302	0.154831	0.0142129	0.702471	0.595919
protein_coding	P-loop containing nucleoside triphosphate hydrolases superfamily protein	NA	P-loop containing nucleoside triphosphate hydrolases superfamily protein; FUNCTIONS IN: nucleoside-triphosphatase activity, ATPase activity, nucleotide binding, ATP binding; LOCATED IN: endomembrane system; EXPRESSED IN: 23 plant structures; EXPRESSED DURING: 13 growth stages; CONTAINS InterPro DOMAIN/s: ATPase, AAA-type, core (InterPro:IPR003959), ATPase, AAA+ type, core (InterPro:IPR003593); BE…	AT1G43910	1.00443	4.93648	4.2315	-0.024406	-2.1194	-0.488323	0.981563	2.81721	3.74309		1	4.19362e-14	0.000571365	1	0.115302	0.982755	1	0.000367194	0.00279162
protein_coding	Integrase-type DNA-binding superfamily protein	encodes a member of the ERF (ethylene response factor) subfamily B-4 of ERF/AP2 transcription factor family. The protein contains one AP2 domain. There are 7 members in this subfamily.	Integrase-type DNA-binding superfamily protein; CONTAINS InterPro DOMAIN/s: DNA-binding, integrase-type (InterPro:IPR016177), Pathogenesis-related transcriptional factor/ERF, DNA-binding (InterPro:IPR001471); BEST Arabidopsis thaliana protein match is: Integrase-type DNA-binding superfamily protein (TAIR:AT5G07310.1); Has 1807 Blast hits to 1807 proteins in 277 species: Archae - 0; Bacteria - 0; …	AT5G61890	0.17484	-1.03318	-0.167917	-0.796157	1.61051	1.71082	-0.621216	0.577156	1.5427		1	0.260746	0.594148	1	0.116381	0.0334911	1	0.731956	0.441185
protein_coding	basic helix-loop-helix (bHLH) DNA-binding superfamily protein	regulates the development of ER bodies. also involves in response to the endophytic fungus Piriformospora indica.	NAI1; FUNCTIONS IN: DNA binding, sequence-specific DNA binding transcription factor activity; INVOLVED IN: regulation of transcription; LOCATED IN: nucleus; EXPRESSED IN: 6 plant structures; EXPRESSED DURING: 4 anthesis; CONTAINS InterPro DOMAIN/s: Helix-loop-helix DNA-binding domain (InterPro:IPR001092), Helix-loop-helix DNA-binding (InterPro:IPR011598); BEST Arabidopsis thaliana protein match i…	AT2G22770	-0.15045	0.181876	0.942244	-0.483212	1.93083	1.97309	-0.633649	2.11273	2.91489		1	0.959143	0.297725	1	0.117844	0.298077	1	0.0168745	0.000799236
protein_coding	Phosphoglycerate mutase family protein	NA	Phosphoglycerate mutase family protein; LOCATED IN: cellular_component unknown; EXPRESSED IN: 17 plant structures; EXPRESSED DURING: 10 growth stages; CONTAINS InterPro DOMAIN/s: Histidine phosphatase superfamily, clade-1 (InterPro:IPR013078), PRIB5 (InterPro:IPR012398); BEST Arabidopsis thaliana protein match is: Phosphoglycerate mutase family protein (TAIR:AT3G60440.1).	AT3G60420	1.04481	3.64167	3.62132	-1.17324	-1.94327	-0.789749	-0.128374	1.6984	2.83154		1	5.01779e-10	3.99372e-05	1	0.118949	0.853975	1	0.0722512	0.00176218
protein_coding	photosynthetic electron transfer D	A chloroplast gene encoding subunit IV of the cytochrome b6/f complex	photosynthetic electron transfer D (PETD); FUNCTIONS IN: electron carrier activity, oxidoreductase activity, electron transporter, transferring electrons within the cyclic electron transport pathway of photosynthesis activity; INVOLVED IN: photosynthesis, light reaction; LOCATED IN: thylakoid, chloroplast thylakoid membrane, cytochrome b6f complex, chloroplast; EXPRESSED IN: 23 plant structures; …	ATCG00730	-1.07596	1.08949	2.59081	0.0883534	-2.06294	-0.444474	-0.988027	-0.973064	2.14441		1	0.234431	0.0403609	1	0.118949	0.940249	0.886244	0.493159	0.101987
protein_coding	NA	NA	unknown protein; BEST Arabidopsis thaliana protein match is: unknown protein (TAIR:AT1G15010.1); Has 73 Blast hits to 73 proteins in 12 species: Archae - 0; Bacteria - 0; Metazoa - 0; Fungi - 0; Plants - 73; Viruses - 0; Other Eukaryotes - 0 (source: NCBI BLink).	AT2G01300	1.16112	1.92012	-0.0351032	-0.818794	-1.83958	0.497805	0.342571	0.0810115	0.462582		1	0.00643443	0.956193	1	0.118949	1	1	0.994373	0.861917
protein_coding	Protein kinase superfamily protein	NA	Protein kinase superfamily protein; FUNCTIONS IN: protein serine/threonine kinase activity, protein kinase activity, kinase activity, ATP binding; INVOLVED IN: response to wounding; LOCATED IN: cellular_component unknown; EXPRESSED IN: 18 plant structures; EXPRESSED DURING: 11 growth stages; CONTAINS InterPro DOMAIN/s: Protein kinase, ATP binding site (InterPro:IPR017441), Protein kinase, catalyt…	AT4G10390	0.311196	1.33081	1.81652	-0.623666	1.56235	1.39748	-0.312448	2.89336	3.21368		1	0.0670547	0.102578	1	0.123985	0.143929	1	1.69476e-06	6.13313e-05
protein_coding	UDP-glucosyltransferase 73B2	The At4g34135 gene encodes a flavonol 7-O-glucosyltransferase (EC 2.4.1.237) that glucosylates also with a 20 fold lower activity flavonols (kaempferol and quercetin) at the 3-O-position.	UDP-glucosyltransferase 73B2 (UGT73B2); FUNCTIONS IN: flavonol 3-O-glucosyltransferase activity, UDP-glycosyltransferase activity, quercetin 7-O-glucosyltransferase activity, UDP-glucosyltransferase activity; INVOLVED IN: flavonol biosynthetic process, response to other organism; LOCATED IN: endomembrane system; EXPRESSED IN: male gametophyte, pollen tube; EXPRESSED DURING: M germinated pollen st…	AT4G34135	-0.0730822	2.05258	1.06806	0.0533957	-1.52052	-1.37706	-0.0196898	0.532096	-0.309009		1	6.13213e-05	0.243207	1	0.124713	0.10676	1	0.719842	0.905728
protein_coding	Phosphoglycerate mutase family protein	NA	Phosphoglycerate mutase family protein; CONTAINS InterPro DOMAIN/s: Histidine phosphatase superfamily, clade-1 (InterPro:IPR013078), PRIB5 (InterPro:IPR012398); BEST Arabidopsis thaliana protein match is: Phosphoglycerate mutase family protein (TAIR:AT3G60440.1); Has 301 Blast hits to 297 proteins in 123 species: Archae - 0; Bacteria - 109; Metazoa - 16; Fungi - 49; Plants - 68; Viruses - 0; Othe…	AT3G60450	0.345435	2.83988	2.8363	-0.065023	-1.86349	-1.12547	0.28042	0.976413	1.71078		1	4.59196e-06	8.57029e-05	1	0.124713	0.554351	1	0.361184	0.0406442
protein_coding	DNAJ heat shock N-terminal domain-containing protein	NA	DNAJ heat shock N-terminal domain-containing protein; FUNCTIONS IN: unfolded protein binding, heat shock protein binding; INVOLVED IN: protein folding; LOCATED IN: cellular_component unknown; EXPRESSED IN: 8 plant structures; EXPRESSED DURING: 4 anthesis, petal differentiation and expansion stage; CONTAINS InterPro DOMAIN/s: Molecular chaperone, heat shock protein, Hsp40, DnaJ (InterPro:IPR015609…	AT2G21510	0.680328	2.75936	1.5846	-0.23203	-1.57718	-1.16266	0.448678	1.18393	0.419456		1	2.57945e-06	0.519499	1	0.124713	0.792483	1	0.300376	1
protein_coding	ERD (early-responsive to dehydration stress) family protein	NA	ERD (early-responsive to dehydration stress) family protein; FUNCTIONS IN: molecular_function unknown; INVOLVED IN: biological_process unknown; LOCATED IN: endomembrane system, membrane; EXPRESSED IN: 20 plant structures; EXPRESSED DURING: 13 growth stages; CONTAINS InterPro DOMAIN/s: Protein of unknown function DUF221 (InterPro:IPR003864); BEST Arabidopsis thaliana protein match is: ERD (early-r…	AT4G15430	-0.460288	0.5238	-0.262383	-1.15875	1.72547	0.173235	-1.61888	2.25009	-0.0891321		1	0.818134	0.758826	1	0.124713	1	0.291899	0.00401511	0.95235
protein_coding	NA	NA	unknown protein; BEST Arabidopsis thaliana protein match is: unknown protein (TAIR:AT2G32210.1); Has 131 Blast hits to 131 proteins in 14 species: Archae - 0; Bacteria - 0; Metazoa - 0; Fungi - 1; Plants - 130; Viruses - 0; Other Eukaryotes - 0 (source: NCBI BLink).	AT2G32200	0.266169	1.92266	0.169728	-0.303261	-1.73426	0.0205094	-0.0370646	0.18902	0.190022		1	0.00149798	1	1	0.126828	1	1	0.985326	1
protein_coding	NA	NA	unknown protein; Has 30201 Blast hits to 17322 proteins in 780 species: Archae - 12; Bacteria - 1396; Metazoa - 17338; Fungi - 3422; Plants - 5037; Viruses - 0; Other Eukaryotes - 2996 (source: NCBI BLink).	AT2G01021	-1.15053	-0.774311	-2.57727	-1.67773	-2.44012	3.48519	-2.82593	-3.21447	0.908197		1	0.667597	0.080131	1	0.130575	0.0311248	0.0399671	0.0220711	1
protein_coding	NA	NA	unknown protein; Has 9 Blast hits to 9 proteins in 2 species: Archae - 0; Bacteria - 0; Metazoa - 0; Fungi - 0; Plants - 9; Viruses - 0; Other Eukaryotes - 0 (source: NCBI BLink).	AT1G21520	0.197209	3.03633	3.03602	0.354316	-1.92399	-1.8202	0.551534	1.11244	1.21576		1	6.37129e-07	2.47633e-06	1	0.134131	0.0293454	1	0.333499	0.145041
protein_coding	CAP (Cysteine-rich secretory proteins, Antigen 5, and Pathogenesis-related 1 protein) superfamily protein	NA	CAP (Cysteine-rich secretory proteins, Antigen 5, and Pathogenesis-related 1 protein) superfamily protein; FUNCTIONS IN: molecular_function unknown; INVOLVED IN: biological_process unknown; LOCATED IN: endomembrane system, extracellular region; EXPRESSED IN: 14 plant structures; EXPRESSED DURING: 11 growth stages; CONTAINS InterPro DOMAIN/s: Allergen V5/Tpx-1 related, conserved site (InterPro:IPR…	AT4G25780	-1.32631	-2.47184	-1.83597	-0.757169	1.95561	1.20558	-2.08383	-0.518968	-0.629824		1	0.000152772	0.139595	1	0.13721	0.4116	0.0672027	0.828996	0.954045
protein_coding	ROP-interactive CRIB motif-containing protein 10	encodes a member of a novel protein family that contains contain a CRIB (for Cdc42/Rac-interactive binding) motif required for their specific interaction with GTP-bound Rop1 (plant-specific Rho GTPase). Most similar to RIC9 and RIC11 (subfamily group I). Gene is expressed predominantly in roots, leaves, and seedlings.	ROP-interactive CRIB motif-containing protein 10 (RIC10); FUNCTIONS IN: molecular_function unknown; INVOLVED IN: pollen tube growth; LOCATED IN: cytoplasm; EXPRESSED IN: seed; EXPRESSED DURING: E expanded cotyledon stage; CONTAINS InterPro DOMAIN/s: PAK-box/P21-Rho-binding (InterPro:IPR000095); BEST Arabidopsis thaliana protein match is: PAK-box/P21-Rho-binding family protein (TAIR:AT4G21745.1); …	AT4G04900	NE	3.56064	1.093	NE	-3.35047	-0.793487	NE	0.255123	0.289045		NA	0.0155079	0.850095	NA	0.138346	1	NA	1	1
protein_coding	MATE efflux family protein	NA	MATE efflux family protein; FUNCTIONS IN: antiporter activity, drug transmembrane transporter activity, transporter activity; INVOLVED IN: drug transmembrane transport, transmembrane transport; LOCATED IN: membrane; EXPRESSED IN: stem, leaf whorl, stamen; EXPRESSED DURING: 4 anthesis, petal differentiation and expansion stage; CONTAINS InterPro DOMAIN/s: MATE family transporter related protein (I…	AT2G04050	0.888094	2.75007	1.49887	-0.581315	-2.68755	-0.206713	0.311456	0.0735282	1.28783		1	0.0301733	0.631653	1	0.138704	1	1	1	0.588421
protein_coding	cytochrome P450, family 76, subfamily C, polypeptide 5	member of CYP76C	cytochrome P450, family 76, subfamily C, polypeptide 5 (CYP76C5); FUNCTIONS IN: electron carrier activity, monooxygenase activity, iron ion binding, oxygen binding, heme binding; INVOLVED IN: oxidation reduction; LOCATED IN: cellular_component unknown; CONTAINS InterPro DOMAIN/s: Cytochrome P450 (InterPro:IPR001128), Cytochrome P450, conserved site (InterPro:IPR017972), Cytochrome P450, E-class, …	AT1G33730	1.31169	3.67394	4.12257	-1.06448	-2.44898	-2.89551	0.261779	1.22935	1.22201		1	1.63181e-05	0.00152385	1	0.141556	0.00369635	1	0.617254	0.942312
protein_coding	BSD domain (BTF2-like transcription factors, Synapse-associated proteins and DOS2-like proteins)	NA	BSD domain (BTF2-like transcription factors, Synapse-associated proteins and DOS2-like proteins); CONTAINS InterPro DOMAIN/s: Kelch related (InterPro:IPR013089), BSD (InterPro:IPR005607); BEST Arabidopsis thaliana protein match is: BSD domain (BTF2-like transcription factors, Synapse-associated proteins and DOS2-like proteins) (TAIR:AT1G55750.1); Has 378 Blast hits to 374 proteins in 164 species:…	AT3G61420	-0.259054	-0.220498	0.0211737	0.246952	1.60075	1.49752	-0.0121174	1.38023	1.51865		1	0.959143	1	1	0.141556	0.119846	1	0.0467217	0.084069
protein_coding	NA	NA	unknown protein; BEST Arabidopsis thaliana protein match is: unknown protein (TAIR:AT2G34610.1); Has 56 Blast hits to 56 proteins in 13 species: Archae - 0; Bacteria - 0; Metazoa - 0; Fungi - 0; Plants - 44; Viruses - 0; Other Eukaryotes - 12 (source: NCBI BLink).	AT1G30190	-0.224296	4.599	0.436759	-1.21406	-2.20585	-0.335126	-1.43649	2.40194	0.100828		1	1.06909e-09	0.922032	1	0.141556	1	0.853531	0.0736887	1
protein_coding	UDP-glucosyl transferase 76E2	NA	UDP-glucosyl transferase 76E2 (UGT76E2); FUNCTIONS IN: quercetin 3-O-glucosyltransferase activity, UDP-glycosyltransferase activity, quercetin 7-O-glucosyltransferase activity; INVOLVED IN: metabolic process; LOCATED IN: cellular_component unknown; EXPRESSED IN: 6 plant structures; EXPRESSED DURING: 4 anthesis, petal differentiation and expansion stage; CONTAINS InterPro DOMAIN/s: UDP-glucuronosy…	AT5G59590	-0.0569974	0.818785	1.67104	-1.29657	2.42317	0.401357	-1.35281	3.24357	2.07044		1	0.603559	0.147992	1	0.142656	1	0.673244	0.000189743	0.045075
protein_coding	alpha/beta-Hydrolases superfamily protein	NA	alpha/beta-Hydrolases superfamily protein; FUNCTIONS IN: triglyceride lipase activity; INVOLVED IN: lipid metabolic process; LOCATED IN: cellular_component unknown; CONTAINS InterPro DOMAIN/s: Lipase, class 3 (InterPro:IPR002921); BEST Arabidopsis thaliana protein match is: alpha/beta-Hydrolases superfamily protein (TAIR:AT5G24210.1); Has 219 Blast hits to 218 proteins in 17 species: Archae - 0; …	AT5G24200	1.43918	4.7409	3.50946	-0.497867	-2.0483	-1.92728	0.94283	2.69271	1.58214		1	2.03862e-13	0.00812306	1	0.143286	0.101644	1	0.00164351	0.638801
protein_coding	GCR2-like 1	Encodes a protein with reported similarity to GCR2 a putative G protein coupled receptor thought to be an ABA receptor. Loss of function mutations in GCL1 show no ABA response defects based on assays of seed germination and seedling development.GCL1 also has similarity to LANCL1 and LANCL2, human homologs of bacterial lanthionine synthetase.	GCR2-like 1 (GCL1); FUNCTIONS IN: catalytic activity; INVOLVED IN: response to salt stress; LOCATED IN: extrinsic to membrane; EXPRESSED IN: 23 plant structures; EXPRESSED DURING: 13 growth stages; CONTAINS InterPro DOMAIN/s: LanC-like protein, eukaryotic (InterPro:IPR020464), Six-hairpin glycosidase-like (InterPro:IPR008928), Lanthionine synthetase C-like (InterPro:IPR007822); BEST Arabidopsis t…	AT5G65280	0.659953	0.371892	1.96348	-0.706734	1.46349	1.38015	-0.0467685	1.8354	3.34342		1	0.82425	0.148909	1	0.143979	0.265293	1	0.00236675	0.000847397
protein_coding	Eukaryotic aspartyl protease family protein	NA	Eukaryotic aspartyl protease family protein; FUNCTIONS IN: aspartic-type endopeptidase activity; INVOLVED IN: proteolysis, N-terminal protein myristoylation; LOCATED IN: endomembrane system; EXPRESSED IN: shoot apex, leaf apex, hypocotyl, root, leaf; CONTAINS InterPro DOMAIN/s: Peptidase aspartic (InterPro:IPR021109), Peptidase aspartic, catalytic (InterPro:IPR009007), Peptidase A1 (InterPro:IPR0…	AT5G19110	0.0209106	0.472563	0.496408	-0.183636	1.86762	4.1132	-0.162718	2.34026	4.60917		1	0.697777	0.854131	1	0.149242	0.000505245	1	0.00170031	1.74809e-07
protein_coding	leucine-rich repeat/extensin 1	encodes a a chimeric leucine-rich repeat/extensin protein that regulates root hair morphogenesis and elongation. Null mutants develop root hairs that frequently abort, swell, or branch. Gene is expressed in root hair cells and protein is specifically localized in the wall of the hair proper.	leucine-rich repeat/extensin 1 (LRX1); CONTAINS InterPro DOMAIN/s: Leucine-rich repeat-containing N-terminal domain, type 2 (InterPro:IPR013210), Leucine-rich repeat (InterPro:IPR001611); BEST Arabidopsis thaliana protein match is: leucine-rich repeat/extensin 2 (TAIR:AT1G62440.1); Has 373279 Blast hits to 102116 proteins in 2982 species: Archae - 793; Bacteria - 62996; Metazoa - 122212; Fungi - …	AT1G12040	NE	5.07914	1.14336	NE	-3.17434	0.0764013	NE	NE	1.20666		NA	0.0145169	0.788342	NA	0.149242	1	NA	NA	0.756412
protein_coding	arabinogalactan protein 17	AGP17 is a lysine-rich arabinogalactan-protein (AGP) and part of a multi-gene family of glycoproteins with approx. 50 members. It falls into one subclass with AGP18 and AGP19, other lysine-rich AGPs. 84% of its proline residues are hydroxylated to hydroproline and its heavy glycosylation accounts for appr. 69% of the molecular weight. The main glycosyl residues are arabinose (30.1%) and galactose…	arabinogalactan protein 17 (AGP17); BEST Arabidopsis thaliana protein match is: arabinogalactan protein 18 (TAIR:AT4G37450.1); Has 35333 Blast hits to 34131 proteins in 2444 species: Archae - 798; Bacteria - 22429; Metazoa - 974; Fungi - 991; Plants - 531; Viruses - 0; Other Eukaryotes - 9610 (source: NCBI BLink).	AT2G23130	-0.59308	-3.18818	-2.89892	1.20299	2.1554	3.24889	0.609545	-1.03422	0.350436		1	8.27921e-06	7.15221e-05	1	0.150324	4.32571e-05	1	0.514955	1
protein_coding	DNAse I-like superfamily protein	NA	DNAse I-like superfamily protein; FUNCTIONS IN: hydrolase activity, inositol or phosphatidylinositol phosphatase activity; INVOLVED IN: biological_process unknown; EXPRESSED IN: sperm cell, root; CONTAINS InterPro DOMAIN/s: Inositol polyphosphate related phosphatase (InterPro:IPR000300), Endonuclease/exonuclease/phosphatase (InterPro:IPR005135); BEST Arabidopsis thaliana protein match is: CVP2 li…	AT2G37440	NE	5.44543	3.90949	NE	-2.13241	-2.13125	-0.539805	3.35964	1.75965		NA	6.49041e-07	0.00112264	NA	0.150324	0.312469	1	0.123077	0.497698
protein_coding	jasmonate-regulated gene 21	NA	jasmonate-regulated gene 21 (JRG21); FUNCTIONS IN: oxidoreductase activity, iron ion binding; INVOLVED IN: oxidation reduction; LOCATED IN: cellular_component unknown; EXPRESSED IN: 10 plant structures; EXPRESSED DURING: LP.06 six leaves visible, LP.04 four leaves visible, 4 anthesis, C globular stage, petal differentiation and expansion stage; CONTAINS InterPro DOMAIN/s: Isopenicillin N synthase…	AT3G55970	0.434431	-0.383389	0.988199	-0.401389	1.82056	0.784844	0.0330474	1.43717	1.77303		1	0.893588	0.311572	1	0.152206	0.920324	1	0.0421449	0.0125767
protein_coding	NAD(P)-binding Rossmann-fold superfamily protein	NA	NAD(P)-binding Rossmann-fold superfamily protein; FUNCTIONS IN: oxidoreductase activity, binding, catalytic activity; INVOLVED IN: oxidation reduction, metabolic process; LOCATED IN: endomembrane system; EXPRESSED IN: leaf lamina base, root, carpel; EXPRESSED DURING: 4 anthesis; CONTAINS InterPro DOMAIN/s: NAD(P)-binding domain (InterPro:IPR016040), Glucose/ribitol dehydrogenase (InterPro:IPR0023…	AT3G59710	0.334774	-1.40791	0.379802	-0.87926	1.62465	3.18227	-0.544222	0.216246	3.56		1	0.0243721	0.961876	1	0.152705	0.000102454	1	0.938168	3.49623e-05
protein_coding	calmodulin like 37	NA	calmodulin like 37 (CML37); FUNCTIONS IN: calcium ion binding; INVOLVED IN: response to ozone; LOCATED IN: chloroplast; EXPRESSED IN: 12 plant structures; EXPRESSED DURING: 8 growth stages; CONTAINS InterPro DOMAIN/s: EF-Hand 1, calcium-binding site (InterPro:IPR018247), EF-HAND 2 (InterPro:IPR018249), EF-hand-like domain (InterPro:IPR011992), Calcium-binding EF-hand (InterPro:IPR002048), EF-hand…	AT5G42380	0.400129	3.3466	2.33475	-0.731161	-2.07289	-1.04813	-0.330978	1.27399	1.28613		1	3.79188e-06	0.025554	1	0.154259	0.721306	1	0.459112	0.488835
protein_coding	expansin A10	Encodes an expansin. Naming convention from the Expansin Working Group (Kende et al, Plant Mol Bio). Involved in the formation of nematode-induced syncytia in roots of Arabidopsis thaliana.	expansin A10 (EXPA10); CONTAINS InterPro DOMAIN/s: Pollen allergen, N-terminal (InterPro:IPR014734), Rare lipoprotein A (InterPro:IPR005132), Pollen allergen/expansin, C-terminal (InterPro:IPR007117), Barwin-related endoglucanase (InterPro:IPR009009), Expansin (InterPro:IPR002963), Expansin/Lol pI (InterPro:IPR007118), Expansin 45, endoglucanase-like (InterPro:IPR007112); BEST Arabidopsis thalian…	AT1G26770	-0.697523	0.761252	0.605996	-0.238781	1.90779	3.9875	-0.936316	2.66904	4.59346		1	0.470518	0.801743	1	0.160618	1.18985e-06	1	0.000164739	1.18037e-09
protein_coding	delta1-pyrroline-5-carboxylate synthase 1	NA	delta1-pyrroline-5-carboxylate synthase 1 (P5CS1); CONTAINS InterPro DOMAIN/s: Glutamate 5-kinase (InterPro:IPR001057), Glutamate 5-kinase, conserved site (InterPro:IPR019797), Aspartate/glutamate/uridylate kinase (InterPro:IPR001048), Aldehyde dehydrogenase, N-terminal (InterPro:IPR016162), Gamma-glutamyl phosphate reductase GPR, conserved site (InterPro:IPR020593), Aldehyde dehydrogenase, C-ter…	AT2G39800	-0.685723	-0.279222	0.688135	0.674792	2.04482	1.27413	-0.0109419	1.7656	1.96225		1	0.959143	0.413274	1	0.160618	0.411412	1	0.0356066	0.00732128
protein_coding	cytokinin response factor 3	encodes a member of the ERF (ethylene response factor) subfamily B-5 of ERF/AP2 transcription factor family. The protein contains one AP2 domain. There are 7 members in this subfamily.	cytokinin response factor 3 (CRF3); CONTAINS InterPro DOMAIN/s: DNA-binding, integrase-type (InterPro:IPR016177), Pathogenesis-related transcriptional factor/ERF, DNA-binding (InterPro:IPR001471); BEST Arabidopsis thaliana protein match is: cytokinin response factor 4 (TAIR:AT4G27950.1); Has 1807 Blast hits to 1807 proteins in 277 species: Archae - 0; Bacteria - 0; Metazoa - 736; Fungi - 347; Pla…	AT5G53290	0.118926	0.689193	1.34216	0.304003	1.61753	1.3846	0.422926	2.30701	2.72556		1	0.488541	0.101317	1	0.160618	0.64944	1	0.000464224	0.000684076
protein_coding	arabinogalactan protein 5	Encodes arabinogalactan-protein (AGP5).	arabinogalactan protein 5 (AGP5); BEST Arabidopsis thaliana protein match is: arabinogalactan protein 10 (TAIR:AT4G09030.1); Has 52009 Blast hits to 24079 proteins in 1500 species: Archae - 200; Bacteria - 14022; Metazoa - 11286; Fungi - 4612; Plants - 7669; Viruses - 1962; Other Eukaryotes - 12258 (source: NCBI BLink).	AT1G35230	0.166247	4.20296	2.61046	1.02724	-2.38017	-0.674188	1.19339	1.82297	1.9361		1	3.13386e-09	0.280559	1	0.160618	1	0.777593	0.123299	0.542959
protein_coding	methionine sulfoxide reductase B8	NA	methionine sulfoxide reductase B8 (MSRB8); FUNCTIONS IN: peptide-methionine-(S)-S-oxide reductase activity; INVOLVED IN: oxidation reduction; LOCATED IN: cytosol; EXPRESSED IN: root; CONTAINS InterPro DOMAIN/s: Methionine sulphoxide reductase B (InterPro:IPR002579), Mss4-like (InterPro:IPR011057); BEST Arabidopsis thaliana protein match is: methionine sulfoxide reductase B7 (TAIR:AT4G21830.2); Ha…	AT4G21840	1.09041	3.67419	3.42484	0.023933	-2.34384	-1.94595	1.11499	1.33073	1.47845		1	8.46109e-06	6.20209e-05	1	0.162711	0.0212419	0.716692	0.538065	0.285666
protein_coding	Protein of unknown function (DUF1262)	NA	Protein of unknown function (DUF1262); CONTAINS InterPro DOMAIN/s: Protein of unknown function DUF1262 (InterPro:IPR010683); BEST Arabidopsis thaliana protein match is: Protein of unknown function (DUF1262) (TAIR:AT1G13480.1); Has 101 Blast hits to 94 proteins in 9 species: Archae - 0; Bacteria - 0; Metazoa - 0; Fungi - 0; Plants - 101; Viruses - 0; Other Eukaryotes - 0 (source: NCBI BLink).	AT1G13550	-0.261512	1.94127	1.82419	1.04219	-1.96235	-0.901795	0.779861	-0.0199084	0.919424		1	0.0493394	0.101451	1	0.164036	0.875765	0.979116	1	0.768114
protein_coding	chlorophyll A/B-binding protein 2	Encodes lhcb1.1 a component of the LHCIIb light harvesting complex associated with photosystem II.	chlorophyll A/B-binding protein 2 (CAB2); FUNCTIONS IN: chlorophyll binding; INVOLVED IN: response to blue light, response to red light, response to far red light, photosynthesis; LOCATED IN: light-harvesting complex, thylakoid, chloroplast thylakoid membrane, apoplast, chloroplast; EXPRESSED IN: 13 plant structures; CONTAINS InterPro DOMAIN/s: Chlorophyll A-B binding protein (InterPro:IPR001344)…	AT1G29920	-0.690784	-0.966735	-0.340387	0.376266	-2.18856	0.762168	-0.314517	-3.1553	0.421767		1	0.684131	0.785235	1	0.164036	0.922298	1	7.55639e-08	0.990293
protein_coding	FAD/NAD(P)-binding oxidoreductase family protein	Encodes CTF2B.	CTF2B; FUNCTIONS IN: monooxygenase activity; INVOLVED IN: oxidation reduction; LOCATED IN: mitochondrion; EXPRESSED IN: pollen tube; CONTAINS InterPro DOMAIN/s: Monooxygenase, FAD-binding (InterPro:IPR002938); BEST Arabidopsis thaliana protein match is: FAD/NAD(P)-binding oxidoreductase family protein (TAIR:AT2G35660.1); Has 10342 Blast hits to 10313 proteins in 1526 species: Archae - 25; Bacteri…	AT2G29720	1.48392	1.83863	1.45512	0.164105	-1.64744	-0.926316	1.64806	0.19126	0.528735		1	0.00253387	0.0575725	1	0.164501	0.668186	0.0488631	0.975007	0.707855
protein_coding	nudix hydrolase homolog 6	Encodes a protein with NADH pyrophosphatase activity. Although this protein was also shown to have ADP-ribose diphosphatase activity in vitro, mutant analyses suggest that NUDX6 is involved in NADH metabolism in vivo.	nudix hydrolase homolog 6 (NUDT6); FUNCTIONS IN: hydrolase activity, ADP-ribose diphosphatase activity, NAD or NADH binding, NADH pyrophosphatase activity; INVOLVED IN: response to other organism, positive regulation of salicylic acid mediated signaling pathway; LOCATED IN: cytosol; EXPRESSED IN: 17 plant structures; EXPRESSED DURING: 12 growth stages; CONTAINS InterPro DOMAIN/s: NUDIX hydrolase …	AT2G04450	1.38058	4.63633	3.60247	-0.777435	-2.32958	-1.96219	0.604189	2.30683	1.64021		1	3.44631e-12	0.000363431	1	0.166085	0.191332	1	0.0329484	0.357137
protein_coding	Protein kinase family protein with leucine-rich repeat domain	NA	Protein kinase family protein with leucine-rich repeat domain; FUNCTIONS IN: kinase activity; INVOLVED IN: protein amino acid phosphorylation; LOCATED IN: plasma membrane, membrane; EXPRESSED IN: 23 plant structures; EXPRESSED DURING: 14 growth stages; CONTAINS InterPro DOMAIN/s: Protein kinase, ATP binding site (InterPro:IPR017441), Protein kinase, catalytic domain (InterPro:IPR000719), Leucine-…	AT5G25930	0.274524	1.61949	1.41493	0.362909	-1.55413	-1.17465	0.637435	0.0654111	0.240223		1	0.0198031	0.127064	1	0.166085	0.549682	1	1	0.966056
protein_coding	carboxyesterase 20	NA	carboxyesterase 20 (CXE20); INVOLVED IN: metabolic process; LOCATED IN: cellular_component unknown; EXPRESSED IN: root, flower; EXPRESSED DURING: petal differentiation and expansion stage; CONTAINS InterPro DOMAIN/s: Alpha/beta hydrolase fold-3 (InterPro:IPR013094); BEST Arabidopsis thaliana protein match is: alpha/beta-Hydrolases superfamily protein (TAIR:AT2G45600.1); Has 9350 Blast hits to 933…	AT5G62180	0.199065	1.5186	1.045	-0.0884827	-1.58391	-0.915611	0.110618	-0.0650506	0.129168		1	0.0185877	0.438945	1	0.166085	0.925777	1	1	1
protein_coding	Pollen Ole e 1 allergen and extensin family protein	NA	Pollen Ole e 1 allergen and extensin family protein; LOCATED IN: endomembrane system; EXPRESSED IN: 21 plant structures; EXPRESSED DURING: 13 growth stages; CONTAINS InterPro DOMAIN/s: Pollen Ole e 1 allergen/extensin (InterPro:IPR006041); Has 30201 Blast hits to 17322 proteins in 780 species: Archae - 12; Bacteria - 1396; Metazoa - 17338; Fungi - 3422; Plants - 5037; Viruses - 0; Other Eukaryote…	AT2G16630	-0.360307	-1.80672	-0.683184	-0.475883	1.42364	1.16014	-0.836188	-0.383128	0.476957		1	0.00174724	0.262402	1	0.166889	0.281404	1	0.864836	0.987069
protein_coding	Major facilitator superfamily protein	NA	Major facilitator superfamily protein; FUNCTIONS IN: transporter activity; INVOLVED IN: oligopeptide transport; LOCATED IN: membrane; EXPRESSED IN: 17 plant structures; EXPRESSED DURING: 10 growth stages; CONTAINS InterPro DOMAIN/s: PTR2 family proton/oligopeptide symporter, conserved site (InterPro:IPR018456), Oligopeptide transporter (InterPro:IPR000109), Major facilitator superfamily, general …	AT1G22570	0.862176	-2.07146	-0.228201	-0.267108	1.63874	1.03761	0.595095	-0.432857	0.809351		1	0.000485321	0.959295	1	0.169503	0.874139	1	0.828996	0.765187
protein_coding	NA	NA	unknown protein; BEST Arabidopsis thaliana protein match is: unknown protein (TAIR:AT1G30190.1); Has 342 Blast hits to 279 proteins in 74 species: Archae - 0; Bacteria - 7; Metazoa - 76; Fungi - 18; Plants - 51; Viruses - 0; Other Eukaryotes - 190 (source: NCBI BLink).	AT2G34610	0.975002	4.75323	4.90664	-1.54585	-2.41494	-3.33006	-0.539805	2.36536	1.53327		1	3.2385e-05	0.000390392	1	0.170246	0.037377	1	0.311233	0.888284
protein_coding	NA	NA	unknown protein; FUNCTIONS IN: molecular_function unknown; INVOLVED IN: biological_process unknown; LOCATED IN: endomembrane system; BEST Arabidopsis thaliana protein match is: unknown protein (TAIR:AT4G12680.1); Has 101 Blast hits to 99 proteins in 12 species: Archae - 0; Bacteria - 0; Metazoa - 0; Fungi - 0; Plants - 101; Viruses - 0; Other Eukaryotes - 0 (source: NCBI BLink).	AT4G37030	1.30144	1.89228	1.72844	-0.192124	-1.63076	-0.305826	1.11006	0.262782	1.42045		1	0.00820139	0.0632248	1	0.170246	1	0.670307	0.959519	0.221171
protein_coding	metacaspase 8	Encodes a metacaspase (cysteine-type endopeptidase) that is involved in promoting programmed cell death in response to hydrogen peroxide (H2O2), UV light, and methyl viologen (MV). Transcript levels rise in response to UV-C, H2O2, and MV. In vitro assays demonstrate that this enzyme has a preference for cleaving after an arginine residue, and it has a pH optimum of 8.0.	metacaspase 8 (MC8); CONTAINS InterPro DOMAIN/s: Peptidase C14, caspase catalytic (InterPro:IPR011600); BEST Arabidopsis thaliana protein match is: metacaspase 7 (TAIR:AT1G79310.1); Has 1067 Blast hits to 1064 proteins in 261 species: Archae - 3; Bacteria - 286; Metazoa - 0; Fungi - 258; Plants - 304; Viruses - 0; Other Eukaryotes - 216 (source: NCBI BLink).	AT1G16420	0.0383999	3.10753	2.46229	-0.798548	-2.06945	-1.45262	-0.76009	1.03855	1.00905		1	4.95882e-05	0.0598474	1	0.171432	0.397666	1	0.697892	0.840232
protein_coding	Uncharacterised protein family (UPF0497)	NA	Uncharacterised protein family (UPF0497); CONTAINS InterPro DOMAIN/s: Uncharacterised protein family UPF0497, trans-membrane plant (InterPro:IPR006702); BEST Arabidopsis thaliana protein match is: Uncharacterised protein family (UPF0497) (TAIR:AT2G36330.1); Has 35333 Blast hits to 34131 proteins in 2444 species: Archae - 798; Bacteria - 22429; Metazoa - 974; Fungi - 991; Plants - 531; Viruses - 0…	AT4G11655	NE	4.05318	3.63303	NE	-2.29431	-2.68252	-0.539805	1.77339	0.947312		NA	5.23137e-05	0.00719736	NA	0.173026	0.0182172	1	0.513027	0.976093
protein_coding	NA	NA	unknown protein; Has 29996 Blast hits to 6987 proteins in 655 species: Archae - 23; Bacteria - 6686; Metazoa - 10521; Fungi - 1178; Plants - 7439; Viruses - 681; Other Eukaryotes - 3468 (source: NCBI BLink).	AT1G53625	1.5167	2.7221	4.12896	0.140792	-1.77087	-1.41943	1.65758	0.951351	2.70877		1	0.00289369	2.26955e-08	1	0.173026	0.0746267	0.21922	0.720777	0.000400895
protein_coding	C2H2-type zinc finger family protein	NA	C2H2-type zinc finger family protein; FUNCTIONS IN: sequence-specific DNA binding transcription factor activity, zinc ion binding, nucleic acid binding; INVOLVED IN: response to chitin, regulation of transcription; LOCATED IN: intracellular; CONTAINS InterPro DOMAIN/s: Zinc finger, C2H2-like (InterPro:IPR015880), Zinc finger, C2H2-type (InterPro:IPR007087); BEST Arabidopsis thaliana protein match…	AT3G46080	-0.416992	2.53184	3.35389	-1.7779	-1.68592	-0.846859	-2.19444	0.846188	2.50607		1	0.00182624	0.000702484	0.822107	0.173026	0.808428	0.235648	0.709072	0.0265918
protein_coding	NA	NA	unknown protein; Has 110 Blast hits to 97 proteins in 36 species: Archae - 0; Bacteria - 10; Metazoa - 39; Fungi - 2; Plants - 5; Viruses - 0; Other Eukaryotes - 54 (source: NCBI BLink).	AT5G60350	0.994301	3.22911	0.964093	-1.24685	-2.63939	0.0986027	-0.241676	0.615275	1.03467		1	0.0140546	0.918629	1	0.177646	1	1	1	0.976093
protein_coding	photosystem II light harvesting complex gene 2.2	Encodes Lhcb2.2. Belongs to the Lhc super-gene family encodes the light-harvesting chlorophyll a/b-binding (LHC) proteins that constitute the antenna system of the photosynthetic apparatus.	photosystem II light harvesting complex gene 2.2 (LHCB2.2); FUNCTIONS IN: chlorophyll binding; INVOLVED IN: photosynthesis, light harvesting, photosynthesis; LOCATED IN: in 7 components; EXPRESSED IN: guard cell, juvenile leaf, cultured cell, leaf; CONTAINS InterPro DOMAIN/s: Chlorophyll A-B binding protein (InterPro:IPR001344); BEST Arabidopsis thaliana protein match is: photosystem II light har…	AT2G05070	-0.926301	-3.12256	-1.11353	0.0458875	-1.63188	0.466078	-0.880413	-4.75449	-0.647398		1	0.000176419	0.21057	1	0.177646	1	0.785777	3.93926e-10	0.609001
protein_coding	NA	NA	unknown protein; Has 204 Blast hits to 201 proteins in 58 species: Archae - 0; Bacteria - 10; Metazoa - 72; Fungi - 8; Plants - 41; Viruses - 0; Other Eukaryotes - 73 (source: NCBI BLink).	AT3G56870	0.266751	1.34588	1.62242	0.381354	-1.58824	-1.91824	0.648166	-0.241498	-0.296098		1	0.0958523	0.0396249	1	0.17919	0.0526507	1	0.947087	1
protein_coding	Plant protein of unknown function (DUF247)	NA	Plant protein of unknown function (DUF247); CONTAINS InterPro DOMAIN/s: Protein of unknown function DUF247, plant (InterPro:IPR004158); BEST Arabidopsis thaliana protein match is: Plant protein of unknown function (DUF247) (TAIR:AT2G28580.1); Has 1401 Blast hits to 907 proteins in 17 species: Archae - 0; Bacteria - 0; Metazoa - 0; Fungi - 0; Plants - 1401; Viruses - 0; Other Eukaryotes - 0 (sourc…	AT3G60470	0.643934	4.29611	3.06047	-0.886851	-2.15265	-1.90953	-0.238562	2.14679	1.1487		1	8.93255e-11	0.0605381	1	0.18126	0.256916	1	0.0993871	0.882938
protein_coding	BON association protein 2	encodes a protein that is similar to BONZAI1-binding protein BAP1.	BON association protein 2 (BAP2); CONTAINS InterPro DOMAIN/s: C2 calcium/lipid-binding domain, CaLB (InterPro:IPR008973), C2 calcium-dependent membrane targeting (InterPro:IPR000008); BEST Arabidopsis thaliana protein match is: BON association protein 1 (TAIR:AT3G61190.2); Has 35333 Blast hits to 34131 proteins in 2444 species: Archae - 798; Bacteria - 22429; Metazoa - 974; Fungi - 991; Plants - …	AT2G45760	0.807591	5.64876	4.12152	-0.723333	-2.49068	-1.21858	0.0846978	3.15872	2.90257		1	3.44194e-12	0.00342158	1	0.183397	0.785614	1	0.00453279	0.115179
protein_coding	Transducin/WD40 repeat-like superfamily protein	NA	Transducin/WD40 repeat-like superfamily protein; CONTAINS InterPro DOMAIN/s: WD40 repeat 2 (InterPro:IPR019782), WD40 repeat-like-containing domain (InterPro:IPR011046), WD40-repeat-containing domain (InterPro:IPR017986), WD40/YVTN repeat-like-containing domain (InterPro:IPR015943), WD40 repeat (InterPro:IPR001680), WD40 repeat, subgroup (InterPro:IPR019781), G-protein beta WD-40 repeat, region (…	AT4G34380	2.20258	2.51864	3.11954	-0.910912	-2.04851	-1.0119	1.29661	0.471693	2.10191		0.874557	0.00139613	0.0375927	1	0.183905	0.732446	1	0.930442	0.417807
protein_coding	Heavy metal transport/detoxification superfamily protein	NA	Heavy metal transport/detoxification superfamily protein ; FUNCTIONS IN: metal ion binding; INVOLVED IN: metal ion transport; EXPRESSED IN: 21 plant structures; EXPRESSED DURING: 12 growth stages; CONTAINS InterPro DOMAIN/s: Heavy metal transport/detoxification protein (InterPro:IPR006121); BEST Arabidopsis thaliana protein match is: Heavy metal transport/detoxification superfamily protein (TAIR:…	AT5G60800	-0.581822	3.89643	3.57479	-0.453074	-1.48829	-0.527654	-1.03498	2.40829	3.047		1	1.2891e-09	0.000105541	1	0.183905	0.935228	0.876817	0.002392	0.00089783
transposable_element_gene	transposable element gene	NA	pseudogene, similar to P0703B11.15, blastp match of 38% identity and 2.2e-25 P-value to GP|18844826|dbj|BAB85296.1||AP003302 P0703B11.15 {Oryza sativa (japonica cultivar-group)}	AT4G04293	1.08442	-3.63514	-1.39144	-1.07069	2.27954	-0.67424	0.0170185	-1.36583	-2.06364		1	3.95414e-06	0.0780113	1	0.183905	1	1	0.193976	0.0657655
protein_coding	S-adenosyl-L-methionine-dependent methyltransferases superfamily protein	The gene encodes a SABATH methyltransferase that methylates both salicylic acid and benzoic acid. It is highly expressed in flowers, induced by biotic and abiotic stress and thought to be involved in direct defense mechanism.	BSMT1; CONTAINS InterPro DOMAIN/s: SAM dependent carboxyl methyltransferase (InterPro:IPR005299); BEST Arabidopsis thaliana protein match is: S-adenosyl-L-methionine-dependent methyltransferases superfamily protein (TAIR:AT5G04370.1); Has 958 Blast hits to 946 proteins in 124 species: Archae - 0; Bacteria - 67; Metazoa - 9; Fungi - 5; Plants - 736; Viruses - 0; Other Eukaryotes - 141 (source: NCB…	AT3G11480	0.930182	0.606784	2.1809	-2.19418	1.90967	3.16261	-1.26369	2.51665	5.34299		1	0.589217	0.0321376	0.865384	0.184625	0.0012068	0.933032	0.00459713	4.24848e-15
protein_coding	zinc finger (C2H2 type, AN1-like) family protein	NA	zinc finger (C2H2 type, AN1-like) family protein; FUNCTIONS IN: zinc ion binding, nucleic acid binding; INVOLVED IN: biological_process unknown; LOCATED IN: intracellular; CONTAINS InterPro DOMAIN/s: Zinc finger, C2H2-like (InterPro:IPR015880), Zinc finger, AN1-type (InterPro:IPR000058), Zinc finger, C2H2-type (InterPro:IPR007087); BEST Arabidopsis thaliana protein match is: zinc finger (C2H2 typ…	AT2G41835	0.426868	2.65236	2.21574	0.227442	-1.73365	-0.826785	0.654336	0.918902	1.38866		1	7.85023e-05	0.0207766	1	0.188544	0.925777	1	0.5835	0.317689
protein_coding	Aquaporin-like superfamily protein	a member of the plasma membrane intrinsic protein PIP2. functions as aquaporin and is involved in dessication.	RESPONSIVE TO DESICCATION 28 (RD28); FUNCTIONS IN: water channel activity; INVOLVED IN: response to desiccation, response to water deprivation, transport, response to osmotic stress; LOCATED IN: plasma membrane, membrane; EXPRESSED IN: shoot, root, flower, cultured cell, leaf; CONTAINS InterPro DOMAIN/s: Major intrinsic protein, conserved site (InterPro:IPR022357), Aquaporin (InterPro:IPR012269),…	AT2G37180	0.304766	-0.46442	-0.915744	-0.490032	1.6329	3.77607	-0.185261	1.16847	2.86031		1	0.819333	0.169876	1	0.191353	7.52736e-09	1	0.133356	0.000812542
protein_coding	NA	NA	unknown protein; FUNCTIONS IN: molecular_function unknown; INVOLVED IN: biological_process unknown; LOCATED IN: chloroplast; EXPRESSED IN: 17 plant structures; EXPRESSED DURING: LP.04 four leaves visible, 4 anthesis, petal differentiation and expansion stage, E expanded cotyledon stage, D bilateral stage; Has 7 Blast hits to 7 proteins in 3 species: Archae - 0; Bacteria - 0; Metazoa - 0; Fungi - …	AT5G15190	-0.85682	0.686263	1.53865	0.122122	1.59196	2.28054	-0.734749	2.2785	3.81842		1	0.533195	0.0427006	1	0.19246	0.0191468	1	0.00240228	4.71443e-07
protein_coding	DNA primases;DNA primases	NA	POLA3; FUNCTIONS IN: DNA primase activity; INVOLVED IN: DNA replication, synthesis of RNA primer, DNA replication; EXPRESSED IN: 20 plant structures; EXPRESSED DURING: 14 growth stages; CONTAINS InterPro DOMAIN/s: DNA primase, small subunit (InterPro:IPR002755), DNA primase, small subunit, eukaryotic/archaeal (InterPro:IPR014052); Has 510 Blast hits to 504 proteins in 249 species: Archae - 95; Ba…	AT5G41880	0.0653657	1.2331	1.16311	0.517882	-1.52839	-2.06008	0.583093	-0.29473	-0.89657		1	0.165137	0.387075	1	0.19246	0.0332158	1	0.905853	0.511537
protein_coding	Protein of unknown function (DUF1677)	NA	Protein of unknown function (DUF1677); CONTAINS InterPro DOMAIN/s: Protein of unknown function DUF1677, plant (InterPro:IPR012876); BEST Arabidopsis thaliana protein match is: Protein of unknown function (DUF1677) (TAIR:AT1G72510.2); Has 244 Blast hits to 244 proteins in 14 species: Archae - 0; Bacteria - 0; Metazoa - 0; Fungi - 0; Plants - 244; Viruses - 0; Other Eukaryotes - 0 (source: NCBI BLi…	AT1G54095	0.704473	0.630121	0.883169	-0.554406	2.39176	2.3258	0.151	3.02852	3.20205		1	0.972718	0.803948	1	0.196446	0.0255941	1	0.0215322	0.00279162
protein_coding	ARM repeat superfamily protein	NA	ARM repeat superfamily protein; FUNCTIONS IN: binding; LOCATED IN: chloroplast; CONTAINS InterPro DOMAIN/s: Armadillo-like helical (InterPro:IPR011989), Armadillo (InterPro:IPR000225), Armadillo-type fold (InterPro:IPR016024); BEST Arabidopsis thaliana protein match is: ARM repeat superfamily protein (TAIR:AT4G31890.2); Has 1469 Blast hits to 1375 proteins in 138 species: Archae - 2; Bacteria - 0…	AT2G25130	-0.307772	-1.6221	2.7171	0.237071	2.33058	6.15518	-0.0718505	0.701901	8.70409		1	0.252521	0.672471	1	0.197191	7.52736e-09	1	0.75154	7.07935e-09
protein_coding	NA	NA	CONTAINS InterPro DOMAIN/s: Retrotransposon gag protein (InterPro:IPR005162); Has 30201 Blast hits to 17322 proteins in 780 species: Archae - 12; Bacteria - 1396; Metazoa - 17338; Fungi - 3422; Plants - 5037; Viruses - 0; Other Eukaryotes - 2996 (source: NCBI BLink).	AT1G61160	NE	2.6934	2.18749	NE	-1.89843	-1.73553	NE	0.801151	0.45075		NA	0.00146996	0.00489433	NA	0.200742	0.120115	NA	0.839282	0.816428
protein_coding	Toll-Interleukin-Resistance (TIR) domain family protein	NA	Toll-Interleukin-Resistance (TIR) domain family protein; FUNCTIONS IN: transmembrane receptor activity; INVOLVED IN: signal transduction, defense response, innate immune response; LOCATED IN: membrane; CONTAINS InterPro DOMAIN/s: Toll-Interleukin receptor (InterPro:IPR000157); BEST Arabidopsis thaliana protein match is: Toll-Interleukin-Resistance (TIR) domain family protein (TAIR:AT4G19920.1); H…	AT4G19925	NE	5.68104	3.04761	NE	-2.92907	-2.36594	NE	NE	0.668359		NA	0.00145203	0.118672	NA	0.200742	0.165701	NA	NA	1
protein_coding	ethylene-responsive nuclear protein -related	NA	ethylene-responsive nuclear protein -related; BEST Arabidopsis thaliana protein match is: ethylene-responsive nuclear protein / ethylene-regulated nuclear protein (ERT2) (TAIR:AT4G20880.1); Has 50 Blast hits to 50 proteins in 16 species: Archae - 0; Bacteria - 2; Metazoa - 0; Fungi - 0; Plants - 41; Viruses - 0; Other Eukaryotes - 7 (source: NCBI BLink).	AT5G44350	-0.181705	0.34011	0.844147	0.0688933	1.66455	0.570778	-0.112903	2.00529	1.41322		1	0.949754	0.569897	1	0.203925	0.953343	1	0.0170972	0.236985
protein_coding	Chalcone-flavanone isomerase family protein	NA	Chalcone-flavanone isomerase family protein; FUNCTIONS IN: intramolecular lyase activity, chalcone isomerase activity; INVOLVED IN: response to karrikin; LOCATED IN: cellular_component unknown; EXPRESSED IN: 20 plant structures; EXPRESSED DURING: 13 growth stages; CONTAINS InterPro DOMAIN/s: Chalcone isomerase, subgroup (InterPro:IPR003466), Chalcone isomerase, 3-layer sandwich (InterPro:IPR01608…	AT5G05270	-1.16116	0.951221	2.07527	-1.71346	-2.21222	-3.12229	-2.87337	-1.25897	-1.04604		1	0.563308	0.373924	1	0.211211	0.059712	0.00810068	0.562627	0.493032
protein_coding	DNAJ homologue 2	Co-chaperonin similar to E. coli DnaJ	DNAJ homologue 2 (J2); FUNCTIONS IN: unfolded protein binding, heat shock protein binding, ATP binding; INVOLVED IN: protein folding, response to salt stress; LOCATED IN: plasma membrane; EXPRESSED IN: 24 plant structures; EXPRESSED DURING: 15 growth stages; CONTAINS InterPro DOMAIN/s: Molecular chaperone, heat shock protein, Hsp40, DnaJ (InterPro:IPR015609), HSP40/DnaJ peptide-binding (InterPro:…	AT5G22060	0.825325	1.6309	2.20718	-0.667449	-1.47703	-1.03935	0.157887	0.153878	1.1678		1	0.00801819	0.00114989	1	0.211211	0.459458	1	0.986274	0.19907
protein_coding	glutathione S-transferase phi 12	Encodes glutathione transferase belonging to the phi class of GSTs. Naming convention according to Wagner et al. (2002). Mutants display no pigments on leaves and stems.	glutathione S-transferase phi 12 (GSTF12); CONTAINS InterPro DOMAIN/s: Thioredoxin fold (InterPro:IPR012335), Glutathione S-transferase, C-terminal (InterPro:IPR004046), Glutathione S-transferase, C-terminal-like (InterPro:IPR010987), Glutathione S-transferase/chloride channel, C-terminal (InterPro:IPR017933), Glutathione S-transferase, N-terminal (InterPro:IPR004045), Thioredoxin-like fold (Inte…	AT5G17220	NE	6.17425	3.08641	-2.84542	-4.3906	-3.18737	NE	1.79166	-0.101196		NA	0.000983798	0.663057	1	0.21497	0.772741	NA	0.46806	0.976272
protein_coding	Vacuolar iron transporter (VIT) family protein	NA	Vacuolar iron transporter (VIT) family protein; FUNCTIONS IN: molecular_function unknown; INVOLVED IN: biological_process unknown; LOCATED IN: integral to membrane, membrane; EXPRESSED IN: leaf; CONTAINS InterPro DOMAIN/s: Protein of unknown function DUF125, transmembrane (InterPro:IPR008217); BEST Arabidopsis thaliana protein match is: vacuolar iron transporter (VIT) family protein (TAIR:AT4G278…	AT4G27870	0.410913	-0.0214315	-0.0952012	-0.100331	1.48258	1.16145	0.310589	1.46114	1.06623		1	1	1	1	0.215621	0.576429	1	0.0332525	0.441185
protein_coding	multidrug resistance-associated protein 3	encodes an ATP-dependent MRP-like ABC transporter able to transport glutathione-conjugates as well as chlorophyll catabolites. The expression of this gene is upregulated by herbicide safeners such as benoxacor and fenclorim.	multidrug resistance-associated protein 3 (MRP3); FUNCTIONS IN: chlorophyll catabolite transmembrane transporter activity, ATPase activity, coupled to transmembrane movement of substances, glutathione S-conjugate-exporting ATPase activity; INVOLVED IN: transport, transmembrane transport; LOCATED IN: apoplast, vacuolar membrane, plasma membrane, plant-type vacuole; EXPRESSED IN: 6 plant structures…	AT3G13080	0.114985	3.28294	1.93194	-0.65035	-1.65012	-0.611434	-0.535344	1.63286	1.32047		1	5.42538e-10	0.0415594	1	0.215621	0.985019	1	0.0542064	0.303044
protein_coding	Bifunctional inhibitor/lipid-transfer protein/seed storage 2S albumin superfamily protein	NA	Bifunctional inhibitor/lipid-transfer protein/seed storage 2S albumin superfamily protein; FUNCTIONS IN: lipid binding; INVOLVED IN: response to other organism, lipid transport; LOCATED IN: endomembrane system; EXPRESSED IN: 15 plant structures; EXPRESSED DURING: 13 growth stages; CONTAINS InterPro DOMAIN/s: Bifunctional inhibitor/plant lipid transfer protein/seed storage (InterPro:IPR016140), Pl…	AT5G55450	1.14326	3.44829	2.45087	-0.76655	-2.01937	-1.81901	0.376836	1.42903	0.631748		1	4.38749e-10	0.206295	1	0.215891	0.128279	1	0.395987	1
protein_coding	prenylated RAB acceptor 1.B5	NA	prenylated RAB acceptor 1.B5 (PRA1.B5); CONTAINS InterPro DOMAIN/s: Prenylated rab acceptor PRA1 (InterPro:IPR004895); BEST Arabidopsis thaliana protein match is: prenylated RAB acceptor 1.B4 (TAIR:AT2G38360.1); Has 1807 Blast hits to 1807 proteins in 277 species: Archae - 0; Bacteria - 0; Metazoa - 736; Fungi - 347; Plants - 385; Viruses - 0; Other Eukaryotes - 339 (source: NCBI BLink).	AT5G01640	-0.0102279	2.29326	2.22084	0.298824	-1.77836	-0.802156	0.288502	0.51533	1.41811		1	0.0027557	0.0207766	1	0.215891	0.875	1	0.840312	0.307754
protein_coding	NA	Encodes a defensin-like (DEFL) family protein.	FUNCTIONS IN: molecular_function unknown; INVOLVED IN: biological_process unknown; LOCATED IN: endomembrane system; BEST Arabidopsis thaliana protein match is: Defensin-like (DEFL) family protein (TAIR:AT5G33355.1); Has 33 Blast hits to 33 proteins in 3 species: Archae - 0; Bacteria - 0; Metazoa - 0; Fungi - 0; Plants - 33; Viruses - 0; Other Eukaryotes - 0 (source: NCBI BLink).	AT3G59930	NE	-0.104756	-1.07623	4.15675	3.08515	1.073	1.33887	2.98037	-0.00322157		NA	1	0.971338	0.999384	0.218143	1	1	0.000867573	1
protein_coding	chlorophyllase 1	Chlorophyllase is the first enzyme involved in chlorophyll degradation. It catalyzes the hydrolysis of the ester bond to yield chlorophyllide and phytol. AtCLH1 lacks a typical signal sequence for the chloroplast. Its expression is induced rapidly by methyljasmonate, a known promoter of senescence and chlorophyll degradation.	chlorophyllase 1 (CLH1); FUNCTIONS IN: chlorophyllase activity; INVOLVED IN: response to jasmonic acid stimulus, chlorophyll catabolic process, jasmonic acid mediated signaling pathway, response to stress; LOCATED IN: vacuole; EXPRESSED IN: 21 plant structures; EXPRESSED DURING: 14 growth stages; CONTAINS InterPro DOMAIN/s: Chlorophyllase-like (InterPro:IPR010821), Chlorophyllase, chloroplast (In…	AT1G19670	0.275669	-0.64369	-0.303521	-0.900131	1.44794	2.26659	-0.62446	0.804249	1.96306		1	0.46064	0.786376	1	0.226303	0.0107404	1	0.491472	0.0554122
protein_coding	NA	NA	unknown protein; Has 1807 Blast hits to 1807 proteins in 277 species: Archae - 0; Bacteria - 0; Metazoa - 736; Fungi - 347; Plants - 385; Viruses - 0; Other Eukaryotes - 339 (source: NCBI BLink).	AT5G12930	1.14906	2.05405	1.72558	0.574201	-1.46895	-1.15261	1.72339	0.58554	0.572434		1	0.00342882	0.074704	1	0.231304	0.593758	0.0783309	0.846486	0.854956
protein_coding	glutathione transferase lambda 1	Encodes a member of the lambda family of glutathione transferases. It has thiol transferase activity and self S-glutathionylation activity in vitro.	glutathione transferase lambda 1 (GSTL1); FUNCTIONS IN: molecular_function unknown; INVOLVED IN: protein amino acid glutathionylation; LOCATED IN: cellular_component unknown; EXPRESSED IN: stem, male gametophyte, root, pollen tube; EXPRESSED DURING: L mature pollen stage, M germinated pollen stage; CONTAINS InterPro DOMAIN/s: Thioredoxin fold (InterPro:IPR012335), Glutathione S-transferase, C-ter…	AT5G02780	1.07468	2.16949	1.8142	0.952307	-1.91245	-1.59691	2.02777	0.25767	0.216613		1	0.0085861	0.374188	1	0.232973	0.415869	0.133248	0.990791	1
protein_coding	NAD(P)-binding Rossmann-fold superfamily protein	NA	NAD(P)-binding Rossmann-fold superfamily protein; FUNCTIONS IN: oxidoreductase activity, binding, catalytic activity; INVOLVED IN: oxidation reduction, metabolic process; LOCATED IN: cellular_component unknown; EXPRESSED IN: 18 plant structures; EXPRESSED DURING: 11 growth stages; CONTAINS InterPro DOMAIN/s: NAD(P)-binding domain (InterPro:IPR016040), Glucose/ribitol dehydrogenase (InterPro:IPR00…	AT2G47130	1.28534	3.1818	2.84459	-1.41774	-2.51893	-1.59442	-0.132277	0.662926	1.25007		1	9.95989e-05	0.00993355	1	0.233659	0.631257	1	0.843495	0.505646
protein_coding	alpha/beta-Hydrolases superfamily protein	NA	alpha/beta-Hydrolases superfamily protein; FUNCTIONS IN: hydrolase activity; LOCATED IN: endomembrane system; EXPRESSED IN: 13 plant structures; EXPRESSED DURING: 8 growth stages; CONTAINS InterPro DOMAIN/s: Alpha/beta hydrolase fold-1 (InterPro:IPR000073); BEST Arabidopsis thaliana protein match is: alpha/beta-Hydrolases superfamily protein (TAIR:AT5G17720.1); Has 30201 Blast hits to 17322 prote…	AT5G17780	0.703749	1.30222	3.12903	-1.34908	-1.87695	-0.896584	-0.643803	-0.572115	2.22022		1	0.229667	0.00189235	1	0.233659	0.849836	1	0.875787	0.11751
protein_coding	Protein kinase superfamily protein	NA	Protein kinase superfamily protein; FUNCTIONS IN: protein serine/threonine kinase activity, protein kinase activity, kinase activity, ATP binding; INVOLVED IN: protein amino acid phosphorylation, N-terminal protein myristoylation; LOCATED IN: cellular_component unknown; EXPRESSED IN: 7 plant structures; EXPRESSED DURING: 6 growth stages; CONTAINS InterPro DOMAIN/s: Protein kinase, ATP binding sit…	AT1G33770	0.335799	-1.61792	-1.69909	-0.552836	1.72413	0.645507	-0.216811	0.104442	-1.05277		1	0.0417906	0.0509735	1	0.233659	1	1	0.985326	0.305232
protein_coding	NA	NA	unknown protein; BEST Arabidopsis thaliana protein match is: unknown protein (TAIR:AT5G08240.1); Has 1807 Blast hits to 1807 proteins in 277 species: Archae - 0; Bacteria - 0; Metazoa - 736; Fungi - 347; Plants - 385; Viruses - 0; Other Eukaryotes - 339 (source: NCBI BLink).	AT5G23160	0.149363	4.10088	3.3074	0.980166	-2.18079	-2.08444	1.12827	1.93887	1.20666		1	7.28385e-05	0.0723553	1	0.233811	0.486602	1	0.384272	1
protein_coding	OSBP(oxysterol binding protein)-related protein 1A	NA	OSBP(oxysterol binding protein)-related protein 1A (ORP1A); FUNCTIONS IN: oxysterol binding; INVOLVED IN: steroid metabolic process; CONTAINS InterPro DOMAIN/s: Pleckstrin homology-type (InterPro:IPR011993), Oxysterol-binding protein (InterPro:IPR000648), Pleckstrin homology (InterPro:IPR001849); BEST Arabidopsis thaliana protein match is: OSBP(oxysterol binding protein)-related protein 1C (TAIR:…	AT2G31020	0.327852	2.22759	2.26986	0.230231	-1.58358	-1.71286	0.558099	0.644198	0.556851		1	0.00015393	0.00528297	1	0.236667	0.0932567	1	0.719842	0.816847
protein_coding	SPFH/Band 7/PHB domain-containing membrane-associated protein family	NA	SPFH/Band 7/PHB domain-containing membrane-associated protein family; INVOLVED IN: N-terminal protein myristoylation; LOCATED IN: mitochondrion, plasma membrane, vacuole, membrane; EXPRESSED IN: 21 plant structures; EXPRESSED DURING: 9 growth stages; CONTAINS InterPro DOMAIN/s: Band 7 protein (InterPro:IPR001107); BEST Arabidopsis thaliana protein match is: SPFH/Band 7/PHB domain-containing membr…	AT3G01290	0.980559	1.49177	1.79702	-0.334216	-1.55751	-0.891754	0.646348	-0.0657468	0.905245		1	0.0137973	0.0145812	1	0.238417	0.810113	0.978839	0.992828	0.375142
protein_coding	Cytochrome P450 superfamily protein	Required for flavonoid 3' hydroxylase activity.	TRANSPARENT TESTA 7 (TT7); CONTAINS InterPro DOMAIN/s: Cytochrome P450 (InterPro:IPR001128), Cytochrome P450, E-class, group I (InterPro:IPR002401), Cytochrome P450, conserved site (InterPro:IPR017972); BEST Arabidopsis thaliana protein match is: cytochrome P450, family 706, subfamily A, polypeptide 6 (TAIR:AT4G12320.1); Has 35179 Blast hits to 34934 proteins in 1774 species: Archae - 51; Bacteri…	AT5G07990	0.251046	2.85412	2.42426	-1.11908	-2.56007	-3.25003	-0.867496	0.295398	-0.825664		1	0.018612	0.496015	1	0.238465	0.101168	0.90713	0.932722	0.487921
protein_coding	FAD-binding Berberine family protein	NA	FAD-binding Berberine family protein; FUNCTIONS IN: electron carrier activity, oxidoreductase activity, FAD binding, catalytic activity; LOCATED IN: endomembrane system; EXPRESSED IN: 10 plant structures; EXPRESSED DURING: LP.06 six leaves visible, LP.04 four leaves visible, 4 anthesis, LP.02 two leaves visible, petal differentiation and expansion stage; CONTAINS InterPro DOMAIN/s: FAD-binding, t…	AT1G26390	-1.23862	5.0573	2.70188	-2.90636	-2.2488	-3.52353	-4.14124	2.81633	-0.821353		1	4.38749e-10	0.0016938	0.440359	0.239947	0.000132114	0.0215664	0.0486621	0.792215
protein_coding	multidrug resistance-associated protein 15	member of MRP subfamily	multidrug resistance-associated protein 15 (MRP15); FUNCTIONS IN: ATPase activity, coupled to transmembrane movement of substances; INVOLVED IN: transport, transmembrane transport; LOCATED IN: endomembrane system, integral to membrane; CONTAINS InterPro DOMAIN/s: ATPase, AAA+ type, core (InterPro:IPR003593), ABC transporter-like (InterPro:IPR003439), ABC transporter, transmembrane domain, type 1 …	AT3G60970	-0.955231	2.79079	3.76374	1.74543	-2.13034	-1.34215	0.776916	0.673829	2.41427		1	0.0106969	0.000105541	1	0.243187	0.199657	1	0.944072	0.143024
protein_coding	NA	NA	unknown protein; FUNCTIONS IN: molecular_function unknown; INVOLVED IN: biological_process unknown; LOCATED IN: endomembrane system; EXPRESSED IN: leaf whorl, hypocotyl, sepal, flower, leaf; EXPRESSED DURING: petal differentiation and expansion stage, LP.08 eight leaves visible; Has 7 Blast hits to 7 proteins in 2 species: Archae - 0; Bacteria - 0; Metazoa - 0; Fungi - 0; Plants - 7; Viruses - 0;…	AT5G44570	0.643934	2.61062	2.62379	-0.581315	-1.93014	0.818098	0.0661185	0.6807	3.44134		1	0.000281095	0.161941	1	0.243187	0.615477	1	0.780371	0.0406442
protein_coding	NA	NA	unknown protein; BEST Arabidopsis thaliana protein match is: unknown protein (TAIR:AT2G32190.1); Has 214 Blast hits to 214 proteins in 21 species: Archae - 0; Bacteria - 0; Metazoa - 1; Fungi - 10; Plants - 203; Viruses - 0; Other Eukaryotes - 0 (source: NCBI BLink).	AT2G32210	0.604679	1.854	1.54752	-0.335735	-1.6587	-0.670397	0.269067	0.195524	0.876361		1	0.00591437	0.127282	1	0.243187	0.953343	1	0.986257	0.60364
protein_coding	serine carboxypeptidase-like 14	NA	serine carboxypeptidase-like 14 (scpl14); FUNCTIONS IN: serine-type carboxypeptidase activity; INVOLVED IN: proteolysis; LOCATED IN: endomembrane system; CONTAINS InterPro DOMAIN/s: Peptidase S10, serine carboxypeptidase (InterPro:IPR001563); BEST Arabidopsis thaliana protein match is: serine carboxypeptidase-like 15 (TAIR:AT3G12240.1); Has 3660 Blast hits to 3566 proteins in 378 species: Archae …	AT3G12230	NE	3.29014	3.58885	NE	-1.74448	-2.22211	NE	1.55394	1.36433		NA	2.90422e-05	0.000240143	NA	0.24421	0.0366306	NA	0.409259	0.553269
protein_coding	NA	NA	unknown protein; Has 3 Blast hits to 3 proteins in 1 species: Archae - 0; Bacteria - 0; Metazoa - 0; Fungi - 0; Plants - 3; Viruses - 0; Other Eukaryotes - 0 (source: NCBI BLink).	AT2G47200	NE	4.70027	3.14996	-0.278347	-1.95488	-2.13396	NE	2.79134	1.00784		NA	4.95628e-05	0.00275258	1	0.24421	0.0475922	NA	0.334282	0.932532
protein_coding	RING/U-box superfamily protein	NA	RING/U-box superfamily protein; FUNCTIONS IN: zinc ion binding; INVOLVED IN: biological_process unknown; LOCATED IN: endomembrane system; CONTAINS InterPro DOMAIN/s: Zinc finger, RING-type (InterPro:IPR001841), Zinc finger, C3HC4 RING-type (InterPro:IPR018957); BEST Arabidopsis thaliana protein match is: RING/U-box superfamily protein (TAIR:AT2G44581.1); Has 35333 Blast hits to 34131 proteins in …	AT3G60966	0.523409	3.80912	3.66576	0.00623843	-1.94673	-0.939854	0.531578	1.86318	2.72516		1	1.30625e-08	0.002409	1	0.245097	0.891549	1	0.0627526	0.0583079
protein_coding	Rhomboid-related intramembrane serine protease family protein	NA	Rhomboid-related intramembrane serine protease family protein; FUNCTIONS IN: serine-type endopeptidase activity; INVOLVED IN: biological_process unknown; LOCATED IN: integral to membrane, chloroplast; CONTAINS InterPro DOMAIN/s: Peptidase S54, rhomboid (InterPro:IPR002610); BEST Arabidopsis thaliana protein match is: Rhomboid-related intramembrane serine protease family protein (TAIR:AT1G74130.1)…	AT1G74140	NE	2.54102	4.69937	NE	-2.18509	-3.08324	NE	0.368963	1.59779		NA	0.0305831	0.000232784	NA	0.247474	0.0612826	NA	0.989415	0.658604
protein_coding	Integrase-type DNA-binding superfamily protein	Encodes a member of the DREB subfamily A-2 of ERF/AP2 transcription factor family. The protein contains one AP2 domain. There are eight members in this subfamily including DREB2A AND DREB2B that are involved in response to drought.	DREB2C; CONTAINS InterPro DOMAIN/s: DNA-binding, integrase-type (InterPro:IPR016177), Pathogenesis-related transcriptional factor/ERF, DNA-binding (InterPro:IPR001471); BEST Arabidopsis thaliana protein match is: Integrase-type DNA-binding superfamily protein (TAIR:AT2G40350.1); Has 5601 Blast hits to 5564 proteins in 248 species: Archae - 0; Bacteria - 0; Metazoa - 0; Fungi - 0; Plants - 5583; V…	AT2G40340	0.530459	0.412732	1.96266	1.16987	-1.46938	-0.785222	1.70038	-1.05657	1.17527		1	0.871436	0.0421675	1	0.247474	0.925777	0.0894658	0.289696	0.394045
protein_coding	myb domain protein 101	Member of the R2R3 factor gene family.	myb domain protein 101 (MYB101); CONTAINS InterPro DOMAIN/s: SANT, DNA-binding (InterPro:IPR001005), Homeodomain-like (InterPro:IPR009057), Myb, DNA-binding (InterPro:IPR014778), HTH transcriptional regulator, Myb-type, DNA-binding (InterPro:IPR017930), Homeodomain-related (InterPro:IPR012287), Myb transcription factor (InterPro:IPR015495); BEST Arabidopsis thaliana protein match is: myb domain p…	AT2G32460	NE	5.68104	3.98938	NE	-2.19172	-4.50463	NE	3.64669	-0.515952		NA	0.000700794	0.00489711	NA	0.248353	1.26144e-06	NA	0.404342	0.792215
protein_coding	MATE efflux family protein	Encodes an orphan multidrug and toxin extrusion transporter. Essential component of salicylic acid-dependent signaling for disease resistance. Member of the MATE-transporter family. Expression induced by salicylic acid. Mutants are salicylic acid-deficient.	ENHANCED DISEASE SUSCEPTIBILITY 5 (EDS5); FUNCTIONS IN: antiporter activity, drug transmembrane transporter activity, transporter activity; INVOLVED IN: salicylic acid biosynthetic process, negative regulation of defense response, defense response, response to nematode; LOCATED IN: mitochondrion, plastid, membrane; EXPRESSED IN: 23 plant structures; EXPRESSED DURING: 10 growth stages; CONTAINS In…	AT4G39030	1.09167	4.28976	2.68205	-0.542113	-1.93747	-0.704242	0.549582	2.35233	1.97775		1	1.20225e-09	0.0711307	1	0.248353	1	1	0.0156096	0.324721
protein_coding	UDP-Glycosyltransferase superfamily protein	Encodes a protein with sinapic acid:UDP-glucose glucosyltransferase activity. Mutants defective in this gene are hyper-fluorescent (which accumulate in their trichomes a compound that is likely to be 3',5'-dimethoxynaringenin chalcone or sinapoyltriacetic acid lactone, potential products of the concerted action of 4-coumarate CoA ligase and chalcone synthase on sinapic acid).	UGT84A2; CONTAINS InterPro DOMAIN/s: UDP-glucuronosyl/UDP-glucosyltransferase (InterPro:IPR002213); BEST Arabidopsis thaliana protein match is: UDP-Glycosyltransferase superfamily protein (TAIR:AT4G15490.1); Has 7875 Blast hits to 7793 proteins in 474 species: Archae - 0; Bacteria - 315; Metazoa - 2199; Fungi - 84; Plants - 5106; Viruses - 112; Other Eukaryotes - 59 (source: NCBI BLink).	AT3G21560	1.25104	3.30695	1.8758	-0.480326	-2.04608	-1.24985	0.770815	1.26098	0.625857		1	1.35278e-05	0.404551	1	0.24948	0.925777	0.996142	0.283852	0.95235
protein_coding	plant U-box 54	NA	plant U-box 54 (PUB54); FUNCTIONS IN: ubiquitin-protein ligase activity; INVOLVED IN: response to stress, protein ubiquitination; LOCATED IN: ubiquitin ligase complex; CONTAINS InterPro DOMAIN/s: UspA (InterPro:IPR006016), U box domain (InterPro:IPR003613); BEST Arabidopsis thaliana protein match is: RING/U-box superfamily protein (TAIR:AT1G01660.1); Has 2251 Blast hits to 2122 proteins in 140 sp…	AT1G01680	0.13025	5.32036	4.04395	-0.183708	-2.25949	-1.54382	-0.0532612	3.06109	2.49998		1	1.69553e-12	0.0016938	1	0.251099	0.341809	1	0.00209221	0.179267
protein_coding	gamma tonoplast intrinsic protein	Encodes a tonoplast intrinsic protein, which functions as water channel. It has also been shown to be able to facilitate the transport of urea and hydrogen peroxide. Highly expressed in vascular tissues of the root, stem, cauline leaves and flowers but not in the apical meristems.	gamma tonoplast intrinsic protein (GAMMA-TIP); FUNCTIONS IN: water channel activity, urea transmembrane transporter activity; INVOLVED IN: in 6 processes; LOCATED IN: in 7 components; EXPRESSED IN: 33 plant structures; EXPRESSED DURING: 13 growth stages; CONTAINS InterPro DOMAIN/s: Major intrinsic protein, conserved site (InterPro:IPR022357), Aquaporin (InterPro:IPR012269), Major intrinsic protei…	AT2G36830	-0.0777102	-1.57428	-1.67023	0.160411	1.46147	3.39718	0.0827008	-0.112823	1.72694		1	0.0220241	0.00889828	1	0.253018	1.03856e-08	1	0.996469	0.316619
protein_coding	cytochrome P450, family 94, subfamily B, polypeptide 3	member of CYP94B	cytochrome P450, family 94, subfamily B, polypeptide 3 (CYP94B3); FUNCTIONS IN: electron carrier activity, monooxygenase activity, iron ion binding, oxygen binding, heme binding; INVOLVED IN: oxidation reduction; LOCATED IN: endomembrane system; EXPRESSED IN: 14 plant structures; EXPRESSED DURING: 7 growth stages; CONTAINS InterPro DOMAIN/s: Cytochrome P450 (InterPro:IPR001128), Cytochrome P450, …	AT3G48520	0.11525	0.231239	2.21969	-0.573407	1.77922	1.99498	-0.458155	2.01046	4.21458		1	0.88443	0.10889	1	0.253018	0.06593	1	0.00164351	7.48271e-06
protein_coding	NA	NA	unknown protein; BEST Arabidopsis thaliana protein match is: unknown protein (TAIR:AT5G24640.1); Has 25 Blast hits to 25 proteins in 5 species: Archae - 0; Bacteria - 0; Metazoa - 0; Fungi - 0; Plants - 25; Viruses - 0; Other Eukaryotes - 0 (source: NCBI BLink).	AT2G41730	0.806725	0.977753	0.851836	0.338725	-1.41218	2.56988	1.14575	-0.434143	3.4211		1	0.213284	0.261723	1	0.257297	0.00158304	0.697586	0.843495	1.86573e-06
protein_coding	plant natriuretic peptide A	Encodes PNP-A (Plant Natriuretic Peptide A). PNPs are a class of systemically mobile molecules distantly related to expansins; their biological role has remained elusive. PNP-A contains a signal peptide domain and is secreted into the extracellular space. Co-expression analyses using microarray data suggest that PNP-A may function as a component of plant defence response and SAR in particular, an…	plant natriuretic peptide A (PNP-A); LOCATED IN: extracellular region, cell wall; EXPRESSED IN: 19 plant structures; EXPRESSED DURING: 13 growth stages; CONTAINS InterPro DOMAIN/s: Barwin-related endoglucanase (InterPro:IPR009009), Pollen allergen, N-terminal (InterPro:IPR014734), Rare lipoprotein A (InterPro:IPR005132), Expansin 45, endoglucanase-like (InterPro:IPR007112); BEST Arabidopsis thali…	AT2G18660	0.763018	4.65822	3.42389	-0.290802	-2.34121	-2.60606	0.472547	2.31753	0.81771		1	4.19362e-14	1.60677e-05	1	0.257297	0.0107363	1	0.10861	0.594591
protein_coding	NA	NA	BEST Arabidopsis thaliana protein match is: transmembrane receptors (TAIR:AT2G32140.1); Has 41 Blast hits to 41 proteins in 17 species: Archae - 0; Bacteria - 2; Metazoa - 23; Fungi - 0; Plants - 11; Viruses - 0; Other Eukaryotes - 5 (source: NCBI BLink).	AT1G19960	-0.479293	-0.449665	1.09619	-0.402414	-1.60065	-0.905081	-0.881777	-2.05033	0.191064		1	0.691111	0.25686	1	0.257297	0.604098	0.994521	0.00453279	1
protein_coding	SWIB complex BAF60b domain-containing protein	NA	SWIB complex BAF60b domain-containing protein; CONTAINS InterPro DOMAIN/s: SWIB/MDM2 domain (InterPro:IPR003121), SWIB domain (InterPro:IPR019835), DEK, C-terminal (InterPro:IPR014876); BEST Arabidopsis thaliana protein match is: SWIB complex BAF60b domain-containing protein (TAIR:AT3G19080.1); Has 3197 Blast hits to 1975 proteins in 305 species: Archae - 0; Bacteria - 439; Metazoa - 696; Fungi -…	AT1G49520	-0.210378	0.109546	0.34138	-0.272117	1.58047	1.13941	-0.482496	1.69003	1.4806		1	0.972627	0.705222	1	0.257297	0.812675	1	0.0255374	0.207072
protein_coding	Endosomal targeting BRO1-like domain-containing protein	NA	Endosomal targeting BRO1-like domain-containing protein; CONTAINS InterPro DOMAIN/s: BRO1 (InterPro:IPR004328); Has 30201 Blast hits to 17322 proteins in 780 species: Archae - 12; Bacteria - 1396; Metazoa - 17338; Fungi - 3422; Plants - 5037; Viruses - 0; Other Eukaryotes - 2996 (source: NCBI BLink).	AT1G13310	1.63053	5.54562	4.52316	-1.46485	-2.50885	-2.14285	0.195092	3.04259	2.37827		1	1.11807e-08	2.85865e-05	1	0.257981	0.11661	1	0.00828677	0.163696
protein_coding	ARGONAUTE 3	NA	ARGONAUTE 3 (AGO3); FUNCTIONS IN: nucleic acid binding; INVOLVED IN: biological_process unknown; LOCATED IN: cellular_component unknown; EXPRESSED IN: 11 plant structures; EXPRESSED DURING: LP.06 six leaves visible, LP.04 four leaves visible, 4 anthesis, C globular stage, petal differentiation and expansion stage; CONTAINS InterPro DOMAIN/s: Domain of unknown function DUF1785 (InterPro:IPR014811)…	AT1G31290	0.140887	2.10785	1.58751	-0.5171	-1.65367	0.0239011	-0.375667	0.455181	1.61029		1	0.00928889	0.0502403	1	0.258691	1	1	0.885097	0.0356308
protein_coding	Flavin-binding monooxygenase family protein	NA	Flavin-binding monooxygenase family protein; FUNCTIONS IN: NADP or NADPH binding, monooxygenase activity, FAD binding, flavin-containing monooxygenase activity; INVOLVED IN: oxidation reduction; LOCATED IN: intrinsic to endoplasmic reticulum membrane; CONTAINS InterPro DOMAIN/s: FAD-dependent pyridine nucleotide-disulphide oxidoreductase (InterPro:IPR013027), Dimethylaniline monooxygenase, N-oxid…	AT1G62580	NE	2.47967	2.47045	NE	-1.82648	-1.53783	NE	0.660837	0.927418		NA	0.00643742	0.0581609	NA	0.260722	0.60924	NA	0.903408	0.827057
protein_coding	Minichromosome maintenance (MCM2/3/5) family protein	NA	MINICHROMOSOME MAINTENANCE 3 (MCM3); FUNCTIONS IN: nucleoside-triphosphatase activity, DNA-dependent ATPase activity, DNA binding, nucleotide binding, ATP binding; INVOLVED IN: cell proliferation, DNA-dependent DNA replication initiation, DNA unwinding involved in replication; LOCATED IN: nuclear chromatin; EXPRESSED IN: 23 plant structures; EXPRESSED DURING: 16 growth stages; CONTAINS InterPro D…	AT5G46280	1.21337	0.999553	0.242924	-0.212878	-1.37585	-1.8806	1.00086	-0.376157	-1.63738		1	0.243263	1	1	0.26426	0.0284333	0.860493	0.854208	0.0321582
protein_coding	P-loop containing nucleoside triphosphate hydrolases superfamily protein	NA	P-loop containing nucleoside triphosphate hydrolases superfamily protein; FUNCTIONS IN: nucleoside-triphosphatase activity, ATPase activity, nucleotide binding, ATP binding; INVOLVED IN: response to abscisic acid stimulus; LOCATED IN: endoplasmic reticulum; EXPRESSED IN: 10 plant structures; EXPRESSED DURING: LP.04 four leaves visible, 4 anthesis, petal differentiation and expansion stage; CONTAI…	AT3G28580	0.311434	5.40489	3.77642	-0.594491	-1.80155	-1.12084	-0.282486	3.60473	2.65502		1	6.84076e-17	1.09417e-05	1	0.26498	0.59319	1	1.0897e-05	0.00441438
protein_coding	UDP-glucosyl transferase 76D1	NA	UDP-glucosyl transferase 76D1 (UGT76D1); FUNCTIONS IN: UDP-glycosyltransferase activity, quercetin 7-O-glucosyltransferase activity, transferase activity, transferring glycosyl groups; INVOLVED IN: metabolic process; EXPRESSED IN: 10 plant structures; EXPRESSED DURING: 4 anthesis, LP.02 two leaves visible, petal differentiation and expansion stage, E expanded cotyledon stage, D bilateral stage; C…	AT2G26480	NE	8.60064	4.13534	NE	-2.10152	-0.780379	NE	6.65872	3.34137		NA	1.07327e-09	0.00321834	NA	0.265064	0.949176	NA	1.86393e-05	0.0486838
protein_coding	Nucleotide-diphospho-sugar transferases superfamily protein	NA	Nucleotide-diphospho-sugar transferases superfamily protein; FUNCTIONS IN: transferase activity, transferring hexosyl groups, transferase activity, transferring glycosyl groups; INVOLVED IN: carbohydrate biosynthetic process, biosynthetic process; LOCATED IN: endomembrane system; EXPRESSED IN: 17 plant structures; EXPRESSED DURING: 11 growth stages; CONTAINS InterPro DOMAIN/s: Glycosyl transferas…	AT4G16600	0.862627	6.46752	3.99755	0.470138	-2.4939	-1.75336	1.33887	NE	2.19722		1	4.42027e-05	0.0172387	1	0.265654	0.841675	1	NA	0.566049
protein_coding	Auxin-responsive GH3 family protein	Encodes an enzyme capable of conjugating amino acids to 4-substituted benzoates. 4-HBA (4-hydroxybenzoic acid) and pABA (4-aminobenzoate) may be targets of the enzyme in Arabidopsis, leading to the production of pABA-Glu, 4HBA-Glu, or other related compounds. This enzyme is involved in disease-resistance signaling. It is required for the accumulation of salicylic acid, activation of defense respo…	AVRPPHB SUSCEPTIBLE 3 (PBS3); CONTAINS InterPro DOMAIN/s: GH3 auxin-responsive promoter (InterPro:IPR004993); BEST Arabidopsis thaliana protein match is: Auxin-responsive GH3 family protein (TAIR:AT1G23160.1); Has 1807 Blast hits to 1807 proteins in 277 species: Archae - 0; Bacteria - 0; Metazoa - 736; Fungi - 347; Plants - 385; Viruses - 0; Other Eukaryotes - 339 (source: NCBI BLink).	AT5G13320	0.372989	4.78221	3.74416	-0.929476	-1.80798	-0.526795	-0.556341	2.97429	3.21731		1	8.6939e-10	0.00972513	1	0.265654	1	1	0.000907739	0.0426845
protein_coding	CBL-interacting protein kinase 1	Encodes a CBL-interacting protein kinase. Specifically interacts with ECT1 and ECT2.	CBL-interacting protein kinase 1 (CIPK1); CONTAINS InterPro DOMAIN/s: NAF/FISL domain (InterPro:IPR018451), Serine/threonine-protein kinase-like domain (InterPro:IPR017442), Protein kinase-like domain (InterPro:IPR011009), Serine/threonine-protein kinase, active site (InterPro:IPR008271), NAF domain (InterPro:IPR004041), CBL-interacting protein kinase (InterPro:IPR020660), Protein kinase, catalyt…	AT3G17510	-0.435418	0.77035	-0.00194765	-0.388127	1.39074	1.50199	-0.823548	2.16112	1.50002		1	0.321322	0.908022	1	0.270823	0.279744	0.841088	0.00025074	0.0717247
protein_coding	RGA-like protein 3	DELLA subfamily member involved in GA signal transduction	RGA-like protein 3 (RGL3); CONTAINS InterPro DOMAIN/s: Transcriptional factor DELLA, N-terminal (InterPro:IPR021914), Transcription factor GRAS (InterPro:IPR005202); BEST Arabidopsis thaliana protein match is: RGA-like 2 (TAIR:AT3G03450.1); Has 1807 Blast hits to 1807 proteins in 277 species: Archae - 0; Bacteria - 0; Metazoa - 736; Fungi - 347; Plants - 385; Viruses - 0; Other Eukaryotes - 339 (…	AT5G17490	-0.129101	-0.259674	0.0904902	-0.205028	1.43696	2.29799	-0.334128	1.17725	2.38834		1	0.912335	1	1	0.273637	0.00449091	1	0.19056	0.00124321
protein_coding	chlorophyll A/B binding protein 3	member of Chlorophyll a/b-binding protein family	chlorophyll A/B binding protein 3 (CAB3); FUNCTIONS IN: chlorophyll binding; INVOLVED IN: photosynthesis, light harvesting, photosynthesis; LOCATED IN: in 6 components; EXPRESSED IN: cotyledon, guard cell, juvenile leaf, cultured cell, leaf; CONTAINS InterPro DOMAIN/s: Chlorophyll A-B binding protein (InterPro:IPR001344); BEST Arabidopsis thaliana protein match is: chlorophyll A/B-binding protein…	AT1G29910	-0.48174	-0.739411	-1.53103	0.118046	-1.64049	1.29486	-0.363693	-2.3799	-0.236179		1	0.706063	0.259708	1	0.273637	0.677336	1	0.000540901	0.99428
protein_coding	Tetratricopeptide repeat (TPR)-like superfamily protein	NA	Tetratricopeptide repeat (TPR)-like superfamily protein; FUNCTIONS IN: binding; INVOLVED IN: pollen tube growth; LOCATED IN: plasma membrane; EXPRESSED IN: 24 plant structures; EXPRESSED DURING: 14 growth stages; CONTAINS InterPro DOMAIN/s: Tetratricopeptide TPR-1 (InterPro:IPR001440), Tetratricopeptide-like helical (InterPro:IPR011990), Tetratricopeptide repeat-containing (InterPro:IPR013026), T…	AT3G27960	-0.194991	-0.860949	-0.756684	-0.0352249	1.6741	2.71515	-0.23022	0.813107	1.95844		1	0.533195	0.45179	1	0.277573	0.00115873	1	0.42722	0.0406442
protein_coding	C2H2 and C2HC zinc fingers superfamily protein	NA	ZAT7; FUNCTIONS IN: sequence-specific DNA binding transcription factor activity, zinc ion binding, nucleic acid binding; INVOLVED IN: response to chitin, regulation of transcription; LOCATED IN: intracellular; CONTAINS InterPro DOMAIN/s: Zinc finger, C2H2-like (InterPro:IPR015880), Zinc finger, C2H2-type (InterPro:IPR007087); BEST Arabidopsis thaliana protein match is: C2H2-type zinc finger famil…	AT3G46090	-0.496313	2.52945	2.00107	-1.67683	-1.60015	-1.06262	-2.173	0.929442	0.938175		1	0.00030052	0.0887134	0.697847	0.277573	0.527538	0.241647	0.680429	0.803833
protein_coding	WRKY DNA-binding protein 51	member of WRKY Transcription Factor; Group II-c	WRKY DNA-binding protein 51 (WRKY51); CONTAINS InterPro DOMAIN/s: DNA-binding WRKY (InterPro:IPR003657); BEST Arabidopsis thaliana protein match is: WRKY DNA-binding protein 50 (TAIR:AT5G26170.1); Has 30201 Blast hits to 17322 proteins in 780 species: Archae - 12; Bacteria - 1396; Metazoa - 17338; Fungi - 3422; Plants - 5037; Viruses - 0; Other Eukaryotes - 2996 (source: NCBI BLink).	AT5G64810	0.954515	3.96037	3.77695	-1.65214	-1.94064	-0.667375	-0.695986	2.02001	3.10913		1	6.44355e-08	0.000349045	0.920635	0.277573	0.940249	1	0.12555	0.00502708
protein_coding	Integrase-type DNA-binding superfamily protein	Encodes a putative transcription factor containing an AP2 domain. Is a member of the ERF (ethylene response factor) subfamily B-4 of ERF/AP2 transcription factor family. Expressed in response to ABA, osmotic stress, sugar stress and drought. Mutants are hypersensitive to these stresses. May be involved in regulation of ABA mediated stress response.	ABA REPRESSOR1 (ABR1); CONTAINS InterPro DOMAIN/s: DNA-binding, integrase-type (InterPro:IPR016177), Pathogenesis-related transcriptional factor/ERF, DNA-binding (InterPro:IPR001471); BEST Arabidopsis thaliana protein match is: Integrase-type DNA-binding superfamily protein (TAIR:AT5G61890.1); Has 1807 Blast hits to 1807 proteins in 277 species: Archae - 0; Bacteria - 0; Metazoa - 736; Fungi - 34…	AT5G64750	-0.013191	-0.393343	0.872201	0.319433	1.51458	3.38345	0.306242	1.12122	4.25538		1	0.88443	0.758627	1	0.278469	1.13572e-06	1	0.147118	2.15058e-07
protein_coding	beta-carotene hydroxylase 2	Converts &#946;-carotene to zeaxanthin via cryptoxanthin.	beta-carotene hydroxylase 2 (BETA-OHASE 2); FUNCTIONS IN: carotene beta-ring hydroxylase activity; INVOLVED IN: xanthophyll biosynthetic process, carotene metabolic process; LOCATED IN: chloroplast; EXPRESSED IN: 20 plant structures; EXPRESSED DURING: 11 growth stages; BEST Arabidopsis thaliana protein match is: beta-hydroxylase 1 (TAIR:AT4G25700.1); Has 30201 Blast hits to 17322 proteins in 780 …	AT5G52570	-1.15747	1.50763	1.70847	-0.998082	-1.36676	0.682784	-2.15555	0.14122	2.39047		1	0.0107951	0.108109	1	0.278469	0.785614	0.0231198	0.974539	0.00418476
protein_coding	Subtilase family protein	NA	SBT3.3; FUNCTIONS IN: identical protein binding, serine-type endopeptidase activity; INVOLVED IN: proteolysis, negative regulation of catalytic activity; LOCATED IN: apoplast, plant-type cell wall; EXPRESSED IN: 7 plant structures; EXPRESSED DURING: 4 anthesis; CONTAINS InterPro DOMAIN/s: Protease-associated PA (InterPro:IPR003137), Proteinase inhibitor, propeptide (InterPro:IPR009020), Peptidase…	AT1G32960	0.951103	2.99147	2.29937	-0.155454	-1.70541	-0.665923	0.795763	1.28623	1.63311		1	9.25499e-08	0.045424	1	0.278469	1	0.927226	0.307129	0.321067
protein_coding	WUSCHEL related homeobox 2	Encodes a WUSCHEL-related homeobox gene family member with 65 amino acids in its homeodomain. Proteins in this family contain a sequence of eight residues (TLPLFPMH) downstream of the homeodomain called the WUS box. WOX2 has a putative Zinc finger domain downstream of the homeodomain. Transcripts are expressed in the egg cell, the zygote and the apical cell lineage and are reduced in met3-1 early…	WUSCHEL related homeobox 2 (WOX2); CONTAINS InterPro DOMAIN/s: Homeobox (InterPro:IPR001356), Homeodomain-like (InterPro:IPR009057); BEST Arabidopsis thaliana protein match is: WUSCHEL related homeobox 1 (TAIR:AT3G18010.1); Has 921 Blast hits to 921 proteins in 61 species: Archae - 0; Bacteria - 0; Metazoa - 0; Fungi - 0; Plants - 921; Viruses - 0; Other Eukaryotes - 0 (source: NCBI BLink).	AT5G59340	-0.752622	-0.140241	-1.23058	-0.611423	2.01724	5.20955	-1.3649	1.87667	3.97888		1	1	0.64618	1	0.280606	9.82635e-07	1	0.100782	4.01229e-05
protein_coding	Haloacid dehalogenase-like hydrolase (HAD) superfamily protein	NA	Haloacid dehalogenase-like hydrolase (HAD) superfamily protein; FUNCTIONS IN: catalytic activity, trehalose-phosphatase activity; INVOLVED IN: trehalose biosynthetic process, metabolic process; EXPRESSED IN: 14 plant structures; EXPRESSED DURING: 4 anthesis, C globular stage, F mature embryo stage, petal differentiation and expansion stage, E expanded cotyledon stage; CONTAINS InterPro DOMAIN/s: …	AT1G35910	0.858424	2.72251	3.52984	-1.10224	-1.55549	-1.86625	-0.238562	1.17105	1.66197		1	0.00023111	0.0915946	1	0.280606	0.123582	1	0.533862	0.858131
protein_coding	phloem protein 2-A8	NA	phloem protein 2-A8 (PP2-A8); FUNCTIONS IN: carbohydrate binding; INVOLVED IN: signal transduction, defense response, innate immune response; LOCATED IN: intrinsic to membrane; EXPRESSED IN: stem, root; CONTAINS InterPro DOMAIN/s: Toll-Interleukin receptor (InterPro:IPR000157); BEST Arabidopsis thaliana protein match is: phloem protein 2-A6 (TAIR:AT5G45080.1); Has 1773 Blast hits to 1692 proteins…	AT5G45070	-0.260113	6.00968	2.71787	0.466795	-2.34035	-1.96052	0.195092	3.82727	0.751832		1	0.000258595	0.0151382	1	0.280606	0.351526	1	0.304696	0.756412
protein_coding	Integrase-type DNA-binding superfamily protein	encodes a member of the DREB subfamily A-4 of ERF/AP2 transcription factor family. The protein contains one AP2 domain. There are 17 members in this subfamily including TINY.	Integrase-type DNA-binding superfamily protein; FUNCTIONS IN: DNA binding, sequence-specific DNA binding transcription factor activity; INVOLVED IN: regulation of transcription, DNA-dependent; LOCATED IN: nucleus; EXPRESSED IN: cotyledon, leaf whorl, cauline leaf, seed, leaf; EXPRESSED DURING: LP.06 six leaves visible, LP.04 four leaves visible, LP.10 ten leaves visible, LP.08 eight leaves visibl…	AT1G33760	-0.112986	-2.66639	-1.5778	0.342247	2.46499	0.0824164	0.228827	-0.219045	-1.48561		1	0.0399049	0.387306	1	0.280606	1	1	0.963398	0.684134
protein_coding	NA	NA	unknown protein; FUNCTIONS IN: molecular_function unknown; INVOLVED IN: biological_process unknown; BEST Arabidopsis thaliana protein match is: unknown protein (TAIR:AT2G32210.1); Has 74 Blast hits to 74 proteins in 7 species: Archae - 0; Bacteria - 0; Metazoa - 0; Fungi - 0; Plants - 74; Viruses - 0; Other Eukaryotes - 0 (source: NCBI BLink).	AT2G32190	0.517131	1.7728	2.05268	0.129204	-1.60245	-0.865564	0.646388	0.170452	1.18668		1	0.00896456	0.135457	1	0.280665	0.970498	1	0.985326	0.442632
protein_coding	mitogen-activated protein kinase kinase kinase 17	member of MEKK subfamily	mitogen-activated protein kinase kinase kinase 17 (MAPKKK17); FUNCTIONS IN: protein serine/threonine kinase activity, protein kinase activity, kinase activity, ATP binding; INVOLVED IN: protein amino acid phosphorylation; EXPRESSED IN: 7 plant structures; EXPRESSED DURING: 4 anthesis, petal differentiation and expansion stage; CONTAINS InterPro DOMAIN/s: Protein kinase, ATP binding site (InterPro…	AT2G32510	0.58712	-0.194129	1.3585	-1.03232	1.56412	2.05514	-0.445144	1.36988	3.41228		1	0.924445	0.614078	1	0.282023	0.0936418	1	0.147026	0.00112831
protein_coding	Ankyrin-repeat containing protein	NA	Ankyrin-repeat containing protein; BEST Arabidopsis thaliana protein match is: ankyrin repeat family protein (TAIR:AT1G03670.1); Has 105 Blast hits to 104 proteins in 3 species: Archae - 0; Bacteria - 0; Metazoa - 0; Fungi - 0; Plants - 105; Viruses - 0; Other Eukaryotes - 0 (source: NCBI BLink).	AT1G03660	NE	2.76836	3.06638	NE	-2.40433	-1.23427	NE	0.367247	1.82704		NA	0.00312866	0.0827423	NA	0.282023	0.981805	NA	0.959226	0.518975
protein_coding	Pectin lyase-like superfamily protein	NA	Pectin lyase-like superfamily protein; FUNCTIONS IN: pectinesterase activity; INVOLVED IN: cell wall modification; LOCATED IN: cell wall, plant-type cell wall, cytoplasm; EXPRESSED IN: 17 plant structures; EXPRESSED DURING: 8 growth stages; CONTAINS InterPro DOMAIN/s: Pectinesterase, active site (InterPro:IPR018040), Pectin lyase fold/virulence factor (InterPro:IPR011050), Pectinesterase, catalyt…	AT5G19730	-0.817822	-1.4602	-0.618479	-1.79219	1.69277	1.56702	-2.6092	0.231267	0.948486		1	0.096989	0.489991	0.684036	0.282073	0.234754	0.0121765	0.957277	0.784979
protein_coding	NA	NA	unknown protein; Has 56 Blast hits to 56 proteins in 18 species: Archae - 0; Bacteria - 0; Metazoa - 0; Fungi - 2; Plants - 46; Viruses - 0; Other Eukaryotes - 8 (source: NCBI BLink).	AT5G14090	-0.447164	0.166521	-0.449139	-0.0350174	1.39209	-0.411896	-0.482601	1.55867	-0.860822		1	0.957996	0.702218	1	0.2827	0.963403	1	0.0323436	0.427384
protein_coding	Calcium-dependent phospholipid-binding Copine family protein	Encodes a plasma-membrane localized, copine-like protein, which is a member of a newly identified class of calcium-dependent, phospholipid binding proteins that are present in a wide range of organisms. Mutants exhibit temperature-sensitive growth defects and increased hypersensitive response where permissive conditions are low temperature (22 degrees Celsius) and low humidity. Gene is expressed …	BONZAI 1 (BON1); FUNCTIONS IN: calcium-dependent phospholipid binding; INVOLVED IN: in 7 processes; LOCATED IN: plasma membrane; EXPRESSED IN: 23 plant structures; EXPRESSED DURING: 14 growth stages; CONTAINS InterPro DOMAIN/s: C2 membrane targeting protein (InterPro:IPR018029), C2 calcium/lipid-binding domain, CaLB (InterPro:IPR008973), Copine (InterPro:IPR010734), C2 calcium-dependent membrane …	AT5G61900	1.98288	3.71826	2.8367	-1.23888	-1.54747	-1.69711	0.749244	2.17273	1.13787		1	1.30625e-08	0.000587665	1	0.283788	0.0424975	1	0.0230428	0.677929
protein_coding	WRKY DNA-binding protein 59	member of WRKY Transcription Factor; Group II-c	WRKY DNA-binding protein 59 (WRKY59); CONTAINS InterPro DOMAIN/s: DNA-binding WRKY (InterPro:IPR003657); BEST Arabidopsis thaliana protein match is: WRKY DNA-binding protein 51 (TAIR:AT5G64810.1); Has 3349 Blast hits to 2895 proteins in 189 species: Archae - 0; Bacteria - 0; Metazoa - 0; Fungi - 0; Plants - 3334; Viruses - 0; Other Eukaryotes - 15 (source: NCBI BLink).	AT2G21900	NE	4.21414	3.82146	NE	-2.86703	-0.12388	NE	1.39273	3.53215		NA	0.00592174	0.539149	NA	0.283788	1	NA	0.963398	0.509144
protein_coding	WRKY DNA-binding protein 30	member of WRKY Transcription Factor; Group III	WRKY DNA-binding protein 30 (WRKY30); FUNCTIONS IN: sequence-specific DNA binding transcription factor activity; INVOLVED IN: regulation of transcription, DNA-dependent, regulation of transcription; EXPRESSED IN: stem, stamen; EXPRESSED DURING: 4 anthesis; CONTAINS InterPro DOMAIN/s: DNA-binding WRKY (InterPro:IPR003657); BEST Arabidopsis thaliana protein match is: WRKY family transcription facto…	AT5G24110	2.12074	1.11442	1.11007	0.0670512	-1.47463	-1.95949	2.18833	-0.35987	-0.848976		0.594947	0.380279	0.385081	1	0.294391	0.0263505	0.106086	0.89959	0.568343
protein_coding	alpha/beta-Hydrolases superfamily protein	NA	alpha/beta-Hydrolases superfamily protein; FUNCTIONS IN: palmitoyl-(protein) hydrolase activity; INVOLVED IN: response to salt stress; LOCATED IN: endomembrane system; EXPRESSED IN: 12 plant structures; EXPRESSED DURING: LP.06 six leaves visible, LP.04 four leaves visible, 4 anthesis, petal differentiation and expansion stage; CONTAINS InterPro DOMAIN/s: Palmitoyl protein thioesterase (InterPro:I…	AT5G47330	0.275063	-1.66483	-0.417808	-0.441324	1.28212	1.20512	-0.166256	-0.382743	0.787293		1	0.00900221	0.514849	1	0.294391	0.30672	1	0.883918	0.798125
protein_coding	Transducin/WD40 repeat-like superfamily protein	NA	Transducin/WD40 repeat-like superfamily protein; FUNCTIONS IN: protein phosphatase type 2A regulator activity, signal transducer activity; INVOLVED IN: signal transduction; LOCATED IN: protein phosphatase type 2A complex, heterotrimeric G-protein complex; EXPRESSED IN: sperm cell; CONTAINS InterPro DOMAIN/s: Protein phosphatase 2A, regulatory subunit PR55 (InterPro:IPR000009), WD40 repeat 2 (Inte…	AT1G48870	-0.612166	2.40252	1.933	0.231403	-2.23809	-1.73641	-0.383369	0.16987	0.194228		1	0.0344935	0.156093	1	0.294391	0.344335	1	1	1
protein_coding	Cysteine proteinases superfamily protein	NA	Cysteine proteinases superfamily protein; FUNCTIONS IN: cysteine-type endopeptidase activity, cysteine-type peptidase activity; INVOLVED IN: proteolysis; LOCATED IN: endomembrane system; EXPRESSED IN: sperm cell; CONTAINS InterPro DOMAIN/s: Peptidase C1A, papain (InterPro:IPR013128), Proteinase inhibitor I29, cathepsin propeptide (InterPro:IPR013201), Peptidase C1A, papain C-terminal (InterPro:IP…	AT1G29090	NE	-2.69203	-2.18713	-0.301895	2.12106	1.14311	2.01646	-0.578144	-1.0393		NA	0.0078527	0.115845	1	0.294391	0.826845	1	0.82727	0.877975
protein_coding	NA	NA	unknown protein; Has 16 Blast hits to 16 proteins in 7 species: Archae - 0; Bacteria - 0; Metazoa - 0; Fungi - 1; Plants - 15; Viruses - 0; Other Eukaryotes - 0 (source: NCBI BLink).	AT3G48490	-0.451291	1.63748	0.977013	1.7311	-1.47796	-1.91138	1.27613	0.161184	-0.933917		1	0.0442247	0.53174	1	0.294602	0.0477455	1	1	0.435017
protein_coding	Late embryogenesis abundant protein, group 1 protein	NA	Late embryogenesis abundant protein, group 1 protein; CONTAINS InterPro DOMAIN/s: Late embryogenesis abundant protein, group 1 (InterPro:IPR005513); BEST Arabidopsis thaliana protein match is: Late embryogenesis abundant protein, group 1 protein (TAIR:AT1G32560.1); Has 129 Blast hits to 129 proteins in 23 species: Archae - 0; Bacteria - 0; Metazoa - 0; Fungi - 0; Plants - 129; Viruses - 0; Other …	AT2G35300	0.48577	0.949093	6.22176	1.63309	-1.92396	-0.170649	2.1188	-0.972663	5.87424		1	0.587439	0.00114989	1	0.294602	1	0.996513	0.748589	0.00792482
protein_coding	Scorpion toxin-like knottin superfamily protein	Encodes a defensin-like (DEFL) family protein.	Scorpion toxin-like knottin superfamily protein; FUNCTIONS IN: ion channel inhibitor activity; INVOLVED IN: defense response; LOCATED IN: endomembrane system, extracellular region; EXPRESSED IN: 20 plant structures; EXPRESSED DURING: 13 growth stages; CONTAINS InterPro DOMAIN/s: Scorpion long chain toxin (InterPro:IPR002061), Knottin (InterPro:IPR003614); BEST Arabidopsis thaliana protein match i…	AT2G43535	0.600164	-0.462681	-0.281754	-0.515785	1.57165	2.99188	0.0844971	1.10893	2.71006		1	0.823206	0.942732	1	0.295933	0.0512633	1	0.224307	0.02708
protein_coding	peroxidase CA	Class III peroxidase Perx33. Expressed in roots. Located in the cell wall. Involved in cell elongation. Expression activated by light. May play a role in generating H2O2 during defense response.	peroxidase CA (PRXCA); FUNCTIONS IN: peroxidase activity; INVOLVED IN: oxygen and reactive oxygen species metabolic process, response to light stimulus, defense response to bacterium, defense response to fungus, unidimensional cell growth; LOCATED IN: vacuole, plant-type cell wall; EXPRESSED IN: stem, root; CONTAINS InterPro DOMAIN/s: Haem peroxidase (InterPro:IPR010255), Plant peroxidase (InterP…	AT3G49110	1.71969	2.53546	0.653739	0.469558	-1.4689	-1.64841	2.19015	1.07001	-0.991879		0.874557	0.000190389	0.788342	1	0.2962	0.589941	0.013379	0.522581	0.81165
protein_coding	Calcium-binding endonuclease/exonuclease/phosphatase family	NA	Calcium-binding endonuclease/exonuclease/phosphatase family; FUNCTIONS IN: catalytic activity, calcium ion binding; INVOLVED IN: response to cold; LOCATED IN: nucleus; EXPRESSED IN: 22 plant structures; EXPRESSED DURING: 13 growth stages; CONTAINS InterPro DOMAIN/s: EF-HAND 2 (InterPro:IPR018249), EF-hand-like domain (InterPro:IPR011992), Endonuclease/exonuclease/phosphatase (InterPro:IPR005135);…	AT1G02270	0.268071	2.45665	1.3971	0.237732	-1.67695	-0.547002	0.505808	0.77979	0.850001		1	0.000197009	0.143966	1	0.297261	1	1	0.616589	0.53417
protein_coding	HXXXD-type acyl-transferase family protein	Encodes a member of the BAHD acyltransferase superfamily. Mutants have enhanced susceptibility to virulent and avirulent pathogens and are defective in pathogen induced SA biosynthesis. EPS1 may act upstream of SA biosynthesis as application of SA can rescue the mutant phenotype.	ENHANCED PSEUDOMONAS SUSCEPTIBILTY 1 (EPS1); FUNCTIONS IN: transferase activity, transferring acyl groups other than amino-acyl groups, transferase activity; INVOLVED IN: salicylic acid biosynthetic process; LOCATED IN: cellular_component unknown; EXPRESSED IN: 22 plant structures; EXPRESSED DURING: 13 growth stages; CONTAINS InterPro DOMAIN/s: Transferase (InterPro:IPR003480); BEST Arabidopsis t…	AT5G67160	0.251199	0.919952	1.5414	-0.748463	1.27955	0.321701	-0.497013	2.1997	1.86292		1	0.282492	0.157598	1	0.303247	1	1	0.000225252	0.0576382
protein_coding	NAC (No Apical Meristem) domain transcriptional regulator superfamily protein	Encodes a NAC transcription factor induced in response to dessication. It is localized to the nucleus and acts as a transcriptional activator in ABA-mediated dehydration response.	RESPONSIVE TO DESICCATION 26 (RD26); CONTAINS InterPro DOMAIN/s: No apical meristem (NAM) protein (InterPro:IPR003441); BEST Arabidopsis thaliana protein match is: NAC domain containing protein 19 (TAIR:AT1G52890.1); Has 2991 Blast hits to 2983 proteins in 75 species: Archae - 0; Bacteria - 0; Metazoa - 0; Fungi - 0; Plants - 2991; Viruses - 0; Other Eukaryotes - 0 (source: NCBI BLink).	AT4G27410	-0.622423	-0.145921	2.54679	-0.438499	1.30879	1.54384	-1.06092	1.16286	4.09055		1	0.972718	0.00556231	1	0.308002	0.11661	0.780433	0.332927	4.34175e-07
protein_coding	glutathione S-transferase TAU 19	Encodes a glutathione transferase that is a member of Tau GST gene family. Expression is induced by drought stress, oxidative stress, and high doses of auxin and cytokinin. naming convention according to Wagner et al. (2002) The expression of this gene is upregulated by herbicide safeners such as benoxacor and fenclorim.	glutathione S-transferase TAU 19 (GSTU19); FUNCTIONS IN: glutathione transferase activity, glutathione binding; INVOLVED IN: response to oxidative stress, response to cadmium ion, response to cyclopentenone, toxin catabolic process, cellular response to water deprivation; LOCATED IN: chloroplast, plasma membrane, chloroplast stroma, cytoplasm; EXPRESSED IN: 26 plant structures; EXPRESSED DURING: …	AT1G78380	-0.113	1.65893	2.43743	-0.437622	-1.3221	-1.39889	-0.550621	0.336829	1.03852		1	0.00374114	0.000105541	1	0.308023	0.101746	1	0.883955	0.220204
protein_coding	NA	NA	unknown protein; Has 13 Blast hits to 13 proteins in 6 species: Archae - 0; Bacteria - 0; Metazoa - 0; Fungi - 0; Plants - 13; Viruses - 0; Other Eukaryotes - 0 (source: NCBI BLink).	AT2G28570	0.46884	3.50241	1.72654	-0.368071	-1.53032	0.423623	0.10109	1.97267	2.14945		1	1.61809e-11	0.324374	1	0.308023	0.872567	1	0.0238251	0.0717247
protein_coding	cytochrome P450, family 81, subfamily F, polypeptide 2	member of CYP81F, involved in glucosinolate metabolism. Mutants had impaired resistance to fungi.	cytochrome P450, family 81, subfamily F, polypeptide 2 (CYP81F2); FUNCTIONS IN: electron carrier activity, monooxygenase activity, iron ion binding, oxygen binding, heme binding; INVOLVED IN: in 7 processes; LOCATED IN: endomembrane system; EXPRESSED IN: 8 plant structures; EXPRESSED DURING: 6 growth stages; CONTAINS InterPro DOMAIN/s: Cytochrome P450 (InterPro:IPR001128), Cytochrome P450, conser…	AT5G57220	1.6309	0.722797	0.265001	0.778283	-1.36378	-0.916262	2.40932	-0.640852	-0.651086		0.612201	0.665058	0.922733	1	0.313654	0.553224	0.00122297	0.75443	0.57123
protein_coding	NA	NA	unknown protein; FUNCTIONS IN: molecular_function unknown; INVOLVED IN: biological_process unknown; LOCATED IN: chloroplast; EXPRESSED IN: 9 plant structures; EXPRESSED DURING: 4 anthesis, C globular stage, petal differentiation and expansion stage; BEST Arabidopsis thaliana protein match is: unknown protein (TAIR:AT2G42180.1); Has 81 Blast hits to 81 proteins in 11 species: Archae - 0; Bacteria …	AT3G57950	NE	5.44455	3.69506	NE	-2.28529	-1.35821	NE	3.1682	2.33514		NA	5.23046e-07	0.0381401	NA	0.315425	0.88398	NA	0.00128729	0.425636
protein_coding	Disease resistance protein (TIR-NBS-LRR class) family	NA	Disease resistance protein (TIR-NBS-LRR class) family; FUNCTIONS IN: transmembrane receptor activity, nucleoside-triphosphatase activity, nucleotide binding, ATP binding; INVOLVED IN: signal transduction, defense response, apoptosis, innate immune response; LOCATED IN: intrinsic to membrane; EXPRESSED IN: root; CONTAINS InterPro DOMAIN/s: ATPase, AAA+ type, core (InterPro:IPR003593), NB-ARC (Inte…	AT5G41550	0.552684	3.66364	2.78661	0.319917	-1.69759	-1.03848	0.873325	1.97451	1.74319		1	2.38071e-05	0.0206674	1	0.316694	0.915636	1	0.180868	0.339769
protein_coding	basic helix-loop-helix (bHLH) DNA-binding superfamily protein	encodes a basic helix loop helix domain protein that interacts with GL1 in trichome development.	GLABROUS 3 (GL3); CONTAINS InterPro DOMAIN/s: Helix-loop-helix DNA-binding domain (InterPro:IPR001092), Helix-loop-helix DNA-binding (InterPro:IPR011598); BEST Arabidopsis thaliana protein match is: basic helix-loop-helix (bHLH) DNA-binding superfamily protein (TAIR:AT1G63650.3); Has 30201 Blast hits to 17322 proteins in 780 species: Archae - 12; Bacteria - 1396; Metazoa - 17338; Fungi - 3422; Pl…	AT5G41315	0.719481	1.27865	1.56725	-0.985692	1.37168	2.10769	-0.263937	2.65153	3.67289		1	0.201363	0.672471	1	0.319231	0.0119962	1	7.62072e-05	0.00631177
protein_coding	myb domain protein 90	production of anthocyanin pigment 2 protein (PAP2)	myb domain protein 90 (MYB90); CONTAINS InterPro DOMAIN/s: SANT, DNA-binding (InterPro:IPR001005), Homeodomain-like (InterPro:IPR009057), Myb, DNA-binding (InterPro:IPR014778), HTH transcriptional regulator, Myb-type, DNA-binding (InterPro:IPR017930), Homeodomain-related (InterPro:IPR012287), Myb transcription factor (InterPro:IPR015495); BEST Arabidopsis thaliana protein match is: production of …	AT1G66390	NE	5.62595	3.55416	NE	-3.0557	-2.97977	NE	2.58533	0.573159		NA	7.69144e-05	0.311343	NA	0.320652	0.574097	NA	0.129899	1
protein_coding	extra-large GTP-binding protein 2	NA	extra-large GTP-binding protein 2 (XLG2); FUNCTIONS IN: guanyl nucleotide binding, signal transducer activity; INVOLVED IN: in 7 processes; LOCATED IN: nucleus; EXPRESSED IN: 28 plant structures; EXPRESSED DURING: 13 growth stages; CONTAINS InterPro DOMAIN/s: Guanine nucleotide binding protein (G-protein), alpha subunit (InterPro:IPR001019), G protein alpha subunit, helical insertion (InterPro:IP…	AT4G34390	0.415642	2.11484	1.46558	0.15773	-1.53959	-1.26418	0.573379	0.575286	0.201378		1	0.000939353	0.101189	1	0.321743	0.469352	1	0.813765	0.976093
protein_coding	receptor like protein 34	NA	receptor like protein 34 (RLP34); CONTAINS InterPro DOMAIN/s: Leucine-rich repeat, typical subtype (InterPro:IPR003591), Leucine-rich repeat-containing N-terminal domain, type 2 (InterPro:IPR013210), Leucine-rich repeat (InterPro:IPR001611); BEST Arabidopsis thaliana protein match is: receptor like protein 53 (TAIR:AT5G27060.1); Has 142392 Blast hits to 33789 proteins in 1239 species: Archae - 73…	AT3G11010	0.167056	1.82027	1.8404	-0.161952	-1.75067	-1.28932	0.00511756	0.069629	0.551057		1	0.00420625	0.205477	1	0.325829	0.668186	1	1	0.950424
protein_coding	related to AP2 6	encodes a member of the ERF (ethylene response factor) subfamily B-4 of ERF/AP2 transcription factor family (RAP2.6). The protein contains one AP2 domain. There are 7 members in this subfamily.	related to AP2 6 (RAP2.6); CONTAINS InterPro DOMAIN/s: DNA-binding, integrase-type (InterPro:IPR016177), Pathogenesis-related transcriptional factor/ERF, DNA-binding (InterPro:IPR001471); BEST Arabidopsis thaliana protein match is: Integrase-type DNA-binding superfamily protein (TAIR:AT5G61890.1); Has 6219 Blast hits to 5840 proteins in 256 species: Archae - 0; Bacteria - 2; Metazoa - 0; Fungi - …	AT1G43160	-0.0779541	0.147392	2.54843	-0.367746	1.54638	1.76882	-0.445699	1.69377	4.31716		1	0.939181	0.0042499	1	0.32656	0.306435	1	0.00809838	1.23334e-09
protein_coding	plasma membrane intrinsic protein 2;5	NA	plasma membrane intrinsic protein 2;5 (PIP2;5); FUNCTIONS IN: water channel activity; INVOLVED IN: transport, transmembrane transport; LOCATED IN: integral to membrane, membrane; EXPRESSED IN: 17 plant structures; EXPRESSED DURING: 10 growth stages; CONTAINS InterPro DOMAIN/s: Major intrinsic protein, conserved site (InterPro:IPR022357), Aquaporin (InterPro:IPR012269), Major intrinsic protein (In…	AT3G54820	-0.138617	-0.664216	-0.294344	-0.0659354	1.28701	1.89242	-0.204576	0.622735	1.59801		1	0.508723	0.455423	1	0.329472	0.0116256	1	0.637572	0.500076
protein_coding	lipoxygenase 3	Lipoxygenase	lipoxygenase 3 (LOX3); FUNCTIONS IN: oxidoreductase activity, acting on single donors with incorporation of molecular oxygen, incorporation of two atoms of oxygen, lipoxygenase activity, iron ion binding, metal ion binding; INVOLVED IN: growth, response to fungus, jasmonic acid biosynthetic process, response to wounding, defense response; LOCATED IN: chloroplast; EXPRESSED IN: 22 plant structures…	AT1G17420	-0.386283	0.0315884	0.794767	0.0232701	1.29417	2.00765	-0.363012	1.32575	2.80238		1	1	0.916312	1	0.333786	0.00175133	1	0.0667912	0.00366048
protein_coding	DA1-related protein 3	NA	DA1-related protein 3 (DAR3); FUNCTIONS IN: molecular_function unknown; INVOLVED IN: biological_process unknown; LOCATED IN: cellular_component unknown; EXPRESSED IN: 8 plant structures; EXPRESSED DURING: 7 growth stages; CONTAINS InterPro DOMAIN/s: Protein of unknown function DUF3633 (InterPro:IPR022087); BEST Arabidopsis thaliana protein match is: DA1-related protein 6 (TAIR:AT5G66620.1).	AT5G66640	0.748455	2.89778	2.60944	0.156691	-1.78861	-1.00928	0.905199	1.10957	1.59967		1	3.54133e-06	0.000403653	1	0.335414	0.678736	0.811448	0.498568	0.0727786
protein_coding	NA	NA	unknown protein; FUNCTIONS IN: molecular_function unknown; INVOLVED IN: biological_process unknown; LOCATED IN: endomembrane system; EXPRESSED IN: root, flower; EXPRESSED DURING: petal differentiation and expansion stage; BEST Arabidopsis thaliana protein match is: unknown protein (TAIR:AT3G62990.1); Has 22 Blast hits to 22 proteins in 5 species: Archae - 0; Bacteria - 0; Metazoa - 0; Fungi - 0; …	AT2G47950	-0.13803	2.20226	3.16744	0.0905104	1.27684	2.04332	-0.0475618	3.48023	5.20549		1	0.000166927	0.000169189	1	0.337235	0.0119962	1	8.16343e-09	5.96678e-12
protein_coding	NAC (No Apical Meristem) domain transcriptional regulator superfamily protein	NA	NAC (No Apical Meristem) domain transcriptional regulator superfamily protein; CONTAINS InterPro DOMAIN/s: No apical meristem (NAM) protein (InterPro:IPR003441); BEST Arabidopsis thaliana protein match is: NAC domain containing protein 42 (TAIR:AT2G43000.1); Has 2920 Blast hits to 2915 proteins in 75 species: Archae - 0; Bacteria - 0; Metazoa - 0; Fungi - 0; Plants - 2920; Viruses - 0; Other Euka…	AT3G12910	0.624527	3.74132	4.07822	0.542214	-1.88422	-3.10022	1.16888	1.86875	0.962471		1	1.69509e-05	0.000445261	1	0.337235	0.0366306	1	0.375425	0.848131
protein_coding	NA	NA	unknown protein; FUNCTIONS IN: molecular_function unknown; INVOLVED IN: biological_process unknown; LOCATED IN: endomembrane system; Has 4 Blast hits to 4 proteins in 2 species: Archae - 0; Bacteria - 0; Metazoa - 0; Fungi - 0; Plants - 4; Viruses - 0; Other Eukaryotes - 0 (source: NCBI BLink).	AT3G13435	NE	2.73483	5.80035	-1.04704	-2.19172	-2.97478	NE	0.560319	NE		NA	0.0379243	0.00707146	1	0.337235	0.154831	NA	0.984072	NA
protein_coding	NA	NA	unknown protein; BEST Arabidopsis thaliana protein match is: unknown protein (TAIR:AT2G32210.1); Has 180 Blast hits to 180 proteins in 22 species: Archae - 0; Bacteria - 0; Metazoa - 0; Fungi - 10; Plants - 170; Viruses - 0; Other Eukaryotes - 0 (source: NCBI BLink).	AT1G56060	0.462795	2.27328	0.919539	-0.0362489	-1.96727	-1.38979	0.426647	0.306309	-0.470164		1	0.00434746	0.753542	1	0.337235	0.466316	1	0.977592	0.835656
protein_coding	myb domain protein 48	Encodes a putative transcription factor (MYB48) that functions to regulate flavonol biosynthesis primarily in cotyledons.	myb domain protein 48 (MYB48); CONTAINS InterPro DOMAIN/s: SANT, DNA-binding (InterPro:IPR001005), Myb, DNA-binding (InterPro:IPR014778), Homeodomain-like (InterPro:IPR009057), Myb transcription factor (InterPro:IPR015495), HTH transcriptional regulator, Myb-type, DNA-binding (InterPro:IPR017930), MYB-like (InterPro:IPR017877), Homeodomain-related (InterPro:IPR012287); BEST Arabidopsis thaliana p…	AT3G46130	-0.309572	-1.51866	-1.3445	-0.937865	1.32265	0.115938	-1.24641	-0.196452	-1.22831		1	0.0177389	0.0975629	1	0.337235	1	1	0.957277	0.26056
protein_coding	WALL ASSOCIATED KINASE (WAK)-LIKE 10	NA	WALL ASSOCIATED KINASE (WAK)-LIKE 10 (WAKL10); FUNCTIONS IN: kinase activity; INVOLVED IN: protein amino acid phosphorylation; LOCATED IN: endomembrane system, integral to membrane; EXPRESSED IN: 10 plant structures; EXPRESSED DURING: 8 growth stages; CONTAINS InterPro DOMAIN/s: Wall-associated kinase (InterPro:IPR013695), EGF-like calcium-binding, conserved site (InterPro:IPR018097), Protein kin…	AT1G79680	0.846265	2.2492	2.04322	0.354291	-1.52266	-1.58355	1.20062	0.727189	0.459191		1	0.00204095	0.0167011	1	0.340666	0.160648	0.319979	0.781979	0.900233
protein_coding	VQ motif-containing protein	NA	VQ motif-containing protein; FUNCTIONS IN: molecular_function unknown; INVOLVED IN: biological_process unknown; LOCATED IN: cellular_component unknown; EXPRESSED IN: 19 plant structures; EXPRESSED DURING: 11 growth stages; CONTAINS InterPro DOMAIN/s: VQ (InterPro:IPR008889); BEST Arabidopsis thaliana protein match is: VQ motif-containing protein (TAIR:AT3G15300.1); Has 1807 Blast hits to 1807 pro…	AT5G53830	0.676216	2.49191	1.86265	0.263832	-1.43036	-0.851631	0.940513	1.06203	1.01081		1	4.75683e-05	0.0699285	1	0.344204	0.871277	1	0.312226	0.575637
protein_coding	Protein kinase superfamily protein	NA	Protein kinase superfamily protein; FUNCTIONS IN: protein serine/threonine kinase activity, protein kinase activity, kinase activity, ATP binding; INVOLVED IN: response to karrikin; LOCATED IN: nucleus, cytoplasm; EXPRESSED IN: 22 plant structures; EXPRESSED DURING: 12 growth stages; CONTAINS InterPro DOMAIN/s: Protein kinase, ATP binding site (InterPro:IPR017441), Serine/threonine-protein kinase…	AT1G78290	-1.30698	0.469418	1.16457	-1.34959	1.22828	-1.47266	-2.65646	1.69774	-0.308107		1	0.737999	0.301613	1	0.345524	0.0696424	0.0109245	0.00664185	0.81165
protein_coding	NA	NA	unknown protein; BEST Arabidopsis thaliana protein match is: unknown protein (TAIR:AT1G24600.1); Has 22 Blast hits to 22 proteins in 5 species: Archae - 0; Bacteria - 0; Metazoa - 0; Fungi - 0; Plants - 22; Viruses - 0; Other Eukaryotes - 0 (source: NCBI BLink).	AT1G67920	0.663944	2.29162	1.5097	-0.118407	-1.72204	-1.11006	0.545605	0.570537	0.398723		1	0.00188149	0.832171	1	0.348834	0.879249	1	0.850955	1
protein_coding	Eukaryotic aspartyl protease family protein	NA	Eukaryotic aspartyl protease family protein; FUNCTIONS IN: aspartic-type endopeptidase activity; INVOLVED IN: proteolysis; LOCATED IN: endomembrane system; EXPRESSED IN: root; CONTAINS InterPro DOMAIN/s: Peptidase aspartic (InterPro:IPR021109), Peptidase aspartic, catalytic (InterPro:IPR009007), Peptidase A1 (InterPro:IPR001461); BEST Arabidopsis thaliana protein match is: Eukaryotic aspartyl pro…	AT5G19100	0.0395322	-1.19095	0.133598	-0.403877	1.35448	2.3995	-0.364292	0.162925	2.53192		1	0.123674	1	1	0.351501	0.00121854	1	0.981496	0.000812542
protein_coding	SH3 domain-containing protein	NA	SH3 domain-containing protein; FUNCTIONS IN: molecular_function unknown; INVOLVED IN: biological_process unknown; LOCATED IN: mitochondrion; CONTAINS InterPro DOMAIN/s: Neutrophil cytosol factor 2 p67phox (InterPro:IPR000108), Src homology-3 domain (InterPro:IPR001452); BEST Arabidopsis thaliana protein match is: SH3 domain-containing protein (TAIR:AT4G34660.2); Has 201 Blast hits to 201 proteins…	AT4G39020	NE	3.28935	NE	NE	-2.45863	NE	NE	0.856297	NE		NA	0.0155079	NA	NA	0.351501	NA	NA	0.974547	NA
protein_coding	Glutathione S-transferase family protein	Encodes glutathione transferase belonging to the phi class of GSTs. Naming convention according to Wagner et al. (2002).	ATGSTF13; CONTAINS InterPro DOMAIN/s: Thioredoxin fold (InterPro:IPR012335), Glutathione S-transferase, C-terminal (InterPro:IPR004046), Glutathione S-transferase, C-terminal-like (InterPro:IPR010987), Glutathione S-transferase/chloride channel, C-terminal (InterPro:IPR017933), Glutathione S-transferase, N-terminal (InterPro:IPR004045), Thioredoxin-like fold (InterPro:IPR012336); BEST Arabidopsis…	AT3G62760	-0.103356	2.85289	1.86135	0.198624	-1.96887	-0.793487	0.0949399	0.90137	1.03467		1	0.014086	0.662943	1	0.352382	1	1	0.886421	0.976093
protein_coding	Glutaredoxin family protein	NA	Glutaredoxin family protein; FUNCTIONS IN: electron carrier activity, protein disulfide oxidoreductase activity; INVOLVED IN: response to cytokinin stimulus; EXPRESSED IN: 14 plant structures; EXPRESSED DURING: 9 growth stages; CONTAINS InterPro DOMAIN/s: Glutaredoxin-like, plant II (InterPro:IPR011905), Thioredoxin fold (InterPro:IPR012335), Glutaredoxin (InterPro:IPR002109), Thioredoxin-like fo…	AT1G03850	0.14069	1.06537	3.0921	0.133054	-1.50154	-2.1913	0.273782	-0.436106	0.900542		1	0.245236	3.47287e-05	1	0.353151	0.0141985	1	0.859167	0.51297
protein_coding	ATP-binding cassette 14	NA	ATP-binding cassette 14 (ABCG14); FUNCTIONS IN: ATPase activity, coupled to transmembrane movement of substances; LOCATED IN: membrane; EXPRESSED IN: 23 plant structures; EXPRESSED DURING: 13 growth stages; CONTAINS InterPro DOMAIN/s: ATPase, AAA+ type, core (InterPro:IPR003593), ABC transporter-like (InterPro:IPR003439), ABC-2 type transporter (InterPro:IPR013525), ABC transporter, conserved sit…	AT1G31770	0.557818	0.236799	-0.280191	-0.309605	1.26769	0.394161	0.248403	1.50452	0.113966		1	0.897435	0.890455	1	0.353151	0.998796	1	0.0462598	1
protein_coding	UDP-Glycosyltransferase superfamily protein	NA	UGT85A1; FUNCTIONS IN: in 6 functions; INVOLVED IN: metabolic process; LOCATED IN: cellular_component unknown; EXPRESSED IN: 22 plant structures; EXPRESSED DURING: 10 growth stages; CONTAINS InterPro DOMAIN/s: UDP-glucuronosyl/UDP-glucosyltransferase (InterPro:IPR002213); BEST Arabidopsis thaliana protein match is: UDP-glucosyl transferase 85A3 (TAIR:AT1G22380.1); Has 7940 Blast hits to 7832 prot…	AT1G22400	0.325023	2.29346	2.959	0.479389	-1.32977	-1.42407	0.804414	0.9637	1.53489		1	7.0543e-05	6.88273e-05	1	0.354062	0.365352	0.90713	0.390234	0.115179
protein_coding	photosystem II light harvesting complex gene 2.1	Lhcb2.1 protein encoding a subunit of the light harvesting complex II. Member of a gene family with high degree of sequence similarity. Initially LHCB2.3 was considered as a separate gene but appears to be an allele of LHCB2.1.	photosystem II light harvesting complex gene 2.1 (LHCB2.1); FUNCTIONS IN: chlorophyll binding; INVOLVED IN: response to salt stress, response to blue light, response to red light, response to far red light, photosynthesis; LOCATED IN: in 7 components; EXPRESSED IN: 12 plant structures; CONTAINS InterPro DOMAIN/s: Chlorophyll A-B binding protein (InterPro:IPR001344); BEST Arabidopsis thaliana prot…	AT2G05100	-0.958377	-3.46625	-0.748252	-0.179384	-1.38633	0.857642	-1.13776	-4.85266	0.109395		1	2.4327e-05	0.522909	1	0.354062	0.826345	0.481199	2.6759e-10	1
protein_coding	Calcium-binding EF-hand family protein	NA	Calcium-binding EF-hand family protein; CONTAINS InterPro DOMAIN/s: EF-Hand 1, calcium-binding site (InterPro:IPR018247), EF-HAND 2 (InterPro:IPR018249), EF-hand-like domain (InterPro:IPR011992), Calcium-binding EF-hand (InterPro:IPR002048), EF-hand (InterPro:IPR018248); BEST Arabidopsis thaliana protein match is: calmodulin-like 38 (TAIR:AT1G76650.3); Has 14790 Blast hits to 11980 proteins in 12…	AT1G76640	0.701342	0.238728	0.856712	-1.2075	1.42164	1.99141	-0.504956	1.66054	2.84391		1	0.993109	0.586163	1	0.354547	0.154831	1	0.151354	0.00570946
protein_coding	gamma-glutamyl transpeptidase 2	The gene encodes a gamma-glutamyltransferase (AKA gamma-glutamyl transpeptidase, EC 2.3.2.2) that is located in the apoplast of young siliques (within the ovules of the carpel) and is involved in the degradation of glutathione. The encoded enzyme also acts as part of a GSH pumping gamma-glutamyl cycle in this tissue and may also be involved in gamma-glutamyl amino acid formation.	gamma-glutamyl transpeptidase 2 (GGT2); CONTAINS InterPro DOMAIN/s: Gamma-glutamyltranspeptidase (InterPro:IPR000101); BEST Arabidopsis thaliana protein match is: gamma-glutamyl transpeptidase 1 (TAIR:AT4G39640.2); Has 9214 Blast hits to 9192 proteins in 1483 species: Archae - 86; Bacteria - 4248; Metazoa - 714; Fungi - 303; Plants - 110; Viruses - 1; Other Eukaryotes - 3752 (source: NCBI BLink).	AT4G39650	-0.590551	5.61817	3.82146	-0.0265005	-2.12872	-3.60061	-0.620757	3.64669	NE		1	0.00116216	0.539149	1	0.359587	0.834332	1	0.405986	NA
protein_coding	receptor serine/threonine kinase, putative	NA	receptor serine/threonine kinase, putative; FUNCTIONS IN: transmembrane receptor protein serine/threonine kinase activity, kinase activity; INVOLVED IN: protein amino acid phosphorylation; EXPRESSED IN: 8 plant structures; EXPRESSED DURING: LP.06 six leaves visible, LP.04 four leaves visible, LP.10 ten leaves visible, LP.02 two leaves visible, LP.08 eight leaves visible; CONTAINS InterPro DOMAIN/…	AT4G18250	1.12577	2.86407	1.93759	-0.2171	-1.68696	-0.665515	0.908722	1.1772	1.27194		1	3.98249e-07	0.31529	1	0.363087	1	0.866607	0.462437	0.701428
other_rna	other RNA	Unknown gene	NA	AT2G21188	-0.671509	3.34411	2.59988	-2.40771	-1.76362	-1.30647	-3.06863	1.58383	1.29192		1	4.99635e-05	0.0629986	1	0.363432	0.814782	0.317296	0.214538	0.669351
protein_coding	Regulator of chromosome condensation (RCC1) family protein	NA	Regulator of chromosome condensation (RCC1) family protein; FUNCTIONS IN: zinc ion binding; CONTAINS InterPro DOMAIN/s: Regulator of chromosome condensation/beta-lactamase-inhibitor protein II (InterPro:IPR009091), Zinc finger, FYVE-type (InterPro:IPR000306), Zinc finger, FYVE-related (InterPro:IPR017455), Regulator of chromosome condensation, RCC1 (InterPro:IPR000408), Pleckstrin homology-type (…	AT4G14368	1.84753	3.22911	2.06845	-0.296149	-2.63939	-1.77965	1.55327	0.615275	0.266491		1	0.0340333	0.539149	1	0.363432	0.963403	0.42955	1	1
protein_coding	receptor like protein 35	NA	receptor like protein 35 (RLP35); FUNCTIONS IN: kinase activity; INVOLVED IN: signal transduction, defense response; LOCATED IN: endomembrane system; EXPRESSED IN: stem, stamen; EXPRESSED DURING: 4 anthesis; CONTAINS InterPro DOMAIN/s: Leucine-rich repeat-containing N-terminal domain, type 2 (InterPro:IPR013210), Leucine-rich repeat (InterPro:IPR001611); BEST Arabidopsis thaliana protein match is…	AT3G11080	0.412173	2.48751	1.9578	0.394584	-1.5553	-2.77127	0.807071	0.93314	-0.813387		1	5.91754e-05	0.0559226	1	0.367891	0.0057013	1	0.575032	0.690446
protein_coding	Protein of unknown function (DUF1645)	NA	Protein of unknown function (DUF1645); CONTAINS InterPro DOMAIN/s: Protein of unknown function DUF1645 (InterPro:IPR012442); BEST Arabidopsis thaliana protein match is: Protein of unknown function (DUF1645) (TAIR:AT1G70420.1); Has 173 Blast hits to 173 proteins in 20 species: Archae - 0; Bacteria - 0; Metazoa - 5; Fungi - 2; Plants - 161; Viruses - 0; Other Eukaryotes - 5 (source: NCBI BLink).	AT5G62770	0.0597578	1.78043	1.47014	0.00681653	-1.64105	-1.25215	0.0665866	0.139604	0.21783		1	0.0117975	0.307596	1	0.367891	0.752226	1	1	1
protein_coding	expansin A16	expansin-like protein. Naming convention from the Expansin Working Group (Kende et al, 2004. Plant Mol Bio). Involved in the formation of nematode-induced syncytia in roots of Arabidopsis thaliana.	expansin A16 (EXPA16); INVOLVED IN: plant-type cell wall modification involved in multidimensional cell growth, syncytium formation, unidimensional cell growth, plant-type cell wall loosening; LOCATED IN: endomembrane system, extracellular region; EXPRESSED IN: 19 plant structures; EXPRESSED DURING: 10 growth stages; CONTAINS InterPro DOMAIN/s: Barwin-related endoglucanase (InterPro:IPR009009), P…	AT3G55500	0.431704	2.44947	0.433731	0.329132	-1.24053	0.972289	0.760851	1.20902	1.40598		1	4.73585e-06	0.919471	1	0.368688	0.407131	1	0.159838	0.0887229
protein_coding	Peroxidase superfamily protein	NA	Peroxidase superfamily protein; FUNCTIONS IN: peroxidase activity, heme binding; INVOLVED IN: response to oxidative stress, oxidation reduction; LOCATED IN: endomembrane system; EXPRESSED IN: leaf apex, sepal, root, stamen; EXPRESSED DURING: 4 anthesis; CONTAINS InterPro DOMAIN/s: Haem peroxidase (InterPro:IPR010255), Plant peroxidase (InterPro:IPR000823), Peroxidases heam-ligand binding site (In…	AT1G14540	1.76289	1.48578	2.33299	0.297072	-1.32497	-1.78058	2.06024	0.161122	0.551225		0.612201	0.107309	0.0385159	1	0.369253	0.220777	0.0137926	1	0.949795
protein_coding	sigma factor binding protein 1	Sig1 binding protein; interacts with Sig1R4. As well as Sig1, SibI is imported into chloroplasts and its expression is light-dependent in mature chloroplasts.	sigma factor binding protein 1 (SIB1); CONTAINS InterPro DOMAIN/s: VQ (InterPro:IPR008889); BEST Arabidopsis thaliana protein match is: VQ motif-containing protein (TAIR:AT2G41180.1); Has 66 Blast hits to 66 proteins in 11 species: Archae - 0; Bacteria - 0; Metazoa - 0; Fungi - 0; Plants - 66; Viruses - 0; Other Eukaryotes - 0 (source: NCBI BLink).	AT3G56710	0.175258	2.01244	1.86032	-0.498402	-1.51658	-0.195808	-0.323096	0.495952	1.66428		1	0.00167683	0.147116	1	0.374388	1	1	0.867704	0.244132
protein_coding	Subtilase family protein	NA	SBT3.5; FUNCTIONS IN: identical protein binding, serine-type endopeptidase activity; INVOLVED IN: proteolysis, negative regulation of catalytic activity; LOCATED IN: apoplast; EXPRESSED IN: 12 plant structures; EXPRESSED DURING: LP.06 six leaves visible, LP.04 four leaves visible, 4 anthesis, F mature embryo stage, petal differentiation and expansion stage; CONTAINS InterPro DOMAIN/s: Protease-as…	AT1G32940	0.52	2.32919	2.07648	0.181106	-1.52144	-1.13645	0.701137	0.807788	0.939974		1	0.000127886	0.113491	1	0.378286	0.925777	0.978839	0.608555	0.762644
protein_coding	cysteine-rich RLK (RECEPTOR-like protein kinase) 39	Encodes a cysteine-rich receptor-like protein kinase.	cysteine-rich RLK (RECEPTOR-like protein kinase) 39 (CRK39); FUNCTIONS IN: kinase activity; INVOLVED IN: protein amino acid phosphorylation; LOCATED IN: endomembrane system; CONTAINS InterPro DOMAIN/s: Protein kinase, ATP binding site (InterPro:IPR017441), Protein kinase, catalytic domain (InterPro:IPR000719), Protein of unknown function DUF26 (InterPro:IPR002902), Serine/threonine-protein kinase…	AT4G04540	1.58492	3.56669	2.6979	-1.07278	-1.78982	-1.23394	0.512606	1.77718	1.46356		1	9.65738e-07	0.0696991	1	0.382278	0.672298	1	0.226376	0.657551
protein_coding	MAP kinase 11	member of MAP Kinase	MAP kinase 11 (MPK11); FUNCTIONS IN: MAP kinase activity, kinase activity; INVOLVED IN: signal transduction, response to abscisic acid stimulus; LOCATED IN: cellular_component unknown; EXPRESSED IN: 22 plant structures; EXPRESSED DURING: 13 growth stages; CONTAINS InterPro DOMAIN/s: Protein kinase, ATP binding site (InterPro:IPR017441), Serine/threonine-protein kinase domain (InterPro:IPR002290),…	AT1G01560	0.630758	2.61793	2.7093	0.553398	-1.65098	-0.386506	1.18421	0.967109	2.32251		1	0.00023111	0.00624766	1	0.382278	1	0.620264	0.659804	0.0331593
protein_coding	NA	NA	unknown protein; FUNCTIONS IN: molecular_function unknown; INVOLVED IN: N-terminal protein myristoylation; BEST Arabidopsis thaliana protein match is: unknown protein (TAIR:AT1G60010.1); Has 143 Blast hits to 143 proteins in 14 species: Archae - 0; Bacteria - 0; Metazoa - 0; Fungi - 0; Plants - 143; Viruses - 0; Other Eukaryotes - 0 (source: NCBI BLink).	AT1G10530	0.214481	-0.117448	1.41176	-0.245953	1.43811	3.52437	-0.0306355	1.32044	4.93336		1	1	0.297561	1	0.383357	5.347e-06	1	0.197998	5.84997e-09
protein_coding	plasma membrane intrinsic protein 1;4	a member of the plasma membrane intrinsic protein subfamily PIP1.	TRANSMEMBRANE PROTEIN C (TMP-C); FUNCTIONS IN: water channel activity; INVOLVED IN: response to water deprivation, transport; LOCATED IN: membrane; EXPRESSED IN: 23 plant structures; EXPRESSED DURING: 13 growth stages; CONTAINS InterPro DOMAIN/s: Major intrinsic protein, conserved site (InterPro:IPR022357), Major intrinsic protein (InterPro:IPR000425); BEST Arabidopsis thaliana protein match is: …	AT4G00430	0.142263	-0.305222	0.27773	-0.0503911	1.21681	2.53605	0.0918736	0.911585	2.81377		1	0.895308	0.994044	1	0.383357	9.74096e-05	1	0.336531	6.86511e-05
protein_coding	OBF binding protein 1	Arabidopsis Dof protein containing a single 51-amino acid zinc finger DNA-binding domain, which may play an important roles in plant growth and development.	OBF binding protein 1 (OBP1); CONTAINS InterPro DOMAIN/s: Zinc finger, Dof-type (InterPro:IPR003851); BEST Arabidopsis thaliana protein match is: Dof-type zinc finger DNA-binding family protein (TAIR:AT5G66940.1); Has 1129 Blast hits to 1124 proteins in 68 species: Archae - 0; Bacteria - 9; Metazoa - 17; Fungi - 6; Plants - 1084; Viruses - 0; Other Eukaryotes - 13 (source: NCBI BLink).	AT3G50410	0.0117247	-0.548994	-0.212133	0.1534	1.33199	1.95287	0.16509	0.782691	1.74032		1	0.798686	0.584295	1	0.383357	0.0094564	1	0.624776	0.376293
protein_coding	heat shock transcription factor C1	member of Heat Stress Transcription Factor (Hsf) family	heat shock transcription factor C1 (HSFC1); FUNCTIONS IN: DNA binding, sequence-specific DNA binding transcription factor activity; INVOLVED IN: regulation of transcription, DNA-dependent; LOCATED IN: nucleus; EXPRESSED IN: 14 plant structures; EXPRESSED DURING: LP.06 six leaves visible, LP.04 four leaves visible, 4 anthesis, petal differentiation and expansion stage, LP.08 eight leaves visible; …	AT3G24520	-0.553747	0.634029	0.54648	0.469379	1.24519	1.64629	-0.084481	1.87947	2.19262		1	0.594215	0.440665	1	0.383357	0.184706	1	0.00779343	0.011277
protein_coding	cation/H+ exchanger 17	member of Putative Na+/H+ antiporter family	cation/H+ exchanger 17 (CHX17); FUNCTIONS IN: monovalent cation:hydrogen antiporter activity, sodium:hydrogen antiporter activity; INVOLVED IN: N-terminal protein myristoylation, cation transport; LOCATED IN: integral to membrane; EXPRESSED IN: stem, sepal, root, leaf, stamen; EXPRESSED DURING: 4 anthesis; CONTAINS InterPro DOMAIN/s: Cation/H+ exchanger (InterPro:IPR006153); BEST Arabidopsis thal…	AT4G23700	0.94219	2.36487	3.05849	0.249606	-1.35463	-1.68649	1.19188	1.01046	1.37174		1	0.0135913	0.00175136	1	0.383357	0.198235	0.363155	0.731956	0.360304
protein_coding	glucose-6-phosphate/phosphate translocator 2	glucose6-Phosphate/phosphate transporter 2	glucose-6-phosphate/phosphate translocator 2 (GPT2); FUNCTIONS IN: antiporter activity, glucose-6-phosphate transmembrane transporter activity; INVOLVED IN: in 7 processes; LOCATED IN: plasma membrane; EXPRESSED IN: 16 plant structures; EXPRESSED DURING: 10 growth stages; CONTAINS InterPro DOMAIN/s: Tpt phosphate/phosphoenolpyruvate translocator (InterPro:IPR004696), Protein of unknown function D…	AT1G61800	2.22022	2.7338	3.21157	-0.641284	-1.62559	-1.92373	1.57902	1.10844	1.28748		0.408869	0.00243122	0.0161566	1	0.383357	0.225409	0.220268	0.67523	0.753259
protein_coding	ZCF37	ZCF37 mRNA, complete cds	ZCF37; BEST Arabidopsis thaliana protein match is: unknown protein (TAIR:AT1G10220.1); Has 33 Blast hits to 33 proteins in 10 species: Archae - 0; Bacteria - 0; Metazoa - 2; Fungi - 0; Plants - 31; Viruses - 0; Other Eukaryotes - 0 (source: NCBI BLink).	AT1G59590	1.18747	2.01895	1.58327	-0.265011	-1.63682	-1.37402	0.923343	0.382491	0.209012		1	0.0196502	0.0624671	1	0.383357	0.412927	0.991607	0.954476	0.949795
protein_coding	receptor like protein 30	NA	receptor like protein 30 (RLP30); FUNCTIONS IN: kinase activity; INVOLVED IN: defense response signaling pathway, resistance gene-independent, signal transduction, response to cyclopentenone, defense response; LOCATED IN: endomembrane system; EXPRESSED IN: 9 plant structures; EXPRESSED DURING: 4 anthesis, petal differentiation and expansion stage, E expanded cotyledon stage; CONTAINS InterPro DOM…	AT3G05360	-0.0734322	1.88683	1.20498	0.503082	-1.19539	-1.03897	0.429624	0.691646	0.165905		1	0.000463793	0.162142	1	0.383357	0.585083	1	0.632091	0.970542
protein_coding	UDP-glucose:flavonoid 3-o-glucosyltransferase	NA	UDP-glucose:flavonoid 3-o-glucosyltransferase (UF3GT); FUNCTIONS IN: transferase activity, transferring glycosyl groups; INVOLVED IN: N-terminal protein myristoylation, response to sucrose stimulus; LOCATED IN: cellular_component unknown; EXPRESSED IN: 14 plant structures; EXPRESSED DURING: LP.04 four leaves visible, 4 anthesis, C globular stage, E expanded cotyledon stage, D bilateral stage; CON…	AT5G54060	2.0796	5.00328	2.61026	-1.9179	-3.726	-3.04433	0.195092	1.28071	-0.434161		1	0.00525266	0.750106	1	0.383357	0.662529	1	0.680349	0.877918
protein_coding	light harvesting complex photosystem II subunit 6	Lhcb6 protein (Lhcb6), light harvesting complex of photosystem II.	light harvesting complex photosystem II subunit 6 (LHCB6); FUNCTIONS IN: chlorophyll binding; INVOLVED IN: photosynthesis, nonphotochemical quenching; LOCATED IN: in 7 components; EXPRESSED IN: 24 plant structures; EXPRESSED DURING: 14 growth stages; CONTAINS InterPro DOMAIN/s: Chlorophyll A-B binding protein (InterPro:IPR001344); BEST Arabidopsis thaliana protein match is: photosystem I light ha…	AT1G15820	-0.669602	-1.48555	-1.05096	-0.0258473	-1.21906	0.223294	-0.695449	-2.70461	-0.827675		1	0.0317754	0.210218	1	0.383357	1	0.930384	5.89286e-06	0.429072
protein_coding	cytochrome P450, family 71, subfamily B, polypeptide 23	putative cytochrome P450	cytochrome P450, family 71, subfamily B, polypeptide 23 (CYP71B23); FUNCTIONS IN: electron carrier activity, monooxygenase activity, iron ion binding, oxygen binding, heme binding; INVOLVED IN: oxidation reduction; LOCATED IN: endomembrane system; EXPRESSED IN: 20 plant structures; EXPRESSED DURING: 11 growth stages; CONTAINS InterPro DOMAIN/s: Cytochrome P450 (InterPro:IPR001128), Cytochrome P45…	AT3G26210	0.477162	2.08543	1.92786	-0.420868	-1.42737	-1.7537	0.0563355	0.658132	0.174111		1	4.24933e-05	0.00946417	1	0.383641	0.0837504	1	0.760122	0.967698
protein_coding	pinoid-binding protein 1	Encodes a PINOID (PID)-binding protein containing putative EF-hand calcium-binding motifs. The interaction is dependent on the presence of calcium. mRNA expression is up-regulated by auxin. Not a phosphorylation target of PID, likely acts upstream of PID to regulate the activity of this protein in response to changes in calcium levels.	pinoid-binding protein 1 (PBP1); CONTAINS InterPro DOMAIN/s: EF-Hand 1, calcium-binding site (InterPro:IPR018247), EF-HAND 2 (InterPro:IPR018249), EF-hand-like domain (InterPro:IPR011992); BEST Arabidopsis thaliana protein match is: Calcium-binding EF-hand family protein (TAIR:AT4G27280.1); Has 1807 Blast hits to 1807 proteins in 277 species: Archae - 0; Bacteria - 0; Metazoa - 736; Fungi - 347; …	AT5G54490	0.788247	1.76906	1.6659	-0.704896	-1.54147	-1.56156	0.0834764	0.227852	0.103898		1	0.0244988	0.0942181	1	0.390951	0.123746	1	0.994373	1
protein_coding	arogenate dehydratase 5	Encodes a plastid-localized arogenate dehydratase involved in phenylalanine biosynthesis. Not less than six genes encoding ADT were identi&#64257;ed in the Arabidopsis genome: ADT1 [At1g11790]; ADT2 [At3g07630]; ADT3 [At2g27820]; ADT4 [At3g44720]; ADT5 [At5g22630]; and ADT6 [At1g08250].	arogenate dehydratase 5 (ADT5); FUNCTIONS IN: arogenate dehydratase activity, prephenate dehydratase activity; INVOLVED IN: L-phenylalanine biosynthetic process; LOCATED IN: chloroplast; EXPRESSED IN: 22 plant structures; EXPRESSED DURING: 13 growth stages; CONTAINS InterPro DOMAIN/s: Prephenate dehydratase (InterPro:IPR001086), Prephenate dehydratase, conserved site (InterPro:IPR018528); BEST Ar…	AT5G22630	0.0653303	3.09288	2.26038	-0.28884	-1.5073	0.631509	-0.223506	1.58562	2.89184		1	2.85699e-06	0.0446032	1	0.39166	0.664936	1	0.0244169	0.00165849
protein_coding	alpha/beta-Hydrolases superfamily protein	Encodes a lipase-like gene that is important for salicylic acid signaling and function in resistance (R) gene-mediated and basal plant disease resistance. PAD4 can interact directly with EDS1, another disease resistance signaling protein. Expressed at elevated level in response to green peach aphid (GPA) feeding, and modulates the GPA feeding-induced leaf senescence through a mechanism that doesn…	PHYTOALEXIN DEFICIENT 4 (PAD4); CONTAINS InterPro DOMAIN/s: Lipase, class 3 (InterPro:IPR002921); BEST Arabidopsis thaliana protein match is: senescence-associated gene 101 (TAIR:AT5G14930.2); Has 722 Blast hits to 622 proteins in 73 species: Archae - 0; Bacteria - 23; Metazoa - 17; Fungi - 11; Plants - 620; Viruses - 1; Other Eukaryotes - 50 (source: NCBI BLink).	AT3G52430	0.871099	4.0013	3.23571	-0.912885	-1.82651	-1.20589	-0.0417351	2.17482	2.02979		1	1.2891e-09	0.0059882	1	0.39166	0.710028	1	0.0325248	0.241225
protein_coding	mitogen-activated protein kinase kinase kinase 20	member of MEKK subfamily	mitogen-activated protein kinase kinase kinase 20 (MAPKKK20); FUNCTIONS IN: protein serine/threonine kinase activity, protein kinase activity, kinase activity, ATP binding; INVOLVED IN: protein amino acid phosphorylation; LOCATED IN: cellular_component unknown; EXPRESSED IN: 10 plant structures; EXPRESSED DURING: L mature pollen stage, M germinated pollen stage, 4 anthesis, C globular stage, peta…	AT3G50310	0.710456	-0.579716	1.48094	-0.632065	1.86582	0.93052	0.0796978	1.28482	2.40569		1	0.84984	0.16109	1	0.394985	0.963403	1	0.417808	0.0173448
protein_coding	systemic acquired resistance (SAR) regulator protein NIMIN-1-related	NA	systemic acquired resistance (SAR) regulator protein NIMIN-1-related; BEST Arabidopsis thaliana protein match is: NIM1-interacting 1 (TAIR:AT1G02450.1); Has 7634 Blast hits to 2740 proteins in 217 species: Archae - 4; Bacteria - 24; Metazoa - 4803; Fungi - 436; Plants - 277; Viruses - 156; Other Eukaryotes - 1934 (source: NCBI BLink).	AT4G01895	-0.133507	1.76242	2.61867	-1.31758	-1.28172	-0.142521	-1.45075	0.481013	2.47534		1	0.00307415	0.000388264	1	0.395467	1	0.558361	0.80288	0.000507059
protein_coding	gibberellin 2-oxidase	Encodes a gibberellin 2-oxidase that acts on C-19 gibberellins. AtGA2OX2 expression is responsive to cytokinin and KNOX activities.	gibberellin 2-oxidase (GA2OX2); CONTAINS InterPro DOMAIN/s: Oxoglutarate/iron-dependent oxygenase (InterPro:IPR005123); BEST Arabidopsis thaliana protein match is: gibberellin 2-oxidase 3 (TAIR:AT2G34555.1); Has 35333 Blast hits to 34131 proteins in 2444 species: Archae - 798; Bacteria - 22429; Metazoa - 974; Fungi - 991; Plants - 531; Viruses - 0; Other Eukaryotes - 9610 (source: NCBI BLink).	AT1G30040	0.419832	2.6846	3.02354	0.0573413	-1.41909	-0.933144	0.477202	1.26578	2.09003		1	3.44247e-05	0.0028844	1	0.40004	0.779302	1	0.187374	0.101198
protein_coding	Calmodulin binding protein-like	NA	Calmodulin binding protein-like; CONTAINS InterPro DOMAIN/s: Calmodulin binding protein-like (InterPro:IPR012416); BEST Arabidopsis thaliana protein match is: Calmodulin-binding protein (TAIR:AT5G57580.1); Has 30201 Blast hits to 17322 proteins in 780 species: Archae - 12; Bacteria - 1396; Metazoa - 17338; Fungi - 3422; Plants - 5037; Viruses - 0; Other Eukaryotes - 2996 (source: NCBI BLink).	AT1G73805	0.766558	2.65859	2.71924	-1.31014	-1.50402	-0.901648	-0.543469	1.15459	1.81753		1	1.74428e-05	0.00314931	1	0.40004	0.834332	1	0.497539	0.12038
protein_coding	alternative oxidase 1D	NA	alternative oxidase 1D (AOX1D); FUNCTIONS IN: alternative oxidase activity; INVOLVED IN: oxidation reduction, response to cyclopentenone; LOCATED IN: mitochondrial envelope, mitochondrion; EXPRESSED IN: stem, sepal, leaf, stamen; EXPRESSED DURING: LP.04 four leaves visible, 4 anthesis, petal differentiation and expansion stage; CONTAINS InterPro DOMAIN/s: Alternative oxidase (InterPro:IPR002680);…	AT1G32350	0.099739	2.40167	3.11187	-0.147009	-1.71038	-1.86031	-0.0472012	0.691873	1.25057		1	0.00404913	0.000181744	1	0.401432	0.0762751	1	0.884889	0.417881
protein_coding	xyloglucan endotransglucosylase/hydrolase 11	NA	xyloglucan endotransglucosylase/hydrolase 11 (XTH11); FUNCTIONS IN: hydrolase activity, acting on glycosyl bonds, hydrolase activity, hydrolyzing O-glycosyl compounds, xyloglucan:xyloglucosyl transferase activity; INVOLVED IN: carbohydrate metabolic process, cellular glucan metabolic process; LOCATED IN: endomembrane system, apoplast, cell wall; EXPRESSED IN: embryo, pedicel, flower, carpel; EXPR…	AT3G48580	-0.00563156	1.38136	2.30109	-0.975928	1.48046	-0.288897	-0.976243	2.86418	2.01125		1	0.143568	0.0247965	1	0.404528	0.943399	1	0.000214892	0.285093
protein_coding	2-oxoglutarate (2OG) and Fe(II)-dependent oxygenase superfamily protein	NA	2-oxoglutarate (2OG) and Fe(II)-dependent oxygenase superfamily protein; FUNCTIONS IN: oxidoreductase activity; INVOLVED IN: response to salt stress; EXPRESSED IN: 11 plant structures; EXPRESSED DURING: 6 growth stages; CONTAINS InterPro DOMAIN/s: Oxoglutarate/iron-dependent oxygenase (InterPro:IPR005123); BEST Arabidopsis thaliana protein match is: 2-oxoglutarate (2OG) and Fe(II)-dependent oxyge…	AT2G38240	0.227293	0.126866	1.88401	-0.0471183	1.83446	0.88271	0.180176	1.96132	2.7667		1	0.958416	0.0526681	1	0.405064	0.963222	1	0.0201121	3.49623e-05
protein_coding	HXXXD-type acyl-transferase family protein	NA	HXXXD-type acyl-transferase family protein; FUNCTIONS IN: transferase activity, transferring acyl groups other than amino-acyl groups, transferase activity; INVOLVED IN: biological_process unknown; CONTAINS InterPro DOMAIN/s: Transferase (InterPro:IPR003480); BEST Arabidopsis thaliana protein match is: HXXXD-type acyl-transferase family protein (TAIR:AT1G03940.1); Has 1920 Blast hits to 1905 prot…	AT1G03495	0.0820073	1.99769	1.65452	-0.704895	-1.4308	-1.34444	-0.622809	0.567071	0.309948		1	0.00245781	0.133458	1	0.409484	0.360466	1	0.752961	1
protein_coding	Sulfite exporter TauE/SafE family protein	NA	Sulfite exporter TauE/SafE family protein; LOCATED IN: endomembrane system, integral to membrane; CONTAINS InterPro DOMAIN/s: Protein of unknown function DUF81 (InterPro:IPR002781); BEST Arabidopsis thaliana protein match is: Sulfite exporter TauE/SafE family protein (TAIR:AT2G36630.1); Has 3417 Blast hits to 2961 proteins in 724 species: Archae - 129; Bacteria - 1927; Metazoa - 0; Fungi - 0; Pla…	AT2G25737	-0.196308	1.53849	1.67994	-0.0562443	-1.40249	-1.4407	-0.252566	0.136108	0.239143		1	0.0325131	0.230386	1	0.412812	0.557898	1	0.990924	1
protein_coding	Eukaryotic aspartyl protease family protein	NA	Eukaryotic aspartyl protease family protein; FUNCTIONS IN: aspartic-type endopeptidase activity; INVOLVED IN: proteolysis; LOCATED IN: endomembrane system; EXPRESSED IN: root; CONTAINS InterPro DOMAIN/s: Peptidase aspartic (InterPro:IPR021109), Peptidase aspartic, catalytic (InterPro:IPR009007), Peptidase A1 (InterPro:IPR001461), Peptidase aspartic, active site (InterPro:IPR001969); BEST Arabidop…	AT3G51360	NE	5.33512	4.96126	NE	-2.29264	-4.73757	NE	NE	NE		NA	0.00448247	0.111045	NA	0.414625	0.257249	NA	NA	NA
protein_coding	MLP-like protein 423	NA	MLP-like protein 423 (MLP423); INVOLVED IN: response to biotic stimulus, defense response; EXPRESSED IN: 22 plant structures; EXPRESSED DURING: 14 growth stages; CONTAINS InterPro DOMAIN/s: Bet v I allergen (InterPro:IPR000916); BEST Arabidopsis thaliana protein match is: MLP-like protein 28 (TAIR:AT1G70830.3).	AT1G24020	1.08483	-0.620287	0.0780967	-1.67584	-1.3661	-0.727656	-0.590688	-1.98643	-0.649446		1	0.538808	0.951991	1	0.414739	0.891807	1	0.00209221	0.50674
protein_coding	NAC domain containing protein 25	NA	NAC domain containing protein 25 (NAC025); FUNCTIONS IN: sequence-specific DNA binding transcription factor activity; INVOLVED IN: multicellular organismal development, regulation of transcription; LOCATED IN: cellular_component unknown; EXPRESSED IN: 6 plant structures; EXPRESSED DURING: 4 anthesis, petal differentiation and expansion stage; CONTAINS InterPro DOMAIN/s: No apical meristem (NAM) p…	AT1G61110	0.785401	-1.2781	3.29325	-0.669071	3.17132	1.99084	0.122109	1.86292	5.23154		1	0.936653	0.0834487	1	0.415869	0.0535654	1	0.425795	5.13129e-05
protein_coding	Protein of unknown function (DUF1223)	NA	Protein of unknown function (DUF1223); CONTAINS InterPro DOMAIN/s: Protein of unknown function DUF1223 (InterPro:IPR010634); BEST Arabidopsis thaliana protein match is: Protein of unknown function (DUF1223) (TAIR:AT4G27350.1); Has 1807 Blast hits to 1807 proteins in 277 species: Archae - 0; Bacteria - 0; Metazoa - 736; Fungi - 347; Plants - 385; Viruses - 0; Other Eukaryotes - 339 (source: NCBI B…	AT5G54240	0.355182	0.414724	0.76437	-0.80159	1.32331	-0.560324	-0.44528	1.73834	0.20392		1	0.823206	0.894723	1	0.417191	0.948192	1	0.0248413	1
protein_coding	P-glycoprotein 14	NA	P-glycoprotein 14 (PGP14); FUNCTIONS IN: ATPase activity, coupled to transmembrane movement of substances; INVOLVED IN: transport, transmembrane transport; LOCATED IN: integral to membrane; EXPRESSED IN: 9 plant structures; EXPRESSED DURING: LP.04 four leaves visible, LP.02 two leaves visible, LP.12 twelve leaves visible; CONTAINS InterPro DOMAIN/s: ATPase, AAA+ type, core (InterPro:IPR003593), A…	AT1G28010	-1.15304	-1.21648	-0.635235	-0.514917	1.26529	1.80309	-1.66798	0.0486256	1.1678		1	0.133074	0.672471	1	0.418128	0.0275636	0.179393	1	0.216711
protein_coding	alpha/beta-Hydrolases superfamily protein	Component of R gene-mediated disease resistance in Arabidopsis thaliana with homology to eukaryotic lipases.	enhanced disease susceptibility 1 (EDS1); CONTAINS InterPro DOMAIN/s: Lipase, class 3 (InterPro:IPR002921); BEST Arabidopsis thaliana protein match is: alpha/beta-Hydrolases superfamily protein (TAIR:AT3G48080.1); Has 35333 Blast hits to 34131 proteins in 2444 species: Archae - 798; Bacteria - 22429; Metazoa - 974; Fungi - 991; Plants - 531; Viruses - 0; Other Eukaryotes - 9610 (source: NCBI BLin…	AT3G48090	0.186458	3.1017	2.03429	-0.321146	-1.5645	-1.19193	-0.134671	1.53724	0.842322		1	4.39308e-07	0.0309657	1	0.418128	0.358239	1	0.179304	0.749172
protein_coding	P-loop containing nucleoside triphosphate hydrolases superfamily protein	NA	P-loop containing nucleoside triphosphate hydrolases superfamily protein; FUNCTIONS IN: nucleoside-triphosphatase activity, ATPase activity, nucleotide binding, ATP binding; INVOLVED IN: biological_process unknown; LOCATED IN: cellular_component unknown; CONTAINS InterPro DOMAIN/s: ATPase, AAA+ type, core (InterPro:IPR003593), ATPase, AAA-type, core (InterPro:IPR003959), ATPase, AAA-type, conserv…	AT3G28570	-1.44446	2.23877	2.89019	0.187022	-2.26938	-3.13409	-1.27203	-0.0180779	-0.245342		1	0.119167	0.0361875	1	0.420321	0.00587051	1	1	0.979503
protein_coding	NA	NA	unknown protein; BEST Arabidopsis thaliana protein match is: unknown protein (TAIR:AT3G15630.1); Has 61 Blast hits to 61 proteins in 13 species: Archae - 0; Bacteria - 0; Metazoa - 0; Fungi - 0; Plants - 61; Viruses - 0; Other Eukaryotes - 0 (source: NCBI BLink).	AT1G52720	0.425586	-0.213085	0.750218	-0.549918	1.20014	2.23582	-0.12432	0.987043	2.98595		1	0.936653	0.621194	1	0.420321	0.00696136	1	0.264654	2.45056e-05
protein_coding	P-loop containing nucleoside triphosphate hydrolases superfamily protein	NA	P-loop containing nucleoside triphosphate hydrolases superfamily protein; FUNCTIONS IN: nucleoside-triphosphatase activity, nucleotide binding, ATP binding; INVOLVED IN: biological_process unknown; LOCATED IN: endomembrane system; EXPRESSED IN: cultured cell; CONTAINS InterPro DOMAIN/s: ATPase, AAA-type, core (InterPro:IPR003959), ATPase, AAA+ type, core (InterPro:IPR003593), ATPase, AAA-type, co…	AT5G52882	0.162287	-0.038348	0.276607	-0.0534019	1.2154	1.90759	0.108888	1.17705	2.18416		1	1	0.948404	1	0.420321	0.0468031	1	0.140112	0.0145325
protein_coding	SAUR-like auxin-responsive protein family	NA	SAUR-like auxin-responsive protein family ; CONTAINS InterPro DOMAIN/s: Auxin responsive SAUR protein (InterPro:IPR003676); BEST Arabidopsis thaliana protein match is: SAUR-like auxin-responsive protein family (TAIR:AT3G43120.1); Has 1807 Blast hits to 1807 proteins in 277 species: Archae - 0; Bacteria - 0; Metazoa - 736; Fungi - 347; Plants - 385; Viruses - 0; Other Eukaryotes - 339 (source: NCB…	AT5G50760	-0.196544	1.10308	4.98376	-0.441024	-1.44701	-1.43716	-0.637246	-0.342587	3.53646		1	0.432813	6.14027e-08	1	0.420321	0.41551	1	0.92063	3.39736e-05
protein_coding	MATE efflux family protein	NA	MATE efflux family protein; FUNCTIONS IN: antiporter activity, drug transmembrane transporter activity; INVOLVED IN: drug transmembrane transport, transmembrane transport; LOCATED IN: membrane; CONTAINS InterPro DOMAIN/s: Multi antimicrobial extrusion protein MatE (InterPro:IPR002528); BEST Arabidopsis thaliana protein match is: MATE efflux family protein (TAIR:AT4G21910.4).	AT4G21903	0.65517	2.72415	1.42917	0.3134	-1.67226	-1.16292	0.968938	1.0523	0.26613		1	9.184e-05	0.277571	1	0.420321	0.785614	0.89911	0.472508	0.986212
protein_coding	Ribose 5-phosphate isomerase, type A protein	Encodes a ribose 5-phosphate isomerase involved in the formation of uridine used for the synthesis of UDP-sugars. Mutants of this gene are affected in cellulose biosynthesis.	RADIAL SWELLING 10 (RSW10); FUNCTIONS IN: ribose-5-phosphate isomerase activity; INVOLVED IN: uridine biosynthetic process, response to karrikin, cellulose biosynthetic process; LOCATED IN: cytoplasm; EXPRESSED IN: 26 plant structures; EXPRESSED DURING: 14 growth stages; CONTAINS InterPro DOMAIN/s: Ribose 5-phosphate isomerase, type A (InterPro:IPR004788); BEST Arabidopsis thaliana protein match …	AT1G71100	0.197344	1.12246	2.00332	-0.636709	-1.27531	-0.373501	-0.439352	-0.152821	1.62969		1	0.119562	0.0273887	1	0.420321	1	1	0.95906	0.104723
protein_coding	Protein of unknown function (DUF677)	NA	Protein of unknown function (DUF677); CONTAINS InterPro DOMAIN/s: Protein of unknown function DUF677 (InterPro:IPR007749); BEST Arabidopsis thaliana protein match is: Protein of unknown function (DUF677) (TAIR:AT4G34320.1); Has 123 Blast hits to 123 proteins in 12 species: Archae - 2; Bacteria - 0; Metazoa - 4; Fungi - 0; Plants - 116; Viruses - 0; Other Eukaryotes - 1 (source: NCBI BLink).	AT3G57100	1.33968	3.26326	3.3737	-1.17066	-1.61602	-1.09743	0.195092	1.65853	2.24877		1	0.000288274	0.0563419	1	0.423937	0.834332	1	0.362188	0.567493
protein_coding	plasma membrane intrinsic protein 2	a member of the plasma membrane intrinsic protein subfamily PIP2. localizes to the plasma membrane and exhibits water transport activity in Xenopus oocyte. expressed specifically in the vascular bundles and protein level increases slightly during leaf dev	plasma membrane intrinsic protein 2 (PIP2B); FUNCTIONS IN: water channel activity; INVOLVED IN: response to water deprivation, response to salt stress, transport, water transport; LOCATED IN: plasma membrane, chloroplast, membrane; EXPRESSED IN: root, cultured cell, callus; EXPRESSED DURING: seedling growth; CONTAINS InterPro DOMAIN/s: Major intrinsic protein, conserved site (InterPro:IPR022357),…	AT2G37170	0.0658732	-0.543637	-1.00318	-0.106842	1.28506	2.64732	-0.0409665	0.741417	1.64412		1	0.708554	0.175145	1	0.42654	0.000132114	1	0.497156	0.111681
protein_coding	cyclin d4;2	Encodes a cyclin involved in cell proliferation during stomatal cell lineage development.	cyclin d4;2 (CYCD4;2); CONTAINS InterPro DOMAIN/s: Cyclin, C-terminal (InterPro:IPR004367), Cyclin D (InterPro:IPR015451), Cyclin-like (InterPro:IPR011028), Cyclin, N-terminal (InterPro:IPR006671), Cyclin (InterPro:IPR006670); BEST Arabidopsis thaliana protein match is: CYCLIN D4;1 (TAIR:AT5G65420.1); Has 2823 Blast hits to 2820 proteins in 293 species: Archae - 0; Bacteria - 0; Metazoa - 1255; F…	AT5G10440	-1.19875	1.05614	2.3512	0.297733	-1.6318	-2.03309	-0.903097	-0.573819	0.315308		1	0.382306	0.0111164	1	0.428376	0.124947	1	0.873337	0.930302
protein_coding	PLAT/LH2 domain-containing lipoxygenase family protein	NA	LOX5; FUNCTIONS IN: oxidoreductase activity, acting on single donors with incorporation of molecular oxygen, incorporation of two atoms of oxygen, lipoxygenase activity, iron ion binding, metal ion binding; INVOLVED IN: root development; LOCATED IN: chloroplast; EXPRESSED IN: 22 plant structures; EXPRESSED DURING: 13 growth stages; CONTAINS InterPro DOMAIN/s: Lipoxygenase, LH2 (InterPro:IPR001024…	AT3G22400	0.202003	2.75912	2.00745	-0.723909	-1.5469	-1.03283	-0.521842	1.21266	0.974339		1	0.000129977	0.230997	1	0.428376	0.932336	1	0.311323	0.775996
protein_coding	auxin-responsive family protein	isolated from differential screening of a cDNA library from auxin-treated root culture. sequence does not show homology to any known proteins and is predicted to be extracellular.	Auxin-Induced in Root cultures 12 (AIR12); FUNCTIONS IN: extracellular matrix structural constituent; INVOLVED IN: response to auxin stimulus, lateral root morphogenesis, extracellular matrix organization; LOCATED IN: extracellular region, anchored to plasma membrane, plasma membrane, anchored to membrane; EXPRESSED IN: 26 plant structures; EXPRESSED DURING: 13 growth stages; CONTAINS InterPro DO…	AT3G07390	0.383403	1.97721	0.5809	0.717732	-1.67009	-0.143127	1.10114	0.307134	0.437751		1	0.0103565	0.963949	1	0.428417	1	0.673244	0.944072	1
protein_coding	Protein of unknown function (DUF3511)	NA	Protein of unknown function (DUF3511); FUNCTIONS IN: molecular_function unknown; INVOLVED IN: biological_process unknown; LOCATED IN: plasma membrane; EXPRESSED IN: 22 plant structures; EXPRESSED DURING: 13 growth stages; CONTAINS InterPro DOMAIN/s: Protein of unknown function DUF3511 (InterPro:IPR021899); BEST Arabidopsis thaliana protein match is: Protein of unknown function (DUF3511) (TAIR:AT5…	AT3G13910	0.374158	2.2961	2.60896	-0.915834	-1.19804	-1.19177	-0.54164	1.09812	1.41711		1	8.65058e-06	0.000105541	1	0.428565	0.169592	1	0.168786	0.135409
protein_coding	O-methyltransferase family protein	NA	O-methyltransferase family protein; CONTAINS InterPro DOMAIN/s: Winged helix-turn-helix transcription repressor DNA-binding (InterPro:IPR011991), Plant methyltransferase dimerisation (InterPro:IPR012967), O-methyltransferase, family 2 (InterPro:IPR001077), O-methyltransferase, COMT, eukaryota (InterPro:IPR016461); BEST Arabidopsis thaliana protein match is: O-methyltransferase 1 (TAIR:AT5G54160.1…	AT1G33030	2.23915	2.37454	2.14025	0.142552	-1.26857	-1.70267	2.38305	1.1066	0.43695		0.391373	3.00294e-05	0.0133596	1	0.428908	0.149184	0.0221332	0.340827	0.907576
protein_coding	elicitor peptide 2 precursor	NA	elicitor peptide 2 precursor (PROPEP2); BEST Arabidopsis thaliana protein match is: precursor of peptide 1 (TAIR:AT5G64900.1); Has 30201 Blast hits to 17322 proteins in 780 species: Archae - 12; Bacteria - 1396; Metazoa - 17338; Fungi - 3422; Plants - 5037; Viruses - 0; Other Eukaryotes - 2996 (source: NCBI BLink).	AT5G64890	1.02458	1.93231	4.33942	0.371578	-1.58874	-1.66275	1.39741	0.347383	2.64756		1	0.0383292	0.00239832	1	0.428908	0.534662	0.589262	0.993136	0.244132
protein_coding	NIM1-interacting 2	encodes a kinase that physically interacts with NPR1/NIM1	NIM1-interacting 2 (NIMIN-2); Has 7 Blast hits to 7 proteins in 3 species: Archae - 0; Bacteria - 0; Metazoa - 0; Fungi - 0; Plants - 7; Viruses - 0; Other Eukaryotes - 0 (source: NCBI BLink).	AT3G25882	0.921168	2.68943	3.43261	-1.3001	-1.80426	-1.36157	-0.378803	0.88525	2.07084		1	2.88666e-05	0.000106632	1	0.431548	0.227118	1	0.706692	0.0515676
protein_coding	Plant protein of unknown function (DUF641)	NA	Plant protein of unknown function (DUF641); CONTAINS InterPro DOMAIN/s: Protein of unknown function DUF641, plant (InterPro:IPR006943); BEST Arabidopsis thaliana protein match is: Plant protein of unknown function (DUF641) (TAIR:AT1G29300.1); Has 208 Blast hits to 208 proteins in 30 species: Archae - 0; Bacteria - 32; Metazoa - 0; Fungi - 0; Plants - 174; Viruses - 0; Other Eukaryotes - 2 (source…	AT2G32130	1.25524	3.19444	3.01973	-1.96107	-1.51766	-0.365507	-0.703654	1.68168	2.64496		1	8.79277e-05	0.138874	1	0.435055	1	1	0.217079	0.244132
protein_coding	D-galactoside/L-rhamnose binding SUEL lectin protein	NA	D-galactoside/L-rhamnose binding SUEL lectin protein; FUNCTIONS IN: sugar binding, hydrolase activity, hydrolyzing O-glycosyl compounds; INVOLVED IN: carbohydrate metabolic process; LOCATED IN: endomembrane system; CONTAINS InterPro DOMAIN/s: Glycoside hydrolase, family 35 (InterPro:IPR001944), D-galactoside/L-rhamnose binding SUEL lectin (InterPro:IPR000922); BEST Arabidopsis thaliana protein ma…	AT3G53065	NE	4.64697	4.27338	NE	-2.74054	-5.80146	NE	NE	NE		NA	0.0450356	0.00705191	NA	0.437843	0.00479723	NA	NA	NA
protein_coding	unfolded protein binding	Encodes a protein required for photosystem I assembly and stability. In cyanobacteria, loss of function mutation in this gene increases PSII/PSI ratio without any influence on photoautotrophic growth.	YCF4; FUNCTIONS IN: unfolded protein binding; INVOLVED IN: photosystem I assembly; LOCATED IN: chloroplast; EXPRESSED IN: 22 plant structures; EXPRESSED DURING: 13 growth stages; CONTAINS InterPro DOMAIN/s: Photosystem I assembly protein Ycf4 (InterPro:IPR003359).	ATCG00520	-1.1604	0.54746	2.31515	0.470955	-1.61867	-1.10557	-0.691536	-1.07049	1.20635		1	0.772544	0.0438139	1	0.437843	0.460464	1	0.497805	0.76111
protein_coding	Carbohydrate-binding X8 domain superfamily protein	NA	Carbohydrate-binding X8 domain superfamily protein; FUNCTIONS IN: molecular_function unknown; INVOLVED IN: biological_process unknown; LOCATED IN: endomembrane system; CONTAINS InterPro DOMAIN/s: X8 (InterPro:IPR012946); BEST Arabidopsis thaliana protein match is: Carbohydrate-binding X8 domain superfamily protein (TAIR:AT1G13830.1); Has 30201 Blast hits to 17322 proteins in 780 species: Archae -…	AT2G03505	0.331956	1.8526	0.686381	-0.270695	-1.44144	-1.23415	0.0616975	0.412659	-0.547464		1	0.0179909	0.830244	1	0.440844	0.641751	1	0.901209	0.864329
protein_coding	Thiamine pyrophosphate dependent pyruvate decarboxylase family protein	NA	Thiamine pyrophosphate dependent pyruvate decarboxylase family protein; FUNCTIONS IN: pyruvate decarboxylase activity, magnesium ion binding, thiamin pyrophosphate binding, transferase activity, catalytic activity; LOCATED IN: cellular_component unknown; EXPRESSED IN: 23 plant structures; EXPRESSED DURING: 13 growth stages; CONTAINS InterPro DOMAIN/s: TPP-binding enzyme, conserved site (InterPro:…	AT5G17380	0.100962	1.34904	0.948639	-0.182235	-1.1289	-0.66477	-0.0812709	0.22015	0.283851		1	0.017894	0.250746	1	0.445207	0.869409	1	0.938168	0.881244
protein_coding	DUF679 domain membrane protein 1	NA	DUF679 domain membrane protein 1 (DMP1); CONTAINS InterPro DOMAIN/s: Protein of unknown function DUF679 (InterPro:IPR007770); BEST Arabidopsis thaliana protein match is: DUF679 domain membrane protein 2 (TAIR:AT3G21550.1); Has 263 Blast hits to 255 proteins in 17 species: Archae - 0; Bacteria - 0; Metazoa - 0; Fungi - 0; Plants - 263; Viruses - 0; Other Eukaryotes - 0 (source: NCBI BLink).	AT3G21520	0.804048	3.70649	2.5171	1.14786	-2.12297	-1.26678	1.95254	1.58461	1.24817		1	3.51175e-06	0.0527782	1	0.448754	0.921875	0.200921	0.348052	0.558813
protein_coding	ferric reduction oxidase 4	Encodes a ferric chelate reductase that is expressed at low levels in roots,shoots and cotyledons, but not flowers. Its transcription is regulated by FIT1.	ferric reduction oxidase 4 (FRO4); FUNCTIONS IN: ferric-chelate reductase activity; INVOLVED IN: oxidation reduction, N-terminal protein myristoylation; LOCATED IN: endomembrane system, integral to membrane, membrane; CONTAINS InterPro DOMAIN/s: Ferredoxin reductase-type FAD-binding domain (InterPro:IPR017927), Ferric reductase, NAD binding (InterPro:IPR013121), Cytochrome b245, heavy chain (Inte…	AT5G23980	0.188138	-1.43642	-1.34719	0.894892	1.21209	0.110005	1.08299	-0.224729	-1.23682		1	0.028167	0.236175	1	0.448754	1	0.558361	0.956648	0.39644
protein_coding	allene oxide cyclase 1	encodes allene oxide cyclase. One of four genes in Arabidopsis that encode this enzyme, which catalyzes an essential step in jasmonic acid biosynthesis. Gene expression is induced during senescence, a process that involves jasmonic acid signalling pathway.	allene oxide cyclase 1 (AOC1); FUNCTIONS IN: allene-oxide cyclase activity; INVOLVED IN: response to desiccation, response to water deprivation, jasmonic acid biosynthetic process, peptidyl-cysteine S-nitrosylation; LOCATED IN: chloroplast thylakoid membrane, chloroplast, chloroplast envelope; EXPRESSED IN: pollen tube; EXPRESSED DURING: 4 leaf senescence stage; CONTAINS InterPro DOMAIN/s: Allene…	AT3G25760	0.334025	-0.89348	-0.200884	-0.141273	1.11806	2.37502	0.192753	0.224573	2.17412		1	0.234256	0.737659	1	0.453472	0.0014143	1	0.916785	0.0268865
protein_coding	NADH-Ubiquinone/plastoquinone (complex I) protein	Represents a plastid-encoded subunit of a NAD(P)H dehydrogenase complex. Its mRNA is edited at four positions. Translation data is not available for this gene.	NDHD; FUNCTIONS IN: oxidoreductase activity, acting on NADH or NADPH; INVOLVED IN: oxidation reduction, ATP synthesis coupled electron transport; LOCATED IN: chloroplast; EXPRESSED IN: 22 plant structures; EXPRESSED DURING: 13 growth stages; CONTAINS InterPro DOMAIN/s: NADH-quinone oxidoreductase, chain M (InterPro:IPR010227), NADH:ubiquinone/plastoquinone oxidoreductase (InterPro:IPR001750), NAD…	ATCG01050	-1.05715	0.774195	2.90132	0.0593059	-1.65011	-0.871542	-0.998508	-0.875083	2.0256		1	0.562868	0.021807	1	0.453472	0.678816	0.863061	0.68012	0.366687
protein_coding	Phosphate-responsive 1 family protein	At1g35140 (At1g35140/T32G9_32) mRNA, complete cds	PHOSPHATE-INDUCED 1 (PHI-1); CONTAINS InterPro DOMAIN/s: Phosphate-induced protein 1 (InterPro:IPR006766); BEST Arabidopsis thaliana protein match is: Phosphate-responsive 1 family protein (TAIR:AT4G08950.1); Has 400 Blast hits to 400 proteins in 24 species: Archae - 0; Bacteria - 2; Metazoa - 0; Fungi - 0; Plants - 398; Viruses - 0; Other Eukaryotes - 0 (source: NCBI BLink).	AT1G35140	0.321438	-3.368	-1.30836	0.41527	1.33359	-0.466851	0.736717	-2.03524	-1.77386		1	3.14237e-05	0.149015	1	0.453472	1	1	0.031609	0.115907
protein_coding	Protein of unknown function (DUF579)	NA	Protein of unknown function (DUF579); FUNCTIONS IN: molecular_function unknown; INVOLVED IN: biological_process unknown; LOCATED IN: endomembrane system; EXPRESSED IN: 20 plant structures; EXPRESSED DURING: 12 growth stages; CONTAINS InterPro DOMAIN/s: Protein of unknown function DUF579 (InterPro:IPR021148), Conserved hypothetical protein CHP01627 (InterPro:IPR006514); BEST Arabidopsis thaliana p…	AT1G33800	0.536806	2.32327	0.805688	-0.490779	-1.41559	-0.26777	0.0466284	0.908893	0.537391		1	0.000178745	0.718689	1	0.453472	1	1	0.610918	0.926099
protein_coding	calmodulin like 43	NA	calmodulin like 43 (CML43); FUNCTIONS IN: calcium ion binding; INVOLVED IN: response to cadmium ion; EXPRESSED IN: root, cultured cell; CONTAINS InterPro DOMAIN/s: EF-Hand 1, calcium-binding site (InterPro:IPR018247), EF-HAND 2 (InterPro:IPR018249), EF-hand-like domain (InterPro:IPR011992), Calcium-binding EF-hand (InterPro:IPR002048), EF-hand (InterPro:IPR018248); BEST Arabidopsis thaliana prote…	AT5G44460	NE	4.65701	5.02455	NE	-2.05358	-1.78611	NE	2.61547	3.2217		NA	4.39308e-07	6.14027e-08	NA	0.453827	0.141951	NA	0.116672	0.00216726
protein_coding	homolog of RPW8 4	Homolog of RPW8	homolog of RPW8 4 (HR4); FUNCTIONS IN: molecular_function unknown; INVOLVED IN: response to other organism; LOCATED IN: endomembrane system; EXPRESSED IN: 20 plant structures; EXPRESSED DURING: 11 growth stages; CONTAINS InterPro DOMAIN/s: Powdery mildew resistance protein, RPW8 domain (InterPro:IPR008808); BEST Arabidopsis thaliana protein match is: homolog of RPW8 3 (TAIR:AT3G50470.1); Has 106 …	AT3G50480	1.02083	2.12311	1.75993	-0.0249277	-1.27967	-1.35988	0.995909	0.843438	0.400031		1	5.64344e-05	0.0342439	1	0.454672	0.219243	0.558361	0.531999	0.918384
protein_coding	calmodulin-like 41	NA	calmodulin-like 41 (CML41); FUNCTIONS IN: calcium ion binding; INVOLVED IN: biological_process unknown; LOCATED IN: chloroplast; EXPRESSED IN: 17 plant structures; EXPRESSED DURING: 11 growth stages; CONTAINS InterPro DOMAIN/s: EF-Hand 1, calcium-binding site (InterPro:IPR018247), EF-HAND 2 (InterPro:IPR018249), EF-hand-like domain (InterPro:IPR011992), Calcium-binding EF-hand (InterPro:IPR002048…	AT3G50770	0.416861	2.69271	2.11818	-0.459483	-1.15157	-1.04995	-0.0424089	1.54122	1.06817		1	5.30948e-06	0.00242231	1	0.455993	0.547768	1	0.0695404	0.226426
protein_coding	Protein kinase superfamily protein	NA	Protein kinase superfamily protein; FUNCTIONS IN: protein serine/threonine kinase activity, protein kinase activity, kinase activity, ATP binding; INVOLVED IN: protein amino acid phosphorylation; LOCATED IN: cellular_component unknown; EXPRESSED IN: 20 plant structures; EXPRESSED DURING: 12 growth stages; CONTAINS InterPro DOMAIN/s: Protein kinase, ATP binding site (InterPro:IPR017441), Protein k…	AT3G09010	0.597816	1.77965	1.32943	-0.051362	-1.44291	-1.11837	0.546543	0.336833	0.210969		1	0.00368138	0.354501	1	0.455993	0.759535	1	0.916165	1
protein_coding	Legume lectin family protein	NA	Legume lectin family protein; FUNCTIONS IN: carbohydrate binding, binding; INVOLVED IN: defense response to fungus, incompatible interaction; LOCATED IN: apoplast, cell wall; EXPRESSED IN: 7 plant structures; CONTAINS InterPro DOMAIN/s: Legume lectin, beta chain (InterPro:IPR001220), Concanavalin A-like lectin/glucanase, subgroup (InterPro:IPR013320), Concanavalin A-like lectin/glucanase (InterPr…	AT3G15356	0.902423	0.79845	-1.0058	0.55274	-1.29984	-0.807167	1.45517	-0.501377	-1.81277		1	0.469053	0.522471	1	0.455993	0.834332	0.125428	0.771101	0.0491382
protein_coding	UDP-glucosyl transferase 73D1	NA	UDP-glucosyl transferase 73D1 (UGT73D1); FUNCTIONS IN: transferase activity, transferring hexosyl groups, UDP-glycosyltransferase activity; INVOLVED IN: metabolic process; LOCATED IN: endomembrane system; EXPRESSED IN: stem, sepal, stamen; EXPRESSED DURING: 4 anthesis; CONTAINS InterPro DOMAIN/s: UDP-glucuronosyl/UDP-glucosyltransferase (InterPro:IPR002213); BEST Arabidopsis thaliana protein matc…	AT3G53150	0.672189	2.83334	2.88168	0.219788	-1.6771	-1.8263	0.892649	1.15666	1.05473		1	2.66584e-06	0.000923023	1	0.458648	0.24395	0.968367	0.579078	0.588934
protein_coding	NAD(P)-binding Rossmann-fold superfamily protein	mutant has Altered lateral root; UDP Glucose Epimerase	DEFECTIVE UGE IN ROOT (DUR); FUNCTIONS IN: coenzyme binding, UDP-glucose 4-epimerase activity, binding, catalytic activity; INVOLVED IN: galactose metabolic process, cellular metabolic process, nucleotide-sugar metabolic process, metabolic process; EXPRESSED IN: 14 plant structures; EXPRESSED DURING: 4 anthesis, C globular stage, petal differentiation and expansion stage; CONTAINS InterPro DOMAIN…	AT5G44480	4.78327	3.90202	4.69437	0.879052	-1.66954	-2.501	5.75774	2.23721	2.19016		0.466414	1.17737e-07	3.99372e-05	1	0.464181	0.0982097	0.00929599	0.0660758	0.365162
protein_coding	myo-inositol oxygenase 4	Encodes a myo-inositol oxygenase.	myo-inositol oxygenase 4 (MIOX4); FUNCTIONS IN: inositol oxygenase activity; INVOLVED IN: L-ascorbic acid biosynthetic process, syncytium formation; LOCATED IN: cytoplasm; EXPRESSED IN: 19 plant structures; EXPRESSED DURING: 8 growth stages; CONTAINS InterPro DOMAIN/s: Protein of unknown function DUF706 (InterPro:IPR007828); BEST Arabidopsis thaliana protein match is: myo-inositol oxygenase 5 (TA…	AT4G26260	0.57178	0.569017	2.81468	-0.0265005	-2.18509	-2.95375	0.550972	-1.61446	-0.141976		1	0.876317	0.0233627	1	0.467098	0.0297095	1	0.504834	1
protein_coding	Core-2/I-branching beta-1,6-N-acetylglucosaminyltransferase family protein	NA	Core-2/I-branching beta-1,6-N-acetylglucosaminyltransferase family protein; FUNCTIONS IN: acetylglucosaminyltransferase activity; INVOLVED IN: carbohydrate biosynthetic process; LOCATED IN: membrane; EXPRESSED IN: 7 plant structures; EXPRESSED DURING: 4 anthesis, petal differentiation and expansion stage; CONTAINS InterPro DOMAIN/s: Glycosyl transferase, family 14 (InterPro:IPR003406), Core-2/I-B…	AT1G53100	2.42248	2.27236	3.31655	1.00396	-1.69911	-2.3809	3.43345	0.574149	0.934392		1	0.00591347	0.0506896	1	0.467098	0.115461	0.00343163	0.835031	0.974984
protein_coding	4'-phosphopantetheinyl transferase superfamily	NA	4'-phosphopantetheinyl transferase superfamily; FUNCTIONS IN: holo-[acyl-carrier-protein] synthase activity, magnesium ion binding, transferase activity; INVOLVED IN: metabolic process, macromolecule biosynthetic process; CONTAINS InterPro DOMAIN/s: 4&apos;-phosphopantetheinyl transferase (InterPro:IPR008278); BEST Arabidopsis thaliana protein match is: 4'-phosphopantetheinyl transferase superfam…	AT3G11470	-0.450816	-0.292292	0.39591	-0.235221	1.35164	1.53344	-0.686082	1.05926	1.92914		1	0.90127	0.772485	1	0.467098	0.186644	1	0.334282	0.0229343
protein_coding	Copine (Calcium-dependent phospholipid-binding protein) family	NA	Copine (Calcium-dependent phospholipid-binding protein) family; FUNCTIONS IN: zinc ion binding; INVOLVED IN: N-terminal protein myristoylation; EXPRESSED IN: 19 plant structures; EXPRESSED DURING: 10 growth stages; CONTAINS InterPro DOMAIN/s: Zinc finger, RING-type (InterPro:IPR001841), Copine (InterPro:IPR010734), von Willebrand factor, type A (InterPro:IPR002035); BEST Arabidopsis thaliana prot…	AT1G67800	0.351504	2.46637	1.3764	0.170793	-1.44274	-1.09213	0.522306	1.02368	0.284247		1	2.36585e-05	0.222011	1	0.467098	0.750315	1	0.42722	0.967264
protein_coding	Copper transport protein family	NA	Copper transport protein family; BEST Arabidopsis thaliana protein match is: Heavy metal transport/detoxification superfamily protein (TAIR:AT5G52750.1); Has 1807 Blast hits to 1807 proteins in 277 species: Archae - 0; Bacteria - 0; Metazoa - 736; Fungi - 347; Plants - 385; Viruses - 0; Other Eukaryotes - 339 (source: NCBI BLink).	AT5G52760	1.01019	3.16988	2.8369	-1.1619	-1.62656	-0.886276	-0.151363	1.54343	1.95045		1	2.88666e-05	0.00889828	1	0.467098	0.863577	1	0.349902	0.165873
protein_coding	Concanavalin A-like lectin protein kinase family protein	NA	Concanavalin A-like lectin protein kinase family protein; FUNCTIONS IN: kinase activity; INVOLVED IN: protein amino acid phosphorylation; LOCATED IN: endomembrane system; EXPRESSED IN: 21 plant structures; EXPRESSED DURING: 13 growth stages; CONTAINS InterPro DOMAIN/s: Legume lectin, beta chain (InterPro:IPR001220), Protein kinase, ATP binding site (InterPro:IPR017441), Serine/threonine-protein k…	AT4G02420	0.0233626	1.51935	0.982928	0.0745568	-1.41362	-0.709796	0.0979165	0.105849	0.273096		1	0.0146359	0.358945	1	0.467098	0.940249	1	1	0.917151
protein_coding	myb domain protein 50	Member of the R2R3 factor gene family.	myb domain protein 50 (MYB50); CONTAINS InterPro DOMAIN/s: SANT, DNA-binding (InterPro:IPR001005), Homeodomain-like (InterPro:IPR009057), Myb, DNA-binding (InterPro:IPR014778), HTH transcriptional regulator, Myb-type, DNA-binding (InterPro:IPR017930), Homeodomain-related (InterPro:IPR012287), Myb transcription factor (InterPro:IPR015495); BEST Arabidopsis thaliana protein match is: myb domain pro…	AT1G57560	1.05239	3.71586	3.03841	-0.481434	-1.71453	-0.64955	0.571409	2.00195	2.38819		1	1.54396e-08	0.0118221	1	0.467098	1	1	0.0538033	0.0871338
protein_coding	Glutaredoxin family protein	NA	Glutaredoxin family protein; FUNCTIONS IN: electron carrier activity, protein disulfide oxidoreductase activity; INVOLVED IN: N-terminal protein myristoylation, cell redox homeostasis; LOCATED IN: cellular_component unknown; EXPRESSED IN: 22 plant structures; EXPRESSED DURING: 13 growth stages; CONTAINS InterPro DOMAIN/s: Thioredoxin fold (InterPro:IPR012335), Glutaredoxin (InterPro:IPR002109), T…	AT1G64500	-1.04389	-1.08851	-0.573742	-3.39681	1.21683	-0.118792	-4.43991	0.128124	-0.692534		1	0.119869	0.737126	0.0234743	0.467098	1	3.23183e-05	0.976384	0.669834
protein_coding	Putative membrane lipoprotein	NA	Putative membrane lipoprotein; Has 25 Blast hits to 25 proteins in 10 species: Archae - 0; Bacteria - 2; Metazoa - 2; Fungi - 1; Plants - 18; Viruses - 0; Other Eukaryotes - 2 (source: NCBI BLink).	AT3G18250	0.40184	3.54105	4.09702	0.207648	-2.00145	-3.59206	0.610282	1.53986	0.504709		1	7.32004e-06	5.60017e-07	1	0.46865	3.74699e-07	1	0.420738	0.967264
protein_coding	SPFH/Band 7/PHB domain-containing membrane-associated protein family	NA	SPFH/Band 7/PHB domain-containing membrane-associated protein family; FUNCTIONS IN: molecular_function unknown; INVOLVED IN: biological_process unknown; LOCATED IN: plasma membrane; EXPRESSED IN: cultured cell; CONTAINS InterPro DOMAIN/s: Band 7 protein (InterPro:IPR001107); BEST Arabidopsis thaliana protein match is: SPFH/Band 7/PHB domain-containing membrane-associated protein family (TAIR:AT5G…	AT5G25260	1.57222	3.33438	3.29827	-0.658785	-1.65862	-1.33008	0.913649	1.6758	1.96809		1	3.75959e-05	0.0016938	1	0.46865	0.538927	0.912083	0.263636	0.203488
protein_coding	AGC (cAMP-dependent, cGMP-dependent and protein kinase C) kinase family protein	Arabidopsis protein kinase	AGC2-1; FUNCTIONS IN: kinase activity; INVOLVED IN: protein amino acid phosphorylation; LOCATED IN: cellular_component unknown; EXPRESSED IN: hypocotyl, root, stamen, pollen tube; EXPRESSED DURING: 4 anthesis, petal differentiation and expansion stage; CONTAINS InterPro DOMAIN/s: Protein kinase, catalytic domain (InterPro:IPR000719), Serine/threonine-protein kinase domain (InterPro:IPR002290), Se…	AT3G25250	-0.775446	2.67232	1.87483	0.0169884	-1.2199	-0.00690611	-0.75856	1.45297	1.86696		1	6.48031e-05	0.108778	1	0.46865	1	1	0.16662	0.117285
protein_coding	glycine-rich protein	NA	glycine-rich protein; Has 24 Blast hits to 24 proteins in 2 species: Archae - 0; Bacteria - 0; Metazoa - 0; Fungi - 0; Plants - 24; Viruses - 0; Other Eukaryotes - 0 (source: NCBI BLink).	AT3G04640	0.149081	0.711272	1.598	-1.10657	-1.31288	-1.05175	-0.95745	-0.601574	0.546082		1	0.625449	0.0169531	1	0.468893	0.324402	0.957172	0.716207	0.663123
protein_coding	Protein of unknown function (DUF567)	Encodes LURP1, a member of the LURP cluster (late upregulated in response to Hyaloperonospora parasitica) which exhibits a pronounced upregulation after recognition of the pathogenic oomycte H. parasitica. LURP1 is required for full basal defense to H. parasitica and resistance to this pathogen mediated by the R-proteins RPP4 and RPP5.	LATE UPREGULATED IN RESPONSE TO HYALOPERONOSPORA PARASITICA (LURP1); CONTAINS InterPro DOMAIN/s: Protein of unknown function DUF567 (InterPro:IPR007612); BEST Arabidopsis thaliana protein match is: Protein of unknown function (DUF567) (TAIR:AT1G33840.1); Has 35333 Blast hits to 34131 proteins in 2444 species: Archae - 798; Bacteria - 22429; Metazoa - 974; Fungi - 991; Plants - 531; Viruses - 0; O…	AT2G14560	0.756094	0.579028	2.51736	-1.94871	-1.67481	-2.60436	-1.19257	-1.09578	-0.0870098		1	0.666479	0.000458766	1	0.469121	0.00365042	0.912556	0.483672	1
protein_coding	OBF binding protein 4	Encodes a zinc finger protein.	OBF binding protein 4 (OBP4); CONTAINS InterPro DOMAIN/s: Zinc finger, Dof-type (InterPro:IPR003851); BEST Arabidopsis thaliana protein match is: DOF zinc finger protein 1 (TAIR:AT1G51700.1); Has 1807 Blast hits to 1807 proteins in 277 species: Archae - 0; Bacteria - 0; Metazoa - 736; Fungi - 347; Plants - 385; Viruses - 0; Other Eukaryotes - 339 (source: NCBI BLink).	AT5G60850	-0.407063	-0.474905	0.108273	-0.256064	1.48291	2.25571	-0.66313	1.00798	2.36395		1	0.823206	0.889601	1	0.469121	0.0289558	1	0.372582	0.0029551
protein_coding	myb domain protein 96	Encodes a R2R3 type Myb transcription factor whose expression is strongly induced by abscisic acid. Mediates abscisic acid signaling during drought stress response.	myb domain protein 96 (MYB96); CONTAINS InterPro DOMAIN/s: SANT, DNA-binding (InterPro:IPR001005), Homeodomain-like (InterPro:IPR009057), Myb, DNA-binding (InterPro:IPR014778), HTH transcriptional regulator, Myb-type, DNA-binding (InterPro:IPR017930), Homeodomain-related (InterPro:IPR012287), Myb transcription factor (InterPro:IPR015495); BEST Arabidopsis thaliana protein match is: myb domain pro…	AT5G62470	-0.138142	-0.780036	0.0324094	0.172415	1.15648	1.62769	0.0342715	0.376371	1.66004		1	0.408794	0.992399	1	0.469121	0.0419171	1	0.859167	0.0490835
protein_coding	Regulator of chromosome condensation (RCC1) family protein	NA	Regulator of chromosome condensation (RCC1) family protein; CONTAINS InterPro DOMAIN/s: Regulator of chromosome condensation/beta-lactamase-inhibitor protein II (InterPro:IPR009091), Regulator of chromosome condensation, RCC1 (InterPro:IPR000408); BEST Arabidopsis thaliana protein match is: Regulator of chromosome condensation (RCC1) family protein (TAIR:AT3G55580.1); Has 18457 Blast hits to 6075…	AT3G53830	-0.112232	-1.56877	0.120204	-1.57212	-1.59033	-1.11268	-1.68417	-3.15991	-0.987002		1	0.028167	1	0.822107	0.476424	0.963403	0.154164	5.89286e-06	0.949795
protein_coding	3-ketoacyl-CoA synthase 5	Encodes KCS5, a member of the 3-ketoacyl-CoA synthase family involved in the biosynthesis of VLCFA (very long chain fatty acids).	3-ketoacyl-CoA synthase 5 (KCS5); FUNCTIONS IN: fatty acid elongase activity; INVOLVED IN: in 6 processes; LOCATED IN: endoplasmic reticulum, membrane; EXPRESSED IN: 22 plant structures; EXPRESSED DURING: 13 growth stages; CONTAINS InterPro DOMAIN/s: Thiolase-like (InterPro:IPR016039), Very-long-chain 3-ketoacyl-CoA synthase (InterPro:IPR012392), 3-Oxoacyl-[acyl-carrier-protein (ACP)] synthase II…	AT1G25450	-0.479984	-1.2699	-0.89056	-0.298048	1.27498	2.23265	-0.778043	0.00488234	1.34206		1	0.10494	0.261259	1	0.476437	0.00116663	0.957263	1	0.265083
protein_coding	Protein of unknown function, DUF617	NA	Protein of unknown function, DUF617; FUNCTIONS IN: molecular_function unknown; INVOLVED IN: biological_process unknown; LOCATED IN: chloroplast; EXPRESSED IN: 9 plant structures; EXPRESSED DURING: L mature pollen stage, M germinated pollen stage, 4 anthesis, C globular stage, petal differentiation and expansion stage; CONTAINS InterPro DOMAIN/s: Protein of unknown function DUF617, plant (InterPro…	AT4G39610	NE	2.35356	5.10777	4.15675	-1.8542	-3.53109	2.1188	0.509643	1.53327		NA	0.0385765	0.000152775	1	0.476437	0.00962691	1	0.998637	0.887842
protein_coding	aldehyde oxidase 1	Encodes aldehyde oxidase AA01.	aldehyde oxidase 1 (AAO1); CONTAINS InterPro DOMAIN/s: Aldehyde oxidase/xanthine dehydrogenase (InterPro:IPR016208), Ferredoxin (InterPro:IPR001041), Molybdopterin dehydrogenase, FAD-binding (InterPro:IPR002346), Beta-grasp fold, ferredoxin-type (InterPro:IPR012675), [2Fe-2S]-binding (InterPro:IPR002888), FAD-binding, type 2 (InterPro:IPR016166), CO dehydrogenase flavoprotein, C-terminal (InterPr…	AT5G20960	0.608861	2.57068	2.03036	0.0593582	-1.2513	-1.74219	0.668387	1.31949	0.288103		1	3.82336e-06	0.0163993	1	0.476437	0.128386	1	0.181758	0.967264
protein_coding	Tesmin/TSO1-like CXC domain-containing protein	NA	Tesmin/TSO1-like CXC domain-containing protein; FUNCTIONS IN: sequence-specific DNA binding transcription factor activity; LOCATED IN: cellular_component unknown; EXPRESSED IN: 23 plant structures; EXPRESSED DURING: 13 growth stages; CONTAINS InterPro DOMAIN/s: Tesmin/TSO1-like, CXC (InterPro:IPR005172); BEST Arabidopsis thaliana protein match is: Tesmin/TSO1-like CXC domain-containing protein (T…	AT2G20110	0.387677	2.94606	1.72763	-0.180043	-1.53486	-0.334015	0.207741	1.41224	1.39242		1	1.38166e-05	0.079337	1	0.476437	1	1	0.205264	0.220637
protein_coding	TRAF-like family protein	NA	TRAF-like family protein; CONTAINS InterPro DOMAIN/s: TRAF-like (InterPro:IPR008974), MATH (InterPro:IPR002083); BEST Arabidopsis thaliana protein match is: TRAF-like family protein (TAIR:AT2G42470.1); Has 20820 Blast hits to 13670 proteins in 1127 species: Archae - 516; Bacteria - 2848; Metazoa - 7681; Fungi - 1563; Plants - 1737; Viruses - 68; Other Eukaryotes - 6407 (source: NCBI BLink).	AT2G42480	0.48577	1.96018	2.60517	0.187022	-1.61127	-2.30175	0.679632	0.352485	0.289045		1	0.0325131	0.137665	1	0.477871	0.495731	1	0.946785	1
protein_coding	Integrase-type DNA-binding superfamily protein	WRINKLED1 encodes transcription factor of the AP2/ERWEBP class. Protein has two plant-specific (AP2/EREB) DNA-binding domains and is involved in the control of storage compound biosynthesis in Arabidopsis. Mutants have wrinkled seed phenotype, due to a defect in the incorporation of sucrose and glucose into triacylglycerols. Transgenic sGsL plants (21-day-old) grown on 6% sucrose for 24 hours had…	WRINKLED 1 (WRI1); CONTAINS InterPro DOMAIN/s: DNA-binding, integrase-type (InterPro:IPR016177), Pathogenesis-related transcriptional factor/ERF, DNA-binding (InterPro:IPR001471); BEST Arabidopsis thaliana protein match is: Integrase-type DNA-binding superfamily protein (TAIR:AT1G79700.2); Has 35333 Blast hits to 34131 proteins in 2444 species: Archae - 798; Bacteria - 22429; Metazoa - 974; Fungi…	AT3G54320	-0.129728	0.461084	1.71547	-0.516932	1.2099	-0.305447	-0.646488	1.67113	1.40944		1	0.725545	0.0311413	1	0.477871	1	1	0.0143186	0.121979
protein_coding	Cysteine/Histidine-rich C1 domain family protein	NA	Cysteine/Histidine-rich C1 domain family protein; FUNCTIONS IN: molecular_function unknown; INVOLVED IN: intracellular signaling pathway; LOCATED IN: cellular_component unknown; CONTAINS InterPro DOMAIN/s: Protein kinase C-like, phorbol ester/diacylglycerol binding (InterPro:IPR002219), DC1 (InterPro:IPR004146), C1-like (InterPro:IPR011424); BEST Arabidopsis thaliana protein match is: Cysteine/Hi…	AT4G15070	0.0434843	1.36355	1.32101	0.691589	-1.26784	-1.37948	0.735029	0.0960959	-0.0586399		1	0.0404339	0.118238	1	0.477961	0.520014	1	1	0.995478
protein_coding	Pectin lyase-like superfamily protein	NA	Pectin lyase-like superfamily protein; FUNCTIONS IN: polygalacturonase activity; INVOLVED IN: carbohydrate metabolic process; LOCATED IN: endomembrane system; EXPRESSED IN: 22 plant structures; EXPRESSED DURING: 14 growth stages; CONTAINS InterPro DOMAIN/s: Pectin lyase fold/virulence factor (InterPro:IPR011050), Glycoside hydrolase, family 28 (InterPro:IPR000743), Pectin lyase fold (InterPro:IPR…	AT3G61490	0.622534	-0.598572	-1.50511	-0.488033	1.20446	1.27228	0.134832	0.605841	-0.232737		1	0.697777	0.0251347	1	0.484449	0.148677	1	0.713287	0.930734
protein_coding	indole-3-acetic acid inducible 29	Auxin inducible protein.	indole-3-acetic acid inducible 29 (IAA29); FUNCTIONS IN: sequence-specific DNA binding transcription factor activity; INVOLVED IN: response to auxin stimulus, response to cyclopentenone, response to red light, response to far red light; LOCATED IN: nucleus; EXPRESSED IN: 7 plant structures; EXPRESSED DURING: 6 growth stages; CONTAINS InterPro DOMAIN/s: Aux/IAA-ARF-dimerisation (InterPro:IPR011525…	AT4G32280	-1.70753	-1.21976	-2.12155	1.50001	-2.01108	-1.18024	-0.210079	-3.2322	-3.28347		1	0.353111	0.16921	0.999384	0.490999	0.985019	1	0.00238177	0.0973506
protein_coding	TRICHOME BIREFRINGENCE-LIKE 37	Encodes a member of the TBL (TRICHOME BIREFRINGENCE-LIKE) gene family containing a plant-specific DUF231 (domain of unknown function) domain. TBL gene family has 46 members, two of which (TBR/AT5G06700 and TBL3/AT5G01360) have been shown to be involved in the synthesis and deposition of secondary wall cellulose, presumably by influencing the esterification state of pectic polymers. A nomenclature…	TRICHOME BIREFRINGENCE-LIKE 37 (TBL37); INVOLVED IN: biological_process unknown; LOCATED IN: endomembrane system; EXPRESSED IN: 23 plant structures; EXPRESSED DURING: 13 growth stages; CONTAINS InterPro DOMAIN/s: Protein of unknown function DUF231, plant (InterPro:IPR004253); BEST Arabidopsis thaliana protein match is: TRICHOME BIREFRINGENCE-LIKE 38 (TAIR:AT1G29050.1); Has 1344 Blast hits to 1324…	AT2G34070	-0.375485	1.1514	1.05719	-0.131197	1.21725	1.59069	-0.506684	2.36865	2.64787		1	0.0642207	0.169357	1	0.496107	0.117446	1	0.000228132	3.39736e-05
protein_coding	nudix hydrolase homolog 5	NA	nudix hydrolase homolog 5 (NUDT5); FUNCTIONS IN: hydrolase activity; LOCATED IN: cytosol; EXPRESSED IN: 12 plant structures; EXPRESSED DURING: 11 growth stages; CONTAINS InterPro DOMAIN/s: NUDIX hydrolase domain-like (InterPro:IPR015797), NUDIX hydrolase, conserved site (InterPro:IPR020084), Nudix hydrolase 6-like (InterPro:IPR003293), NUDIX hydrolase domain (InterPro:IPR000086); BEST Arabidopsis…	AT2G04430	0.273865	3.61488	2.3311	-0.188256	-1.72926	-1.40227	0.0856983	1.88592	0.928622		1	2.62278e-07	0.0170255	1	0.496107	0.381412	1	0.0610409	0.67181
protein_coding	basic helix-loop-helix (bHLH) DNA-binding superfamily protein	NA	basic helix-loop-helix (bHLH) DNA-binding superfamily protein; FUNCTIONS IN: DNA binding, sequence-specific DNA binding transcription factor activity; INVOLVED IN: regulation of transcription; LOCATED IN: nucleus; CONTAINS InterPro DOMAIN/s: Helix-loop-helix DNA-binding domain (InterPro:IPR001092), Helix-loop-helix DNA-binding (InterPro:IPR011598); BEST Arabidopsis thaliana protein match is: basi…	AT4G29930	1.11912	1.66895	1.57136	-1.49017	1.568	1.74885	-0.370576	3.24734	3.30555		1	0.43895	0.563249	1	0.508791	0.325386	1	0.00201383	0.0313471
protein_coding	phloem protein 2-A14	NA	phloem protein 2-A14 (PP2-A14); CONTAINS InterPro DOMAIN/s: F-box domain, cyclin-like (InterPro:IPR001810), F-box domain, Skp2-like (InterPro:IPR022364); BEST Arabidopsis thaliana protein match is: phloem protein 2-A13 (TAIR:AT3G61060.1); Has 417 Blast hits to 411 proteins in 23 species: Archae - 0; Bacteria - 0; Metazoa - 0; Fungi - 0; Plants - 417; Viruses - 0; Other Eukaryotes - 0 (source: NCB…	AT5G52120	0.031693	-1.27385	-0.85582	-0.34977	1.17372	0.0182302	-0.318067	-0.100308	-0.837461		1	0.0438879	0.557153	1	0.508791	1	1	0.994863	0.558813
protein_coding	vacuolar iron transporter (VIT) family protein	NA	vacuolar iron transporter (VIT) family protein; FUNCTIONS IN: molecular_function unknown; INVOLVED IN: biological_process unknown; LOCATED IN: integral to membrane; EXPRESSED IN: embryo, hypocotyl, root, pedicel, leaf; EXPRESSED DURING: LP.04 four leaves visible, 4 anthesis, C globular stage; CONTAINS InterPro DOMAIN/s: Protein of unknown function DUF125, transmembrane (InterPro:IPR008217), Cytok…	AT4G27860	0.692784	0.693951	0.861653	-0.436589	1.12562	0.848038	0.25624	1.81961	1.70963		1	0.543713	0.473948	1	0.511614	0.729258	1	0.00353488	0.0637786
protein_coding	cyclic nucleotide-gated channels	Member of Cyclic nucleotide gated channel family. Positive regulator of resistance against avirulent fungal pathogen.	cyclic nucleotide-gated channels (CNGC11); FUNCTIONS IN: ion channel activity, cyclic nucleotide binding, calmodulin binding, cation channel activity; INVOLVED IN: response to fungus; LOCATED IN: membrane; CONTAINS InterPro DOMAIN/s: Cyclic nucleotide-binding (InterPro:IPR000595), Ion transport (InterPro:IPR005821), Cyclic nucleotide-binding-like (InterPro:IPR018490), RmlC-like jelly roll fold (I…	AT2G46440	0.211999	1.0098	1.56707	-0.347012	-1.42161	-1.21467	-0.134996	-0.411797	0.352379		1	0.188257	0.0480724	1	0.512104	0.558176	1	0.863651	0.835702
protein_coding	NAC domain containing protein 4	NA	NAC domain containing protein 4 (NAC004); FUNCTIONS IN: sequence-specific DNA binding transcription factor activity; INVOLVED IN: multicellular organismal development, regulation of transcription; LOCATED IN: cellular_component unknown; CONTAINS InterPro DOMAIN/s: No apical meristem (NAM) protein (InterPro:IPR003441); BEST Arabidopsis thaliana protein match is: NAC domain containing protein 5 (TA…	AT1G02230	0.72899	1.14387	2.2052	-0.901097	-1.29336	0.413907	-0.16933	-0.149029	2.61707		1	0.123775	0.0234556	1	0.517536	1	1	0.969875	0.0122483
protein_coding	Uncharacterised protein family (UPF0497)	NA	Uncharacterised protein family (UPF0497); CONTAINS InterPro DOMAIN/s: Uncharacterised protein family UPF0497, trans-membrane plant (InterPro:IPR006702), Uncharacterised protein family UPF0497, trans-membrane plant subgroup (InterPro:IPR006459); BEST Arabidopsis thaliana protein match is: Uncharacterised protein family (UPF0497) (TAIR:AT1G17200.1); Has 1807 Blast hits to 1807 proteins in 277 speci…	AT5G54980	0.2299	-1.47691	-1.36384	-0.0819485	1.24569	0.550168	0.148136	-0.231627	-0.813469		1	0.0207667	0.127523	1	0.519252	0.941212	1	0.944072	0.539487
protein_coding	beta-glucosidase 45	NA	beta-glucosidase 45 (BGLU45); FUNCTIONS IN: cation binding, hydrolase activity, hydrolyzing O-glycosyl compounds, catalytic activity; INVOLVED IN: lignin biosynthetic process; LOCATED IN: endomembrane system; EXPRESSED IN: 18 plant structures; EXPRESSED DURING: 9 growth stages; CONTAINS InterPro DOMAIN/s: Glycoside hydrolase, family 1 (InterPro:IPR001360), Glycoside hydrolase, family 1, active si…	AT1G61810	0.722146	2.5491	3.96533	-0.122366	-1.39178	-3.45874	0.601182	1.16189	0.503554		1	0.000523475	8.66353e-05	1	0.527858	2.80332e-05	1	0.630511	1
protein_coding	NA	NA	unknown protein; Has 9 Blast hits to 9 proteins in 5 species: Archae - 0; Bacteria - 0; Metazoa - 0; Fungi - 0; Plants - 9; Viruses - 0; Other Eukaryotes - 0 (source: NCBI BLink).	AT5G56880	-1.2341	0.407734	-0.88407	0.380236	1.73358	2.51803	-0.855407	2.14313	1.63349		1	0.916796	0.561763	1	0.527858	0.0166402	1	0.0542064	0.357137
protein_coding	NA	NA	unknown protein; BEST Arabidopsis thaliana protein match is: unknown protein (TAIR:AT1G48180.1); Has 37 Blast hits to 37 proteins in 2 species: Archae - 0; Bacteria - 0; Metazoa - 0; Fungi - 0; Plants - 37; Viruses - 0; Other Eukaryotes - 0 (source: NCBI BLink).	AT1G51670	1.07798	2.60459	2.38194	-0.607881	-1.5683	-1.22686	0.471885	1.03959	1.1525		1	0.00129318	0.0220171	1	0.527858	0.660926	1	0.671726	0.509144
protein_coding	ADP-ribosylation factor D1A	A member of ARF GTPase family. A thaliana has 21 members of this family, known to be essential for vesicle coating and uncoating and functions in GTP-binding. Gene encoding ADP-ribosylation factor and similar to other ARFs and ARF-like proteins.	ADP-ribosylation factor D1A (ARFD1A); FUNCTIONS IN: GTP binding; INVOLVED IN: N-terminal protein myristoylation; LOCATED IN: intracellular; CONTAINS InterPro DOMAIN/s: ADP-ribosylation factor (InterPro:IPR006688), Ras GTPase (InterPro:IPR001806), Small GTPase SAR1-type (InterPro:IPR006687), ARF/SAR superfamily (InterPro:IPR006689); BEST Arabidopsis thaliana protein match is: ADP-ribosylation fact…	AT1G02440	0.0862941	3.71716	1.86135	-2.10028	-1.92131	-1.57335	-2.0019	1.84022	0.266491		1	0.01488	0.662943	1	0.527858	0.925777	1	0.828996	1
protein_coding	basic helix-loop-helix (bHLH) DNA-binding superfamily protein	TT8 is a regulation factor that acts in a concerted action with TT1, PAP1 and TTG1 on the regulation of flavonoid pathways, namely proanthocyanidin and anthocyanin biosynthesis. Affects dihydroflavonol 4-reductase gene expression. It is thought that a ternary complex composed of TT2, TT8 and TTG1 is necessary for correct expression of BAN in seed endothelium. Also important for important for marg…	TRANSPARENT TESTA 8 (TT8); FUNCTIONS IN: DNA binding, sequence-specific DNA binding transcription factor activity; INVOLVED IN: trichome differentiation, regulation of flavonoid biosynthetic process, regulation of proanthocyanidin biosynthetic process; LOCATED IN: nucleus; EXPRESSED IN: stem, hypocotyl, micropylar endosperm; EXPRESSED DURING: C globular stage; CONTAINS InterPro DOMAIN/s: Helix-lo…	AT4G09820	2.92955	6.39437	2.27079	-1.91928	-2.16906	-3.47584	1.04171	NE	-1.2029		1	0.000145419	0.747303	1	0.533055	0.17021	1	NA	0.534031
protein_coding	NA	NA	unknown protein; Has 21 Blast hits to 21 proteins in 5 species: Archae - 0; Bacteria - 0; Metazoa - 0; Fungi - 0; Plants - 19; Viruses - 0; Other Eukaryotes - 2 (source: NCBI BLink).	AT2G38790	0.459079	1.74643	1.61782	-0.421445	-1.74143	-1.09388	0.037678	0.0051232	0.523768		1	0.0586801	0.0281633	1	0.533055	0.658709	1	1	0.649823
protein_coding	L-aspartate oxidase	At5g14760 encodes for L-aspartate oxidase involved in the early steps of NAD biosynthesis. In contrary to the EC 1.4.3.16 (l-aspartate oxidase - deaminating) the enzyme catalyzes the reaction L-aspartate + O2 = iminoaspartate (alpha-iminosuccinate) + H2O2	L-aspartate oxidase (AO); FUNCTIONS IN: electron carrier activity, oxidoreductase activity, L-aspartate oxidase activity; INVOLVED IN: NAD biosynthetic process; LOCATED IN: chloroplast; EXPRESSED IN: 24 plant structures; EXPRESSED DURING: 14 growth stages; CONTAINS InterPro DOMAIN/s: Fumarate reductase/succinate dehydrogenase flavoprotein-like, C-terminal (InterPro:IPR015939), Fumarate reductase/…	AT5G14760	-0.644411	2.92407	1.82642	-0.502814	-1.34391	-0.402247	-1.14724	1.58071	1.42402		1	3.35868e-06	0.0480724	1	0.533055	1	0.709637	0.0381258	0.167014
protein_coding	ovate family protein 18	NA	ovate family protein 18 (OFP18); INVOLVED IN: biological_process unknown; LOCATED IN: chloroplast; EXPRESSED IN: 9 plant structures; EXPRESSED DURING: 7 growth stages; CONTAINS InterPro DOMAIN/s: Protein of unknown function DUF623 (InterPro:IPR006458); BEST Arabidopsis thaliana protein match is: ovate family protein 15 (TAIR:AT2G36050.1); Has 432 Blast hits to 323 proteins in 54 species: Archae -…	AT3G52540	0.636051	1.7118	1.75445	0.138433	-1.34174	-0.906015	0.776916	0.372422	0.846935		1	0.0475498	0.0215778	1	0.533818	0.659616	1	0.933741	0.497021
protein_coding	PLANT CADMIUM RESISTANCE 2	NA	PLANT CADMIUM RESISTANCE 2 (PCR2); FUNCTIONS IN: molecular_function unknown; INVOLVED IN: response to oxidative stress; LOCATED IN: plasma membrane; EXPRESSED IN: callus; CONTAINS InterPro DOMAIN/s: Protein of unknown function Cys-rich (InterPro:IPR006461); BEST Arabidopsis thaliana protein match is: PLAC8 family protein (TAIR:AT5G35525.1); Has 803 Blast hits to 802 proteins in 112 species: Archa…	AT1G14870	0.624361	1.69837	1.99838	0.875704	-1.27773	-1.09383	1.50009	0.420696	0.904397		1	0.0211865	0.033325	1	0.535876	0.773906	0.107069	0.915971	0.598652
protein_coding	receptor kinase 3	encodes a putative receptor-like serine/threonine protein kinases that is similar to Brassica self-incompatibility (S) locus. Expressed in root. Shoot expression limited to limited to the root-hypocotyl transition zone and at the base of lateral roots as well as in axillary buds, and pedicels.	receptor kinase 3 (RK3); FUNCTIONS IN: transmembrane receptor protein serine/threonine kinase activity, kinase activity; INVOLVED IN: protein amino acid phosphorylation, recognition of pollen; LOCATED IN: plasma membrane, vacuole; EXPRESSED IN: 15 plant structures; EXPRESSED DURING: 12 growth stages; CONTAINS InterPro DOMAIN/s: Curculin-like (mannose-binding) lectin (InterPro:IPR001480), Protein …	AT4G21380	-0.0454535	0.568812	1.66748	-0.280161	-1.26944	-0.97004	-0.325612	-0.700622	0.697381		1	0.608934	0.0461949	1	0.542988	0.658709	1	0.643543	0.671652
protein_coding	Peroxidase superfamily protein	NA	Peroxidase superfamily protein; FUNCTIONS IN: peroxidase activity, heme binding; INVOLVED IN: response to oxidative stress, oxidation reduction; LOCATED IN: vacuole; EXPRESSED IN: hypocotyl, root; CONTAINS InterPro DOMAIN/s: Haem peroxidase (InterPro:IPR010255), Plant peroxidase (InterPro:IPR000823), Peroxidases heam-ligand binding site (InterPro:IPR019793), Haem peroxidase, plant/fungal/bacteria…	AT4G08770	0.116217	2.4812	2.78254	1.00855	-1.37119	-2.66579	1.1243	1.1118	0.115737		1	0.000224825	0.013238	1	0.544897	0.0014143	0.91128	0.622432	1
protein_coding	Bifunctional inhibitor/lipid-transfer protein/seed storage 2S albumin superfamily protein	NA	Bifunctional inhibitor/lipid-transfer protein/seed storage 2S albumin superfamily protein; FUNCTIONS IN: lipid binding; INVOLVED IN: lipid transport; LOCATED IN: endomembrane system; CONTAINS InterPro DOMAIN/s: Bifunctional inhibitor/plant lipid transfer protein/seed storage (InterPro:IPR016140), Plant lipid transfer protein/seed storage/trypsin-alpha amylase inhibitor (InterPro:IPR003612); BEST …	AT5G55460	0.137057	2.0318	1.93292	-0.16604	-1.40101	-2.13906	-0.0288992	0.631384	-0.206346		1	0.000349799	0.14738	1	0.544897	0.00829071	1	0.817571	0.824482
protein_coding	glutathione S-transferase TAU 24	Encodes glutathione transferase belonging to the tau class of GSTs. Naming convention according to Wagner et al. (2002).	glutathione S-transferase TAU 24 (GSTU24); FUNCTIONS IN: glutathione transferase activity, glutathione binding; INVOLVED IN: response to cyclopentenone, toxin catabolic process; LOCATED IN: cytoplasm; EXPRESSED IN: 15 plant structures; EXPRESSED DURING: 6 growth stages; CONTAINS InterPro DOMAIN/s: Thioredoxin fold (InterPro:IPR012335), Glutathione S-transferase, C-terminal (InterPro:IPR004046), G…	AT1G17170	-0.202805	1.32167	1.18721	0.0541656	-1.20817	-0.783958	-0.148696	0.113573	0.403071		1	0.0372856	0.354998	1	0.544897	0.814486	1	0.992207	0.976272
protein_coding	NA	NA	unknown protein; FUNCTIONS IN: molecular_function unknown; INVOLVED IN: biological_process unknown; LOCATED IN: endomembrane system; BEST Arabidopsis thaliana protein match is: unknown protein (TAIR:AT4G05018.1); Has 20 Blast hits to 20 proteins in 8 species: Archae - 0; Bacteria - 0; Metazoa - 0; Fungi - 0; Plants - 17; Viruses - 0; Other Eukaryotes - 3 (source: NCBI BLink).	AT4G21500	-0.501264	1.7118	2.07496	0.704929	-1.34174	-0.728135	0.202732	0.372422	1.34333		1	0.0424684	0.0269015	1	0.544897	0.956176	1	0.941161	0.303044
protein_coding	FKBP-type peptidyl-prolyl cis-trans isomerase family protein	NA	FKBP-type peptidyl-prolyl cis-trans isomerase family protein; FUNCTIONS IN: FK506 binding, peptidyl-prolyl cis-trans isomerase activity, calmodulin binding; INVOLVED IN: protein folding; LOCATED IN: vacuole; EXPRESSED IN: 25 plant structures; EXPRESSED DURING: 14 growth stages; CONTAINS InterPro DOMAIN/s: Tetratricopeptide TPR-1 (InterPro:IPR001440), Tetratricopeptide-like helical (InterPro:IPR01…	AT5G48570	1.02783	-0.794472	-0.0731083	-2.83459	-1.14648	-0.0812523	-1.80665	-1.94104	-0.154278		1	0.540343	1	0.145353	0.544897	1	0.400995	0.0319806	1
protein_coding	NA	NA	unknown protein; CONTAINS InterPro DOMAIN/s: Protein of unknown function DUF1685 (InterPro:IPR012881); Has 170 Blast hits to 164 proteins in 34 species: Archae - 0; Bacteria - 1; Metazoa - 26; Fungi - 10; Plants - 107; Viruses - 0; Other Eukaryotes - 26 (source: NCBI BLink).	AT2G42760	0.127872	0.308174	0.99793	-1.02689	1.08629	0.173312	-0.899007	1.39449	1.1711		1	0.858066	0.156859	1	0.545752	1	0.757267	0.0392495	0.241225
protein_coding	germin-like protein 8	germin-like protein (GLP8)	germin-like protein 8 (GLP8); FUNCTIONS IN: manganese ion binding, nutrient reservoir activity; INVOLVED IN: biological_process unknown; LOCATED IN: endomembrane system, apoplast; EXPRESSED IN: 9 plant structures; EXPRESSED DURING: L mature pollen stage, M germinated pollen stage, 4 anthesis, C globular stage, petal differentiation and expansion stage; CONTAINS InterPro DOMAIN/s: Cupin, RmlC-type…	AT3G05930	NE	3.47551	1.11801	-0.278347	-2.12666	-1.04992	NE	1.39273	0.0651347		NA	0.0278013	0.860067	1	0.546864	0.9746	NA	0.963398	1
protein_coding	RESPONSE TO ABA AND SALT 1	NA	RESPONSE TO ABA AND SALT 1 (RAS1); FUNCTIONS IN: molecular_function unknown; INVOLVED IN: biological_process unknown; LOCATED IN: endomembrane system; EXPRESSED IN: leaf apex, root, flower, leaf; EXPRESSED DURING: petal differentiation and expansion stage; BEST Arabidopsis thaliana protein match is: transcription factor-related (TAIR:AT1G58330.1); Has 520 Blast hits to 520 proteins in 34 species:…	AT1G09950	-0.547784	-0.525967	-0.921512	0.440956	1.24979	3.04044	-0.1069	0.723336	2.11857		1	0.762272	0.353876	1	0.547208	0.000464971	1	0.643543	0.178142
protein_coding	lipid transfer protein 2	Involved in lipid transfer between membranes. Belongs to a family of Lipid transfer proteins. Sequence similarity to other plant/Arabidopsis LPT genes but highest similarity to LPT1. Stress and pathogen-inducible motifs found in the upstream region. Expressed in flower, leaves and siliques but absent in roots. Predicted to be a member of PR-14 pathogenesis-related protein family with the followin…	lipid transfer protein 2 (LTP2); FUNCTIONS IN: lipid binding; INVOLVED IN: programmed cell death, phospholipid transfer to membrane; LOCATED IN: plasma membrane; EXPRESSED IN: 21 plant structures; EXPRESSED DURING: 10 growth stages; CONTAINS InterPro DOMAIN/s: Bifunctional inhibitor/plant lipid transfer protein/seed storage (InterPro:IPR016140), Plant lipid transfer protein/seed storage/trypsin-a…	AT2G38530	0.0275419	-1.31451	-0.849921	-0.322917	1.08543	2.07192	-0.295364	-0.229091	1.22199		1	0.0696607	0.261735	1	0.54795	0.00150032	1	0.953646	0.206047
protein_coding	SPFH/Band 7/PHB domain-containing membrane-associated protein family	NA	SPFH/Band 7/PHB domain-containing membrane-associated protein family; FUNCTIONS IN: molecular_function unknown; INVOLVED IN: biological_process unknown; LOCATED IN: plasma membrane, vacuole; EXPRESSED IN: cultured cell; CONTAINS InterPro DOMAIN/s: Band 7 protein (InterPro:IPR001107); BEST Arabidopsis thaliana protein match is: SPFH/Band 7/PHB domain-containing membrane-associated protein family (…	AT5G25250	1.33431	2.55972	2.81386	-0.315226	-1.49243	-1.33457	1.01911	1.06731	1.47924		1	2.00631e-05	0.000466587	1	0.549016	0.557809	0.579083	0.494984	0.189921
protein_coding	tetraspanin9	Member of TETRASPANIN family	tetraspanin9 (TET9); FUNCTIONS IN: molecular_function unknown; INVOLVED IN: aging; LOCATED IN: plasma membrane; EXPRESSED IN: 10 plant structures; EXPRESSED DURING: 4 anthesis, LP.10 ten leaves visible, C globular stage, petal differentiation and expansion stage; CONTAINS InterPro DOMAIN/s: Tetraspanin (InterPro:IPR018499), Tetraspanin, subgroup (InterPro:IPR000301); BEST Arabidopsis thaliana pro…	AT4G30430	0.77769	2.26633	1.96147	-1.10741	-1.42378	-0.702187	-0.327026	0.845095	1.24975		1	0.0042493	0.468376	1	0.552672	1	1	0.745559	0.922778
protein_coding	jasmonate-zim-domain protein 7	NA	jasmonate-zim-domain protein 7 (JAZ7); CONTAINS InterPro DOMAIN/s: Tify (InterPro:IPR010399); BEST Arabidopsis thaliana protein match is: jasmonate-zim-domain protein 8 (TAIR:AT1G30135.1); Has 38 Blast hits to 38 proteins in 7 species: Archae - 0; Bacteria - 0; Metazoa - 0; Fungi - 0; Plants - 38; Viruses - 0; Other Eukaryotes - 0 (source: NCBI BLink).	AT2G34600	-0.00639336	-1.43421	1.91491	0.224456	1.21712	0.151282	0.218059	-0.217419	2.06555		1	0.154713	0.0161655	1	0.552672	1	1	0.956063	0.0055728
protein_coding	SGNH hydrolase-type esterase superfamily protein	NA	SGNH hydrolase-type esterase superfamily protein; FUNCTIONS IN: hydrolase activity, hydrolase activity, acting on ester bonds, carboxylesterase activity; INVOLVED IN: lipid metabolic process; LOCATED IN: cellular_component unknown; EXPRESSED IN: 20 plant structures; EXPRESSED DURING: 12 growth stages; CONTAINS InterPro DOMAIN/s: Esterase, SGNH hydrolase-type, subgroup (InterPro:IPR013831), Lipase…	AT3G11210	-0.0436281	0.262551	0.67911	0.351763	1.3339	1.91607	0.308063	1.5965	2.59492		1	0.879645	0.399781	1	0.554011	0.287653	1	0.042819	0.00543736
protein_coding	Mannose-6-phosphate isomerase, type I	Encodes a protein with phosphomannose isomerase activity that is involved in synthesis of ascorbic acid. Expression is induced after 24 hours of dark treatment, in senescing leaves and treatment with exogenous photosynthesis inhibitor. Induction of gene expression was suppressed in excised leaves supplied with sugar. The authors suggest that the gene's expression pattern is responding to the leve…	DARK INDUCIBLE 9 (DIN9); CONTAINS InterPro DOMAIN/s: Mannose-6-phosphate isomerase (InterPro:IPR016305), Cupin, RmlC-type (InterPro:IPR011051), Mannose-6-phosphate isomerase, type I (InterPro:IPR001250), RmlC-like jelly roll fold (InterPro:IPR014710), Phosphomannose isomerase, type I, conserved site (InterPro:IPR018050); BEST Arabidopsis thaliana protein match is: Mannose-6-phosphate isomerase, t…	AT1G67070	-0.767292	2.24152	3.02685	-0.507489	-1.42628	-0.963713	-1.27485	0.815678	2.06262		1	0.0166544	0.000604815	1	0.554011	0.510018	0.543012	0.673539	0.0689081
protein_coding	ROTUNDIFOLIA like 1	NA	ROTUNDIFOLIA like 1 (RTFL1); CONTAINS InterPro DOMAIN/s: DVL (InterPro:IPR012552); BEST Arabidopsis thaliana protein match is: DVL family protein (TAIR:AT2G36985.1); Has 35333 Blast hits to 34131 proteins in 2444 species: Archae - 798; Bacteria - 22429; Metazoa - 974; Fungi - 991; Plants - 531; Viruses - 0; Other Eukaryotes - 9610 (source: NCBI BLink).	AT3G53232	-0.36854	1.64073	3.31126	0.373263	-1.19009	-0.335089	0.0046051	0.450952	2.97452		1	0.00585463	0.000486795	1	0.554011	1	1	0.84009	0.00117278
protein_coding	ADP-ribosylation factor D1B	A member of ARF GTPase family. A thaliana has 21 members of this family, known to be essential for vesicle coating and uncoating and functions in GTP-binding. Gene encoding ADP-ribosylation factor and similar to other ARFs and ARF-like proteins.	ADP-ribosylation factor D1B (ARFD1B); FUNCTIONS IN: GTP binding; INVOLVED IN: N-terminal protein myristoylation; LOCATED IN: intracellular; CONTAINS InterPro DOMAIN/s: ADP-ribosylation factor (InterPro:IPR006688), Small GTPase SAR1-type (InterPro:IPR006687), ARF/SAR superfamily (InterPro:IPR006689); BEST Arabidopsis thaliana protein match is: ADP-ribosylation factor D1A (TAIR:AT1G02440.1); Has 88…	AT1G02430	-0.714105	2.42785	2.99989	0.141997	-1.72022	-2.00914	-0.573573	0.713022	0.984612		1	0.0082728	0.00449831	1	0.554469	0.146181	1	0.890996	0.81165
protein_coding	NA	NA	unknown protein; BEST Arabidopsis thaliana protein match is: unknown protein (TAIR:AT5G54920.1); Has 30201 Blast hits to 17322 proteins in 780 species: Archae - 12; Bacteria - 1396; Metazoa - 17338; Fungi - 3422; Plants - 5037; Viruses - 0; Other Eukaryotes - 2996 (source: NCBI BLink).	AT4G26990	0.455926	2.85242	2.17662	0.41097	-1.56516	-1.16215	0.866959	1.28756	1.01418		1	3.83216e-05	0.149015	1	0.554469	0.923136	0.848219	0.290901	0.750858
protein_coding	myb domain protein 74	Member of the R2R3 factor gene family.	myb domain protein 74 (MYB74); CONTAINS InterPro DOMAIN/s: SANT, DNA-binding (InterPro:IPR001005), Homeodomain-like (InterPro:IPR009057), Myb, DNA-binding (InterPro:IPR014778), HTH transcriptional regulator, Myb-type, DNA-binding (InterPro:IPR017930), Homeodomain-related (InterPro:IPR012287), Myb transcription factor (InterPro:IPR015495); BEST Arabidopsis thaliana protein match is: MYB-like 102 (…	AT4G05100	-0.215932	0.438803	1.92695	0.466796	1.23735	2.75353	0.250845	1.67633	4.67943		1	0.758204	0.0338183	1	0.55525	0.000143657	1	0.0159815	2.52098e-10
protein_coding	lectin receptor kinase a4.1	Encodes LecRKA4.2, a member of the lectin receptor kinase subfamily A4 (LecRKA4.1 At5g01540; LecRKA4.2 At5g01550; LecRKA4.3 At5g01560). Together with other members of the subfamily, functions redundantly in the negative regulation of ABA response in seed germination.	lectin receptor kinase a4.1 (LECRKA4.2); FUNCTIONS IN: protein serine/threonine kinase activity, binding, protein kinase activity, kinase activity, ATP binding; INVOLVED IN: abscisic acid mediated signaling pathway, seed germination; EXPRESSED IN: 6 plant structures; EXPRESSED DURING: 4 anthesis, petal differentiation and expansion stage; CONTAINS InterPro DOMAIN/s: Legume lectin, beta chain (Int…	AT5G01550	1.46974	2.2521	2.6697	-0.439609	-1.52342	-2.38342	1.0305	0.729412	0.285439		1	0.0138226	0.0473381	1	0.557079	0.0232169	1	0.84983	1
protein_coding	PLAC8 family protein	NA	PLAC8 family protein; FUNCTIONS IN: molecular_function unknown; INVOLVED IN: response to oxidative stress; LOCATED IN: plasma membrane; EXPRESSED IN: 10 plant structures; EXPRESSED DURING: 6 growth stages; CONTAINS InterPro DOMAIN/s: Protein of unknown function Cys-rich (InterPro:IPR006461); BEST Arabidopsis thaliana protein match is: PLAC8 family protein (TAIR:AT3G18450.1); Has 632 Blast hits to…	AT1G52200	0.940754	0.298507	1.31748	0.845204	-1.17211	-1.87358	1.78596	-0.873601	-0.556105		1	0.914664	0.106809	1	0.558057	0.0624193	0.0236009	0.416563	0.917151
protein_coding	ALA-interacting subunit 5	NA	ALA-interacting subunit 5 (ALIS5); INVOLVED IN: biological_process unknown; LOCATED IN: chloroplast thylakoid lumen, plasma membrane, membrane; EXPRESSED IN: 12 plant structures; EXPRESSED DURING: L mature pollen stage, M germinated pollen stage, 4 anthesis, petal differentiation and expansion stage; CONTAINS InterPro DOMAIN/s: Protein of unknown function DUF284, transmembrane eukaryotic (InterPr…	AT1G79450	0.956212	1.70698	2.63768	0.0582815	-1.25479	-2.0416	1.01462	0.452356	0.595796		1	0.00317377	0.00578237	1	0.558057	0.0850736	0.611741	0.857992	0.903279
protein_coding	transmembrane receptors	NA	transmembrane receptors; FUNCTIONS IN: transmembrane receptor activity; INVOLVED IN: signal transduction, defense response, innate immune response; LOCATED IN: intrinsic to membrane, chloroplast; EXPRESSED IN: 13 plant structures; EXPRESSED DURING: 8 growth stages; CONTAINS InterPro DOMAIN/s: Protein of unknown function DUF641, plant (InterPro:IPR006943), Toll-Interleukin receptor (InterPro:IPR00…	AT2G32140	0.418991	2.92618	3.21711	-0.958861	-1.27734	-1.0993	-0.539814	1.64903	2.11729		1	8.67451e-05	0.0131355	1	0.558057	0.735309	1	0.163901	0.26268
protein_coding	Toll-Interleukin-Resistance (TIR) domain-containing protein	NA	Toll-Interleukin-Resistance (TIR) domain-containing protein; FUNCTIONS IN: transmembrane receptor activity, ATP binding; INVOLVED IN: signal transduction, defense response, apoptosis, innate immune response; LOCATED IN: intrinsic to membrane; EXPRESSED IN: 20 plant structures; EXPRESSED DURING: 10 growth stages; CONTAINS InterPro DOMAIN/s: NB-ARC (InterPro:IPR002182), Toll-Interleukin receptor (I…	AT1G72900	0.369927	1.65459	1.61811	-1.19733	-1.06815	-0.120525	-0.82737	0.586454	1.49754		1	0.028167	0.0502403	1	0.558057	1	0.999851	0.805946	0.0717247
protein_coding	pfkB-like carbohydrate kinase family protein	NA	pfkB-like carbohydrate kinase family protein; FUNCTIONS IN: kinase activity, ribokinase activity; INVOLVED IN: response to cadmium ion; LOCATED IN: cellular_component unknown; EXPRESSED IN: 23 plant structures; EXPRESSED DURING: 13 growth stages; CONTAINS InterPro DOMAIN/s: Carbohydrate/purine kinase (InterPro:IPR011611), Ribokinase (InterPro:IPR002139), Carbohydrate/puine kinase, PfkB, conserved…	AT5G51830	0.12934	1.50887	1.92901	0.208843	-1.09988	-0.347352	0.338185	0.409021	1.58152		1	0.00764864	0.0188619	1	0.558057	1	1	0.82632	0.0755332
protein_coding	RING/U-box superfamily protein	NA	RING/U-box superfamily protein; FUNCTIONS IN: zinc ion binding; INVOLVED IN: biological_process unknown; LOCATED IN: cellular_component unknown; CONTAINS InterPro DOMAIN/s: Zinc finger, RING-type (InterPro:IPR001841), Zinc finger, C3HC4 RING-type (InterPro:IPR018957); BEST Arabidopsis thaliana protein match is: RING-H2 finger C1A (TAIR:AT2G40830.3); Has 35333 Blast hits to 34131 proteins in 2444 …	AT3G10815	0.628871	3.61784	2.58198	-0.68541	-1.50286	-0.443192	-0.0559856	2.11838	2.13711		1	2.4985e-06	0.0385753	1	0.559409	1	1	0.0271963	0.155814
protein_coding	Disease resistance protein (TIR-NBS class)	NA	Disease resistance protein (TIR-NBS class); FUNCTIONS IN: transmembrane receptor activity, nucleoside-triphosphatase activity, nucleotide binding, ATP binding; INVOLVED IN: signal transduction, defense response, apoptosis, innate immune response; LOCATED IN: intrinsic to membrane, chloroplast; EXPRESSED IN: 22 plant structures; EXPRESSED DURING: 10 growth stages; CONTAINS InterPro DOMAIN/s: ATPas…	AT1G66090	0.281063	2.57477	1.76478	-0.434847	-1.42389	-0.519539	-0.153772	1.15101	1.245		1	0.00146996	0.118474	1	0.559615	1	1	0.580184	0.424734
protein_coding	Exostosin family protein	NA	embryo sac development arrest 5 (EDA5); FUNCTIONS IN: catalytic activity; INVOLVED IN: megagametogenesis, pollen tube development; LOCATED IN: membrane; CONTAINS InterPro DOMAIN/s: Exostosin-like (InterPro:IPR004263); BEST Arabidopsis thaliana protein match is: exostosin family protein (TAIR:AT3G45400.1); Has 1124 Blast hits to 1120 proteins in 61 species: Archae - 0; Bacteria - 6; Metazoa - 39; …	AT3G03650	-3.52667	4.10501	3.96661	NE	-1.82444	-2.24489	-2.19568	2.32566	1.69578		1	0.00235827	0.013831	NA	0.560708	0.436342	1	0.669186	0.759338
protein_coding	Integrase-type DNA-binding superfamily protein	encodes a member of the DREB subfamily A-6 of ERF/AP2 transcription factor family. The protein contains one AP2 domain. There are 8 members in this subfamily including RAP2.4.	Integrase-type DNA-binding superfamily protein; FUNCTIONS IN: DNA binding, sequence-specific DNA binding transcription factor activity; INVOLVED IN: regulation of transcription, DNA-dependent; LOCATED IN: nucleus; EXPRESSED IN: embryo; EXPRESSED DURING: D bilateral stage; CONTAINS InterPro DOMAIN/s: DNA-binding, integrase-type (InterPro:IPR016177), Pathogenesis-related transcriptional factor/ERF,…	AT5G65130	-1.89627	3.72084	0.293317	0.466795	-1.47103	-1.07448	-1.46078	2.26818	-0.778028		1	0.000114968	0.932443	1	0.561705	1	1	0.292666	0.913343
pseudogene	NA	Encodes a Protease inhibitor/seed storage/LTP family protein [pseudogene]	NA	AT5G55420	0.862627	2.49564	1.61946	-0.975928	-1.58728	-0.0492614	-0.100298	0.914363	1.53327		1	0.00363325	0.947831	1	0.561705	1	1	0.781979	0.99428
protein_coding	matrix metalloproteinase	mutant has Late flowering; Early senescence; Matrix Metalloproteinase	matrix metalloproteinase (MMP); FUNCTIONS IN: metallopeptidase activity, metalloendopeptidase activity, zinc ion binding; INVOLVED IN: proteolysis, metabolic process; LOCATED IN: anchored to membrane; EXPRESSED IN: 7 plant structures; EXPRESSED DURING: L mature pollen stage, M germinated pollen stage, 4 anthesis, petal differentiation and expansion stage; CONTAINS InterPro DOMAIN/s: Peptidase M10…	AT1G70170	0.636775	3.01309	2.27828	-0.57174	-1.66112	-0.409266	0.066122	1.35453	1.86371		1	3.298e-05	0.0415594	1	0.563331	1	1	0.512248	0.167349
protein_coding	Calcium-binding EF hand family protein	encodes a calmodulin-like protein, with six potential calcium binding domains. Calcium binding shown by Ca(2+)-specific shift in electrophoretic mobility. Expression induced by touch and darkness. Expression may also be developmentally controlled. Expression in growing regions of roots, vascular tissue, root/shoot junctions, trichomes, branch points of the shoot, and regions of siliques and flowe…	TOUCH 3 (TCH3); CONTAINS InterPro DOMAIN/s: EF-Hand 1, calcium-binding site (InterPro:IPR018247), EF-HAND 2 (InterPro:IPR018249), EF-hand-like domain (InterPro:IPR011992), Calcium-binding EF-hand (InterPro:IPR002048), EF-hand (InterPro:IPR018248); BEST Arabidopsis thaliana protein match is: calmodulin 5 (TAIR:AT2G27030.3).	AT2G41100	0.673622	2.19971	1.77058	-0.144384	-1.2872	-0.846265	0.52924	0.912513	0.924297		1	0.00150227	0.0370958	1	0.566187	0.816711	1	0.645729	0.50333
protein_coding	Vacuolar iron transporter (VIT) family protein	NA	Vacuolar iron transporter (VIT) family protein; FUNCTIONS IN: molecular_function unknown; INVOLVED IN: biological_process unknown; LOCATED IN: cellular_component unknown; EXPRESSED IN: 22 plant structures; EXPRESSED DURING: 12 growth stages; CONTAINS InterPro DOMAIN/s: Protein of unknown function DUF125, transmembrane (InterPro:IPR008217); BEST Arabidopsis thaliana protein match is: vacuolar iron…	AT5G24290	0.142422	0.89742	0.384362	-0.730976	1.14603	0.551936	-0.588506	2.04373	0.936085		1	0.257662	0.825187	1	0.567141	0.961811	1	0.00199305	0.512376
protein_coding	Zinc finger (C3HC4-type RING finger) family protein	NA	Zinc finger (C3HC4-type RING finger) family protein; FUNCTIONS IN: ubiquitin-protein ligase activity, zinc ion binding; LOCATED IN: plasma membrane; EXPRESSED IN: 12 plant structures; EXPRESSED DURING: 4 anthesis, LP.10 ten leaves visible, petal differentiation and expansion stage, LP.08 eight leaves visible; CONTAINS InterPro DOMAIN/s: Zinc finger, RING-type (InterPro:IPR001841), Zinc finger, C3…	AT1G08050	0.871173	2.86158	2.91097	-0.764934	-1.35211	-0.396673	0.106297	1.50951	2.5142		1	6.03999e-08	0.0059044	1	0.567328	1	1	0.1415	0.0255433
protein_coding	Receptor-like protein kinase-related family protein	Encodes a plasmodesmal protein that may be involved in the intercellular movement of molecules through the plasmodesmata. The protein has two DUF26 domains and a single transmembrane domain.	HOPW1-1-INDUCED GENE1 (HWI1); CONTAINS InterPro DOMAIN/s: Protein of unknown function DUF26 (InterPro:IPR002902); BEST Arabidopsis thaliana protein match is: plasmodesmata-located protein 6 (TAIR:AT2G01660.1); Has 1576 Blast hits to 1438 proteins in 26 species: Archae - 0; Bacteria - 0; Metazoa - 0; Fungi - 0; Plants - 1576; Viruses - 0; Other Eukaryotes - 0 (source: NCBI BLink).	AT1G70690	0.71413	3.07613	2.54361	-0.718932	-1.42006	-0.668787	-0.00467016	1.65616	1.87474		1	1.39297e-06	0.0035224	1	0.567328	1	1	0.0391975	0.0545596
protein_coding	Protein phosphatase 2C family protein	NA	Protein phosphatase 2C family protein; FUNCTIONS IN: protein serine/threonine phosphatase activity, catalytic activity; INVOLVED IN: response to water deprivation; LOCATED IN: cellular_component unknown; EXPRESSED IN: 22 plant structures; EXPRESSED DURING: 13 growth stages; CONTAINS InterPro DOMAIN/s: Protein phosphatase 2C-related (InterPro:IPR001932), Protein phosphatase 2C (InterPro:IPR015655)…	AT3G05640	-0.120799	-0.415997	0.298973	0.308743	1.21015	3.37846	0.187943	0.794135	3.67735		1	0.843971	0.918629	1	0.570468	1.40656e-07	1	0.435528	1.93592e-08
protein_coding	RING/U-box superfamily protein	NA	RING/U-box superfamily protein; FUNCTIONS IN: zinc ion binding; INVOLVED IN: biological_process unknown; LOCATED IN: endomembrane system; CONTAINS InterPro DOMAIN/s: Zinc finger, RING-type (InterPro:IPR001841), Zinc finger, C3HC4 RING-type (InterPro:IPR018957); BEST Arabidopsis thaliana protein match is: RING/U-box superfamily protein (TAIR:AT2G44581.1); Has 9685 Blast hits to 9663 proteins in 27…	AT2G44578	-0.36789	1.32854	1.98999	0.0543529	1.1762	1.68833	-0.313698	2.50545	3.67624		1	0.0563164	0.0294689	1	0.570468	0.0427742	1	0.000146787	2.07257e-07
protein_coding	Integrase-type DNA-binding superfamily protein	encodes a member of the DREB subfamily A-5 of ERF/AP2 transcription factor family. The protein contains one AP2 domain. There are 15 members in this subfamily including RAP2.1, RAP2.9 and RAP2.10.	Integrase-type DNA-binding superfamily protein; FUNCTIONS IN: DNA binding, sequence-specific DNA binding transcription factor activity; INVOLVED IN: regulation of transcription, DNA-dependent; LOCATED IN: nucleus, chloroplast; EXPRESSED IN: 12 plant structures; EXPRESSED DURING: 8 growth stages; CONTAINS InterPro DOMAIN/s: DNA-binding, integrase-type (InterPro:IPR016177), Pathogenesis-related tra…	AT1G77640	0.22303	-2.67785	-1.13867	1.54387	1.57935	-1.07448	1.76632	-1.10427	-2.20465		1	0.00420625	0.386818	1	0.570468	0.964542	0.280776	0.454838	0.148032
protein_coding	Regulator of Vps4 activity in the MVB pathway protein	NA	Regulator of Vps4 activity in the MVB pathway protein; CONTAINS InterPro DOMAIN/s: Protein of unknown function DUF292, eukaryotic (InterPro:IPR005061); BEST Arabidopsis thaliana protein match is: Regulator of Vps4 activity in the MVB pathway protein (TAIR:AT1G79910.1); Has 35333 Blast hits to 34131 proteins in 2444 species: Archae - 798; Bacteria - 22429; Metazoa - 974; Fungi - 991; Plants - 531;…	AT1G52315	1.66835	3.05716	3.03268	-0.416232	-1.58168	-0.734566	1.25905	1.47804	2.29622		1	0.000229644	0.00270743	1	0.570468	0.968539	1	0.274368	0.0626968
protein_coding	tetraspanin8	Member of TETRASPANIN family	tetraspanin8 (TET8); FUNCTIONS IN: molecular_function unknown; INVOLVED IN: aging; LOCATED IN: plasma membrane, membrane; EXPRESSED IN: 25 plant structures; EXPRESSED DURING: 14 growth stages; CONTAINS InterPro DOMAIN/s: Tetraspanin (InterPro:IPR018499), Tetraspanin, conserved site (InterPro:IPR018503), Tetraspanin, subgroup (InterPro:IPR000301); BEST Arabidopsis thaliana protein match is: tetras…	AT2G23810	0.159568	1.8633	1.53554	-0.0952527	-1.16888	-0.514757	0.0643213	0.694433	1.02075		1	0.00300946	0.0871369	1	0.570468	1	1	0.694008	0.39317
protein_coding	B-box type zinc finger protein with CCT domain	NA	B-box type zinc finger protein with CCT domain; FUNCTIONS IN: sequence-specific DNA binding transcription factor activity, zinc ion binding; INVOLVED IN: regulation of transcription; LOCATED IN: intracellular; EXPRESSED IN: 21 plant structures; EXPRESSED DURING: 13 growth stages; CONTAINS InterPro DOMAIN/s: CCT domain (InterPro:IPR010402), Zinc finger, B-box (InterPro:IPR000315); BEST Arabidopsis…	AT1G28050	0.976751	-0.399197	0.544301	0.193766	1.07901	1.32726	1.17053	0.679811	1.87153		1	0.772613	0.566721	1	0.570642	0.39707	0.417667	0.576901	0.0300419
protein_coding	glutathione S-transferase 7	Encodes glutathione transferase belonging to the phi class of GSTs. Naming convention according to Wagner et al. (2002).	glutathione S-transferase 7 (GSTF7); FUNCTIONS IN: glutathione transferase activity, copper ion binding, cobalt ion binding, glutathione binding; INVOLVED IN: defense response to fungus, incompatible interaction, response to cadmium ion, response to salt stress, defense response to bacterium, toxin catabolic process; LOCATED IN: nucleus, vacuole, cytoplasm; EXPRESSED IN: root, cultured cell, leaf…	AT1G02920	1.62162	2.06436	1.07448	0.701665	-1.26952	-2.10141	2.32329	0.794848	-1.02692		0.612201	0.00212449	0.373762	1	0.573125	0.0141985	0.000825236	0.749723	0.378175
protein_coding	timeless family protein	homolog of Drosophila timeless	TIMELESS (ATIM); CONTAINS InterPro DOMAIN/s: Timeless C-terminal (InterPro:IPR007725), Timeless protein (InterPro:IPR006906); Has 1807 Blast hits to 1807 proteins in 277 species: Archae - 0; Bacteria - 0; Metazoa - 736; Fungi - 347; Plants - 385; Viruses - 0; Other Eukaryotes - 339 (source: NCBI BLink).	AT5G52910	0.500678	1.20007	0.103105	0.61074	-1.17965	-1.9617	1.11165	0.0211949	-1.85722		1	0.162024	1	1	0.573125	0.0387755	0.785777	1	0.055136
protein_coding	Galactose oxidase/kelch repeat superfamily protein	NA	Galactose oxidase/kelch repeat superfamily protein; CONTAINS InterPro DOMAIN/s: Galactose oxidase/kelch, beta-propeller (InterPro:IPR011043), Kelch repeat type 1 (InterPro:IPR006652), Kelch-type beta propeller (InterPro:IPR015915); BEST Arabidopsis thaliana protein match is: nitrile specifier protein 5 (TAIR:AT5G48180.1); Has 10920 Blast hits to 5857 proteins in 349 species: Archae - 8; Bacteria …	AT3G07720	-0.0128931	1.83829	1.8754	-0.64541	-1.34386	-0.764366	-0.658289	0.494444	1.11101		1	0.00621734	0.0279211	1	0.573125	0.886721	1	0.817571	0.318594
protein_coding	ytochrome p450, family 71, subfamily B, polypeptide 11	putative cytochrome P450	ytochrome p450, family 71, subfamily B, polypeptide 11 (CYP71B11); FUNCTIONS IN: electron carrier activity, monooxygenase activity, iron ion binding, oxygen binding, heme binding; INVOLVED IN: oxidation reduction; LOCATED IN: plasma membrane; EXPRESSED IN: 7 plant structures; EXPRESSED DURING: 6 growth stages; CONTAINS InterPro DOMAIN/s: Cytochrome P450 (InterPro:IPR001128), Cytochrome P450, E-cl…	AT5G25120	-0.674689	-1.32034	0.14371	-0.860395	1.14146	-0.266073	-1.53505	-0.179069	-0.122372		1	0.0460784	0.902959	1	0.573125	1	0.394952	0.946356	1
protein_coding	high affinity nitrate transporter 2.6	member of High affinity nitrate transporter family	high affinity nitrate transporter 2.6 (NRT2.6); FUNCTIONS IN: nitrate transmembrane transporter activity; INVOLVED IN: response to karrikin; LOCATED IN: plasma membrane, chloroplast; EXPRESSED IN: sepal, root, flower; EXPRESSED DURING: petal differentiation and expansion stage; CONTAINS InterPro DOMAIN/s: Major facilitator superfamily (InterPro:IPR020846), Major facilitator superfamily MFS-1 (Int…	AT3G45060	3.07341	-0.275999	-0.00490778	1.08284	1.29097	0.0817657	4.15656	1.01486	0.0768329		0.594947	0.897435	0.855209	1	0.576552	1	3.6633e-05	0.434389	1
protein_coding	plasma membrane intrinsic protein 2A	a member of the plasma membrane intrinsic protein subfamily PIP2. localizes to the plasma membrane and exhibits water transport activity in Xenopus oocyte. expressed specifically in the vascular bundles and protein level increases slightly during leaf dev. When expressed in yeast cells can conduct hydrogen peroxide into those cells.	plasma membrane intrinsic protein 2A (PIP2A); FUNCTIONS IN: water channel activity; INVOLVED IN: response to water deprivation, response to salt stress, transport, hydrogen peroxide transmembrane transport, water transport; LOCATED IN: plasma membrane, vacuole, membrane; EXPRESSED IN: 24 plant structures; EXPRESSED DURING: 14 growth stages; CONTAINS InterPro DOMAIN/s: Major intrinsic protein, con…	AT3G53420	-0.399223	-1.20536	-1.73519	0.0600593	1.10532	2.59163	-0.339163	-0.100048	0.856433		1	0.0631632	0.00510348	1	0.581634	3.52363e-05	1	0.996609	0.82369
protein_coding	Inositol monophosphatase family protein	NA	Inositol monophosphatase family protein; FUNCTIONS IN: 3'(2'),5'-bisphosphate nucleotidase activity, inositol or phosphatidylinositol phosphatase activity; INVOLVED IN: sulfur metabolic process; EXPRESSED IN: 6 plant structures; EXPRESSED DURING: LP.06 six leaves visible, LP.04 four leaves visible, 4 anthesis; CONTAINS InterPro DOMAIN/s: Inositol monophosphatase (InterPro:IPR000760), 3(2),5 -bisp…	AT5G09290	0.858424	2.86373	2.87386	-0.330243	-1.49353	-2.39817	0.531578	1.3717	0.475257		1	2.24382e-06	0.000419959	1	0.58213	0.0141985	1	0.381512	0.917136
protein_coding	6-&1-fructan exohydrolase	Encodes a protein with fructan exohydrolase (FEH) activity acting on both inulin and levan-type fructans (1- and 6-FEH). The enzyme does not have invertase activity.	6-&1-fructan exohydrolase (cwINV6); FUNCTIONS IN: inulinase activity, hydrolase activity, hydrolyzing O-glycosyl compounds, levanase activity; INVOLVED IN: carbohydrate metabolic process; EXPRESSED IN: 10 plant structures; EXPRESSED DURING: 8 growth stages; CONTAINS InterPro DOMAIN/s: Glycoside hydrolase, family 32 (InterPro:IPR001362), Glycosyl hydrolases family 32, N-terminal (InterPro:IPR01314…	AT5G11920	0.94016	2.90548	3.23666	-1.18138	-1.62748	-2.78739	-0.237438	1.27884	0.448724		1	1.25801e-05	0.00014854	1	0.583188	0.00576972	1	0.455822	0.944462
protein_coding	Protein kinase superfamily protein	NA	Protein kinase superfamily protein; FUNCTIONS IN: protein serine/threonine kinase activity, protein kinase activity, kinase activity, ATP binding; INVOLVED IN: protein amino acid phosphorylation; LOCATED IN: endomembrane system; EXPRESSED IN: 17 plant structures; EXPRESSED DURING: 10 growth stages; CONTAINS InterPro DOMAIN/s: Protein kinase, ATP binding site (InterPro:IPR017441), Protein kinase, …	AT5G42440	0.531642	1.5134	1.14864	-0.140869	-1.29996	-1.16205	0.390834	0.213545	-0.0134679		1	0.0168712	0.360522	1	0.584529	0.673997	1	0.97444	1
protein_coding	IQ-domain 4	NA	IQ-domain 4 (Iqd4); CONTAINS InterPro DOMAIN/s: IQ calmodulin-binding region (InterPro:IPR000048); BEST Arabidopsis thaliana protein match is: IQ-domain 2 (TAIR:AT5G03040.3); Has 2355 Blast hits to 2176 proteins in 294 species: Archae - 6; Bacteria - 370; Metazoa - 426; Fungi - 119; Plants - 1088; Viruses - 37; Other Eukaryotes - 309 (source: NCBI BLink).	AT2G26410	NE	5.61817	1.86135	-0.278347	-1.78757	-1.57335	NE	NE	0.266491		NA	0.000653803	0.662943	1	0.584529	1	NA	NA	1
protein_coding	NA	NA	CONTAINS InterPro DOMAIN/s: LPS-induced tumor necrosis factor alpha factor (InterPro:IPR006629); Has 30201 Blast hits to 17322 proteins in 780 species: Archae - 12; Bacteria - 1396; Metazoa - 17338; Fungi - 3422; Plants - 5037; Viruses - 0; Other Eukaryotes - 2996 (source: NCBI BLink).	AT5G13190	0.439078	1.89502	1.67144	-0.045438	-1.21081	-1.14063	0.393644	0.684214	0.530788		1	0.00216918	0.0209661	1	0.586497	0.395604	1	0.6639	0.725297
protein_coding	homolog of RPW8 3	Homolog of RPW8	homolog of RPW8 3 (HR3); CONTAINS InterPro DOMAIN/s: Powdery mildew resistance protein, RPW8 domain (InterPro:IPR008808); BEST Arabidopsis thaliana protein match is: homolog of RPW8 2 (TAIR:AT3G50460.1); Has 133 Blast hits to 132 proteins in 16 species: Archae - 0; Bacteria - 0; Metazoa - 2; Fungi - 2; Plants - 123; Viruses - 0; Other Eukaryotes - 6 (source: NCBI BLink).	AT3G50470	0.65247	1.17593	1.81209	-0.0433769	-1.37253	-0.532266	0.609147	-0.196543	1.27961		1	0.150719	0.0338183	1	0.587254	0.992244	1	0.944072	0.223348
protein_coding	Riboflavin synthase-like superfamily protein	NA	Riboflavin synthase-like superfamily protein; FUNCTIONS IN: in 7 functions; INVOLVED IN: oxidation reduction; EXPRESSED IN: root; CONTAINS InterPro DOMAIN/s: Ferredoxin reductase-type FAD-binding domain (InterPro:IPR017927), Cytochrome b245, heavy chain (InterPro:IPR000778), EF-Hand 1, calcium-binding site (InterPro:IPR018247), EF-hand-like domain (InterPro:IPR011992), Ferric reductase-like trans…	AT4G25090	NE	4.04718	NE	NE	-1.91093	NE	NE	2.18127	NE		NA	0.0037135	NA	NA	0.587254	NA	NA	0.671726	NA
protein_coding	NA	NA	unknown protein; BEST Arabidopsis thaliana protein match is: unknown protein (TAIR:AT5G22530.1); Has 14 Blast hits to 14 proteins in 2 species: Archae - 0; Bacteria - 0; Metazoa - 0; Fungi - 0; Plants - 14; Viruses - 0; Other Eukaryotes - 0 (source: NCBI BLink).	AT5G22520	1.38459	2.72034	2.01519	-1.01525	-1.35857	-1.03092	0.369693	1.36224	0.983497		1	3.298e-05	0.272608	1	0.590024	0.658709	1	0.387636	0.9327
protein_coding	Haloacid dehalogenase-like hydrolase (HAD) superfamily protein	NA	Haloacid dehalogenase-like hydrolase (HAD) superfamily protein; FUNCTIONS IN: hydrolase activity; LOCATED IN: cellular_component unknown; EXPRESSED IN: 9 plant structures; EXPRESSED DURING: L mature pollen stage, M germinated pollen stage, 4 anthesis, petal differentiation and expansion stage; CONTAINS InterPro DOMAIN/s: Pyrimidine 5-nucleotidase (InterPro:IPR010237), HAD-superfamily hydrolase, s…	AT5G59490	0.0567009	2.17212	5.31219	0.125361	-1.13591	-1.19878	0.182027	1.03786	4.09107		1	0.00112488	6.14027e-08	1	0.590024	0.783594	1	0.501457	0.0001573
protein_coding	FAD/NAD(P)-binding oxidoreductase family protein	squalene monooxygenase gene homolog	SQP1; FUNCTIONS IN: squalene monooxygenase activity; INVOLVED IN: sterol biosynthetic process; LOCATED IN: endomembrane system, integral to membrane; EXPRESSED IN: 21 plant structures; EXPRESSED DURING: 12 growth stages; CONTAINS InterPro DOMAIN/s: Squalene epoxidase (InterPro:IPR013698), FAD dependent oxidoreductase (InterPro:IPR006076); BEST Arabidopsis thaliana protein match is: squalene monox…	AT5G24150	-0.860744	-1.87139	-0.289313	-1.80835	1.0636	1.46647	-2.66903	-0.807964	1.17712		1	0.00224924	0.687255	0.571361	0.591087	0.14736	0.0127752	0.51457	0.445958
protein_coding	glutathione S-transferase TAU 12	Encodes glutathione transferase belonging to the tau class of GSTs. Naming convention according to Wagner et al. (2002).	glutathione S-transferase TAU 12 (GSTU12); CONTAINS InterPro DOMAIN/s: Thioredoxin fold (InterPro:IPR012335), Glutathione S-transferase, C-terminal-like (InterPro:IPR010987), Glutathione S-transferase/chloride channel, C-terminal (InterPro:IPR017933), Thioredoxin-like fold (InterPro:IPR012336), Glutathione S-transferase, N-terminal (InterPro:IPR004045); BEST Arabidopsis thaliana protein match is:…	AT1G69920	2.05043	5.07914	1.75456	-0.581315	-2.03591	-1.07448	1.48318	3.1992	0.668359		1	0.0087441	0.385583	1	0.592738	0.920324	1	0.659804	0.99428
protein_coding	phloem protein 2-A6	NA	phloem protein 2-A6 (PP2-A6); FUNCTIONS IN: carbohydrate binding; INVOLVED IN: signal transduction, defense response, innate immune response; LOCATED IN: intrinsic to membrane; EXPRESSED IN: 9 plant structures; EXPRESSED DURING: 9 growth stages; CONTAINS InterPro DOMAIN/s: Toll-Interleukin receptor (InterPro:IPR000157); BEST Arabidopsis thaliana protein match is: phloem protein 2-A8 (TAIR:AT5G450…	AT5G45080	-0.304798	4.59344	2.74787	-0.507183	-2.01002	-2.70175	-0.811619	2.58795	0.0454205		1	9.42852e-07	0.164528	1	0.59357	0.123746	1	0.0486621	1
protein_coding	NAD(P)-binding Rossmann-fold superfamily protein	involved in the regulation of brassinosteroid metabolic pathway	BEN1; FUNCTIONS IN: coenzyme binding, oxidoreductase activity, acting on CH-OH group of donors, binding, catalytic activity; INVOLVED IN: regulation of brassinosteroid biosynthetic process, brassinosteroid metabolic process, response to light intensity, flavonoid biosynthetic process; LOCATED IN: cytoplasm; EXPRESSED IN: 13 plant structures; EXPRESSED DURING: 4 anthesis, petal differentiation and…	AT2G45400	0.266495	1.4336	-0.612893	-1.22885	-1.15835	-0.00620021	-0.962114	0.275732	-0.618766		1	0.0273079	0.74614	1	0.59357	1	0.850045	0.934263	0.879073
protein_coding	Disease resistance protein (TIR-NBS-LRR class) family	NA	Disease resistance protein (TIR-NBS-LRR class) family; FUNCTIONS IN: transmembrane receptor activity, ATP binding; INVOLVED IN: signal transduction, apoptosis, defense response, innate immune response; LOCATED IN: intrinsic to membrane; EXPRESSED IN: 9 plant structures; EXPRESSED DURING: 4 anthesis, petal differentiation and expansion stage, E expanded cotyledon stage, D bilateral stage; CONTAINS…	AT5G51630	0.131253	2.42737	1.86502	-0.343262	-1.20401	-1.11233	-0.211939	1.22363	0.752525		1	2.99449e-05	0.028643	1	0.594586	0.69539	1	0.157952	0.648366
protein_coding	TBP-associated factor 14	NA	TBP-associated factor 14 (TAF14); INVOLVED IN: regulation of transcription, DNA-dependent; LOCATED IN: nucleus; CONTAINS InterPro DOMAIN/s: YEATS (InterPro:IPR005033); BEST Arabidopsis thaliana protein match is: YEATS family protein (TAIR:AT5G45600.2).	AT2G18000	1.31065	2.28085	1.59765	-0.581191	-1.42379	-1.74308	0.731486	0.859394	-0.146049		1	0.00285574	0.406189	1	0.595779	0.336074	1	0.700456	0.981132
protein_coding	phytochrome-associated protein 1	phytochrome-associated protein 1 (PAP1)	phytochrome-associated protein 1 (PAP1); FUNCTIONS IN: sequence-specific DNA binding transcription factor activity; INVOLVED IN: response to auxin stimulus; LOCATED IN: nucleus; EXPRESSED IN: 22 plant structures; EXPRESSED DURING: 13 growth stages; CONTAINS InterPro DOMAIN/s: Aux/IAA-ARF-dimerisation (InterPro:IPR011525), AUX/IAA protein (InterPro:IPR003311); BEST Arabidopsis thaliana protein mat…	AT3G16500	0.269584	-0.0431529	0.603321	-0.356935	1.03813	1.44094	-0.0873393	0.994965	2.04417		1	1	0.503647	1	0.602039	0.431832	1	0.240803	0.0232357
protein_coding	NA	NA	unknown protein; FUNCTIONS IN: molecular_function unknown; INVOLVED IN: biological_process unknown; LOCATED IN: endomembrane system; Has 30201 Blast hits to 17322 proteins in 780 species: Archae - 12; Bacteria - 1396; Metazoa - 17338; Fungi - 3422; Plants - 5037; Viruses - 0; Other Eukaryotes - 2996 (source: NCBI BLink).	AT5G44585	0.644864	2.57792	2.852	0.181251	-1.22976	-1.61181	0.826229	1.34869	1.23841		1	6.49132e-06	0.00106713	1	0.605584	0.162012	0.874244	0.305353	0.368678
protein_coding	Sec14p-like phosphatidylinositol transfer family protein	NA	Sec14p-like phosphatidylinositol transfer family protein; FUNCTIONS IN: binding, transporter activity; INVOLVED IN: transport; LOCATED IN: cellular_component unknown; EXPRESSED IN: 23 plant structures; EXPRESSED DURING: 13 growth stages; CONTAINS InterPro DOMAIN/s: Cellular retinaldehyde-binding/triple function, C-terminal (InterPro:IPR001251); BEST Arabidopsis thaliana protein match is: Sec14p-l…	AT5G47730	0.552425	1.36621	1.45898	-0.01023	-1.14229	-0.207552	0.542205	0.223965	1.25134		1	0.0374223	0.0934012	1	0.605584	1	1	0.946941	0.197636
protein_coding	NA	NA	unknown protein; BEST Arabidopsis thaliana protein match is: unknown protein (TAIR:AT1G64680.1); Has 35333 Blast hits to 34131 proteins in 2444 species: Archae - 798; Bacteria - 22429; Metazoa - 974; Fungi - 991; Plants - 531; Viruses - 0; Other Eukaryotes - 9610 (source: NCBI BLink).	AT1G03055	-1.10644	0.515266	0.695421	-1.11037	-1.40635	-1.33756	-2.21665	-0.890673	-0.641851		1	0.823206	0.471077	1	0.608277	0.447964	0.0254346	0.586614	0.950424
protein_coding	homeobox 12	Encodes a homeodomain leucine zipper class I (HD-Zip I) protein. Loss of function mutant has abnormally shaped leaves and stems.	homeobox 12 (HB-12); CONTAINS InterPro DOMAIN/s: Homeobox, conserved site (InterPro:IPR017970), Homeobox (InterPro:IPR001356), Homeodomain-like (InterPro:IPR009057), Helix-turn-helix motif, lambda-like repressor (InterPro:IPR000047), Leucine zipper, homeobox-associated (InterPro:IPR003106), Homeodomain-related (InterPro:IPR012287); BEST Arabidopsis thaliana protein match is: homeobox 7 (TAIR:AT2G…	AT3G61890	-0.143893	1.10167	2.34253	-0.653903	1.09688	0.248359	-0.797778	2.19869	2.59079		1	0.085604	0.00148955	1	0.608277	1	1	0.000260248	0.0015023
protein_coding	NAD(P)-binding Rossmann-fold superfamily protein	NA	NAD(P)-binding Rossmann-fold superfamily protein; FUNCTIONS IN: coenzyme binding, binding, cinnamoyl-CoA reductase activity, catalytic activity; INVOLVED IN: lignin biosynthetic process, cellular metabolic process, metabolic process; LOCATED IN: cellular_component unknown; EXPRESSED IN: 22 plant structures; EXPRESSED DURING: 13 growth stages; CONTAINS InterPro DOMAIN/s: NAD-dependent epimerase/de…	AT5G14700	-0.260585	0.191279	0.586962	-0.171934	1.07216	1.42811	-0.432523	1.26345	2.01491		1	0.937006	0.786785	1	0.610673	0.123746	1	0.100519	0.0181532
protein_coding	Arabidopsis phospholipase-like protein (PEARLI 4) family	NA	Arabidopsis phospholipase-like protein (PEARLI 4) family; FUNCTIONS IN: molecular_function unknown; INVOLVED IN: biological_process unknown; LOCATED IN: cellular_component unknown; EXPRESSED IN: 9 plant structures; EXPRESSED DURING: 8 growth stages; CONTAINS InterPro DOMAIN/s: Phospholipase-like, arabidopsis (InterPro:IPR007942); BEST Arabidopsis thaliana protein match is: Arabidopsis phospholipa…	AT4G38560	1.78005	4.4026	2.08948	-1.75924	-1.55295	-0.898314	0.0217733	2.85028	1.19084		0.612201	1.28982e-09	0.30146	0.467463	0.610673	0.930501	1	0.0102838	0.81165
protein_coding	Calcium-binding EF-hand family protein	NA	Calcium-binding EF-hand family protein; FUNCTIONS IN: calcium ion binding; INVOLVED IN: biological_process unknown; LOCATED IN: cellular_component unknown; EXPRESSED IN: 21 plant structures; EXPRESSED DURING: 13 growth stages; CONTAINS InterPro DOMAIN/s: EF-Hand 1, calcium-binding site (InterPro:IPR018247), EF-HAND 2 (InterPro:IPR018249), EF-hand-like domain (InterPro:IPR011992), Calcium-binding …	AT5G39670	0.947807	3.89517	3.03031	-1.30035	-1.355	-1.31387	-0.352405	2.54032	1.71631		1	5.11783e-09	0.00721183	1	0.611029	0.308583	1	0.00574181	0.391882
protein_coding	NAC domain containing protein 36	Member of the NAC transcription factor family and more specifically, the ONAC022 subfamily. Involved in leaf and inflorescence stem morphogenesis.	NAC domain containing protein 36 (NAC036); CONTAINS InterPro DOMAIN/s: No apical meristem (NAM) protein (InterPro:IPR003441); BEST Arabidopsis thaliana protein match is: NAC domain containing protein 35 (TAIR:AT2G02450.2); Has 2865 Blast hits to 2857 proteins in 76 species: Archae - 0; Bacteria - 2; Metazoa - 0; Fungi - 0; Plants - 2863; Viruses - 0; Other Eukaryotes - 0 (source: NCBI BLink).	AT2G17040	0.793887	1.41221	1.82856	-0.651342	-1.36878	-1.7386	0.142915	0.0435141	0.0898944		1	0.153321	0.027199	1	0.611032	0.0869321	1	1	1
protein_coding	B-box 32	Encodes a protein with a B-box domain predicted to act as a transcription factor. Expression of the BBX32 gene is affected by monochromatic red light.	B-box 32 (BBX32); BEST Arabidopsis thaliana protein match is: B-box type zinc finger family protein (TAIR:AT4G15248.1); Has 926 Blast hits to 858 proteins in 65 species: Archae - 0; Bacteria - 0; Metazoa - 0; Fungi - 0; Plants - 926; Viruses - 0; Other Eukaryotes - 0 (source: NCBI BLink).	AT3G21150	-0.990274	3.073	2.14892	0.595275	-1.59512	-0.494277	-0.395516	1.48155	1.6533		1	7.28385e-05	0.0147267	1	0.611032	0.997696	1	0.477491	0.104831
protein_coding	Protein kinase superfamily protein	NA	Protein kinase superfamily protein; FUNCTIONS IN: protein serine/threonine kinase activity, protein kinase activity, kinase activity, ATP binding; INVOLVED IN: protein amino acid phosphorylation; LOCATED IN: cellular_component unknown; EXPRESSED IN: 6 plant structures; EXPRESSED DURING: LP.06 six leaves visible, 4 anthesis, C globular stage; CONTAINS InterPro DOMAIN/s: Protein kinase, ATP binding…	AT4G17660	-2.8256	4.29873	3.10127	2.24094	-1.37355	-1.9768	-0.631169	2.93976	1.12135		1	1.50144e-07	0.00375999	1	0.611288	0.059712	1	0.0215322	0.78932
protein_coding	Bifunctional inhibitor/lipid-transfer protein/seed storage 2S albumin superfamily protein	NA	Bifunctional inhibitor/lipid-transfer protein/seed storage 2S albumin superfamily protein; FUNCTIONS IN: lipid binding; INVOLVED IN: lipid transport; LOCATED IN: plasma membrane, anchored to membrane; CONTAINS InterPro DOMAIN/s: Bifunctional inhibitor/plant lipid transfer protein/seed storage (InterPro:IPR016140), Plant lipid transfer protein/seed storage/trypsin-alpha amylase inhibitor (InterPro…	AT2G44290	0.635491	1.64461	0.97589	0.216189	-1.10528	-0.830234	0.851719	0.539357	0.145639		1	0.00242164	0.412779	1	0.611288	0.924122	1	0.791807	0.987339
protein_coding	Curculin-like (mannose-binding) lectin family protein	NA	Curculin-like (mannose-binding) lectin family protein; FUNCTIONS IN: sugar binding; INVOLVED IN: response to karrikin; LOCATED IN: plant-type cell wall; EXPRESSED IN: 22 plant structures; EXPRESSED DURING: 12 growth stages; CONTAINS InterPro DOMAIN/s: Curculin-like (mannose-binding) lectin (InterPro:IPR001480); BEST Arabidopsis thaliana protein match is: lectin protein kinase family protein (TAIR…	AT5G18470	0.734653	1.87244	0.997086	0.607915	-1.3041	-1.42613	1.34261	0.56841	-0.429052		1	0.000859516	0.471164	1	0.612401	0.466593	0.271177	0.848555	0.9327
protein_coding	ribonucleotide reductase 1	encodes large subunit of ribonucleotide reductase involved in the production of deoxyribonucleoside triphosphates (dNTPs) for DNA replication and repair	ribonucleotide reductase 1 (RNR1); FUNCTIONS IN: ribonucleoside-diphosphate reductase activity, ATP binding; INVOLVED IN: response to cadmium ion, DNA replication, deoxyribonucleoside triphosphate biosynthetic process; LOCATED IN: ribonucleoside-diphosphate reductase complex; EXPRESSED IN: 24 plant structures; EXPRESSED DURING: 13 growth stages; CONTAINS InterPro DOMAIN/s: Ribonucleotide reductas…	AT2G21790	0.353317	1.61834	0.701746	0.159358	-1.19225	-0.728406	0.512699	0.426138	-0.0266821		1	0.013362	0.593138	1	0.624399	0.914633	1	0.863242	1
protein_coding	cytochrome P450, family 71, subfamily B, polypeptide 10	putative cytochrome P450	cytochrome P450, family 71, subfamily B, polypeptide 10 (CYP71B10); FUNCTIONS IN: electron carrier activity, monooxygenase activity, iron ion binding, oxygen binding, heme binding; INVOLVED IN: oxidation reduction; CONTAINS InterPro DOMAIN/s: Cytochrome P450 (InterPro:IPR001128), Cytochrome P450, E-class, group I (InterPro:IPR002401), Cytochrome P450, conserved site (InterPro:IPR017972); BEST Ara…	AT5G57260	NE	-0.238203	2.34958	0.466795	1.79407	3.75311	NE	1.55394	6.07256		NA	1	0.181046	1	0.624464	0.000464971	NA	0.342341	4.2613e-08
protein_coding	Plant invertase/pectin methylesterase inhibitor superfamily protein	NA	Plant invertase/pectin methylesterase inhibitor superfamily protein; FUNCTIONS IN: enzyme inhibitor activity, pectinesterase inhibitor activity, pectinesterase activity; INVOLVED IN: biological_process unknown; LOCATED IN: endomembrane system; EXPRESSED IN: cultured cell; CONTAINS InterPro DOMAIN/s: Pectinesterase inhibitor (InterPro:IPR006501); BEST Arabidopsis thaliana protein match is: Plant i…	AT5G46960	NE	4.41037	2.61012	NE	-1.87874	-4.10323	NE	2.57721	-1.4856		NA	0.00145164	0.300555	NA	0.624464	0.00558426	NA	0.498673	0.600833
protein_coding	GDSL-like Lipase/Acylhydrolase superfamily protein	NA	GDSL-like Lipase/Acylhydrolase superfamily protein; FUNCTIONS IN: hydrolase activity, acting on ester bonds, carboxylesterase activity; INVOLVED IN: glycerol biosynthetic process, lipid metabolic process; LOCATED IN: endomembrane system; EXPRESSED IN: 22 plant structures; EXPRESSED DURING: 14 growth stages; CONTAINS InterPro DOMAIN/s: Lipase, GDSL (InterPro:IPR001087); BEST Arabidopsis thaliana p…	AT3G48460	-0.262612	-1.22694	-0.588362	-0.405348	1.05932	2.28965	-0.66796	-0.167693	1.70124		1	0.0645433	0.413274	1	0.624464	0.00705288	0.998554	0.967421	0.167349
protein_coding	exocyst subunit exo70 family protein G2	A member of EXO70 gene family, putative exocyst subunits, conserved in land plants. Arabidopsis thaliana contains 23 putative EXO70 genes, which can be classified into eight clusters on the phylogenetic tree.	exocyst subunit exo70 family protein G2 (EXO70G2); INVOLVED IN: exocytosis, vesicle docking involved in exocytosis; LOCATED IN: exocyst; EXPRESSED IN: hypocotyl, root, flower; EXPRESSED DURING: 4 anthesis; CONTAINS InterPro DOMAIN/s: Exo70 exocyst complex subunit (InterPro:IPR004140); BEST Arabidopsis thaliana protein match is: exocyst subunit exo70 family protein G1 (TAIR:AT4G31540.1); Has 648 B…	AT1G51640	-0.356764	2.59325	2.10917	0.0989885	-1.44033	-1.46334	-0.258191	1.15434	0.645125		1	0.000566157	0.0151382	1	0.624464	0.309078	1	0.392397	0.792215
protein_coding	NA	NA	unknown protein; FUNCTIONS IN: molecular_function unknown; INVOLVED IN: biological_process unknown; LOCATED IN: endomembrane system; EXPRESSED IN: 22 plant structures; EXPRESSED DURING: 10 growth stages; BEST Arabidopsis thaliana protein match is: unknown protein (TAIR:AT1G52565.1); Has 42 Blast hits to 42 proteins in 10 species: Archae - 0; Bacteria - 0; Metazoa - 0; Fungi - 0; Plants - 42; Viru…	AT3G15760	0.324865	0.724764	2.0082	-0.481872	-1.0506	-1.1761	-0.156938	-0.32574	0.831852		1	0.501664	0.00601887	1	0.624464	0.328121	1	0.880667	0.512376
protein_coding	nine-cis-epoxycarotenoid dioxygenase 5	Encodes 9-cis-epoxycarotenoid dioxygenase, a key enzyme in the biosynthesis of abscisic acid. The expression of this gene increases during the first 6h of imbibition.	nine-cis-epoxycarotenoid dioxygenase 5 (NCED5); CONTAINS InterPro DOMAIN/s: Carotenoid oxygenase (InterPro:IPR004294); BEST Arabidopsis thaliana protein match is: nine-cis-epoxycarotenoid dioxygenase 2 (TAIR:AT4G18350.1); Has 2882 Blast hits to 2845 proteins in 494 species: Archae - 16; Bacteria - 802; Metazoa - 232; Fungi - 202; Plants - 893; Viruses - 0; Other Eukaryotes - 737 (source: NCBI BLi…	AT1G30100	1.63053	5.95021	2.60062	-2.20999	-1.79692	0.749751	-0.539805	4.20017	3.34468		1	5.93954e-07	0.374614	1	0.624464	0.649887	1	0.00926787	0.0504057
protein_coding	acyl activating enzyme 12	NA	acyl activating enzyme 12 (AAE12); FUNCTIONS IN: catalytic activity; INVOLVED IN: metabolic process; EXPRESSED IN: leaf apex, hypocotyl, flower; EXPRESSED DURING: petal differentiation and expansion stage; CONTAINS InterPro DOMAIN/s: AMP-dependent synthetase/ligase (InterPro:IPR000873); BEST Arabidopsis thaliana protein match is: benzoyloxyglucosinolate 1 (TAIR:AT1G65880.1); Has 77298 Blast hits …	AT1G65890	0.465474	1.27135	0.348092	-0.977459	1.73367	0.386685	-0.511898	3.0058	0.73451		1	0.294688	0.935137	1	0.624464	0.925777	1	0.00455774	0.9327
protein_coding	Alpha/beta hydrolase related protein	NA	Alpha/beta hydrolase related protein; CONTAINS InterPro DOMAIN/s: MENTAL domain (InterPro:IPR019498); BEST Arabidopsis thaliana protein match is: Alpha/beta hydrolase related protein (TAIR:AT3G55880.2); Has 87 Blast hits to 87 proteins in 13 species: Archae - 0; Bacteria - 0; Metazoa - 0; Fungi - 0; Plants - 87; Viruses - 0; Other Eukaryotes - 0 (source: NCBI BLink).	AT2G40095	0.61306	1.67961	1.67275	0.259335	-1.19479	-0.768464	0.872458	0.485142	0.903826		1	0.0107604	0.160398	1	0.624464	0.998975	0.920842	0.849818	0.666318
protein_coding	Pectinacetylesterase family protein	NA	Pectinacetylesterase family protein; FUNCTIONS IN: molecular_function unknown; INVOLVED IN: biological_process unknown; LOCATED IN: cellular_component unknown; CONTAINS InterPro DOMAIN/s: Pectinacetylesterase (InterPro:IPR004963); BEST Arabidopsis thaliana protein match is: Pectinacetylesterase family protein (TAIR:AT3G09410.1); Has 559 Blast hits to 551 proteins in 94 species: Archae - 2; Bacter…	AT3G09405	2.30156	1.81149	1.43266	0.29105	-1.08834	-0.614081	2.59293	0.723295	0.818282		0.224121	0.00560695	0.380864	1	0.624464	1	0.000693203	0.727419	0.829332
protein_coding	cation/H+ exchanger 18	member of Putative Na+/H+ antiporter family	ARABIDOPSIS THALIANA CATION/H+ EXCHANGER 18 (ATCHX18); FUNCTIONS IN: monovalent cation:hydrogen antiporter activity, sodium:hydrogen antiporter activity; INVOLVED IN: cation transport; LOCATED IN: integral to membrane; EXPRESSED IN: 10 plant structures; EXPRESSED DURING: 6 growth stages; CONTAINS InterPro DOMAIN/s: Cation/H+ exchanger (InterPro:IPR006153); BEST Arabidopsis thaliana protein match …	AT5G41610	0.190047	3.26747	3.37235	0.00775682	-1.09727	-0.191436	0.197865	2.1706	3.18038		1	9.98139e-10	0.000362605	1	0.624464	1	1	0.00080572	0.00037051
protein_coding	ADP/ATP carrier 3	Encodes a mitochondrial ADP/ATP carrier protein. Shown in heterologous systems to be located in the plasma membrane. Has comparable affinity for ADP and ATP (in E.coli).	ADP/ATP carrier 3 (AAC3); FUNCTIONS IN: binding, ATP:ADP antiporter activity; INVOLVED IN: transport, mitochondrial transport, purine nucleotide transport; LOCATED IN: mitochondrion, mitochondrial inner membrane, membrane, chloroplast envelope; EXPRESSED IN: 23 plant structures; EXPRESSED DURING: 14 growth stages; CONTAINS InterPro DOMAIN/s: Mitochondrial carrier protein (InterPro:IPR002067), Mit…	AT4G28390	-0.154518	1.6198	1.84363	0.340847	-1.09504	-1.97953	0.186305	0.524809	-0.135928		1	0.00373219	0.043245	1	0.626356	0.0768187	1	0.772072	1
protein_coding	CBL-interacting protein kinase 23	Arabidopsis thaliana CBL-interacting protein kinase 23. CIPK23 serves as a positive regulator of the potassium transporter AKT1 by directly phosphorylating AKT1. CIPK23 is activated by the binding of two calcineurin B-like proteins, CBL1 and CBL9.	CBL-interacting protein kinase 23 (CIPK23); CONTAINS InterPro DOMAIN/s: Protein kinase, ATP binding site (InterPro:IPR017441), Serine/threonine-protein kinase domain (InterPro:IPR002290), NAF/FISL domain (InterPro:IPR018451), Serine/threonine-protein kinase-like domain (InterPro:IPR017442), Protein kinase-like domain (InterPro:IPR011009), Serine/threonine-protein kinase, active site (InterPro:IPR…	AT1G30270	0.661986	2.19195	1.55227	-0.0885551	-1.19921	-1.02086	0.573444	0.992779	0.531373		1	0.000196664	0.0464073	1	0.626356	0.531427	1	0.304696	0.761993
protein_coding	NA	NA	BEST Arabidopsis thaliana protein match is: hydroxyproline-rich glycoprotein family protein (TAIR:AT2G25930.1); Has 63 Blast hits to 58 proteins in 21 species: Archae - 0; Bacteria - 0; Metazoa - 3; Fungi - 0; Plants - 58; Viruses - 0; Other Eukaryotes - 2 (source: NCBI BLink).	AT3G21320	-0.443283	2.89086	2.18253	0.689984	-1.34489	-1.87425	0.246506	1.55394	0.298523		1	0.00065426	0.286102	1	0.626356	0.834332	1	0.381881	1
protein_coding	Disease resistance protein (TIR-NBS-LRR class) family	NA	Disease resistance protein (TIR-NBS-LRR class) family; FUNCTIONS IN: transmembrane receptor activity, nucleoside-triphosphatase activity, nucleotide binding, ATP binding; INVOLVED IN: defense response, response to ozone; LOCATED IN: mitochondrion; EXPRESSED IN: stem, root, stamen; EXPRESSED DURING: 4 anthesis; CONTAINS InterPro DOMAIN/s: ATPase, AAA+ type, core (InterPro:IPR003593), NB-ARC (Inter…	AT4G11170	0.454251	3.23608	4.01232	-0.831125	-1.39518	-1.95393	-0.37636	1.84192	2.05527		1	0.000156214	3.54896e-05	1	0.630138	0.0345965	1	0.263775	0.161488
protein_coding	NA	NA	unknown protein; Has 27 Blast hits to 27 proteins in 9 species: Archae - 0; Bacteria - 0; Metazoa - 0; Fungi - 0; Plants - 27; Viruses - 0; Other Eukaryotes - 0 (source: NCBI BLink).	AT5G57510	0.256326	2.55085	2.89786	-0.155307	-1.19035	-0.396781	0.10188	1.36327	2.49696		1	0.000158191	0.0354618	1	0.633384	1	1	0.358317	0.0903799
protein_coding	Protein of unknown function (DUF1639)	NA	Protein of unknown function (DUF1639); CONTAINS InterPro DOMAIN/s: Protein of unknown function DUF1639 (InterPro:IPR012438); BEST Arabidopsis thaliana protein match is: Protein of unknown function (DUF1639) (TAIR:AT1G68340.1); Has 265 Blast hits to 265 proteins in 16 species: Archae - 0; Bacteria - 0; Metazoa - 1; Fungi - 0; Plants - 264; Viruses - 0; Other Eukaryotes - 0 (source: NCBI BLink).	AT1G25370	0.585698	1.30306	1.16103	-0.415992	-1.10448	-0.766165	0.169729	0.198725	0.394683		1	0.0435137	0.469466	1	0.638017	0.87578	1	0.971541	0.994925
protein_coding	Thioredoxin superfamily protein	NA	Thioredoxin superfamily protein; FUNCTIONS IN: electron carrier activity, arsenate reductase (glutaredoxin) activity, protein disulfide oxidoreductase activity; INVOLVED IN: cell redox homeostasis; LOCATED IN: cellular_component unknown; EXPRESSED IN: 7 plant structures; EXPRESSED DURING: 6 growth stages; CONTAINS InterPro DOMAIN/s: Glutaredoxin-like, plant II (InterPro:IPR011905), Thioredoxin fo…	AT1G03020	-0.296479	-4.4146	-2.76372	-0.317237	4.40537	3.8714	-0.614166	-0.169722	1.11904		1	0.0926483	0.139138	1	0.643985	0.00576972	1	1	0.525425
protein_coding	Concanavalin A-like lectin protein kinase family protein	NA	Concanavalin A-like lectin protein kinase family protein; FUNCTIONS IN: kinase activity; INVOLVED IN: protein amino acid phosphorylation; LOCATED IN: endomembrane system; EXPRESSED IN: stem, leaf whorl, cauline leaf, root, cultured cell; CONTAINS InterPro DOMAIN/s: Legume lectin, beta chain (InterPro:IPR001220), Protein kinase, ATP binding site (InterPro:IPR017441), Serine/threonine-protein kinas…	AT3G45330	NE	4.61698	1.22494	-2.7727	-1.87403	-3.93806	NE	2.762	-2.69086		NA	8.73966e-06	0.893683	0.641108	0.645215	0.0662418	NA	0.152481	0.313045
protein_coding	Acyl-CoA N-acyltransferases (NAT) superfamily protein	NA	Acyl-CoA N-acyltransferases (NAT) superfamily protein; FUNCTIONS IN: N-acetyltransferase activity; INVOLVED IN: metabolic process; LOCATED IN: cellular_component unknown; EXPRESSED IN: 12 plant structures; EXPRESSED DURING: 8 growth stages; CONTAINS InterPro DOMAIN/s: GCN5-related N-acetyltransferase, C-terminal (InterPro:IPR022610), GCN5-related N-acetyltransferase (InterPro:IPR000182), Acyl-CoA…	AT2G32030	0.797005	1.71955	0.799221	-0.522546	-1.14619	0.00767127	0.274716	0.574149	0.806156		1	0.0211865	0.733061	1	0.645348	1	1	0.851146	0.838032
protein_coding	peptidoglycan-binding LysM domain-containing protein	NA	peptidoglycan-binding LysM domain-containing protein; FUNCTIONS IN: molecular_function unknown; INVOLVED IN: cell wall macromolecule catabolic process; LOCATED IN: endomembrane system; EXPRESSED IN: 15 plant structures; EXPRESSED DURING: 6 growth stages; BEST Arabidopsis thaliana protein match is: peptidoglycan-binding LysM domain-containing protein (TAIR:AT4G25433.1); Has 63 Blast hits to 63 pro…	AT5G62150	1.05361	3.64517	4.86929	-1.26257	-1.46585	-1.69609	-0.205665	2.18239	3.16957		1	7.21054e-06	2.26838e-08	1	0.648139	0.0746267	1	0.0183805	0.000285161
protein_coding	mitogen-activated protein kinase kinase 4	Encodes a mitogen-activated map kinase kinase (there are nine in Arabidopsis) involved in innate immunity. This protein activates MPK3/MPK6 and early-defense genes redundantly with MKK5. In plants with both MKK5 and MKK6 levels reduced by RNAi plants, floral organs do not abscise suggestion a role for both proteins in mediating floral organ abscission.	mitogen-activated protein kinase kinase 4 (MKK4); CONTAINS InterPro DOMAIN/s: Protein kinase, ATP binding site (InterPro:IPR017441), Protein kinase, catalytic domain (InterPro:IPR000719), Serine/threonine-protein kinase domain (InterPro:IPR002290), Serine/threonine-protein kinase-like domain (InterPro:IPR017442), Protein kinase-like domain (InterPro:IPR011009), Serine/threonine-protein kinase, ac…	AT1G51660	0.72163	2.32712	1.50011	-0.163685	-1.19887	-0.339762	0.557971	1.12832	1.16028		1	4.6715e-05	0.179678	1	0.650289	1	1	0.253017	0.415234
protein_coding	alpha/beta-Hydrolases superfamily protein	NA	alpha/beta-Hydrolases superfamily protein; CONTAINS InterPro DOMAIN/s: Protein of unknown function DUF676, hydrolase-like (InterPro:IPR007751); BEST Arabidopsis thaliana protein match is: alpha/beta-Hydrolases superfamily protein (TAIR:AT4G25770.1); Has 35333 Blast hits to 34131 proteins in 2444 species: Archae - 798; Bacteria - 22429; Metazoa - 974; Fungi - 991; Plants - 531; Viruses - 0; Other …	AT1G10040	1.06906	2.39563	1.52299	0.691942	-1.3745	-0.824344	1.76138	1.02203	0.697728		1	0.000302408	0.176861	1	0.652408	0.91173	0.154164	0.511966	0.780505
protein_coding	myb domain protein 14	Member of the R2R3 factor gene family.	myb domain protein 14 (MYB14); CONTAINS InterPro DOMAIN/s: SANT, DNA-binding (InterPro:IPR001005), Homeodomain-like (InterPro:IPR009057), Myb, DNA-binding (InterPro:IPR014778), HTH transcriptional regulator, Myb-type, DNA-binding (InterPro:IPR017930), Homeodomain-related (InterPro:IPR012287), Myb transcription factor (InterPro:IPR015495); BEST Arabidopsis thaliana protein match is: myb domain pro…	AT2G31180	-0.66178	-0.0309474	1.48099	-0.143576	1.54843	1.41888	-0.806429	1.51729	2.89012		1	1	0.602182	1	0.657199	0.404904	1	0.17149	0.04594
protein_coding	galacturonosyltransferase-like 10	Encodes a protein with putative galacturonosyltransferase activity.	galacturonosyltransferase-like 10 (GATL10); FUNCTIONS IN: transferase activity, transferring hexosyl groups, polygalacturonate 4-alpha-galacturonosyltransferase activity; INVOLVED IN: carbohydrate biosynthetic process; LOCATED IN: endomembrane system; EXPRESSED IN: 20 plant structures; EXPRESSED DURING: 11 growth stages; CONTAINS InterPro DOMAIN/s: Glycosyl transferase, family 8 (InterPro:IPR0024…	AT3G28340	0.150217	1.74585	1.45641	0.83047	-1.12908	-0.78016	0.980675	0.616958	0.676005		1	0.021408	0.0972892	1	0.657199	0.97999	0.865378	0.790668	0.614941
protein_coding	NA	NA	unknown protein; FUNCTIONS IN: molecular_function unknown; INVOLVED IN: biological_process unknown; LOCATED IN: chloroplast; EXPRESSED IN: 14 plant structures; EXPRESSED DURING: 9 growth stages; CONTAINS InterPro DOMAIN/s: Protein of unknown function DUF740 (InterPro:IPR008004); BEST Arabidopsis thaliana protein match is: unknown protein (TAIR:AT1G22470.1); Has 83 Blast hits to 83 proteins in 12 …	AT1G35210	1.31537	2.71608	2.16705	-0.879982	-1.3528	-0.78013	0.435761	1.36367	1.38632		1	3.44247e-05	0.0020544	1	0.657713	0.920324	1	0.308744	0.0821937
protein_coding	Glutaredoxin family protein	NA	Glutaredoxin family protein; FUNCTIONS IN: electron carrier activity, protein disulfide oxidoreductase activity; INVOLVED IN: cell redox homeostasis; CONTAINS InterPro DOMAIN/s: Glutaredoxin-like, plant II (InterPro:IPR011905), Thioredoxin fold (InterPro:IPR012335), Glutaredoxin (InterPro:IPR002109), Thioredoxin-like fold (InterPro:IPR012336); BEST Arabidopsis thaliana protein match is: Thioredox…	AT3G21460	-2.60284	-2.33998	-1.33823	-0.0205983	1.38393	0.642631	-2.6284	-0.957498	-0.694242		0.444568	0.00087232	0.583899	1	0.659867	0.985019	0.0385699	0.406989	0.970027
protein_coding	exocyst subunit exo70 family protein H4	A member of EXO70 gene family, putative exocyst subunits, conserved in land plants. Arabidopsis thaliana contains 23 putative EXO70 genes, which can be classified into eight clusters on the phylogenetic tree.	exocyst subunit exo70 family protein H4 (EXO70H4); INVOLVED IN: exocytosis, vesicle docking involved in exocytosis; LOCATED IN: exocyst; EXPRESSED IN: stem, sperm cell, stamen, pollen tube; EXPRESSED DURING: 4 anthesis; CONTAINS InterPro DOMAIN/s: Exo70 exocyst complex subunit (InterPro:IPR004140); BEST Arabidopsis thaliana protein match is: exocyst subunit exo70 family protein H3 (TAIR:AT3G09530…	AT3G09520	0.611796	2.03851	0.891342	-0.825736	-1.25398	-0.102401	-0.213742	0.787359	0.78743		1	0.01565	0.960641	1	0.659867	1	1	0.75443	0.917097
protein_coding	Thioredoxin superfamily protein	Encodes GRX480, a member of the glutaredoxin family that regulates protein redox state. GRX480 interacts with TGA factors and suppresses JA-responsive PDF1.2 transcription. GRX480 transcription is SA-inducible and requires NPR1. Maybe involved in SA/JA cross-talk.	GRX480; FUNCTIONS IN: electron carrier activity, protein disulfide oxidoreductase activity; INVOLVED IN: salicylic acid mediated signaling pathway, jasmonic acid mediated signaling pathway, response to salicylic acid stimulus; LOCATED IN: cellular_component unknown; EXPRESSED IN: 21 plant structures; EXPRESSED DURING: 13 growth stages; CONTAINS InterPro DOMAIN/s: Glutaredoxin-like, plant II (Inte…	AT1G28480	0.405766	1.78879	2.28883	-1.85013	-1.26992	0.132346	-1.44432	0.518891	2.42109		1	0.014086	0.000370214	1	0.659867	1	0.601568	0.855522	0.000665553
protein_coding	WRKY DNA-binding protein 70	member of WRKY Transcription Factor; Group III. Function as activator of SA-dependent defense genes and a repressor of JA-regulated genes. WRKY70-controlled suppression of JA-signaling is partly executed by NPR1.	WRKY DNA-binding protein 70 (WRKY70); CONTAINS InterPro DOMAIN/s: DNA-binding WRKY (InterPro:IPR003657); BEST Arabidopsis thaliana protein match is: WRKY DNA-binding protein 54 (TAIR:AT2G40750.1); Has 3203 Blast hits to 2772 proteins in 182 species: Archae - 0; Bacteria - 0; Metazoa - 0; Fungi - 0; Plants - 3190; Viruses - 0; Other Eukaryotes - 13 (source: NCBI BLink).	AT3G56400	0.730293	1.89627	2.55199	-1.37671	-1.31798	-0.41394	-0.646383	0.5783	2.13803		1	0.0092321	0.00409546	1	0.660466	1	1	0.85283	0.0204482
protein_coding	SBP (S-ribonuclease binding protein) family protein	NA	SBP (S-ribonuclease binding protein) family protein; FUNCTIONS IN: zinc ion binding; INVOLVED IN: biological_process unknown; LOCATED IN: nucleus; EXPRESSED IN: 24 plant structures; EXPRESSED DURING: 13 growth stages; CONTAINS InterPro DOMAIN/s: Zinc finger, RING-type (InterPro:IPR001841), S-ribonuclease binding protein, SBP1, pollen (InterPro:IPR017066); BEST Arabidopsis thaliana protein match i…	AT3G12920	0.111831	0.391356	0.548031	-0.344169	0.994691	2.07093	-0.232325	1.38606	2.61888		1	0.807297	0.881002	1	0.660809	0.00918471	1	0.100519	0.00117986
protein_coding	cyclic nucleotide gated channel 19	member of Cyclic nucleotide gated channel family	cyclic nucleotide gated channel 19 (CNGC19); FUNCTIONS IN: ion channel activity, cyclic nucleotide binding, calmodulin binding; INVOLVED IN: ion transport, transmembrane transport; LOCATED IN: membrane; EXPRESSED IN: hypocotyl, root; CONTAINS InterPro DOMAIN/s: Cyclic nucleotide-binding (InterPro:IPR000595), Ion transport (InterPro:IPR005821), Cyclic nucleotide-binding-like (InterPro:IPR018490), …	AT3G17690	1.00657	3.59544	2.86982	-1.00848	-1.37663	-0.149036	-0.000985152	2.21945	2.71999		1	4.13021e-07	0.00844046	1	0.660809	1	1	0.0063539	0.0124133
protein_coding	2-oxoglutarate (2OG) and Fe(II)-dependent oxygenase superfamily protein	encodes a protein whose sequence is similar to flavanone 3 hydroxylase from Malus.	2-oxoglutarate (2OG) and Fe(II)-dependent oxygenase superfamily protein; CONTAINS InterPro DOMAIN/s: Oxoglutarate/iron-dependent oxygenase (InterPro:IPR005123); BEST Arabidopsis thaliana protein match is: 2-oxoglutarate (2OG) and Fe(II)-dependent oxygenase superfamily protein (TAIR:AT1G49390.1); Has 8498 Blast hits to 8450 proteins in 980 species: Archae - 0; Bacteria - 1051; Metazoa - 121; Fungi…	AT5G20400	0.465024	1.48328	1.12288	0.126503	-1.16316	-1.41977	0.591622	0.320407	-0.296927		1	0.0216699	0.160934	1	0.66249	0.17021	1	0.91228	1
protein_coding	sulfate transporter 3;4	Encodes sulfate transporter Sultr3;4.	sulfate transporter 3;4 (SULTR3;4); FUNCTIONS IN: sulfate transmembrane transporter activity; INVOLVED IN: sulfate transport, transport, transmembrane transport; LOCATED IN: integral to membrane, membrane; EXPRESSED IN: 10 plant structures; EXPRESSED DURING: 4 anthesis, C globular stage, petal differentiation and expansion stage, E expanded cotyledon stage, D bilateral stage; CONTAINS InterPro DO…	AT3G15990	-0.332112	2.62189	1.21596	-1.31252	-1.29725	0.404223	-1.64441	1.32605	1.6194		1	0.000255888	0.501976	0.999384	0.669272	0.925777	0.340067	0.205264	0.186248
protein_coding	Arabidopsis protein of unknown function (DUF241)	NA	Arabidopsis protein of unknown function (DUF241); EXPRESSED IN: 6 plant structures; EXPRESSED DURING: 4 anthesis, C globular stage; CONTAINS InterPro DOMAIN/s: Protein of unknown function DUF241, plant (InterPro:IPR004320); BEST Arabidopsis thaliana protein match is: Arabidopsis protein of unknown function (DUF241) (TAIR:AT4G35690.1); Has 1807 Blast hits to 1807 proteins in 277 species: Archae - …	AT4G35720	-0.161056	1.55784	-0.419102	0.953781	1.57862	3.30171	0.790814	3.14001	2.88208		1	0.139557	1	1	0.671755	0.01447	1	0.000717577	0.0160717
protein_coding	Protein kinase superfamily protein	NA	Protein kinase superfamily protein; FUNCTIONS IN: protein serine/threonine kinase activity, protein kinase activity, kinase activity, ATP binding; INVOLVED IN: protein amino acid phosphorylation; LOCATED IN: cellular_component unknown; EXPRESSED IN: sperm cell, stamen; EXPRESSED DURING: 4 anthesis; CONTAINS InterPro DOMAIN/s: Protein kinase, ATP binding site (InterPro:IPR017441), Serine/threonine…	AT5G24080	0.630876	-0.220722	1.04677	0.630101	1.19759	2.50372	1.26104	0.976778	3.54955		1	0.972718	0.937635	1	0.675102	0.000583358	0.732046	0.428493	0.00275302
protein_coding	glutathione S-transferase TAU 11	Encodes glutathione transferase belonging to the tau class of GSTs. Naming convention according to Wagner et al. (2002).	glutathione S-transferase TAU 11 (GSTU11); CONTAINS InterPro DOMAIN/s: Thioredoxin fold (InterPro:IPR012335), Glutathione S-transferase, C-terminal-like (InterPro:IPR010987), Glutathione S-transferase/chloride channel, C-terminal (InterPro:IPR017933), Glutathione S-transferase, N-terminal (InterPro:IPR004045), Thioredoxin-like fold (InterPro:IPR012336); BEST Arabidopsis thaliana protein match is:…	AT1G69930	0.935307	2.60764	3.56946	0.314341	-0.987317	-1.27244	1.25006	1.6206	2.29674		1	0.0038564	0.000705616	1	0.675102	0.434683	0.843979	0.254372	0.0969214
protein_coding	NA	NA	unknown protein; BEST Arabidopsis thaliana protein match is: unknown protein (TAIR:AT2G36420.1); Has 700 Blast hits to 624 proteins in 104 species: Archae - 0; Bacteria - 18; Metazoa - 333; Fungi - 60; Plants - 73; Viruses - 24; Other Eukaryotes - 192 (source: NCBI BLink).	AT5G03670	-1.47729	1.21138	0.24005	0.0977147	1.82466	1.22683	-1.38196	3.03692	1.46661		1	0.344534	0.778312	1	0.675403	0.911094	0.937581	0.000276636	0.194813
protein_coding	O-methyltransferase family protein	NA	O-methyltransferase family protein; FUNCTIONS IN: methyltransferase activity, O-methyltransferase activity, protein dimerization activity; LOCATED IN: cytosol; EXPRESSED IN: 19 plant structures; EXPRESSED DURING: 13 growth stages; CONTAINS InterPro DOMAIN/s: Winged helix-turn-helix transcription repressor DNA-binding (InterPro:IPR011991), Plant methyltransferase dimerisation (InterPro:IPR012967),…	AT1G76790	2.2282	-0.135415	0.382814	-0.243211	1.10781	1.72377	1.98506	0.972388	2.10649		0.594947	0.957996	0.97343	1	0.676058	0.0345965	0.0289073	0.323763	0.131565
protein_coding	Plant invertase/pectin methylesterase inhibitor superfamily protein	NA	Plant invertase/pectin methylesterase inhibitor superfamily protein; FUNCTIONS IN: enzyme inhibitor activity, pectinesterase inhibitor activity, pectinesterase activity; INVOLVED IN: biological_process unknown; LOCATED IN: cellular_component unknown; EXPRESSED IN: 22 plant structures; EXPRESSED DURING: 13 growth stages; CONTAINS InterPro DOMAIN/s: Pectinesterase inhibitor (InterPro:IPR006501); BE…	AT5G62360	0.45139	-2.08341	-1.65091	0.3703	1.22118	1.91264	0.821691	-0.862295	0.261857		1	0.000622075	0.040183	1	0.676058	0.0880934	0.92445	0.497156	1
protein_coding	cytochrome P450, family 76, subfamily C, polypeptide 6	member of CYP76C	cytochrome P450, family 76, subfamily C, polypeptide 6 (CYP76C6); FUNCTIONS IN: electron carrier activity, monooxygenase activity, iron ion binding, oxygen binding, heme binding; INVOLVED IN: oxidation reduction; LOCATED IN: endomembrane system; CONTAINS InterPro DOMAIN/s: Cytochrome P450 (InterPro:IPR001128), Cytochrome P450, E-class, group I (InterPro:IPR002401), Cytochrome P450, conserved site…	AT1G33720	0.365994	2.50731	2.44088	-0.581888	-1.542	-1.31355	-0.21569	0.965507	1.12714		1	0.000847486	0.0607543	1	0.676058	0.627721	1	0.659804	0.744191
protein_coding	Protein of unknown function (DUF1218)	NA	Protein of unknown function (DUF1218); FUNCTIONS IN: molecular_function unknown; INVOLVED IN: biological_process unknown; LOCATED IN: endomembrane system; EXPRESSED IN: 9 plant structures; EXPRESSED DURING: LP.06 six leaves visible, LP.04 four leaves visible, 4 anthesis, petal differentiation and expansion stage; CONTAINS InterPro DOMAIN/s: Protein of unknown function DUF1218 (InterPro:IPR009606)…	AT4G19370	0.884466	1.91627	1.23053	0.0780205	-1.30558	-1.95852	0.962944	0.612042	-0.727702		1	0.00614034	0.401098	1	0.679159	0.0960445	0.823583	0.837214	0.768114
protein_coding	ATPase E1-E2 type family protein / haloacid dehalogenase-like hydrolase family protein	NA	ATPase E1-E2 type family protein / haloacid dehalogenase-like hydrolase family protein; FUNCTIONS IN: ATPase activity, coupled to transmembrane movement of ions, phosphorylative mechanism; INVOLVED IN: ATP biosynthetic process, phospholipid transport; LOCATED IN: integral to membrane, membrane; EXPRESSED IN: 16 plant structures; EXPRESSED DURING: 7 growth stages; CONTAINS InterPro DOMAIN/s: ATPas…	AT3G13900	0.831175	2.93747	1.77658	-0.442005	-1.55549	-0.571222	0.391006	1.38677	1.20005		1	0.000383913	0.0767667	1	0.679159	1	1	0.498673	0.329447
protein_coding	Hypoxia-responsive family protein	NA	Hypoxia-responsive family protein; CONTAINS InterPro DOMAIN/s: Hypoxia induced protein, conserved region (InterPro:IPR007667); BEST Arabidopsis thaliana protein match is: Hypoxia-responsive family protein (TAIR:AT3G05550.1); Has 1807 Blast hits to 1807 proteins in 277 species: Archae - 0; Bacteria - 0; Metazoa - 736; Fungi - 347; Plants - 385; Viruses - 0; Other Eukaryotes - 339 (source: NCBI BLi…	AT5G27760	0.533511	1.32838	0.9537	0.575551	-1.01308	-0.14067	1.10907	0.315314	0.812994		1	0.0267333	0.22834	1	0.68019	1	0.464078	0.891482	0.414417
protein_coding	RAB GTPase homolog A1E	NA	RAB GTPase homolog A1E (RABA1e); FUNCTIONS IN: GTP binding; INVOLVED IN: protein transport, small GTPase mediated signal transduction; LOCATED IN: plasma membrane; EXPRESSED IN: 23 plant structures; EXPRESSED DURING: 12 growth stages; CONTAINS InterPro DOMAIN/s: Ras GTPase (InterPro:IPR001806), Small GTP-binding protein (InterPro:IPR005225), Small GTPase (InterPro:IPR020851), Ras (InterPro:IPR013…	AT4G18430	1.76895	2.74713	2.07913	-0.321348	-1.45905	-1.86704	1.44886	1.28913	0.211345		0.799695	9.76202e-06	0.0440012	1	0.681329	0.232668	0.403069	0.489809	1
protein_coding	Matrixin family protein	NA	Matrixin family protein; FUNCTIONS IN: metallopeptidase activity, metalloendopeptidase activity, zinc ion binding; INVOLVED IN: proteolysis, metabolic process; LOCATED IN: anchored to membrane; EXPRESSED IN: 13 plant structures; EXPRESSED DURING: 7 growth stages; CONTAINS InterPro DOMAIN/s: Peptidase M10, metallopeptidase (InterPro:IPR001818), Peptidoglycan binding-like (InterPro:IPR002477), Pept…	AT1G24140	0.853926	2.06509	1.90826	-0.373216	-1.4419	-0.754507	0.480852	0.623332	1.15352		1	0.0233273	0.133842	1	0.681329	1	1	0.847427	0.361239
protein_coding	Bax inhibitor-1 family protein	NA	Bax inhibitor-1 family protein; INVOLVED IN: negative regulation of apoptosis, anti-apoptosis; LOCATED IN: integral to membrane; EXPRESSED IN: 6 plant structures; EXPRESSED DURING: 4 anthesis; CONTAINS InterPro DOMAIN/s: Inhibitor of apoptosis-promoting Bax1 related (InterPro:IPR006214), Bax inhibitor 1, conserved site (InterPro:IPR006213); BEST Arabidopsis thaliana protein match is: BAX inhibito…	AT5G47130	1.3383	2.6258	3.74149	-1.10741	-1.41468	-0.807375	0.235152	1.21251	2.92446		1	0.000174131	0.00024488	1	0.681329	1	1	0.417664	0.00801691
protein_coding	sequence-specific DNA binding transcription factors;transcription regulators	NA	sequence-specific DNA binding transcription factors;transcription regulators; BEST Arabidopsis thaliana protein match is: unknown protein (TAIR:AT2G18969.1); Has 115 Blast hits to 115 proteins in 16 species: Archae - 0; Bacteria - 0; Metazoa - 0; Fungi - 0; Plants - 115; Viruses - 0; Other Eukaryotes - 0 (source: NCBI BLink).	AT4G30180	1.63053	2.62721	-0.322862	0.614833	1.5166	3.55175	2.26311	4.16715	3.22725		1	0.100314	0.985947	1	0.681972	0.00998361	0.996142	0.000218094	0.00902262
protein_coding	S-adenosyl-L-methionine-dependent methyltransferases superfamily protein	NA	S-adenosyl-L-methionine-dependent methyltransferases superfamily protein; FUNCTIONS IN: methyltransferase activity; INVOLVED IN: response to cadmium ion; LOCATED IN: mitochondrion; EXPRESSED IN: 12 plant structures; EXPRESSED DURING: LP.04 four leaves visible, 4 anthesis, petal differentiation and expansion stage; CONTAINS InterPro DOMAIN/s: Methyltransferase type 11 (InterPro:IPR013216); BEST Ar…	AT2G41380	0.402746	1.45221	1.74444	-0.676546	-1.12747	-1.72676	-0.273732	0.324853	0.0176004		1	0.0169432	0.0793515	1	0.681972	0.165245	1	0.911557	1
protein_coding	multidrug resistance-associated protein 12	member of MRP subfamily	multidrug resistance-associated protein 12 (MRP12); FUNCTIONS IN: ATPase activity, coupled to transmembrane movement of substances; INVOLVED IN: transport, transmembrane transport; LOCATED IN: integral to membrane; CONTAINS InterPro DOMAIN/s: ATPase, AAA+ type, core (InterPro:IPR003593), ABC transporter-like (InterPro:IPR003439), ABC transporter, transmembrane domain, type 1 (InterPro:IPR011527),…	AT1G30420	0.917284	2.0428	0.972974	0.198883	-1.09086	-1.39538	1.11622	0.95205	-0.422408		1	5.70617e-05	0.426408	1	0.681972	0.4116	0.398164	0.48221	0.9327
protein_coding	aminophospholipid ATPase 1	Encodes a putative aminophospholipid translocase (p-type ATPase) involved in chilling response.	aminophospholipid ATPase 1 (ALA1); FUNCTIONS IN: protein binding, ATPase activity, coupled to transmembrane movement of ions, phosphorylative mechanism; INVOLVED IN: metabolic process, phospholipid transport, ATP biosynthetic process; LOCATED IN: plasma membrane; EXPRESSED IN: 25 plant structures; EXPRESSED DURING: 15 growth stages; CONTAINS InterPro DOMAIN/s: Haloacid dehalogenase-like hydrolase…	AT5G04930	0.228307	1.42015	0.974366	0.415259	-1.09491	-0.854488	0.643567	0.325239	0.119864		1	0.0190492	0.455304	1	0.681972	0.845741	1	0.903408	1
protein_coding	P-loop containing nucleoside triphosphate hydrolases superfamily protein	NA	P-loop containing nucleoside triphosphate hydrolases superfamily protein; FUNCTIONS IN: ATP binding; INVOLVED IN: apoptosis; LOCATED IN: cellular_component unknown; CONTAINS InterPro DOMAIN/s: NB-ARC (InterPro:IPR002182); BEST Arabidopsis thaliana protein match is: P-loop containing nucleoside triphosphate hydrolases superfamily protein (TAIR:AT5G45490.2); Has 3890 Blast hits to 3878 proteins in …	AT5G45440	0.563694	1.93231	1.9646	-0.330618	-1.28386	-1.84667	0.235152	0.652241	0.11617		1	0.0241226	0.227964	1	0.685602	0.138357	1	0.856838	1
protein_coding	Protein of unknown function (DUF630 and DUF632)	NA	Protein of unknown function (DUF630 and DUF632); INVOLVED IN: N-terminal protein myristoylation; EXPRESSED IN: 20 plant structures; EXPRESSED DURING: 11 growth stages; CONTAINS InterPro DOMAIN/s: Protein of unknown function DUF630 (InterPro:IPR006868), Protein of unknown function DUF632 (InterPro:IPR006867); BEST Arabidopsis thaliana protein match is: Protein of unknown function (DUF630 and DUF63…	AT1G77500	0.393871	2.47908	2.28052	0.123496	-1.19855	-0.977329	0.517376	1.28058	1.30312		1	9.67055e-06	0.00428829	1	0.685602	0.774712	1	0.174529	0.241285
protein_coding	Protein of unknown function, DUF538	NA	Protein of unknown function, DUF538; CONTAINS InterPro DOMAIN/s: Protein of unknown function DUF538 (InterPro:IPR007493); BEST Arabidopsis thaliana protein match is: Protein of unknown function, DUF538 (TAIR:AT1G09310.1); Has 30201 Blast hits to 17322 proteins in 780 species: Archae - 12; Bacteria - 1396; Metazoa - 17338; Fungi - 3422; Plants - 5037; Viruses - 0; Other Eukaryotes - 2996 (source: …	AT5G46230	0.845273	1.87946	2.84024	-0.208803	-1.29187	-1.7278	0.636592	0.587705	1.11219		1	0.00256193	0.000157169	1	0.686863	0.112775	1	0.799632	0.351723
protein_coding	FER-like regulator of iron uptake	Encodes a putative transcription factor that regulates iron uptake responses. mRNA is detected in the outer cell layers of the root and accumulates in response to iron deficiency. The expression of many iron-regulated genes is dependent on FIT1. It specifically regulates FRO2 at the level of mRNA accumulation and IRT1 at the level of protein accumulation.Similar to FER in tomato and is a regulato…	FER-like regulator of iron uptake (FRU); FUNCTIONS IN: DNA binding, sequence-specific DNA binding transcription factor activity; INVOLVED IN: regulation of iron ion transport, response to cytokinin stimulus, response to iron ion, regulation of transcription; LOCATED IN: nucleus; EXPRESSED IN: root; CONTAINS InterPro DOMAIN/s: Helix-loop-helix DNA-binding domain (InterPro:IPR001092), Helix-loop-he…	AT2G28160	0.7894	2.16399	1.86026	0.049485	-1.55366	-1.96216	0.839572	0.612093	-0.102392		1	0.0198293	0.0750843	1	0.688286	0.21656	0.978839	0.84009	1
protein_coding	lectin protein kinase family protein	NA	CALLUS EXPRESSION OF RBCS 101 (CES101); FUNCTIONS IN: in 6 functions; INVOLVED IN: protein amino acid phosphorylation; LOCATED IN: endomembrane system; EXPRESSED IN: 21 plant structures; EXPRESSED DURING: 13 growth stages; CONTAINS InterPro DOMAIN/s: Curculin-like (mannose-binding) lectin (InterPro:IPR001480), PAN-2 domain (InterPro:IPR013227), Apple-like (InterPro:IPR003609), Serine/threonine-pr…	AT3G16030	0.0507173	1.93889	0.69539	0.421846	-1.28026	-1.55374	0.472539	0.659409	-0.85821		1	0.00709831	0.601182	1	0.688627	0.39684	1	0.745559	0.790054
protein_coding	alpha/beta-Hydrolases superfamily protein	Encodes a lipase that hydrolyzes phosphatidylcholine, glycolipids as well as triacylglycerols.	alpha/beta-Hydrolases superfamily protein; FUNCTIONS IN: galactolipase activity, triglyceride lipase activity, phospholipase A1 activity; INVOLVED IN: lipid metabolic process; LOCATED IN: chloroplast; EXPRESSED IN: 23 plant structures; EXPRESSED DURING: 10 growth stages; CONTAINS InterPro DOMAIN/s: Lipase, class 3 (InterPro:IPR002921); BEST Arabidopsis thaliana protein match is: alpha/beta-Hydrol…	AT2G30550	0.0739433	2.21441	2.45564	-0.337272	-1.16811	-0.853065	-0.263324	1.04631	1.60255		1	0.000114306	0.00424878	1	0.688627	0.882541	1	0.335081	0.109379
protein_coding	NA	NA	LOCATED IN: endomembrane system; EXPRESSED IN: 17 plant structures; EXPRESSED DURING: 11 growth stages; BEST Arabidopsis thaliana protein match is: binding (TAIR:AT3G06670.1); Has 30201 Blast hits to 17322 proteins in 780 species: Archae - 12; Bacteria - 1396; Metazoa - 17338; Fungi - 3422; Plants - 5037; Viruses - 0; Other Eukaryotes - 2996 (source: NCBI BLink).	AT5G49390	-1.38766	-1.6947	-0.788547	0.422433	1.25987	-0.598205	-0.973989	-0.43751	-1.38542		1	0.0461766	0.366862	1	0.688627	0.999126	1	0.890676	0.20293
protein_coding	receptor like protein 16	NA	receptor like protein 16 (RLP16); CONTAINS InterPro DOMAIN/s: Leucine-rich repeat (InterPro:IPR001611); BEST Arabidopsis thaliana protein match is: receptor like protein 13 (TAIR:AT1G74170.1); Has 78773 Blast hits to 22315 proteins in 841 species: Archae - 22; Bacteria - 2210; Metazoa - 13539; Fungi - 553; Plants - 58397; Viruses - 0; Other Eukaryotes - 4052 (source: NCBI BLink).	AT1G74200	-0.31212	1.72693	1.11602	-0.264387	-1.17449	-0.410823	-0.5766	0.553661	0.704501		1	0.0168482	0.370168	1	0.69376	1	1	0.817571	0.695331
protein_coding	Domain of unknown function (DUF2431)	NA	FUNCTIONS IN: metal ion binding; INVOLVED IN: metal ion transport; CONTAINS InterPro DOMAIN/s: Heavy metal transport/detoxification protein (InterPro:IPR006121); BEST Arabidopsis thaliana protein match is: Copper transport protein family (TAIR:AT3G20180.1).	AT1G55790	NE	4.14443	4.10798	NE	-1.76076	-2.64308	-0.539805	2.3955	1.45671		NA	3.01601e-05	0.000445261	NA	0.695448	0.0190233	1	0.13506	0.744191
protein_coding	ethylene response factor 1	encodes a member of the ERF (ethylene response factor) subfamily B-3 of ERF/AP2 transcription factor family (ERF1). The protein contains one AP2 domain. There are 18 members in this subfamily including ATERF-1, ATERF-2, AND ATERF-5. EREBP like protein that binds GCC box of ethylene regulated promoters such as basic chitinases. Constitutive expression of ERF1 phenocopies ethylene over production. …	ethylene response factor 1 (ERF1); CONTAINS InterPro DOMAIN/s: DNA-binding, integrase-type (InterPro:IPR016177), Pathogenesis-related transcriptional factor/ERF, DNA-binding (InterPro:IPR001471); BEST Arabidopsis thaliana protein match is: ethylene-responsive element binding factor 15 (TAIR:AT2G31230.1); Has 5944 Blast hits to 5682 proteins in 249 species: Archae - 0; Bacteria - 0; Metazoa - 0; F…	AT3G23240	-0.0708792	2.08117	1.59644	-0.0474495	-1.1567	-0.446432	-0.118359	0.927478	1.14689		1	0.00954528	0.198937	1	0.697741	1	1	0.706958	0.622363
protein_coding	ARM repeat superfamily protein	NA	ARM repeat superfamily protein; FUNCTIONS IN: ubiquitin-protein ligase activity, binding; INVOLVED IN: protein ubiquitination; LOCATED IN: endomembrane system, ubiquitin ligase complex; EXPRESSED IN: 11 plant structures; EXPRESSED DURING: 7 growth stages; CONTAINS InterPro DOMAIN/s: U box domain (InterPro:IPR003613), Armadillo-like helical (InterPro:IPR011989), Armadillo (InterPro:IPR000225), Arm…	AT5G67340	0.665033	2.57932	3.08663	-0.0718106	-1.42981	-1.13368	0.593249	1.14959	1.95278		1	4.5117e-05	0.000395474	1	0.698236	0.710028	1	0.463075	0.0733663
protein_coding	NA	NA	FUNCTIONS IN: molecular_function unknown; INVOLVED IN: biological_process unknown; LOCATED IN: chloroplast; EXPRESSED IN: 13 plant structures; EXPRESSED DURING: 9 growth stages; BEST Arabidopsis thaliana protein match is: Pyridoxal phosphate (PLP)-dependent transferases superfamily protein (TAIR:AT5G51920.1); Has 520 Blast hits to 468 proteins in 130 species: Archae - 5; Bacteria - 23; Metazoa - …	AT4G22980	0.11982	1.46851	1.43658	0.563592	-1.13002	-0.497959	0.6834	0.338606	0.938478		1	0.020799	0.0854734	1	0.698326	1	1	0.903408	0.378144
protein_coding	ROP binding protein kinases 2	NA	ROP binding protein kinases 2 (RBK2); FUNCTIONS IN: protein serine/threonine kinase activity, protein kinase activity, kinase activity, ATP binding; INVOLVED IN: protein amino acid phosphorylation; LOCATED IN: nucleus, cytoplasm; EXPRESSED IN: 8 plant structures; EXPRESSED DURING: L mature pollen stage, M germinated pollen stage, 4 anthesis; CONTAINS InterPro DOMAIN/s: Protein kinase, ATP binding…	AT3G05140	-0.296479	2.16024	0.807133	0.215359	-1.47339	-0.884738	-0.0841823	0.69519	-0.0788656		1	0.0438492	0.541704	1	0.699164	0.940249	1	0.898662	1
protein_coding	1-deoxy-D-xylulose 5-phosphate synthase 1	Encodes a protein postulated to have 1-deoxy-D-xylulose 5-phosphate synthase activity.	1-deoxy-D-xylulose 5-phosphate synthase 1 (DXPS1); FUNCTIONS IN: 1-deoxy-D-xylulose-5-phosphate synthase activity; INVOLVED IN: metabolic process, terpenoid biosynthetic process; EXPRESSED IN: stem, embryo, sepal, stamen; EXPRESSED DURING: 4 anthesis, C globular stage; CONTAINS InterPro DOMAIN/s: Transketolase, N-terminal (InterPro:IPR005474), Transketolase, C-terminal (InterPro:IPR005476), Trans…	AT3G21500	NE	3.28404	0.142323	-0.278347	2.14484	-2.22491	NE	5.57273	-2.07907		NA	0.540343	0.917018	1	0.700085	0.216802	NA	0.0166044	0.0616803
protein_coding	NA	NA	unknown protein; FUNCTIONS IN: molecular_function unknown; INVOLVED IN: biological_process unknown; LOCATED IN: cellular_component unknown; Has 10 Blast hits to 10 proteins in 5 species: Archae - 0; Bacteria - 0; Metazoa - 0; Fungi - 0; Plants - 10; Viruses - 0; Other Eukaryotes - 0 (source: NCBI BLink).	AT3G19615	0.48577	-0.880005	3.47088	2.74443	-1.28326	-3.53109	3.22799	-2.16393	-0.066096		1	0.64343	0.00248275	0.822107	0.701633	0.0175468	0.200921	0.0486628	1
protein_coding	VQ motif-containing protein	NA	VQ motif-containing protein; CONTAINS InterPro DOMAIN/s: VQ (InterPro:IPR008889); BEST Arabidopsis thaliana protein match is: VQ motif-containing protein (TAIR:AT1G17147.1); Has 53 Blast hits to 53 proteins in 9 species: Archae - 0; Bacteria - 0; Metazoa - 0; Fungi - 0; Plants - 53; Viruses - 0; Other Eukaryotes - 0 (source: NCBI BLink).	AT1G78410	1.15542	2.16238	2.2986	-0.967842	-1.45797	-1.78125	0.187984	0.704638	0.516863		1	0.00743896	0.0491034	1	0.701633	0.281389	1	0.847514	0.893875
protein_coding	alpha/beta-Hydrolases superfamily protein	NA	alpha/beta-Hydrolases superfamily protein; FUNCTIONS IN: triglyceride lipase activity; INVOLVED IN: lipid metabolic process; LOCATED IN: cellular_component unknown; EXPRESSED IN: 15 plant structures; EXPRESSED DURING: 9 growth stages; CONTAINS InterPro DOMAIN/s: Lipase, class 3 (InterPro:IPR002921); BEST Arabidopsis thaliana protein match is: alpha/beta-Hydrolases superfamily protein (TAIR:AT5G24…	AT5G24210	0.710854	1.90222	2.42879	-0.893612	-1.24697	-1.45755	-0.182737	0.655254	0.971216		1	0.00703503	0.0144587	1	0.701633	0.365115	1	0.813445	0.679164
protein_coding	basic helix-loop-helix (bHLH) DNA-binding superfamily protein	NA	basic helix-loop-helix (bHLH) DNA-binding superfamily protein; FUNCTIONS IN: DNA binding, sequence-specific DNA binding transcription factor activity; INVOLVED IN: regulation of transcription; LOCATED IN: nucleus; EXPRESSED IN: root; CONTAINS InterPro DOMAIN/s: Helix-loop-helix DNA-binding domain (InterPro:IPR001092), Helix-loop-helix DNA-binding (InterPro:IPR011598); BEST Arabidopsis thaliana pr…	AT2G43140	0.806088	1.60343	3.3667	-0.35546	-1.45125	-1.45616	0.451288	0.15314	1.90636		1	0.0745778	0.000888663	1	0.701633	0.466957	1	1	0.203845
protein_coding	AIG2-like (avirulence induced gene) family protein	avrRpt2-induced gene that exhibits RPS2- and avrRpt2-dependent induction early after infection with Pseudomonas syringae pv maculicola strain ES4326 carrying avrRpt2	AVRRPT2-INDUCED GENE 2 (AIG2); FUNCTIONS IN: molecular_function unknown; INVOLVED IN: response to bacterium; LOCATED IN: cellular_component unknown; EXPRESSED IN: 16 plant structures; EXPRESSED DURING: 10 growth stages; CONTAINS InterPro DOMAIN/s: Butirosin biosynthesis, BtrG-like (InterPro:IPR013024), AIG2-like (InterPro:IPR009288); BEST Arabidopsis thaliana protein match is: AIG2-like (avirulen…	AT3G28930	0.94793	1.41645	1.42928	-0.182737	-0.983353	-1.09231	0.765207	0.433119	0.336932		1	0.0195484	0.0999163	1	0.701633	0.489772	0.858484	0.860272	0.9327
protein_coding	Exostosin family protein	NA	Exostosin family protein; FUNCTIONS IN: catalytic activity; LOCATED IN: membrane; EXPRESSED IN: stem, root, stamen; EXPRESSED DURING: 4 anthesis; CONTAINS InterPro DOMAIN/s: Exostosin-like (InterPro:IPR004263); BEST Arabidopsis thaliana protein match is: Exostosin family protein (TAIR:AT4G32790.1); Has 1807 Blast hits to 1807 proteins in 277 species: Archae - 0; Bacteria - 0; Metazoa - 736; Fungi…	AT5G25820	0.771268	2.29958	2.54435	-0.0423491	-1.26047	-1.53923	0.729238	1.03989	1.00452		1	0.000270016	0.0192284	1	0.701633	0.572955	1	0.463703	0.686656
protein_coding	Alkaline phytoceramidase (aPHC)	NA	Alkaline phytoceramidase (aPHC); FUNCTIONS IN: hydrolase activity, acting on carbon-nitrogen (but not peptide) bonds, in linear amides; INVOLVED IN: ceramide metabolic process; LOCATED IN: integral to membrane; EXPRESSED IN: 15 plant structures; EXPRESSED DURING: 7 growth stages; CONTAINS InterPro DOMAIN/s: Ceramidase (InterPro:IPR008901); BEST Arabidopsis thaliana protein match is: senescence as…	AT5G11870	1.33968	3.68944	3.06735	-0.681743	-1.32638	-1.14749	0.679632	2.3814	1.90552		1	0.000114306	0.00721049	1	0.701633	0.690565	1	0.134071	0.286857
protein_coding	Glycolipid transfer protein (GLTP) family protein	NA	Glycolipid transfer protein (GLTP) family protein; FUNCTIONS IN: glycolipid transporter activity, glycolipid binding; INVOLVED IN: glycolipid transport; LOCATED IN: cytoplasm; EXPRESSED IN: 16 plant structures; EXPRESSED DURING: 10 growth stages; CONTAINS InterPro DOMAIN/s: Glycolipid transfer protein, GLTP (InterPro:IPR014830); BEST Arabidopsis thaliana protein match is: Glycolipid transfer prot…	AT4G39670	0.593359	2.73721	2.99502	-0.557302	-1.3103	-1.01295	0.0360795	1.42699	1.9818		1	0.000139552	0.000423788	1	0.701633	0.751861	1	0.301356	0.044818
protein_coding	ARM repeat superfamily protein	NA	ARM repeat superfamily protein; FUNCTIONS IN: ubiquitin-protein ligase activity, binding; INVOLVED IN: response to chitin; LOCATED IN: ubiquitin ligase complex; EXPRESSED IN: 10 plant structures; EXPRESSED DURING: L mature pollen stage, LP.06 six leaves visible, M germinated pollen stage, 4 anthesis; CONTAINS InterPro DOMAIN/s: U box domain (InterPro:IPR003613), Armadillo-like helical (InterPro:I…	AT5G09800	0.935016	1.96744	1.28315	-0.0569642	-1.2689	-0.944418	0.878222	0.699033	0.338369		1	0.00348444	0.171465	1	0.701633	0.839935	1	0.811123	0.882938
protein_coding	Xyloglucan endotransglucosylase/hydrolase family protein	Encodes a cell wall-modifying enzyme, rapidly upregulated in response to environmental stimuli	Touch 4 (TCH4); CONTAINS InterPro DOMAIN/s: Xyloglucan endotransglucosylase/hydrolase (InterPro:IPR016455), Xyloglucan endo-transglycosylase, C-terminal (InterPro:IPR010713), Concanavalin A-like lectin/glucanase, subgroup (InterPro:IPR013320), Concanavalin A-like lectin/glucanase (InterPro:IPR008985), Glycoside hydrolase, family 16 (InterPro:IPR000757), Glycoside hydrolase, family 16, active site…	AT5G57560	0.766998	-1.02968	-0.451967	0.239476	-0.999047	-0.682396	1.00649	-2.02876	-1.13412		1	0.379224	0.947831	1	0.701633	0.923136	0.629837	0.0443772	0.464655
pseudogene	NA	NA	pseudogene, At14a-related protein, similar to At14a (GI:11994571 and GI:11994573) (Arabidopsis thaliana)	AT3G48650	0.490408	3.11924	2.31862	-0.245024	-1.53448	-0.710415	0.245419	1.58491	1.60803		1	6.0422e-05	0.079337	1	0.701633	0.999273	1	0.317447	0.40251
protein_coding	leucine-rich repeat transmembrane protein kinase family protein	NA	leucine-rich repeat transmembrane protein kinase family protein; FUNCTIONS IN: protein serine/threonine kinase activity, protein kinase activity, ATP binding; INVOLVED IN: transmembrane receptor protein tyrosine kinase signaling pathway, protein amino acid phosphorylation; LOCATED IN: endomembrane system; EXPRESSED IN: 22 plant structures; EXPRESSED DURING: 13 growth stages; CONTAINS InterPro DOM…	AT5G41180	0.855987	2.38296	1.80386	-0.158102	-1.10644	-0.493884	0.698024	1.27667	1.30978		1	8.73966e-06	0.0983882	1	0.701633	1	1	0.178469	0.394025
protein_coding	NA	NA	unknown protein; FUNCTIONS IN: molecular_function unknown; INVOLVED IN: biological_process unknown; LOCATED IN: chloroplast; EXPRESSED IN: 22 plant structures; EXPRESSED DURING: 12 growth stages; BEST Arabidopsis thaliana protein match is: unknown protein (TAIR:AT3G15770.2); Has 145 Blast hits to 145 proteins in 25 species: Archae - 0; Bacteria - 0; Metazoa - 0; Fungi - 0; Plants - 138; Viruses -…	AT1G15350	0.525739	0.556577	0.149897	0.103262	1.00383	0.389294	0.629017	1.56045	0.539165		1	0.571262	0.848859	1	0.701633	1	0.978839	0.0230307	0.780505
protein_coding	CLAVATA3/ESR-RELATED 13	Member of a large family of putative ligands homologous to the Clavata3 gene. Consists of a single exon. Can partially replace CLV3 function in vivo.	CLAVATA3/ESR-RELATED 13 (CLE13); BEST Arabidopsis thaliana protein match is: CLAVATA3/ESR-RELATED 12 (TAIR:AT1G68795.1); Has 69 Blast hits to 69 proteins in 14 species: Archae - 0; Bacteria - 0; Metazoa - 0; Fungi - 0; Plants - 69; Viruses - 0; Other Eukaryotes - 0 (source: NCBI BLink).	AT1G73965	1.32561	2.29597	1.84816	0.742701	-1.41533	-0.335126	2.0703	0.885434	1.50301		1	0.0220624	0.379216	1	0.701633	1	0.236459	0.781979	0.634987
protein_coding	calcium-dependent protein kinase 29	member of Calcium Dependent Protein Kinase	calcium-dependent protein kinase 29 (CPK29); FUNCTIONS IN: in 6 functions; INVOLVED IN: protein amino acid phosphorylation; LOCATED IN: nucleus, plasma membrane, cytoplasm; EXPRESSED IN: 23 plant structures; EXPRESSED DURING: 13 growth stages; CONTAINS InterPro DOMAIN/s: Protein kinase, ATP binding site (InterPro:IPR017441), EF-Hand 1, calcium-binding site (InterPro:IPR018247), Serine/threonine-p…	AT1G76040	0.65232	2.70849	1.95315	-0.0533896	-1.35834	-0.721832	0.598945	1.35024	1.23121		1	5.76612e-06	0.200712	1	0.701633	1	1	0.294927	0.63636
protein_coding	NAD(P)-binding Rossmann-fold superfamily protein	NA	NAD(P)-binding Rossmann-fold superfamily protein; FUNCTIONS IN: oxidoreductase activity, binding, catalytic activity; INVOLVED IN: response to arsenic; EXPRESSED IN: 22 plant structures; EXPRESSED DURING: 13 growth stages; CONTAINS InterPro DOMAIN/s: NAD(P)-binding domain (InterPro:IPR016040), Glucose/ribitol dehydrogenase (InterPro:IPR002347), Short-chain dehydrogenase/reductase SDR (InterPro:IP…	AT4G13180	-0.026459	1.42057	0.540819	-0.349487	-1.02274	-0.198405	-0.375942	0.39785	0.342395		1	0.0159567	0.491575	1	0.701633	1	1	0.825638	0.818317
protein_coding	P-loop containing nucleoside triphosphate hydrolases superfamily protein	NA	P-loop containing nucleoside triphosphate hydrolases superfamily protein; FUNCTIONS IN: microtubule motor activity, ATP binding; INVOLVED IN: microtubule-based movement; EXPRESSED IN: 21 plant structures; EXPRESSED DURING: 14 growth stages; CONTAINS InterPro DOMAIN/s: Kinesin, motor region, conserved site (InterPro:IPR019821), Kinesin, motor domain (InterPro:IPR001752); BEST Arabidopsis thaliana …	AT5G60930	0.927841	2.38056	1.09433	-0.28965	-1.38609	-1.21158	0.638475	0.994855	-0.117392		1	0.000182359	0.543215	1	0.702159	0.729258	1	0.595093	1
protein_coding	Chaperone DnaJ-domain superfamily protein	NA	Chaperone DnaJ-domain superfamily protein; FUNCTIONS IN: heat shock protein binding; LOCATED IN: cellular_component unknown; CONTAINS InterPro DOMAIN/s: Heat shock protein DnaJ, N-terminal (InterPro:IPR001623); BEST Arabidopsis thaliana protein match is: J-domain protein required for chloroplast accumulation response 1 (TAIR:AT1G75100.1); Has 2071 Blast hits to 1585 proteins in 232 species: Archa…	AT1G30280	0.608599	1.2331	1.76801	0.212413	-1.06336	-0.913075	0.821244	0.169995	0.854661		1	0.118359	0.0165318	1	0.704003	0.527971	1	0.997338	0.54728
[truncated: 1,771 more rows]

## Sheet: avrRps4_Ws-2
Table S4. Details of genes differentially expressed in ATH1 array of Ws-2-AvrRps4 time course
[truncated: 1,039 more rows]

[truncated: 1 more sheets: GMI1000_Nd-1]
