# Supplementary material for: The Nuclear Immune Receptor RPS4 Is Required for RRS1SLH1-Dependent Constitutive Defense Activation in Arabidopsis thaliana
Source: PLoS Genet. 2014 Oct 23;10(10):e1004655. doi: 10.1371/journal.pgen.1004655 (PMC4207616; doi:10.1371/journal.pgen.1004655)
Supplement: Table S5 — Details of gene differentially expressed during the slh1/No-0 temperature shift time course. (XLSX) [file pgen.1004655.s017.xlsx]

## Sheet: all_files_pool_DE-FC_genes_all-
Table S5. Details of genes differentially expressed during slh1/No-0 temperature shift time course										NE	No expression detected
										NA	Not applicable
					log2 fold chagne values												edgeR FDR values for differential expression. FDR values < 0.01 are highlighted in yellow
					temperature shift				temperature shift + slh1 auto immune				slh1 auto immune				temperature shift				temperature shift + slh1 auto immune				slh1 auto immune
Type	Short_description	Curator_summary	Computational_description	Locus	No-0_09h/00h	No-0_12h/00h	No-0_16h/00h	No-0_24h/00h	slh1_09h/00h	slh1_12h/00h	slh1_16h/00h	slh1_24h/00h	slh1/No-0_00h	slh1/No-0_09h	slh1/No-0_24h		No-0_09h/00h	No-0_12h/00h	No-0_16h/00h	No-0_24h/00h	slh1_09h/00h	slh1_12h/00h	slh1_16h/00h	slh1_24h/00h	slh1/No-0_00h	slh1/No-0_09h	slh1/No-0_24h
protein_coding	Gibberellin-regulated family protein	NA	Gibberellin-regulated family protein; FUNCTIONS IN: molecular_function unknown; INVOLVED IN: in 6 processes; LOCATED IN: endomembrane system; EXPRESSED IN: 21 plant structures; EXPRESSED DURING: 13 growth stages; CONTAINS InterPro DOMAIN/s: Gibberellin regulated protein (InterPro:IPR003854); BEST Arabidopsis thaliana protein match is: GAST1 protein homolog 4 (TAIR:AT5G15230.1); Has 479 Blast hits…	AT1G74670	-2.07954	-1.97258	-0.939681	0.636391	-2.41132	-9.74245	-4.90455	-6.69274	-0.506698	-0.841349	-7.83375		0.0285183	0.612495	1	0.781324	0.00058678	1.74578e-14	2.38214e-10	4.42354e-25	1	0.982398	1.31704e-28
protein_coding	Bifunctional inhibitor/lipid-transfer protein/seed storage 2S albumin superfamily protein	NA	Bifunctional inhibitor/lipid-transfer protein/seed storage 2S albumin superfamily protein; FUNCTIONS IN: lipid binding; INVOLVED IN: lipid transport; LOCATED IN: chloroplast thylakoid membrane, apoplast, chloroplast, membrane; EXPRESSED IN: 21 plant structures; EXPRESSED DURING: 13 growth stages; CONTAINS InterPro DOMAIN/s: Bifunctional inhibitor/plant lipid transfer protein/seed storage (InterPr…	AT2G10940	-0.94052	-1.58301	-1.2743	-1.35399	-1.76573	-2.57204	-4.3808	-7.04129	-1.15253	-1.9798	-6.83863		0.891689	1	1	0.242775	0.0122195	0.000125783	1.66659e-10	1.16161e-31	1	0.263538	1.03258e-25
protein_coding	glutathione S-transferase tau 3	Encodes glutathione transferase belonging to the tau class of GSTs. Naming convention according to Wagner et al. (2002).	glutathione S-transferase tau 3 (GSTU3); CONTAINS InterPro DOMAIN/s: Thioredoxin fold (InterPro:IPR012335), Glutathione S-transferase, C-terminal (InterPro:IPR004046), Glutathione S-transferase, C-terminal-like (InterPro:IPR010987), Glutathione S-transferase/chloride channel, C-terminal (InterPro:IPR017933), Glutathione S-transferase, N-terminal (InterPro:IPR004045), Thioredoxin-like fold (InterP…	AT2G29470	3.27536	3.89335	2.3408	2.82636	2.76774	3.76102	5.0703	7.22605	0.897941	0.396516	5.29898		0.00214534	0.00062423	0.446675	0.0017469	6.64636e-05	5.11551e-09	3.12401e-17	3.69906e-34	1	1	1.53853e-22
protein_coding	delta tonoplast integral protein	Delta tonoplast intrinsic protein, functions as a water channel and ammonium (NH3) transporter. Highly expressed in flower, shoot, and stem. Expression shows diurnal regulation and is induced by ammonium (NH3). Protein localized to vacuolar membrane.	delta tonoplast integral protein (DELTA-TIP); FUNCTIONS IN: water channel activity, ammonia transmembrane transporter activity, urea transmembrane transporter activity, methylammonium transmembrane transporter activity; INVOLVED IN: transport, urea transport, water transport; LOCATED IN: in 10 components; EXPRESSED IN: 27 plant structures; EXPRESSED DURING: 14 growth stages; CONTAINS InterPro DOM…	AT3G16240	-1.13017	-1.39424	-1.08003	0.321979	-2.42701	-3.22057	-4.13199	-4.36886	-0.561095	-1.86032	-5.25166		0.644195	1	1	0.997147	0.00010223	3.02379e-07	1.66659e-10	1.00623e-21	1	0.351899	5.65615e-22
protein_coding	proline-rich protein 4	Encodes one of four proline-rich proteins in Arabidopsis which are predicted to localize to the cell wall. Transcripts are most abundant in aerial organs of the plant.	proline-rich protein 4 (PRP4); CONTAINS InterPro DOMAIN/s: Pollen Ole e 1 allergen/extensin (InterPro:IPR006041); BEST Arabidopsis thaliana protein match is: proline-rich protein 2 (TAIR:AT2G21140.1); Has 142477 Blast hits to 44863 proteins in 2266 species: Archae - 463; Bacteria - 33947; Metazoa - 50713; Fungi - 14839; Plants - 19672; Viruses - 4087; Other Eukaryotes - 18756 (source: NCBI BLink).	AT4G38770	-0.10562	-0.882001	-1.1004	-0.768124	-0.608445	-1.80932	-3.05444	-4.98743	-0.854552	-1.35927	-5.07368		1	1	1	0.665347	0.592762	0.0090034	1.12516e-06	2.74708e-26	1	0.722533	1.85162e-20
protein_coding	basic chitinase	encodes a basic chitinase involved in ethylene/jasmonic acid mediated signalling pathway during systemic acquired resistance based on expression analyses.	basic chitinase (HCHIB); FUNCTIONS IN: chitinase activity; INVOLVED IN: response to cadmium ion, defense response to fungus, jasmonic acid and ethylene-dependent systemic resistance, ethylene mediated signaling pathway; LOCATED IN: plasma membrane, vacuole; EXPRESSED IN: 10 plant structures; EXPRESSED DURING: LP.06 six leaves visible, LP.04 four leaves visible, 4 anthesis, petal differentiation a…	AT3G12500	1.09421	1.84005	1.56465	1.16066	2.13675	2.65167	3.91692	6.21112	-0.0896293	0.957873	4.96253		0.874025	0.799418	1	0.520057	0.0114726	0.000773948	3.9284e-10	2.48142e-32	1	0.915833	4.44006e-20
protein_coding	NA	NA	unknown protein; FUNCTIONS IN: molecular_function unknown; INVOLVED IN: biological_process unknown; LOCATED IN: chloroplast; EXPRESSED IN: 9 plant structures; EXPRESSED DURING: 4 anthesis, C globular stage, petal differentiation and expansion stage; BEST Arabidopsis thaliana protein match is: unknown protein (TAIR:AT2G42180.1); Has 81 Blast hits to 81 proteins in 11 species: Archae - 0; Bacteria …	AT3G57950	1.33118	1.35701	0.869746	0.880146	3.02518	4.93344	5.81603	6.00149	0.136945	1.84534	5.26017		0.842145	1	1	0.845449	0.000624061	6.23527e-13	2.41618e-19	3.10096e-26	1	0.384489	1.13452e-17
protein_coding	extensin-like protein	extensin-like protein (ELP)	extensin-like protein (ELP); FUNCTIONS IN: lipid binding; INVOLVED IN: lipid transport; LOCATED IN: endomembrane system; EXPRESSED IN: 22 plant structures; EXPRESSED DURING: 13 growth stages; CONTAINS InterPro DOMAIN/s: Bifunctional inhibitor/plant lipid transfer protein/seed storage (InterPro:IPR016140), Plant lipid transfer protein/seed storage/trypsin-alpha amylase inhibitor (InterPro:IPR00361…	AT1G12090	-0.996345	-1.05688	-0.484096	-0.989087	-1.93906	-1.76106	-3.11814	-5.54754	-0.171383	-1.11611	-4.72966		0.69596	1	1	0.392978	0.00211035	0.00582864	1.26385e-07	1.79047e-33	1	0.807479	1.58543e-17
protein_coding	chlorophyll A/B binding protein 3	member of Chlorophyll a/b-binding protein family	chlorophyll A/B binding protein 3 (CAB3); FUNCTIONS IN: chlorophyll binding; INVOLVED IN: photosynthesis, light harvesting, photosynthesis; LOCATED IN: in 6 components; EXPRESSED IN: cotyledon, guard cell, juvenile leaf, cultured cell, leaf; CONTAINS InterPro DOMAIN/s: Chlorophyll A-B binding protein (InterPro:IPR001344); BEST Arabidopsis thaliana protein match is: chlorophyll A/B-binding protein…	AT1G29910	-0.910027	-0.952695	0.113199	-0.527765	-1.66033	-1.15511	-1.74802	-4.78455	-0.10526	-0.857515	-4.36197		0.873141	1	1	0.846379	0.0974514	0.390753	0.0546527	3.22082e-16	1	0.97699	2.15913e-17
protein_coding	arabinogalactan protein 21	Encodes a putative arabinogalactan-protein (AGP21).	arabinogalactan protein 21 (AGP21); BEST Arabidopsis thaliana protein match is: arabinogalactan protein 12 (TAIR:AT3G13520.1); Has 48 Blast hits to 48 proteins in 8 species: Archae - 0; Bacteria - 0; Metazoa - 0; Fungi - 0; Plants - 48; Viruses - 0; Other Eukaryotes - 0 (source: NCBI BLink).	AT1G55330	-1.04693	-1.70408	-1.85457	-1.41281	-2.33737	-2.81032	-3.59147	-5.60726	-0.70089	-1.99356	-4.89493		0.69596	0.824976	0.928939	0.135869	0.000177631	4.03977e-06	4.97885e-09	4.61032e-30	1	0.227759	2.49293e-17
protein_coding	NA	NA	unknown protein; FUNCTIONS IN: molecular_function unknown; INVOLVED IN: biological_process unknown; LOCATED IN: endomembrane system; EXPRESSED IN: 14 plant structures; EXPRESSED DURING: 8 growth stages; Has 694543 Blast hits to 47111 proteins in 2535 species: Archae - 1794; Bacteria - 163056; Metazoa - 258989; Fungi - 49151; Plants - 70496; Viruses - 8919; Other Eukaryotes - 142138 (source: NCBI …	AT3G23450	-0.343252	-0.557898	-0.455627	-0.172479	-0.591672	-1.6472	-2.29951	-4.19775	-0.278213	-0.528547	-4.30337		1	1	1	1	0.582119	0.0221485	0.000328625	3.66929e-20	1	1	3.09844e-17
protein_coding	arabinogalactan protein 31	Encodes an atypical arabinogalactan protein that is localized to the plasma membrange. AGP31 is highly expressed in flowers and vascular tissue and is repressed by jasmonic acid. AGP31 may play a role in vascular tissue function during defense and development.	arabinogalactan protein 31 (AGP31); CONTAINS InterPro DOMAIN/s: Pollen Ole e 1 allergen/extensin (InterPro:IPR006041); BEST Arabidopsis thaliana protein match is: arabinogalactan protein 30 (TAIR:AT2G33790.1); Has 103365 Blast hits to 37488 proteins in 2178 species: Archae - 367; Bacteria - 22498; Metazoa - 33534; Fungi - 9734; Plants - 13521; Viruses - 3257; Other Eukaryotes - 20454 (source: NCB…	AT1G28290	-0.438959	-0.565908	-0.0593944	-0.140747	-1.16125	-1.02902	-1.66456	-4.66761	-0.199684	-0.923981	-4.7263		1	1	1	1	0.125219	0.229054	0.00951599	4.11744e-21	1	0.921453	9.06248e-17
protein_coding	GDSL-like Lipase/Acylhydrolase superfamily protein	NA	GDSL-like Lipase/Acylhydrolase superfamily protein; FUNCTIONS IN: hydrolase activity, acting on ester bonds, carboxylesterase activity; INVOLVED IN: lipid metabolic process; LOCATED IN: apoplast; EXPRESSED IN: 22 plant structures; EXPRESSED DURING: 14 growth stages; CONTAINS InterPro DOMAIN/s: Lipase, GDSL (InterPro:IPR001087); BEST Arabidopsis thaliana protein match is: GDSL-like Lipase/Acylhydr…	AT3G16370	-0.680429	-1.3281	-1.30901	-0.469666	-1.1977	-2.7183	-3.4523	-4.98302	-0.36591	-0.885256	-4.87881		1	1	1	0.871024	0.11208	2.48788e-05	6.90392e-08	9.10656e-23	1	0.982398	2.47362e-16
protein_coding	GDSL-like Lipase/Acylhydrolase superfamily protein	NA	GDSL-like Lipase/Acylhydrolase superfamily protein; FUNCTIONS IN: hydrolase activity, acting on ester bonds, carboxylesterase activity; INVOLVED IN: lipid metabolic process; LOCATED IN: apoplast, nucleus; EXPRESSED IN: 19 plant structures; EXPRESSED DURING: 10 growth stages; CONTAINS InterPro DOMAIN/s: Lipase, GDSL (InterPro:IPR001087); BEST Arabidopsis thaliana protein match is: GDSL-like Lipase…	AT1G29660	-0.147018	-0.0488231	0.0881396	0.145917	-1.16265	-2.18363	-3.21755	-4.96933	-0.259061	-1.27683	-5.37352		1	1	1	1	0.139834	0.00216255	2.92893e-06	1.0099e-19	1	0.723433	4.22798e-15
protein_coding	MLP-like protein 423	NA	MLP-like protein 423 (MLP423); INVOLVED IN: response to biotic stimulus, defense response; EXPRESSED IN: 22 plant structures; EXPRESSED DURING: 14 growth stages; CONTAINS InterPro DOMAIN/s: Bet v I allergen (InterPro:IPR000916); BEST Arabidopsis thaliana protein match is: MLP-like protein 28 (TAIR:AT1G70830.3).	AT1G24020	-0.420655	-0.596957	-0.661606	-1.32087	-1.28397	-2.12697	-1.23186	-6.32515	-0.289469	-1.15483	-5.29278		1	1	1	0.154513	0.0717547	0.000788519	0.0649733	1.34946e-29	1	0.827077	4.22798e-15
protein_coding	chlorophyll A/B-binding protein 2	Encodes lhcb1.1 a component of the LHCIIb light harvesting complex associated with photosystem II.	chlorophyll A/B-binding protein 2 (CAB2); FUNCTIONS IN: chlorophyll binding; INVOLVED IN: response to blue light, response to red light, response to far red light, photosynthesis; LOCATED IN: light-harvesting complex, thylakoid, chloroplast thylakoid membrane, apoplast, chloroplast; EXPRESSED IN: 13 plant structures; CONTAINS InterPro DOMAIN/s: Chlorophyll A-B binding protein (InterPro:IPR001344)…	AT1G29920	0.223622	0.52682	1.4244	1.05485	-0.472871	1.17213	0.477299	-2.96009	-0.297537	-0.995915	-4.31246		1	1	1	0.327899	0.718206	0.0593923	0.541794	1.89073e-11	1	0.981596	1.10943e-14
protein_coding	Protein of unknown function, DUF642	NA	Protein of unknown function, DUF642; FUNCTIONS IN: molecular_function unknown; INVOLVED IN: response to karrikin; LOCATED IN: plant-type cell wall; EXPRESSED IN: 22 plant structures; EXPRESSED DURING: 13 growth stages; CONTAINS InterPro DOMAIN/s: Protein of unknown function DUF642 (InterPro:IPR006946); BEST Arabidopsis thaliana protein match is: Protein of unknown function, DUF642 (TAIR:AT5G11420…	AT5G25460	-0.902531	-1.44812	-1.49094	0.338708	-1.58328	-2.74012	-2.6182	-3.23085	-0.59529	-1.27847	-4.16453		0.933271	1	1	0.996387	0.0497157	0.000349199	0.000283687	5.92101e-11	1	0.833569	1.13899e-14
protein_coding	Peroxidase superfamily protein	Encodes an alpha-dioxygenase involved in protection against oxidative stress and cell death. Induced in response to Salicylic acid and oxidative stress. Independent of NPR1 in induction by salicylic acid.	DOX1; FUNCTIONS IN: lipoxygenase activity; INVOLVED IN: in 6 processes; LOCATED IN: endomembrane system; EXPRESSED IN: 9 plant structures; EXPRESSED DURING: 4 anthesis; CONTAINS InterPro DOMAIN/s: Haem peroxidase (InterPro:IPR010255), Haem peroxidase, animal (InterPro:IPR002007); BEST Arabidopsis thaliana protein match is: alpha dioxygenase (TAIR:AT1G73680.1); Has 1465 Blast hits to 1381 proteins…	AT3G01420	1.54501	0.919136	NE	1.49616	NE	NE	NE	7.64825	NE	-0.17056	5.06097		1	1	NA	0.761356	NA	NA	NA	1.72303e-24	NA	1	1.26894e-14
protein_coding	xyloglucan endotransglucosylase/hydrolase 4	endoxyloglucan transferase (EXGT-A1) gene	xyloglucan endotransglucosylase/hydrolase 4 (XTH4); FUNCTIONS IN: hydrolase activity, acting on glycosyl bonds, xyloglucan:xyloglucosyl transferase activity; INVOLVED IN: response to auxin stimulus, response to mechanical stimulus, response to low light intensity stimulus, unidimensional cell growth; LOCATED IN: in 6 components; EXPRESSED IN: 24 plant structures; EXPRESSED DURING: 15 growth stage…	AT2G06850	0.00829781	0.00629755	0.199746	1.16884	-0.910473	-1.39504	-1.90486	-3.32693	-0.178447	-1.0992	-4.67404		1	1	1	0.301912	0.301507	0.0739062	0.00404338	1.01908e-13	1	0.833569	1.78748e-14
protein_coding	Eukaryotic aspartyl protease family protein	NA	Eukaryotic aspartyl protease family protein; FUNCTIONS IN: aspartic-type endopeptidase activity; INVOLVED IN: proteolysis; LOCATED IN: apoplast, cell wall, plant-type cell wall; EXPRESSED IN: 22 plant structures; EXPRESSED DURING: 14 growth stages; CONTAINS InterPro DOMAIN/s: Peptidase aspartic (InterPro:IPR021109), Peptidase aspartic, catalytic (InterPro:IPR009007), Peptidase A1 (InterPro:IPR001…	AT1G09750	-1.12156	-0.851529	-0.234638	0.147526	-1.69029	-2.95375	-3.35065	-5.50895	-0.338527	-0.91051	-5.99232		0.69596	1	1	1	0.0439976	0.000498152	6.2017e-05	1.03088e-14	1	0.983211	2.99233e-14
protein_coding	photosystem II light harvesting complex gene 2.3	Encodes Lhcb2.4. Belongs to the Lhc super-gene family encodes the light-harvesting chlorophyll a/b-binding (LHC) proteins that constitute the antenna system of the photosynthetic apparatus.	photosystem II light harvesting complex gene 2.3 (LHCB2.3); FUNCTIONS IN: chlorophyll binding; INVOLVED IN: response to blue light, response to red light, response to far red light, photosynthesis; LOCATED IN: light-harvesting complex, thylakoid, chloroplast thylakoid membrane, chloroplast envelope; EXPRESSED IN: 27 plant structures; EXPRESSED DURING: 13 growth stages; CONTAINS InterPro DOMAIN/s:…	AT3G27690	-1.04454	0.075539	0.868375	-0.766004	-1.65837	-0.441126	-1.59901	-5.96978	0.122002	-0.493945	-5.08126		0.69596	1	1	0.655215	0.0154319	0.827796	0.0139623	2.90858e-30	1	1	8.25093e-14
protein_coding	Bifunctional inhibitor/lipid-transfer protein/seed storage 2S albumin superfamily protein	NA	Bifunctional inhibitor/lipid-transfer protein/seed storage 2S albumin superfamily protein; FUNCTIONS IN: lipid binding; INVOLVED IN: lipid transport; LOCATED IN: endomembrane system; EXPRESSED IN: 17 plant structures; EXPRESSED DURING: 8 growth stages; CONTAINS InterPro DOMAIN/s: Bifunctional inhibitor/plant lipid transfer protein/seed storage (InterPro:IPR016140), Plant lipid transfer protein/se…	AT1G62500	0.0444849	0.058114	-0.404267	0.0734145	-2.31444	-3.33487	-3.14259	-6.75857	-0.0142905	-2.37692	-6.83995		1	1	1	1	0.0122439	0.000788519	0.000795456	3.55018e-14	1	0.194007	1.49314e-13
protein_coding	Eukaryotic aspartyl protease family protein	NA	Eukaryotic aspartyl protease family protein; FUNCTIONS IN: aspartic-type endopeptidase activity; INVOLVED IN: proteolysis; LOCATED IN: cell wall, plant-type cell wall; EXPRESSED IN: 23 plant structures; EXPRESSED DURING: 13 growth stages; CONTAINS InterPro DOMAIN/s: Peptidase aspartic, catalytic (InterPro:IPR009007), Peptidase aspartic (InterPro:IPR021109), Peptidase A1 (InterPro:IPR001461); BEST…	AT5G07030	-0.376048	-0.631734	-0.497703	-0.530951	-1.35531	-1.52452	-2.35355	-6.00048	0.0367203	-0.94489	-5.4309		1	1	1	0.833235	0.0798652	0.0569314	0.000556371	3.45881e-21	1	0.950833	1.77258e-13
protein_coding	carbonic anhydrase 2	Encodes a beta carbonic anhydrase likely to be localized in the cytoplasm. Expression of its mRNA is seen in etiolated seedlings and points to a possible nonphotosynthetic role for this isoform.	carbonic anhydrase 2 (CA2); FUNCTIONS IN: carbonate dehydratase activity, zinc ion binding; INVOLVED IN: defense response to bacterium, carbon utilization; LOCATED IN: cytosol, chloroplast thylakoid membrane, apoplast, chloroplast, cytoplasm; EXPRESSED IN: 23 plant structures; EXPRESSED DURING: 13 growth stages; CONTAINS InterPro DOMAIN/s: Carbonic anhydrase, prokaryotic-like, conserved site (Int…	AT5G14740	-0.674148	-0.880159	-1.34748	-0.508666	-0.723055	-0.913194	-2.15031	-3.47124	-0.568802	-0.61961	-3.53136		0.980765	1	1	0.817894	0.417716	0.277665	0.000214286	1.254e-19	1	1	1.8629e-13
protein_coding	Major facilitator superfamily protein	NA	Major facilitator superfamily protein; FUNCTIONS IN: transporter activity; INVOLVED IN: oligopeptide transport; LOCATED IN: membrane; EXPRESSED IN: 22 plant structures; EXPRESSED DURING: 13 growth stages; CONTAINS InterPro DOMAIN/s: Oligopeptide transporter (InterPro:IPR000109), Major facilitator superfamily, general substrate transporter (InterPro:IPR016196); BEST Arabidopsis thaliana protein ma…	AT1G52190	-1.33165	-1.77411	-1.56645	-0.154662	-3.14323	-2.80206	-2.864	-4.61344	-0.594733	-2.41211	-5.05207		0.69596	0.951402	1	1	8.24005e-05	0.000887403	0.000215131	1.28891e-13	1	0.360533	2.19115e-13
protein_coding	germin-like protein 1	germin-like protein (GLP1)	germin-like protein 1 (GER1); INVOLVED IN: biological_process unknown; LOCATED IN: extracellular matrix; EXPRESSED IN: 23 plant structures; EXPRESSED DURING: 13 growth stages; CONTAINS InterPro DOMAIN/s: Cupin, RmlC-type (InterPro:IPR011051), Cupin 1 (InterPro:IPR006045), Germin (InterPro:IPR001929), RmlC-like jelly roll fold (InterPro:IPR014710), Germin, manganese binding site (InterPro:IPR01978…	AT1G72610	0.233708	-0.451868	-0.0201239	-0.0958497	-0.254986	-0.933296	-2.02824	-4.23969	-0.70735	-1.19792	-4.85107		1	1	1	1	0.939246	0.336727	0.00153454	4.58586e-13	1	0.762827	2.94699e-13
protein_coding	glycine-rich protein 23	Glycine-rich protein similar in structure to GRP5. The expression of GRP23 is induced by HPA (cutin monomer, salicylic acid, and abscisic acid.	glycine-rich protein 23 (GRP23); INVOLVED IN: response to abscisic acid stimulus, response to salicylic acid stimulus; LOCATED IN: endomembrane system; EXPRESSED IN: 21 plant structures; EXPRESSED DURING: 13 growth stages; Has 494 Blast hits to 482 proteins in 134 species: Archae - 0; Bacteria - 114; Metazoa - 221; Fungi - 41; Plants - 79; Viruses - 0; Other Eukaryotes - 39 (source: NCBI BLink).	AT2G32690	-0.5819	-0.527173	-0.787916	-0.771059	-0.193494	-0.975213	-1.49783	-3.90499	-0.477498	-0.0909806	-3.61141		1	1	1	0.593157	0.983863	0.300231	0.0259178	9.66797e-19	1	1	3.16211e-13
protein_coding	arabinogalactan protein 9	putative proline-rich protein (At2g14890) mRNA, complete	arabinogalactan protein 9 (AGP9); Has 35333 Blast hits to 34131 proteins in 2444 species: Archae - 798; Bacteria - 22429; Metazoa - 974; Fungi - 991; Plants - 531; Viruses - 0; Other Eukaryotes - 9610 (source: NCBI BLink).	AT2G14890	-0.377112	-1.06041	-1.01371	-0.172061	-0.588367	-1.58526	-2.47766	-4.05493	-0.541356	-0.754639	-4.42367		1	1	1	1	0.664191	0.064344	0.000720901	6.05635e-14	1	1	3.16211e-13
protein_coding	HAD superfamily, subfamily IIIB acid phosphatase	NA	HAD superfamily, subfamily IIIB acid phosphatase ; FUNCTIONS IN: acid phosphatase activity; INVOLVED IN: biological_process unknown; LOCATED IN: cell wall, plasma membrane, vacuole, plant-type cell wall; EXPRESSED IN: 19 plant structures; EXPRESSED DURING: 9 growth stages; CONTAINS InterPro DOMAIN/s: Acid phosphatase (Class B) (InterPro:IPR005519), Vegetative storage protein/acid phosphatase (Int…	AT1G04040	-0.54415	-0.900078	-0.651344	-0.533701	-1.47118	-2.47465	-3.85402	-4.90693	-0.364776	-1.29411	-4.73727		1	1	1	0.817541	0.0419955	0.000324158	4.50242e-08	1.35499e-19	1	0.699818	3.97261e-13
protein_coding	myo-inositol oxygenase 4	Encodes a myo-inositol oxygenase.	myo-inositol oxygenase 4 (MIOX4); FUNCTIONS IN: inositol oxygenase activity; INVOLVED IN: L-ascorbic acid biosynthetic process, syncytium formation; LOCATED IN: cytoplasm; EXPRESSED IN: 19 plant structures; EXPRESSED DURING: 8 growth stages; CONTAINS InterPro DOMAIN/s: Protein of unknown function DUF706 (InterPro:IPR007828); BEST Arabidopsis thaliana protein match is: myo-inositol oxygenase 5 (TA…	AT4G26260	NE	NE	NE	NE	NE	NE	NE	7.15748	NE	NE	5.49103		NA	NA	NA	NA	NA	NA	NA	1.90666e-20	NA	NA	3.97261e-13
protein_coding	glutathione S-transferase TAU 20	Encodes glutathione transferase belonging to the tau class of GSTs. Naming convention according to Wagner et al. (2002).	glutathione S-transferase TAU 20 (GSTU20); FUNCTIONS IN: glutathione transferase activity; INVOLVED IN: toxin catabolic process; LOCATED IN: apoplast, chloroplast, cytoplasm; EXPRESSED IN: 23 plant structures; EXPRESSED DURING: 15 growth stages; CONTAINS InterPro DOMAIN/s: Thioredoxin fold (InterPro:IPR012335), Glutathione S-transferase, C-terminal (InterPro:IPR004046), Glutathione S-transferase,…	AT1G78370	-0.627546	-1.39192	-1.22295	-1.67172	-1.30726	-2.43396	-3.88676	-6.86	-0.0427695	-0.724462	-5.23042		1	1	1	0.103835	0.24811	0.00941727	5.1597e-06	1.63899e-22	1	1	4.99528e-13
protein_coding	tubulin beta-5 chain	beta tubulin	tubulin beta-5 chain (TUB5); FUNCTIONS IN: structural constituent of cytoskeleton; INVOLVED IN: microtubule-based process; LOCATED IN: tubulin complex, cell wall, plasma membrane, chloroplast, membrane; EXPRESSED IN: 24 plant structures; EXPRESSED DURING: 13 growth stages; CONTAINS InterPro DOMAIN/s: Beta tubulin (InterPro:IPR002453), Tubulin (InterPro:IPR000217), Tubulin/FtsZ, GTPase domain (Int…	AT1G20010	-0.740726	-1.01147	-0.169788	0.184202	-1.47118	-3.02518	-2.68638	-4.38286	0.0574189	-0.675426	-4.50912		0.984844	1	1	1	0.0528307	2.2866e-05	7.31055e-05	4.94403e-17	1	1	9.22622e-13
protein_coding	WRKY DNA-binding protein 59	member of WRKY Transcription Factor; Group II-c	WRKY DNA-binding protein 59 (WRKY59); CONTAINS InterPro DOMAIN/s: DNA-binding WRKY (InterPro:IPR003657); BEST Arabidopsis thaliana protein match is: WRKY DNA-binding protein 51 (TAIR:AT5G64810.1); Has 3349 Blast hits to 2895 proteins in 189 species: Archae - 0; Bacteria - 0; Metazoa - 0; Fungi - 0; Plants - 3334; Viruses - 0; Other Eukaryotes - 15 (source: NCBI BLink).	AT2G21900	3.82503	NE	NE	NE	NE	NE	NE	6.89159	NE	2.66723	5.58972		0.583986	NA	NA	NA	NA	NA	NA	1.23863e-18	NA	0.164496	9.93915e-13
protein_coding	gamma tonoplast intrinsic protein	Encodes a tonoplast intrinsic protein, which functions as water channel. It has also been shown to be able to facilitate the transport of urea and hydrogen peroxide. Highly expressed in vascular tissues of the root, stem, cauline leaves and flowers but not in the apical meristems.	gamma tonoplast intrinsic protein (GAMMA-TIP); FUNCTIONS IN: water channel activity, urea transmembrane transporter activity; INVOLVED IN: in 6 processes; LOCATED IN: in 7 components; EXPRESSED IN: 33 plant structures; EXPRESSED DURING: 13 growth stages; CONTAINS InterPro DOMAIN/s: Major intrinsic protein, conserved site (InterPro:IPR022357), Aquaporin (InterPro:IPR012269), Major intrinsic protei…	AT2G36830	-0.326159	-0.822262	-0.559678	-0.888284	-0.942667	-1.76568	-2.51983	-4.25899	-0.498493	-1.11698	-3.86901		1	1	1	0.551693	0.313854	0.0182481	0.000150453	1.5327e-18	1	0.912285	1.64116e-12
protein_coding	SAUR-like auxin-responsive protein family	NA	SAUR-like auxin-responsive protein family ; CONTAINS InterPro DOMAIN/s: Auxin responsive SAUR protein (InterPro:IPR003676); BEST Arabidopsis thaliana protein match is: SAUR-like auxin-responsive protein family (TAIR:AT2G21220.1); Has 1286 Blast hits to 1273 proteins in 28 species: Archae - 0; Bacteria - 0; Metazoa - 0; Fungi - 0; Plants - 1285; Viruses - 0; Other Eukaryotes - 1 (source: NCBI BLin…	AT4G38860	-0.647675	-0.083185	-0.35364	0.467907	-1.36826	-2.54241	-3.4063	-4.43237	-0.138458	-0.862156	-5.03699		1	1	1	0.911309	0.123184	0.00367129	6.74267e-05	1.12483e-11	1	0.983211	2.63929e-12
protein_coding	germin 3	Encodes a germin-like protein. Its transcripts are more abundant in RNA from leaves collected in the evening, suggesting some kind of circadian regulation.	germin 3 (GER3); INVOLVED IN: response to cold, peptidyl-cysteine S-nitrosylation; LOCATED IN: extracellular matrix, apoplast, cell wall, nucleus, plant-type cell wall; EXPRESSED IN: 22 plant structures; EXPRESSED DURING: 14 growth stages; CONTAINS InterPro DOMAIN/s: Cupin, RmlC-type (InterPro:IPR011051), Cupin 1 (InterPro:IPR006045), RmlC-like jelly roll fold (InterPro:IPR014710), Germin (InterP…	AT5G20630	-0.975388	-2.62222	-2.61068	-2.35029	-1.15291	-3.46665	-3.75227	-5.73385	-1.00118	-1.18068	-4.38439		0.884992	0.244142	0.397729	0.00670662	0.119378	2.1778e-08	1.30191e-09	1.73789e-27	1	0.833569	2.88873e-12
protein_coding	NA	NA	unknown protein; FUNCTIONS IN: molecular_function unknown; INVOLVED IN: biological_process unknown; LOCATED IN: cellular_component unknown; EXPRESSED IN: 20 plant structures; EXPRESSED DURING: 13 growth stages; BEST Arabidopsis thaliana protein match is: unknown protein (TAIR:AT3G02500.1); Has 30201 Blast hits to 17322 proteins in 780 species: Archae - 12; Bacteria - 1396; Metazoa - 17338; Fungi …	AT5G16030	-1.71007	-0.968753	-0.786183	0.376272	-1.8849	-1.66012	-2.23201	-3.5781	-0.535397	-0.71313	-4.48933		0.074599	1	1	0.953623	0.0109495	0.0436991	0.00177114	1.23732e-12	1	1	3.88224e-12
protein_coding	GDSL-like Lipase/Acylhydrolase superfamily protein	NA	GDSL-like Lipase/Acylhydrolase superfamily protein; FUNCTIONS IN: hydrolase activity, acting on ester bonds, carboxylesterase activity; INVOLVED IN: lipid metabolic process; LOCATED IN: endomembrane system; EXPRESSED IN: 20 plant structures; EXPRESSED DURING: 13 growth stages; CONTAINS InterPro DOMAIN/s: Lipase, GDSL (InterPro:IPR001087); BEST Arabidopsis thaliana protein match is: GDSL-like Lipa…	AT5G45950	-0.253926	-0.210648	-0.00635048	-0.674765	-2.24719	-2.9091	-2.91703	-5.48516	-0.24738	-2.24364	-5.05623		1	1	1	0.671258	0.00128372	7.7683e-05	2.88517e-05	5.76232e-19	1	0.173769	4.77839e-12
protein_coding	FASCICLIN-like arabinoogalactan 9	fasciclin-like arabinogalactan-protein 9 (Fla9)	FASCICLIN-like arabinoogalactan 9 (FLA9); LOCATED IN: anchored to plasma membrane, plasma membrane, anchored to membrane; EXPRESSED IN: 23 plant structures; EXPRESSED DURING: 14 growth stages; CONTAINS InterPro DOMAIN/s: FAS1 domain (InterPro:IPR000782); BEST Arabidopsis thaliana protein match is: FASCICLIN-like arabinogalactan protein 13 precursor (TAIR:AT5G44130.1); Has 1005 Blast hits to 985 p…	AT1G03870	-0.505217	-1.13525	-0.977399	0.186511	-0.808362	-2.07214	-3.63091	-3.96175	-0.762431	-1.06815	-4.9088		1	1	1	1	0.514558	0.0512664	0.000610923	1.21802e-08	1	0.915833	4.77894e-12
protein_coding	Plant invertase/pectin methylesterase inhibitor superfamily protein	NA	Plant invertase/pectin methylesterase inhibitor superfamily protein; FUNCTIONS IN: enzyme inhibitor activity, pectinesterase inhibitor activity, pectinesterase activity; INVOLVED IN: response to salt stress; LOCATED IN: endomembrane system; EXPRESSED IN: 22 plant structures; EXPRESSED DURING: 13 growth stages; CONTAINS InterPro DOMAIN/s: Pectinesterase inhibitor (InterPro:IPR006501); BEST Arabido…	AT5G62350	-1.04924	-1.8803	-0.807806	-1.1897	-2.26109	-2.87389	-3.72302	-5.47616	-0.102831	-1.31691	-4.38896		0.828408	0.66074	1	0.306454	0.00157301	4.56478e-05	7.28571e-08	1.85569e-21	1	0.825718	5.76274e-12
protein_coding	Chitinase family protein	NA	Chitinase family protein; FUNCTIONS IN: chitinase activity; INVOLVED IN: cell wall macromolecule catabolic process; LOCATED IN: endomembrane system; EXPRESSED IN: 22 plant structures; EXPRESSED DURING: 13 growth stages; CONTAINS InterPro DOMAIN/s: Glycoside hydrolase, family 19, catalytic (InterPro:IPR000726); BEST Arabidopsis thaliana protein match is: Chitinase family protein (TAIR:AT2G43590.1).	AT3G47540	1.29498	1.845	1.71995	1.89263	2.18438	3.12121	3.76261	4.68923	0.753023	1.64103	3.54969		0.509633	0.305996	0.631177	0.0197482	2.29063e-05	3.30604e-11	3.27369e-16	8.6905e-31	1	0.355787	5.95301e-12
protein_coding	Bifunctional inhibitor/lipid-transfer protein/seed storage 2S albumin superfamily protein	NA	Bifunctional inhibitor/lipid-transfer protein/seed storage 2S albumin superfamily protein; FUNCTIONS IN: lipid binding; INVOLVED IN: lipid transport; LOCATED IN: chloroplast thylakoid membrane; EXPRESSED IN: 22 plant structures; EXPRESSED DURING: 13 growth stages; CONTAINS InterPro DOMAIN/s: Bifunctional inhibitor/plant lipid transfer protein/seed storage (InterPro:IPR016140), Plant lipid transfe…	AT2G45180	-1.1995	-1.01438	-0.0509053	0.177834	-2.46406	-1.29865	-2.93938	-3.17029	-0.356193	-1.62275	-3.7043		0.583986	1	1	1	0.000526666	0.132723	1.35659e-05	3.55106e-11	1	0.478934	7.05381e-12
protein_coding	Stress responsive A/B Barrel Domain	NA	Stress responsive A/B Barrel Domain; FUNCTIONS IN: molecular_function unknown; INVOLVED IN: biological_process unknown; LOCATED IN: chloroplast; EXPRESSED IN: 22 plant structures; EXPRESSED DURING: 13 growth stages; CONTAINS InterPro DOMAIN/s: Stress responsive alpha-beta barrel (InterPro:IPR013097), Dimeric alpha-beta barrel (InterPro:IPR011008); BEST Arabidopsis thaliana protein match is: heat …	AT5G22580	-0.161581	-0.944551	-0.543399	-0.621353	-0.680222	-0.843367	-0.892559	-3.95063	-0.679944	-1.20055	-4.00893		1	1	1	0.789035	0.589918	0.508568	0.348321	5.72896e-13	1	0.775	1.54587e-11
protein_coding	lipid transfer protein 5	Predicted to encode a PR (pathogenesis-related) protein. Belongs to the lipid transfer protein (PR-14) family with the following members: At2g38540/LTP1, At2g38530/LTP2, At5g59320/LTP3, At5g59310/LTP4, At3g51600/LTP5, At3g08770/LTP6, At2g15050/LTP7, At2g18370/LTP8, At2g15325/LTP9, At5g01870/LTP10, At4g33355/LTP11, At3g51590/LTP12, At5g44265/LTP13, At5g62065/LTP14, At4g08530/LTP15.	lipid transfer protein 5 (LTP5); FUNCTIONS IN: lipid transporter activity; INVOLVED IN: lipid transport; LOCATED IN: cell wall; EXPRESSED IN: 21 plant structures; EXPRESSED DURING: 13 growth stages; CONTAINS InterPro DOMAIN/s: Bifunctional inhibitor/plant lipid transfer protein/seed storage (InterPro:IPR016140), Plant lipid transfer protein/seed storage/trypsin-alpha amylase inhibitor (InterPro:I…	AT3G51600	0.465004	0.523645	0.271046	0.0523039	-0.250368	-0.505497	-0.895137	-2.7915	-0.386966	-1.10421	-3.23071		1	1	1	1	0.917786	0.733719	0.222231	1.62441e-12	1	0.807479	2.18009e-11
protein_coding	xyloglucan endotransglucosylase/hydrolase 7	NA	xyloglucan endotransglucosylase/hydrolase 7 (XTH7); FUNCTIONS IN: hydrolase activity, acting on glycosyl bonds, xyloglucan:xyloglucosyl transferase activity, hydrolase activity, hydrolyzing O-glycosyl compounds; INVOLVED IN: carbohydrate metabolic process, cellular glucan metabolic process; LOCATED IN: endomembrane system, cell wall, apoplast; EXPRESSED IN: 17 plant structures; EXPRESSED DURING: …	AT4G37800	-1.0777	-0.698819	-0.368446	-1.38348	-2.34161	-2.33879	-3.39403	-6.15342	0.126487	-1.13986	-4.64266		0.583986	1	1	0.149915	0.000673483	0.000819865	4.67712e-07	4.08589e-26	1	0.814389	2.73357e-11
protein_coding	protodermal factor 1	Encodes a putative extracellular proline-rich protein is exclusively expressed in the L1 layer of vegetative, inflorescence and floral meristems and the protoderm of organ primordia.	protodermal factor 1 (PDF1); Has 74620 Blast hits to 36810 proteins in 1713 species: Archae - 153; Bacteria - 12776; Metazoa - 27126; Fungi - 11565; Plants - 10582; Viruses - 2385; Other Eukaryotes - 10033 (source: NCBI BLink).	AT2G42840	0.072474	0.0200273	0.0352917	-0.0891751	-0.558796	-1.08306	-1.18321	-3.84373	-0.373376	-1.00665	-4.12726		1	1	1	1	0.637381	0.267544	0.129899	8.43142e-13	1	0.915833	3.1528e-11
protein_coding	flavin-dependent monooxygenase 1	FMO1 is required for full expression of TIR-NB-LRRûconditioned resistance to avirulent pathogens and for basal resistance to invasive virulent pathogens. Functions in an EDS1-regulated but SA-independent mechanism that promotes resistance and cell death at pathogen infection sites.	flavin-dependent monooxygenase 1 (FMO1); FUNCTIONS IN: NADP or NADPH binding, oxidoreductase activity, monooxygenase activity, FAD binding, flavin-containing monooxygenase activity; INVOLVED IN: in 7 processes; LOCATED IN: endomembrane system, intrinsic to endoplasmic reticulum membrane; EXPRESSED IN: stem, leaf whorl, sepal, root, stamen; EXPRESSED DURING: 4 anthesis; CONTAINS InterPro DOMAIN/s:…	AT1G19250	1.8278	2.82823	2.25816	2.62286	3.08481	5.14405	5.75081	6.64333	0.38708	1.64343	4.40786		0.121587	0.0123794	0.195129	0.00293097	7.56513e-10	3.58384e-26	2.52808e-32	1.79047e-33	1	0.29911	5.76354e-11
protein_coding	Ribulose bisphosphate carboxylase (small chain) family protein	NA	Ribulose bisphosphate carboxylase (small chain) family protein; FUNCTIONS IN: ribulose-bisphosphate carboxylase activity; INVOLVED IN: carbon fixation, response to blue light, response to red light, response to far red light; LOCATED IN: in 8 components; EXPRESSED IN: 10 plant structures; CONTAINS InterPro DOMAIN/s: Ribulose bisphosphate carboxylase, small chain (InterPro:IPR000894); BEST Arabido…	AT5G38420	-0.931058	-1.58646	-1.72621	-2.45098	-1.16369	-1.37972	-2.40584	-5.86712	-0.437566	-0.67209	-3.85369		0.794431	0.837858	0.962469	0.000158048	0.129235	0.0640706	0.000100545	4.85708e-24	1	1	5.76354e-11
protein_coding	expansin A10	Encodes an expansin. Naming convention from the Expansin Working Group (Kende et al, Plant Mol Bio). Involved in the formation of nematode-induced syncytia in roots of Arabidopsis thaliana.	expansin A10 (EXPA10); CONTAINS InterPro DOMAIN/s: Pollen allergen, N-terminal (InterPro:IPR014734), Rare lipoprotein A (InterPro:IPR005132), Pollen allergen/expansin, C-terminal (InterPro:IPR007117), Barwin-related endoglucanase (InterPro:IPR009009), Expansin (InterPro:IPR002963), Expansin/Lol pI (InterPro:IPR007118), Expansin 45, endoglucanase-like (InterPro:IPR007112); BEST Arabidopsis thalian…	AT1G26770	0.379555	1.07999	0.604035	-0.44006	-0.511091	-1.39504	-1.79807	-4.80291	-0.196199	-1.08879	-4.55793		1	1	1	0.884997	0.682177	0.0965383	0.0119805	1.80301e-16	1	0.899877	8.26449e-11
protein_coding	beta glucosidase 18	encodes a member of glycosyl hydrolase family 1, located in inducible ER bodies which were formed after wounding, required in inducible ER body formation	beta glucosidase 18 (BGLU18); CONTAINS InterPro DOMAIN/s: Glycoside hydrolase, family 1 (InterPro:IPR001360), Glycoside hydrolase, family 1, active site (InterPro:IPR018120), Glycoside hydrolase, catalytic core (InterPro:IPR017853), Glycoside hydrolase, subgroup, catalytic core (InterPro:IPR013781); BEST Arabidopsis thaliana protein match is: beta glucosidase 19 (TAIR:AT3G21370.1).	AT1G52400	-0.351372	-0.173611	-0.701484	-1.30625	-0.901872	-2.80853	-3.91386	-5.35525	0.491614	-0.0607841	-3.55736		1	1	1	0.15423	0.475948	0.000603493	4.60623e-07	5.08042e-20	1	1	9.34322e-11
protein_coding	NA	NA	unknown protein; Has 29 Blast hits to 29 proteins in 12 species: Archae - 0; Bacteria - 0; Metazoa - 0; Fungi - 2; Plants - 27; Viruses - 0; Other Eukaryotes - 0 (source: NCBI BLink).	AT1G21500	-1.331	-1.00592	-0.392868	-1.0867	-1.90345	-1.28249	-1.89272	-4.78015	-0.00896011	-0.583638	-3.70221		0.305196	1	1	0.317169	0.00642779	0.122156	0.0044296	6.58184e-22	1	1	1.11971e-10
protein_coding	RELA/SPOT homolog 2	NA	RELA/SPOT homolog 2 (RSH2); CONTAINS InterPro DOMAIN/s: Metal-dependent phosphohydrolase, HD subdomain (InterPro:IPR006674), Metal-dependent phosphohydrolase, HD domain (InterPro:IPR003607), RelA/SpoT (InterPro:IPR007685); BEST Arabidopsis thaliana protein match is: RELA/SPOT homolog 3 (TAIR:AT1G54130.1); Has 12447 Blast hits to 12322 proteins in 2456 species: Archae - 4; Bacteria - 8610; Metazoa…	AT3G14050	0.880841	1.45889	1.47568	1.76186	1.66517	2.97151	3.9158	4.75537	0.163134	0.946391	3.15691		0.953617	0.859752	1	0.0414585	0.0117361	3.90228e-08	2.33606e-14	4.75924e-23	1	0.915833	1.35366e-10
protein_coding	Pathogenesis-related thaumatin superfamily protein	NA	Pathogenesis-related thaumatin superfamily protein; CONTAINS InterPro DOMAIN/s: Thaumatin, pathogenesis-related (InterPro:IPR001938); BEST Arabidopsis thaliana protein match is: Pathogenesis-related thaumatin superfamily protein (TAIR:AT1G75800.1); Has 1542 Blast hits to 1521 proteins in 166 species: Archae - 0; Bacteria - 19; Metazoa - 54; Fungi - 86; Plants - 1377; Viruses - 0; Other Eukaryotes…	AT2G28790	-0.235164	0.00119729	0.65411	-0.125821	-1.08108	-2.02212	-2.14154	-4.80118	-0.0549003	-0.903287	-4.72868		1	1	1	1	0.295418	0.0307864	0.0103935	3.62898e-13	1	0.97853	1.72825e-10
protein_coding	AUX/IAA transcriptional regulator family protein	SHY2/IAA3 regulates multiple auxin responses in roots. It is induced rapidly by IAA, and has been shown to be phosphorylated by oat phytochrome A in vitro.	SHORT HYPOCOTYL 2 (SHY2); FUNCTIONS IN: sequence-specific DNA binding transcription factor activity; INVOLVED IN: response to auxin stimulus, response to cyclopentenone, response to brassinosteroid stimulus; LOCATED IN: nucleus; EXPRESSED IN: 22 plant structures; EXPRESSED DURING: 13 growth stages; CONTAINS InterPro DOMAIN/s: Aux/IAA-ARF-dimerisation (InterPro:IPR011525), AUX/IAA protein (InterPr…	AT1G04240	-0.558906	-0.420206	-0.598894	1.41606	-1.15322	-2.12673	-1.86818	-2.56246	-0.281931	-0.880059	-4.25898		1	1	1	0.123262	0.301507	0.0814479	0.0595118	0.000100277	1	1	1.76815e-10
protein_coding	xyloglucan endotransglucosylase/hydrolase 9	encodes a member of xyloglucan endotransglucosylase/hydrolases (XTHs) that catalyze the cleavage and molecular grafting of xyloglucan chains function in loosening and rearrangement of the cell wall. Gene is expressed in shoot apex region, flower buds, flower stalks and internodes bearing flowers.	xyloglucan endotransglucosylase/hydrolase 9 (XTH9); FUNCTIONS IN: hydrolase activity, acting on glycosyl bonds, xyloglucan:xyloglucosyl transferase activity; INVOLVED IN: carbohydrate metabolic process, cellular glucan metabolic process; LOCATED IN: apoplast, cell wall; EXPRESSED IN: 27 plant structures; EXPRESSED DURING: 13 growth stages; CONTAINS InterPro DOMAIN/s: Xyloglucan endotransglucosyla…	AT4G03210	-0.624271	-0.807604	-0.718213	-0.293058	-2.39264	-2.06649	-1.69754	-3.86485	-0.31271	-2.08417	-3.88406		1	1	1	0.998043	0.00044567	0.00374047	0.0136463	6.4067e-15	1	0.230454	1.88977e-10
protein_coding	cytochrome P450, family 83, subfamily A, polypeptide 1	Encodes a cytochrome p450 enzyme that catalyzes the initial conversion of aldoximes to thiohydroximates in the synthesis of glucosinolates not derived from tryptophan. Also has a role in auxin homeostasis.	cytochrome P450, family 83, subfamily A, polypeptide 1 (CYP83A1); CONTAINS InterPro DOMAIN/s: Cytochrome P450 (InterPro:IPR001128), Cytochrome P450, conserved site (InterPro:IPR017972), Cytochrome P450, E-class, group I (InterPro:IPR002401); BEST Arabidopsis thaliana protein match is: cytochrome P450, family 83, subfamily B, polypeptide 1 (TAIR:AT4G31500.1); Has 34068 Blast hits to 33780 proteins…	AT4G13770	-0.227406	-0.369083	-0.189586	-1.42256	-1.53862	-1.94616	-3.18817	-5.77624	0.631972	-0.681201	-3.72158		1	1	1	0.0785545	0.0290935	0.00319186	1.90527e-07	3.04324e-26	1	1	1.9577e-10
protein_coding	ferric reduction oxidase 6	Encodes a plasma membrane-located ferric chelate reductase. Its mRNA is expressed in green aerial tissues (shoot, flower and cotyledon) in a light- and cell differentiation-specific manner.	ferric reduction oxidase 6 (FRO6); CONTAINS InterPro DOMAIN/s: Ferredoxin reductase-type FAD-binding domain (InterPro:IPR017927), Ferric reductase, NAD binding (InterPro:IPR013121), Cytochrome b245, heavy chain (InterPro:IPR000778), FAD-binding 8 (InterPro:IPR013112), Riboflavin synthase-like beta-barrel (InterPro:IPR017938), Ferric reductase-like transmembrane component, N-terminal (InterPro:IPR…	AT5G49730	-0.92669	-0.405101	-0.238359	0.29644	-1.33744	-0.76234	-2.15584	-3.1559	0.00602931	-0.407044	-3.44611		0.879382	1	1	0.988921	0.0751013	0.488783	0.00110357	6.77007e-12	1	1	1.97206e-10
protein_coding	arabinogalactan protein 26	NA	arabinogalactan protein 26 (AGP26); Has 1583 Blast hits to 406 proteins in 105 species: Archae - 2; Bacteria - 56; Metazoa - 101; Fungi - 52; Plants - 160; Viruses - 60; Other Eukaryotes - 1152 (source: NCBI BLink).	AT2G47930	-0.850517	-0.772335	-0.826191	0.501741	-3.59964	-4.34528	-4.54876	-3.89231	-0.104762	-2.86339	-4.49752		0.893325	1	1	0.853357	2.9199e-05	1.72043e-05	1.92587e-06	9.43281e-10	1	0.1385	3.08415e-10
protein_coding	expansin 11	member of Alpha-Expansin Gene Family. Naming convention from the Expansin Working Group (Kende et al, 2004. Plant Mol Bio)	expansin 11 (EXPA11); INVOLVED IN: plant-type cell wall modification involved in multidimensional cell growth, unidimensional cell growth, plant-type cell wall loosening; LOCATED IN: cell wall; EXPRESSED IN: 14 plant structures; EXPRESSED DURING: 9 growth stages; CONTAINS InterPro DOMAIN/s: Barwin-related endoglucanase (InterPro:IPR009009), Pollen allergen, N-terminal (InterPro:IPR014734), Expans…	AT1G20190	-0.39339	-0.48584	0.364892	1.26737	-1.59716	-5.43964	-1.37417	-4.02691	-0.849054	-2.06091	-6.13544		1	1	1	0.274996	0.311352	0.0585172	0.369538	0.000565338	1	0.537709	3.08415e-10
protein_coding	carbonic anhydrase 1	Encodes a putative beta-carbonic anhydrase betaCA1. Together with betaCA4 (At1g70410) regulates CO2-controlled stomatal movements in guard cells.	carbonic anhydrase 1 (CA1); FUNCTIONS IN: carbonate dehydratase activity, zinc ion binding; INVOLVED IN: in 6 processes; LOCATED IN: in 7 components; EXPRESSED IN: 22 plant structures; EXPRESSED DURING: 14 growth stages; CONTAINS InterPro DOMAIN/s: Carbonic anhydrase, prokaryotic-like, conserved site (InterPro:IPR015892), Carbonic anhydrase (InterPro:IPR001765); BEST Arabidopsis thaliana protein …	AT3G01500	-0.695461	-0.821546	-0.949664	-2.13861	-0.914777	-0.357172	-1.23459	-5.24349	-0.353717	-0.574918	-3.4586		1	1	1	0.00779164	0.342262	0.885566	0.114953	1.54321e-24	1	1	3.19763e-10
protein_coding	basic helix-loop-helix (bHLH) DNA-binding superfamily protein	NA	basic helix-loop-helix (bHLH) DNA-binding superfamily protein; FUNCTIONS IN: sequence-specific DNA binding transcription factor activity; INVOLVED IN: response to cytokinin stimulus, regulation of transcription; LOCATED IN: nucleus; EXPRESSED IN: 13 plant structures; EXPRESSED DURING: 8 growth stages; CONTAINS InterPro DOMAIN/s: Helix-loop-helix DNA-binding domain (InterPro:IPR001092), Helix-loop…	AT2G18300	-0.697736	-0.214276	-0.529318	0.582249	-1.75828	-1.83733	-3.51337	-2.79826	-0.204257	-1.2675	-3.58446		0.980765	1	1	0.768585	0.0193649	0.0212084	3.28425e-06	1.27825e-08	1	0.756801	3.87847e-10
protein_coding	Pathogenesis-related thaumatin superfamily protein	encodes a thaumatin-like protein	ATLP-1; INVOLVED IN: response to other organism; LOCATED IN: endomembrane system; EXPRESSED IN: 19 plant structures; EXPRESSED DURING: 13 growth stages; CONTAINS InterPro DOMAIN/s: Thaumatin, conserved site (InterPro:IPR017949), Thaumatin, pathogenesis-related (InterPro:IPR001938); BEST Arabidopsis thaliana protein match is: Pathogenesis-related thaumatin superfamily protein (TAIR:AT1G73620.1); H…	AT1G18250	0.0662096	0.197935	0.522368	-0.0364447	-0.585759	-1.13449	-1.86335	-5.18787	0.047498	-0.606615	-5.10139		1	1	1	1	0.639203	0.29162	0.0177353	1.06446e-13	1	1	3.91203e-10
protein_coding	DnaJ/Hsp40 cysteine-rich domain superfamily protein	NA	DnaJ/Hsp40 cysteine-rich domain superfamily protein; FUNCTIONS IN: unfolded protein binding, heat shock protein binding; INVOLVED IN: protein folding; LOCATED IN: chloroplast; EXPRESSED IN: 23 plant structures; EXPRESSED DURING: 13 growth stages; CONTAINS InterPro DOMAIN/s: Heat shock protein DnaJ, cysteine-rich domain (InterPro:IPR001305); Has 88 Blast hits to 88 proteins in 28 species: Archae -…	AT3G47650	0.0218185	-0.528485	-0.727483	-0.886449	-0.494086	-0.956423	-1.36305	-3.67215	-0.580381	-1.09821	-3.36589		1	1	1	0.526899	0.682177	0.286719	0.0421492	2.25174e-16	1	0.833569	4.47635e-10
protein_coding	tubulin beta-1 chain	beta tubulin gene downregulated by phytochrome A (phyA)-mediated far-red light high-irradiance and the phytochrome B (phyB)-mediated red light high-irradiance responses	tubulin beta-1 chain (TUB1); FUNCTIONS IN: structural molecule activity, GTP binding, GTPase activity; INVOLVED IN: response to light stimulus, unidimensional cell growth; LOCATED IN: vacuole; EXPRESSED IN: 24 plant structures; EXPRESSED DURING: 15 growth stages; CONTAINS InterPro DOMAIN/s: Beta tubulin (InterPro:IPR002453), Tubulin (InterPro:IPR000217), Tubulin/FtsZ, GTPase domain (InterPro:IPR0…	AT1G75780	-0.173341	-1.14673	-0.624433	0.0591711	-1.17903	-2.04605	-1.94224	-3.93563	-0.548132	-1.55675	-4.54114		1	1	1	1	0.243467	0.0450842	0.0279412	3.77788e-09	1	0.664867	5.72237e-10
protein_coding	Gibberellin-regulated family protein	NA	Gibberellin-regulated family protein; INVOLVED IN: response to gibberellin stimulus; LOCATED IN: endomembrane system; EXPRESSED IN: 22 plant structures; EXPRESSED DURING: 13 growth stages; Has 177972 Blast hits to 67014 proteins in 2759 species: Archae - 778; Bacteria - 39574; Metazoa - 64340; Fungi - 23851; Plants - 18819; Viruses - 6445; Other Eukaryotes - 24165 (source: NCBI BLink).	AT5G14920	0.173786	-0.0514094	-0.168029	0.852656	-0.714682	-1.41298	-1.46714	-2.39609	-0.218125	-1.1086	-3.46665		1	1	1	0.520057	0.534646	0.138717	0.0658982	1.51303e-06	1	0.833569	6.06263e-10
protein_coding	SNF1-related protein kinase 2.9	encodes a member of SNF1-related protein kinases (SnRK2)	SNF1-related protein kinase 2.9 (SNRK2.9); FUNCTIONS IN: protein serine/threonine kinase activity, protein kinase activity, kinase activity, ATP binding; INVOLVED IN: protein amino acid phosphorylation, response to osmotic stress; EXPRESSED IN: hypocotyl, root; CONTAINS InterPro DOMAIN/s: Protein kinase, ATP binding site (InterPro:IPR017441), Serine/threonine-protein kinase domain (InterPro:IPR00…	AT2G23030	NE	NE	NE	1.59619	NE	NE	NE	6.30237	NE	NE	4.8462		NA	NA	NA	0.790504	NA	NA	NA	5.90481e-17	NA	NA	6.06449e-10
protein_coding	light harvesting complex of photosystem II 5	photosystem II encoding the light-harvesting chlorophyll a/b binding protein CP26 of the antenna system of the photosynthetic apparatus	light harvesting complex of photosystem II 5 (LHCB5); FUNCTIONS IN: chlorophyll binding; INVOLVED IN: response to blue light, response to red light, response to far red light, photosynthesis, nonphotochemical quenching; LOCATED IN: in 9 components; EXPRESSED IN: 29 plant structures; EXPRESSED DURING: 14 growth stages; CONTAINS InterPro DOMAIN/s: Chlorophyll A-B binding protein (InterPro:IPR001344…	AT4G10340	-0.82623	-0.899914	-0.343457	-0.831079	-1.2907	-1.18887	-1.57925	-3.92875	0.0272866	-0.439094	-3.07038		0.878172	1	1	0.532142	0.136081	0.222444	0.0325356	2.83534e-16	1	1	6.2024e-10
protein_coding	Putative membrane lipoprotein	NA	Putative membrane lipoprotein; FUNCTIONS IN: molecular_function unknown; INVOLVED IN: biological_process unknown; LOCATED IN: endomembrane system; EXPRESSED IN: 15 plant structures; EXPRESSED DURING: 7 growth stages; Has 83209 Blast hits to 19401 proteins in 1362 species: Archae - 122; Bacteria - 36227; Metazoa - 23555; Fungi - 3961; Plants - 7492; Viruses - 888; Other Eukaryotes - 10964 (source:…	AT4G29030	-0.206905	-0.257445	-0.0454993	-0.173368	-0.4765	-1.02527	-1.75411	-4.70809	-0.118261	-0.390037	-4.65104		1	1	1	1	0.856034	0.524478	0.0878235	6.80623e-10	1	1	6.32161e-10
protein_coding	arabinogalactan protein 7	NA	arabinogalactan protein 7 (AGP7); BEST Arabidopsis thaliana protein match is: arabinogalactan protein 4 (TAIR:AT5G10430.1); Has 30201 Blast hits to 17322 proteins in 780 species: Archae - 12; Bacteria - 1396; Metazoa - 17338; Fungi - 3422; Plants - 5037; Viruses - 0; Other Eukaryotes - 2996 (source: NCBI BLink).	AT5G65390	0.40656	-0.78506	0.32809	1.40993	-2.23539	-2.05464	-6.45098	-4.91669	0.219258	-2.4304	-6.10052		1	1	1	0.173953	0.0681418	0.15515	0.00145299	5.30534e-06	1	0.315589	9.10892e-10
protein_coding	Pyridine nucleotide-disulphide oxidoreductase family protein	Encodes for a multifunctional protein with geranylgeranyl reductase activity shown to catalyze the reduction of prenylated geranylgeranyl-chlorophyll a to phytyl-chlorophyll a (chlorophyll a) and free geranylgeranyl pyrophosphate to phytyl pyrophosphate.	Pyridine nucleotide-disulphide oxidoreductase family protein; FUNCTIONS IN: geranylgeranyl reductase activity; INVOLVED IN: chlorophyll biosynthetic process; LOCATED IN: chloroplast thylakoid membrane, chloroplast, membrane, chloroplast envelope; EXPRESSED IN: 24 plant structures; EXPRESSED DURING: 14 growth stages; CONTAINS InterPro DOMAIN/s: FAD-dependent pyridine nucleotide-disulphide oxidored…	AT1G74470	-0.581496	-0.54646	-0.383318	-0.39593	-0.967687	-1.04732	-1.63604	-3.35105	-0.345786	-0.733931	-3.30086		1	1	1	0.914931	0.29879	0.277839	0.0183796	2.57945e-12	1	0.993033	9.71115e-10
protein_coding	NA	NA	unknown protein; FUNCTIONS IN: molecular_function unknown; INVOLVED IN: biological_process unknown; LOCATED IN: endomembrane system; EXPRESSED IN: 21 plant structures; EXPRESSED DURING: 13 growth stages; Has 14 Blast hits to 14 proteins in 4 species: Archae - 0; Bacteria - 0; Metazoa - 0; Fungi - 0; Plants - 14; Viruses - 0; Other Eukaryotes - 0 (source: NCBI BLink).	AT5G03120	-0.631552	-0.752237	-0.775914	0.14268	-1.79092	-2.79586	-3.92649	-4.01758	-0.47214	-1.63609	-4.6302		1	1	1	1	0.0590904	0.00961163	0.000145368	7.90363e-09	1	0.619333	1.2408e-09
protein_coding	Ribulose bisphosphate carboxylase (small chain) family protein	NA	Ribulose bisphosphate carboxylase (small chain) family protein; FUNCTIONS IN: ribulose-bisphosphate carboxylase activity; INVOLVED IN: carbon fixation, response to blue light, response to red light, response to far red light; LOCATED IN: thylakoid, chloroplast ribulose bisphosphate carboxylase complex, apoplast, chloroplast, membrane; EXPRESSED IN: 12 plant structures; CONTAINS InterPro DOMAIN/s:…	AT5G38410	-0.556951	-1.48271	-1.63188	-2.45897	-0.791967	-1.03718	-1.92121	-4.75733	-0.593895	-0.830797	-2.89226		1	0.908232	1	9.0577e-05	0.337078	0.17926	0.000914094	1.28892e-30	1	0.982398	1.2408e-09
protein_coding	acireductone dioxygenase 3	Encodes a protein predicted to belong to the acireductone dioxygenase (ARD/ARDÆ)family.	acireductone dioxygenase 3 (ARD3); FUNCTIONS IN: heteroglycan binding, acireductone dioxygenase [iron(II)-requiring] activity, metal ion binding; INVOLVED IN: oxidation reduction, L-methionine salvage from methylthioadenosine; LOCATED IN: cellular_component unknown; EXPRESSED IN: 22 plant structures; EXPRESSED DURING: 13 growth stages; CONTAINS InterPro DOMAIN/s: Acireductone dioxygenase, ARD (In…	AT2G26400	4.22551	4.20135	4.18272	2.96987	5.36661	7.05024	8.01227	7.36896	-0.914686	0.245096	3.49222		0.000582605	8.90018e-05	0.00022481	0.000931162	7.98583e-14	6.47078e-25	3.52704e-33	8.35119e-27	1	1	1.2408e-09
protein_coding	light harvesting complex photosystem II	Lhcb4.2 protein (Lhcb4.2, protein involved in the light harvesting complex of photosystem II	light harvesting complex photosystem II (LHCB4.2); FUNCTIONS IN: chlorophyll binding; INVOLVED IN: response to blue light, response to red light, response to far red light; LOCATED IN: thylakoid, chloroplast thylakoid membrane, chloroplast, membrane, chloroplast envelope; EXPRESSED IN: 27 plant structures; EXPRESSED DURING: 14 growth stages; CONTAINS InterPro DOMAIN/s: Chlorophyll A-B binding pro…	AT3G08940	-1.37321	-0.545643	-0.105508	-0.685942	-1.88996	-0.836001	-1.39499	-3.90147	0.197393	-0.321409	-3.01811		0.326179	1	1	0.660829	0.0045576	0.401907	0.0363592	3.90657e-20	1	1	1.2408e-09
protein_coding	HXXXD-type acyl-transferase family protein	NA	HXXXD-type acyl-transferase family protein; FUNCTIONS IN: transferase activity, transferring acyl groups other than amino-acyl groups, transferase activity; INVOLVED IN: biological_process unknown; LOCATED IN: cellular_component unknown; EXPRESSED IN: 17 plant structures; EXPRESSED DURING: 10 growth stages; CONTAINS InterPro DOMAIN/s: Transferase (InterPro:IPR003480); BEST Arabidopsis thaliana pr…	AT3G48720	0.227874	0.035705	0.165647	-0.377151	-0.735957	-0.511675	-2.46409	-4.6704	-0.00728573	-0.973192	-4.29946		1	1	1	0.956225	0.48112	0.789986	0.00106854	2.81127e-14	1	0.943156	1.36505e-09
protein_coding	Pollen Ole e 1 allergen and extensin family protein	NA	Pollen Ole e 1 allergen and extensin family protein; CONTAINS InterPro DOMAIN/s: Pollen Ole e 1 allergen/extensin (InterPro:IPR006041); BEST Arabidopsis thaliana protein match is: Pollen Ole e 1 allergen and extensin family protein (TAIR:AT3G26960.1); Has 1807 Blast hits to 1807 proteins in 277 species: Archae - 0; Bacteria - 0; Metazoa - 736; Fungi - 347; Plants - 385; Viruses - 0; Other Eukaryo…	AT5G13140	-0.610089	-1.12373	-1.08077	-0.691759	-1.32094	-2.40133	-2.71048	-4.93608	-0.15914	-0.872553	-4.40223		1	1	1	0.671258	0.0900774	0.00129499	0.000173518	1.80722e-16	1	0.982398	1.36505e-09
protein_coding	glutamine-dependent asparagine synthase 1	encodes a glutamine-dependent asparagine synthetase, the predicted ASN1 peptide contains a purF-type glutamine-binding domain, and is expressed predominantly in shoot tissues, where light has a negative effect on its mRNA accumulation. Expression is induced within 3 hours of dark treatment, in senescing leaves and treatment with exogenous photosynthesis inhibitor. Induction of gene expression was…	glutamine-dependent asparagine synthase 1 (ASN1); CONTAINS InterPro DOMAIN/s: Rossmann-like alpha/beta/alpha sandwich fold (InterPro:IPR014729), Asparagine synthase (InterPro:IPR001962), Asparagine synthase, glutamine-hydrolyzing (InterPro:IPR006426), Glutamine amidotransferase, type II (InterPro:IPR017932); BEST Arabidopsis thaliana protein match is: asparagine synthetase 3 (TAIR:AT5G10240.1); H…	AT3G47340	NE	NE	NE	4.82828	NE	NE	NE	8.03553	NE	0.223107	3.35659		NA	NA	NA	2.06076e-05	NA	NA	NA	6.00501e-30	NA	1	1.36505e-09
protein_coding	asparagine synthetase 2	Encodes asparagine synthetase (ASN2).	asparagine synthetase 2 (ASN2); FUNCTIONS IN: asparagine synthase (glutamine-hydrolyzing) activity; INVOLVED IN: asparagine biosynthetic process; EXPRESSED IN: 23 plant structures; EXPRESSED DURING: 13 growth stages; CONTAINS InterPro DOMAIN/s: Rossmann-like alpha/beta/alpha sandwich fold (InterPro:IPR014729), Asparagine synthase (InterPro:IPR001962), Asparagine synthase, glutamine-hydrolyzing (I…	AT5G65010	0.561037	0.714165	0.442876	0.131083	0.103515	-0.411731	-0.827237	-3.23123	-0.263837	-0.723077	-3.62564		1	1	1	1	1	0.866352	0.363198	6.85473e-10	1	1	1.74549e-09
protein_coding	lipid transfer protein 1	Non-specific lipid transfer protein. Binds calmodulin in a Ca2+-independent manner. Localized to the cell wall. Specifically expressed in L1 epidermal layer. Predicted to be a member of PR-14 pathogenesis-related protein family with the following members: At2g38540/LTP1, At2g38530/LTP2, At5g59320/LTP3, At5g59310/LTP4, At3g51600/LTP5, At3g08770/LTP6, At2g15050/LTP7, At2g18370/LTP8, At2g15325/LTP9,…	lipid transfer protein 1 (LP1); FUNCTIONS IN: calmodulin binding; INVOLVED IN: lipid transport; LOCATED IN: apoplast, plant-type cell wall; EXPRESSED IN: 22 plant structures; EXPRESSED DURING: 13 growth stages; CONTAINS InterPro DOMAIN/s: Bifunctional inhibitor/plant lipid transfer protein/seed storage (InterPro:IPR016140), Plant lipid transfer protein/seed storage/trypsin-alpha amylase inhibitor…	AT2G38540	0.0715335	-0.259144	-0.61664	-0.977716	-0.708788	-1.00576	-1.26785	-3.24077	-0.850893	-1.6331	-3.11393		1	1	1	0.471839	0.493378	0.27703	0.0699558	4.428e-14	1	0.431984	2.03363e-09
protein_coding	FASCICLIN-like arabinogalactan protein 8	NA	FASCICLIN-like arabinogalactan protein 8 (FLA8); LOCATED IN: anchored to plasma membrane, apoplast, plasma membrane, anchored to membrane, plant-type cell wall; EXPRESSED IN: 24 plant structures; EXPRESSED DURING: 14 growth stages; CONTAINS InterPro DOMAIN/s: FAS1 domain (InterPro:IPR000782); BEST Arabidopsis thaliana protein match is: FASCICLIN-like arabinogalactan-protein 10 (TAIR:AT3G60900.1);…	AT2G45470	-0.637778	-1.94912	-1.7279	-1.75641	-1.03623	-2.86632	-4.73943	-6.23565	-0.93652	-1.33729	-5.4123		1	0.825457	1	0.0930199	0.357252	0.0017095	1.49837e-06	5.42457e-14	1	0.802348	2.15665e-09
protein_coding	homolog of RPW8 3	Homolog of RPW8	homolog of RPW8 3 (HR3); CONTAINS InterPro DOMAIN/s: Powdery mildew resistance protein, RPW8 domain (InterPro:IPR008808); BEST Arabidopsis thaliana protein match is: homolog of RPW8 2 (TAIR:AT3G50460.1); Has 133 Blast hits to 132 proteins in 16 species: Archae - 0; Bacteria - 0; Metazoa - 2; Fungi - 2; Plants - 123; Viruses - 0; Other Eukaryotes - 6 (source: NCBI BLink).	AT3G50470	1.0523	1.46854	0.877185	1.33727	2.33388	3.18595	3.72203	3.9933	0.419141	1.70029	3.07539		0.794431	0.882551	1	0.213254	0.000242241	3.96302e-08	1.60252e-11	5.58492e-15	1	0.294301	2.66844e-09
protein_coding	Li-tolerant lipase 1	NA	Li-tolerant lipase 1 (LTL1); FUNCTIONS IN: hydrolase activity, acting on ester bonds, carboxylesterase activity; INVOLVED IN: lipid metabolic process; LOCATED IN: endomembrane system; EXPRESSED IN: 19 plant structures; EXPRESSED DURING: 12 growth stages; CONTAINS InterPro DOMAIN/s: Lipase, GDSL (InterPro:IPR001087), Esterase, SGNH hydrolase-type (InterPro:IPR013830); BEST Arabidopsis thaliana pro…	AT3G04290	-0.254663	-0.497073	-0.349658	-0.730194	-0.540035	-1.12531	-1.67034	-4.33007	-0.76076	-1.04823	-4.35929		1	1	1	0.732228	0.730038	0.340616	0.0413516	4.90175e-11	1	0.912285	2.6941e-09
protein_coding	polygalacturonase 2	NA	polygalacturonase 2 (PG2); FUNCTIONS IN: polygalacturonase activity; INVOLVED IN: biological_process unknown; LOCATED IN: endomembrane system; EXPRESSED IN: 23 plant structures; EXPRESSED DURING: 13 growth stages; CONTAINS InterPro DOMAIN/s: BURP (InterPro:IPR004873); BEST Arabidopsis thaliana protein match is: BURP domain-containing protein (TAIR:AT1G23760.1).	AT1G70370	-0.55334	-1.09624	-1.0124	-1.42201	-1.46519	-3.01357	-1.78253	-5.47613	-0.293759	-1.20809	-4.34652		1	1	1	0.13598	0.0637816	7.38881e-05	0.0139643	3.07752e-18	1	0.803052	2.7805e-09
protein_coding	sedoheptulose-bisphosphatase	Encodes the chloroplast enzyme sedoheptulose-1,7-bisphosphatase (SBPase), involved in the carbon reduction of the Calvin cycle. Increase in SBPase activity in transgenic lines accumulate up to 50% more sucrose and starch than wild-type.	sedoheptulose-bisphosphatase (SBPASE); FUNCTIONS IN: sedoheptulose-bisphosphatase activity, phosphoric ester hydrolase activity; INVOLVED IN: in 6 processes; LOCATED IN: thylakoid, apoplast, chloroplast stroma, chloroplast, chloroplast envelope; EXPRESSED IN: 24 plant structures; EXPRESSED DURING: 14 growth stages; CONTAINS InterPro DOMAIN/s: Fructose-1,6-bisphosphatase, active site (InterPro:IPR…	AT3G55800	0.0251822	-0.594292	-0.863198	-1.51263	0.069863	-1.12727	-2.0058	-4.37905	-0.402524	-0.359712	-3.26884		1	1	1	0.0552114	1	0.228793	0.00301228	9.5779e-19	1	1	2.79673e-09
pseudogene	NA	pseudogene of unknown protein	expressed protein, isoform contains a non-consensus TG acceptor site at intron.	AT1G05135	-0.130648	-0.457644	-0.716689	0.325008	0.339526	-0.399507	-1.24132	-2.76614	-0.381574	0.0868365	-3.47222		1	1	1	0.976002	0.844968	0.870741	0.131846	1.14257e-07	1	1	2.80219e-09
protein_coding	expansin A1	Member of Alpha-Expansin Gene Family. Naming convention from the Expansin Working Group (Kende et al, Plant Mol Bio). Involved in the formation of nematode-induced syncytia in roots of Arabidopsis thaliana.	expansin A1 (EXPA1); CONTAINS InterPro DOMAIN/s: Pollen allergen, N-terminal (InterPro:IPR014734), Rare lipoprotein A (InterPro:IPR005132), Pollen allergen/expansin, C-terminal (InterPro:IPR007117), Barwin-related endoglucanase (InterPro:IPR009009), Expansin (InterPro:IPR002963), Expansin/Lol pI (InterPro:IPR007118), Expansin 45, endoglucanase-like (InterPro:IPR007112); BEST Arabidopsis thaliana …	AT1G69530	-0.915268	-0.967929	-0.356042	-0.187867	-1.05435	-1.98073	-3.9964	-4.53348	0.0557326	-0.0856781	-4.28929		0.793972	1	1	1	0.206927	0.00597725	2.16316e-08	3.91181e-14	1	1	2.80219e-09
protein_coding	HAD superfamily, subfamily IIIB acid phosphatase	NA	HAD superfamily, subfamily IIIB acid phosphatase ; FUNCTIONS IN: acid phosphatase activity; INVOLVED IN: biological_process unknown; LOCATED IN: chloroplast, vacuole, membrane; EXPRESSED IN: 23 plant structures; EXPRESSED DURING: 13 growth stages; CONTAINS InterPro DOMAIN/s: Acid phosphatase (Class B) (InterPro:IPR005519), Vegetative storage protein/acid phosphatase (InterPro:IPR014403), Acid pho…	AT5G44020	-1.29241	-1.83448	-1.85122	-1.0805	-2.12594	-2.913	-4.04365	-5.00512	-1.27548	-2.11428	-5.19635		0.794431	1	1	0.563187	0.0363026	0.0126275	0.000243548	1.63828e-09	1	0.490166	2.94343e-09
protein_coding	GAST1 protein homolog 4	gibberellin-regulated (GASA4)	GAST1 protein homolog 4 (GASA4); FUNCTIONS IN: molecular_function unknown; INVOLVED IN: response to gibberellin stimulus, gibberellic acid mediated signaling pathway; EXPRESSED IN: 23 plant structures; EXPRESSED DURING: 14 growth stages; CONTAINS InterPro DOMAIN/s: Gibberellin regulated protein (InterPro:IPR003854); BEST Arabidopsis thaliana protein match is: Gibberellin-regulated family protein …	AT5G15230	-0.897509	-1.72882	-1.73122	0.123532	-1.27939	-2.66749	-3.06436	-3.48168	-0.66475	-1.04951	-4.26906		0.912449	0.993192	1	1	0.139023	0.00215337	0.00017441	5.86022e-08	1	0.915833	3.63575e-09
protein_coding	Major facilitator superfamily protein	NA	Major facilitator superfamily protein; LOCATED IN: plasma membrane; EXPRESSED IN: 21 plant structures; EXPRESSED DURING: 13 growth stages; CONTAINS InterPro DOMAIN/s: Protein of unknown function DUF791 (InterPro:IPR008509), Major facilitator superfamily, general substrate transporter (InterPro:IPR016196); BEST Arabidopsis thaliana protein match is: Major facilitator superfamily protein (TAIR:AT3G…	AT4G27720	0.156846	0.117506	0.179205	-0.212658	-0.554914	-1.14865	-1.47852	-3.94761	0.00514561	-0.70862	-3.72924		1	1	1	1	0.733762	0.314894	0.079269	1.60404e-11	1	1	4.01048e-09
protein_coding	P-loop containing nucleoside triphosphate hydrolases superfamily protein	NA	P-loop containing nucleoside triphosphate hydrolases superfamily protein; FUNCTIONS IN: nucleoside-triphosphatase activity, ATPase activity, nucleotide binding, ATP binding; EXPRESSED IN: 7 plant structures; EXPRESSED DURING: LP.06 six leaves visible, LP.04 four leaves visible, 4 anthesis, 4 leaf senescence stage; CONTAINS InterPro DOMAIN/s: ATPase, AAA-type, core (InterPro:IPR003959), ATPase, AA…	AT3G28510	2.18933	2.22421	1.68727	2.82628	3.21388	4.61451	5.81818	6.5686	-0.462757	0.569248	3.28306		0.0752268	0.231599	1	0.000510679	3.50242e-06	6.4463e-14	3.42991e-23	1.76362e-32	1	1	4.45837e-09
protein_coding	NA	NA	unknown protein; BEST Arabidopsis thaliana protein match is: unknown protein (TAIR:AT3G06070.1); Has 1807 Blast hits to 1807 proteins in 277 species: Archae - 0; Bacteria - 0; Metazoa - 736; Fungi - 347; Plants - 385; Viruses - 0; Other Eukaryotes - 339 (source: NCBI BLink).	AT5G19190	-0.757496	-0.385491	-0.588073	1.17071	-2.20799	-1.86716	-1.55807	-1.58255	-0.679076	-2.13481	-3.43163		0.981494	1	1	0.327899	0.0142755	0.0861634	0.0908904	0.00473395	1	0.326415	4.81521e-09
protein_coding	NA	NA	unknown protein; FUNCTIONS IN: molecular_function unknown; INVOLVED IN: biological_process unknown; LOCATED IN: endomembrane system; EXPRESSED IN: 8 plant structures; EXPRESSED DURING: F mature embryo stage, petal differentiation and expansion stage, E expanded cotyledon stage, D bilateral stage; Has 30201 Blast hits to 17322 proteins in 780 species: Archae - 12; Bacteria - 1396; Metazoa - 17338;…	AT5G59305	-0.471264	-0.418405	-0.523073	-0.166942	-2.13018	-1.45653	-2.03721	-5.40615	1.16119	-0.500536	-4.07724		1	1	1	1	0.00130344	0.0512624	0.00158231	2.17438e-20	1	1	4.95098e-09
protein_coding	plant U-box 54	NA	plant U-box 54 (PUB54); FUNCTIONS IN: ubiquitin-protein ligase activity; INVOLVED IN: response to stress, protein ubiquitination; LOCATED IN: ubiquitin ligase complex; CONTAINS InterPro DOMAIN/s: UspA (InterPro:IPR006016), U box domain (InterPro:IPR003613); BEST Arabidopsis thaliana protein match is: RING/U-box superfamily protein (TAIR:AT1G01660.1); Has 2251 Blast hits to 2122 proteins in 140 sp…	AT1G01680	1.80801	2.39025	2.22979	2.68313	4.56359	4.86957	5.97457	6.17369	0.0260798	2.78401	3.51795		0.118243	0.0899468	0.234636	0.00172821	8.68752e-17	5.08163e-20	7.2022e-30	2.24426e-39	1	0.00316072	5.42793e-09
protein_coding	Leucine-rich repeat (LRR) family protein	Plays role in DNA-damage repair/toleration. Partially complements RecA- phenotypes.	DNA-DAMAGE REPAIR/TOLERATION 100 (DRT100); CONTAINS InterPro DOMAIN/s: Leucine-rich repeat-containing N-terminal domain, type 2 (InterPro:IPR013210), Leucine-rich repeat (InterPro:IPR001611); BEST Arabidopsis thaliana protein match is: Leucine-rich repeat (LRR) family protein (TAIR:AT3G20820.1); Has 34126 Blast hits to 33731 proteins in 4830 species: Archae - 159; Bacteria - 16481; Metazoa - 3906…	AT3G12610	-0.527174	-1.10556	-0.452251	0.100384	-1.92314	-1.75171	-2.33084	-3.5676	-0.244699	-1.64375	-3.9121		1	1	1	1	0.00844072	0.0310846	0.00104679	4.79939e-10	1	0.498884	5.51483e-09
protein_coding	NA	NA	unknown protein; FUNCTIONS IN: molecular_function unknown; INVOLVED IN: biological_process unknown; LOCATED IN: chloroplast thylakoid membrane; EXPRESSED IN: 23 plant structures; EXPRESSED DURING: 13 growth stages; Has 121 Blast hits to 121 proteins in 17 species: Archae - 0; Bacteria - 0; Metazoa - 0; Fungi - 0; Plants - 121; Viruses - 0; Other Eukaryotes - 0 (source: NCBI BLink).	AT5G02160	-1.05751	-1.42731	-1.07878	-0.0131276	-1.12079	-1.58399	-2.01762	-2.76726	-0.0230339	-0.0882799	-2.77715		0.64382	0.9612	1	1	0.12217	0.0140823	0.000590678	1.18097e-13	1	1	6.30276e-09
protein_coding	Fatty acid desaturase family protein	NA	Fatty acid desaturase family protein; FUNCTIONS IN: oxidoreductase activity, oxidoreductase activity, acting on paired donors, with oxidation of a pair of donors resulting in the reduction of molecular oxygen to two molecules of water; INVOLVED IN: oxidation reduction, lipid metabolic process; CONTAINS InterPro DOMAIN/s: Fatty acid desaturase, type 1, core (InterPro:IPR015876), Fatty acid desatur…	AT1G06360	0.226306	-0.501242	-0.517709	-0.16389	-3.22775	-3.18623	-3.92649	-7.42754	-0.0586399	-3.52277	-7.30085		1	1	1	1	0.000641015	0.00242361	0.000145368	1.03437e-11	1	0.0475801	6.37307e-09
protein_coding	jacalin-related lectin 23	NA	jacalin-related lectin 23 (JAL23); FUNCTIONS IN: molecular_function unknown; INVOLVED IN: biological_process unknown; LOCATED IN: vacuole; EXPRESSED IN: 24 plant structures; EXPRESSED DURING: 14 growth stages; CONTAINS InterPro DOMAIN/s: Mannose-binding lectin (InterPro:IPR001229); BEST Arabidopsis thaliana protein match is: jacalin-related lectin 22 (TAIR:AT2G39310.3); Has 1977 Blast hits to 736…	AT2G39330	-1.33999	-0.779408	-1.69724	-1.79211	-1.66943	-3.11543	-4.08975	-6.59162	0.635023	0.303176	-4.1635		0.511839	1	1	0.0186035	0.0132563	1.16969e-06	4.32958e-10	5.88377e-30	1	1	6.37307e-09
protein_coding	xyloglucan endotransglucosylase/hydrolase 6	NA	xyloglucan endotransglucosylase/hydrolase 6 (XTH6); FUNCTIONS IN: hydrolase activity, acting on glycosyl bonds, hydrolase activity, hydrolyzing O-glycosyl compounds, xyloglucan:xyloglucosyl transferase activity; INVOLVED IN: response to water deprivation; LOCATED IN: endomembrane system, cell wall, apoplast; EXPRESSED IN: 21 plant structures; EXPRESSED DURING: 14 growth stages; CONTAINS InterPro …	AT5G65730	-0.136101	0.28101	0.127305	-0.565261	-0.999289	-0.871278	-2.61809	-3.72198	-0.104147	-0.969347	-3.26072		1	1	1	0.790504	0.228554	0.364816	4.95361e-05	2.52277e-16	1	0.917808	6.50897e-09
protein_coding	light-harvesting chlorophyll B-binding protein 3	Lhcb3 protein is a component of the main light harvesting chlorophyll a/b-protein complex of Photosystem II (LHC II).	light-harvesting chlorophyll B-binding protein 3 (LHCB3); FUNCTIONS IN: structural molecule activity; INVOLVED IN: photosynthesis; LOCATED IN: light-harvesting complex, thylakoid, chloroplast thylakoid membrane, chloroplast; EXPRESSED IN: 24 plant structures; EXPRESSED DURING: 14 growth stages; CONTAINS InterPro DOMAIN/s: Chlorophyll A-B binding protein (InterPro:IPR001344); BEST Arabidopsis thal…	AT5G54270	-1.25095	-0.422706	0.179414	-1.21602	-1.99644	-0.596206	-1.03601	-4.45263	0.147823	-0.599611	-3.08878		0.413086	1	1	0.227902	0.00146322	0.635859	0.134507	2.10103e-27	1	1	6.50897e-09
protein_coding	glycine-rich protein 5	encodes a glycine-rich protein that is expressed more abundantly in immature seed pods than in stems and leaves. Expression is not detected in roots or flowers.	glycine-rich protein 5 (GRP5); Has 299218 Blast hits to 51775 proteins in 2622 species: Archae - 740; Bacteria - 86710; Metazoa - 106696; Fungi - 19777; Plants - 26257; Viruses - 3929; Other Eukaryotes - 55109 (source: NCBI BLink).	AT3G20470	-0.0164426	0.609562	0.112116	-0.247914	-0.298053	-0.257224	-0.820396	-3.23868	-0.0814271	-0.364937	-3.07211		1	1	1	1	0.893511	1	0.423685	8.97623e-09	1	1	6.51528e-09
protein_coding	NA	NA	FUNCTIONS IN: molecular_function unknown; INVOLVED IN: biological_process unknown; LOCATED IN: chloroplast outer membrane, thylakoid, chloroplast thylakoid membrane, chloroplast, chloroplast envelope; EXPRESSED IN: 21 plant structures; EXPRESSED DURING: 13 growth stages; BEST Arabidopsis thaliana protein match is: outer envelope membrane protein 7 (TAIR:AT3G52420.1); Has 26 Blast hits to 26 prote…	AT3G63160	-0.0488165	-1.6931	-2.15163	-1.35766	-0.309474	-2.40629	-3.07278	-4.35766	-0.599602	-0.86215	-3.59943		1	0.798851	0.547951	0.148733	0.888911	0.000344382	1.95034e-06	6.32078e-15	1	0.986928	6.99526e-09
protein_coding	photosystem I reaction center subunit PSI-N, chloroplast, putative / PSI-N, putative (PSAN)	Encodes the only subunit of photosystem I located entirely in the thylakoid lumen. May be involved in the interaction between plastocyanin and the photosystem I complex.	PSAN; FUNCTIONS IN: calmodulin binding; INVOLVED IN: photosynthetic electron transport in photosystem I; LOCATED IN: chloroplast thylakoid membrane, photosystem I, chloroplast thylakoid lumen, chloroplast, chloroplast photosystem I; EXPRESSED IN: 22 plant structures; EXPRESSED DURING: 13 growth stages; CONTAINS InterPro DOMAIN/s: Photosystem I reaction centre subunit N (InterPro:IPR008796); Has 3…	AT5G64040	-0.780122	-0.595633	-0.496385	-0.800631	-1.2937	-0.792205	-1.36503	-3.59234	0.0334204	-0.482063	-2.75829		0.895499	1	1	0.529935	0.0596106	0.389384	0.0273405	1.10111e-21	1	1	7.14423e-09
protein_coding	Pectin lyase-like superfamily protein	NA	Pectin lyase-like superfamily protein; FUNCTIONS IN: lyase activity, pectate lyase activity; LOCATED IN: endomembrane system; EXPRESSED IN: 22 plant structures; EXPRESSED DURING: 14 growth stages; CONTAINS InterPro DOMAIN/s: Pectin lyase fold/virulence factor (InterPro:IPR011050), AmbAllergen (InterPro:IPR018082), Pectate lyase/Amb allergen (InterPro:IPR002022), Pectin lyase fold (InterPro:IPR012…	AT5G48900	-0.0933399	-1.18265	-0.0242957	1.6565	-1.53779	-2.31153	-2.12862	-2.84712	-0.312905	-1.76266	-4.81404		1	1	1	0.120154	0.211906	0.103888	0.0879931	0.000303768	1	0.651966	7.2628e-09
protein_coding	O-Glycosyl hydrolases family 17 protein	NA	O-Glycosyl hydrolases family 17 protein; FUNCTIONS IN: cation binding, hydrolase activity, hydrolyzing O-glycosyl compounds, catalytic activity; INVOLVED IN: carbohydrate metabolic process; LOCATED IN: endomembrane system; EXPRESSED IN: 22 plant structures; EXPRESSED DURING: 13 growth stages; CONTAINS InterPro DOMAIN/s: X8 (InterPro:IPR012946), Glycoside hydrolase, catalytic core (InterPro:IPR017…	AT2G05790	-0.497418	-1.08689	-0.798909	-0.503812	-1.05602	-2.64611	-2.44777	-4.01295	-0.173906	-0.73481	-3.68252		1	1	1	0.871024	0.215145	0.0002993	0.000430195	2.54337e-14	1	1	7.861e-09
protein_coding	Ribosomal protein S5 family protein	NA	Ribosomal protein S5 family protein; FUNCTIONS IN: structural constituent of ribosome, RNA binding; INVOLVED IN: response to cadmium ion, response to cold, translation; LOCATED IN: in 8 components; EXPRESSED IN: 26 plant structures; EXPRESSED DURING: 14 growth stages; CONTAINS InterPro DOMAIN/s: Ribosomal protein S5, N-terminal (InterPro:IPR013810), Double-stranded RNA-binding-like (InterPro:IPR0…	AT2G33800	-0.443869	-0.553027	-0.62171	-0.725482	-0.26429	-0.988375	-1.62114	-3.79855	-0.280305	-0.102694	-3.35308		1	1	1	0.631004	0.938326	0.329148	0.0212767	1.7224e-14	1	1	8.00794e-09
protein_coding	Pollen Ole e 1 allergen and extensin family protein	NA	Pollen Ole e 1 allergen and extensin family protein; FUNCTIONS IN: molecular_function unknown; INVOLVED IN: biological_process unknown; LOCATED IN: endomembrane system; EXPRESSED IN: 14 plant structures; EXPRESSED DURING: 10 growth stages; CONTAINS InterPro DOMAIN/s: Pollen Ole e 1 allergen/extensin (InterPro:IPR006041); Has 85252 Blast hits to 38354 proteins in 1825 species: Archae - 258; Bacter…	AT5G15780	-0.56253	-1.38898	-1.36354	-0.82612	-1.49884	-3.13082	-4.03436	-4.65999	-0.744833	-1.68425	-4.57676		1	1	1	0.665347	0.142973	0.0023619	0.000111722	3.78382e-10	1	0.497059	8.42039e-09
protein_coding	rapid alkalinization factor 23	Encodes RALF23, a member of a diversely expressed predicted peptide family showing sequence similarity to tobacco Rapid Alkalinization Factor (RALF), and is believed to play an essential role in the physiology of Arabidopsis. Consists of a single exon and is characterized by a conserved C-terminal motif and N-terminal signal peptide. RALF23 is significantly downregulated by brassinolide treatment…	rapid alkalinization factor 23 (RALF23); CONTAINS InterPro DOMAIN/s: Rapid ALkalinization Factor (InterPro:IPR008801); BEST Arabidopsis thaliana protein match is: ralf-like 33 (TAIR:AT4G15800.1); Has 261 Blast hits to 261 proteins in 20 species: Archae - 0; Bacteria - 0; Metazoa - 0; Fungi - 2; Plants - 259; Viruses - 0; Other Eukaryotes - 0 (source: NCBI BLink).	AT3G16570	0.14826	-0.182902	-0.279401	0.0354137	-1.00022	-1.05522	-1.08097	-2.83467	-0.206089	-1.35664	-3.076		1	1	1	1	0.221561	0.230303	0.140959	2.90804e-10	1	0.648538	9.78783e-09
protein_coding	cyclic nucleotide gated channel 10	member of Cyclic nucleotide gated channel family	cyclic nucleotide gated channel 10 (CNGC10); FUNCTIONS IN: ion channel activity, cyclic nucleotide binding, calmodulin binding; INVOLVED IN: ion transport, transmembrane transport; LOCATED IN: membrane; EXPRESSED IN: 14 plant structures; EXPRESSED DURING: 10 growth stages; CONTAINS InterPro DOMAIN/s: Cyclic nucleotide-binding (InterPro:IPR000595), Cyclic nucleotide-binding-like (InterPro:IPR01849…	AT1G01340	1.36959	1.92675	2.18676	2.24482	2.79418	3.98126	4.53173	5.29591	-0.116994	1.31437	2.93708		0.694853	0.66074	0.507093	0.0216272	0.00023565	1.10766e-09	1.45582e-13	4.15124e-23	1	0.65895	9.85573e-09
protein_coding	dicarboxylate diiron protein, putative (Crd1)	Encodes a putative ZIP protein with varying mRNA accumulation in leaves, stems and roots. Has a consensus carboxylate-bridged di-iron binding site.	COPPER RESPONSE DEFECT 1 (CRD1); FUNCTIONS IN: magnesium-protoporphyrin IX monomethyl ester (oxidative) cyclase activity, DNA binding; INVOLVED IN: chlorophyll biosynthetic process, oxidation reduction, photosynthesis; LOCATED IN: chloroplast thylakoid membrane, chloroplast inner membrane; EXPRESSED IN: 23 plant structures; EXPRESSED DURING: 13 growth stages; CONTAINS InterPro DOMAIN/s: Magnesium…	AT3G56940	-0.841458	-0.623342	-0.350218	-0.492212	-0.91852	-0.938254	-1.90359	-3.5328	-0.372641	-0.451654	-3.41317		0.860294	1	1	0.844818	0.322413	0.355622	0.00451674	5.74888e-11	1	1	1.00366e-08
protein_coding	glycine-rich protein	NA	glycine-rich protein; FUNCTIONS IN: molecular_function unknown; INVOLVED IN: N-terminal protein myristoylation; LOCATED IN: endomembrane system; EXPRESSED IN: 17 plant structures; EXPRESSED DURING: 12 growth stages; Has 109132 Blast hits to 26905 proteins in 1855 species: Archae - 173; Bacteria - 37969; Metazoa - 32319; Fungi - 6881; Plants - 10265; Viruses - 1569; Other Eukaryotes - 19956 (sourc…	AT1G04800	0.404174	0.330482	0.29386	0.117942	-0.0530616	0.209788	0.0116709	-3.5373	-0.250277	-0.709317	-3.90503		1	1	1	1	1	1	1	1.21647e-11	1	1	1.04242e-08
protein_coding	mto 1 responding up 1	Encodes MRU1 (mto 1 responding up). Up-regulated in mto1-1 mutant that over-accumulates soluble methionine.	MTO 1 RESPONDING UP 1 (MRU1); Has 35333 Blast hits to 34131 proteins in 2444 species: Archae - 798; Bacteria - 22429; Metazoa - 974; Fungi - 991; Plants - 531; Viruses - 0; Other Eukaryotes - 9610 (source: NCBI BLink).	AT5G35490	-0.93104	-1.00072	-0.907631	-0.333083	-1.28243	-1.54024	-2.00263	-3.1785	-0.340917	-0.694587	-3.18614		0.758357	1	1	0.970679	0.0892971	0.0401959	0.00224834	5.86396e-12	1	1	1.04743e-08
protein_coding	light-harvesting chlorophyll-protein complex II subunit B1	Photosystem II type I chlorophyll a/b-binding protein	light-harvesting chlorophyll-protein complex II subunit B1 (LHB1B1); FUNCTIONS IN: chlorophyll binding; INVOLVED IN: photosynthesis, light harvesting in photosystem II, photosynthesis; LOCATED IN: in 8 components; EXPRESSED IN: shoot, cotyledon, guard cell, cultured cell, leaf; CONTAINS InterPro DOMAIN/s: Chlorophyll A-B binding protein (InterPro:IPR001344); BEST Arabidopsis thaliana protein matc…	AT2G34430	-1.13389	-0.101057	1.05226	0.925527	-1.5696	-0.183765	-0.421981	-3.58232	0.413323	-0.0244147	-4.09447		0.575232	1	1	0.593262	0.0186346	1	0.69473	2.69967e-17	1	1	1.05305e-08
protein_coding	Bifunctional inhibitor/lipid-transfer protein/seed storage 2S albumin superfamily protein	NA	Bifunctional inhibitor/lipid-transfer protein/seed storage 2S albumin superfamily protein; CONTAINS InterPro DOMAIN/s: Bifunctional inhibitor/plant lipid transfer protein/seed storage (InterPro:IPR016140), Plant lipid transfer protein/seed storage/trypsin-alpha amylase inhibitor (InterPro:IPR003612); BEST Arabidopsis thaliana protein match is: Bifunctional inhibitor/lipid-transfer protein/seed st…	AT3G43720	-0.135051	-1.15289	-1.31902	-1.33906	-1.17554	-1.41443	-5.34534	-5.44981	-1.02294	-2.06605	-5.13015		1	1	1	0.336871	0.29571	0.255447	5.22044e-06	1.06326e-11	1	0.291193	1.08527e-08
protein_coding	WRKY DNA-binding protein 51	member of WRKY Transcription Factor; Group II-c	WRKY DNA-binding protein 51 (WRKY51); CONTAINS InterPro DOMAIN/s: DNA-binding WRKY (InterPro:IPR003657); BEST Arabidopsis thaliana protein match is: WRKY DNA-binding protein 50 (TAIR:AT5G26170.1); Has 30201 Blast hits to 17322 proteins in 780 species: Archae - 12; Bacteria - 1396; Metazoa - 17338; Fungi - 3422; Plants - 5037; Viruses - 0; Other Eukaryotes - 2996 (source: NCBI BLink).	AT5G64810	2.61853	2.50398	1.82613	2.44763	3.69444	4.34613	4.57363	4.8821	0.665321	1.74285	3.10042		0.00218806	0.0583969	0.715451	0.00289707	3.13952e-12	4.7419e-17	1.83336e-19	2.56929e-28	1	0.195174	1.18594e-08
protein_coding	Low temperature and salt responsive protein family	NA	Low temperature and salt responsive protein family; INVOLVED IN: response to salt stress, response to cold, hyperosmotic salinity response, defense response to fungus; LOCATED IN: endomembrane system, integral to membrane; EXPRESSED IN: 21 plant structures; EXPRESSED DURING: 13 growth stages; CONTAINS InterPro DOMAIN/s: Uncharacterised protein family UPF0057 (InterPro:IPR000612); BEST Arabidopsis…	AT4G30650	1.23409	0.266607	0.383558	0.737535	0.305561	-1.08357	-1.04509	-2.43778	0.226943	-0.703299	-2.94822		0.598057	1	1	0.605373	0.824107	0.295028	0.226831	2.73185e-07	1	1	1.18594e-08
protein_coding	protochlorophyllide oxidoreductase B	light-dependent NADPH:protochlorophyllide oxidoreductase B	protochlorophyllide oxidoreductase B (PORB); FUNCTIONS IN: oxidoreductase activity, protochlorophyllide reductase activity; INVOLVED IN: chlorophyll biosynthetic process, response to ethylene stimulus; LOCATED IN: chloroplast thylakoid membrane, chloroplast, membrane; EXPRESSED IN: 22 plant structures; EXPRESSED DURING: 14 growth stages; CONTAINS InterPro DOMAIN/s: NAD(P)-binding domain (InterPro…	AT4G27440	-1.09489	-1.74076	-0.33576	0.317539	-1.43834	-2.45971	-2.70899	-2.749	0.126638	-0.219086	-2.9398		0.729193	0.688411	1	0.973506	0.0434537	0.000146413	1.68192e-05	2.3514e-11	1	1	1.19261e-08
protein_coding	acyl carrier protein 4	encodes an acyl carrier protein predominantly expressed in leaves. Gene expression is upregulated by light.	acyl carrier protein 4 (ACP4); CONTAINS InterPro DOMAIN/s: Acyl carrier protein-like (InterPro:IPR009081); BEST Arabidopsis thaliana protein match is: acyl carrier protein 1 (TAIR:AT3G05020.1).	AT4G25050	-0.957002	-1.04111	-0.446257	-0.792198	-1.00911	-1.00665	-1.63381	-3.19225	-0.385314	-0.439377	-2.78534		0.69596	1	1	0.524024	0.18508	0.21382	0.00699926	4.02568e-15	1	1	1.24249e-08
protein_coding	cell wall-plasma membrane linker protein	cell wall-plasma membrane linker protein homolog (CWLP)	cell wall-plasma membrane linker protein (CWLP); FUNCTIONS IN: lipid binding; INVOLVED IN: lipid transport; LOCATED IN: endomembrane system; EXPRESSED IN: 22 plant structures; EXPRESSED DURING: 13 growth stages; CONTAINS InterPro DOMAIN/s: Bifunctional inhibitor/plant lipid transfer protein/seed storage (InterPro:IPR016140), Plant lipid transfer protein/seed storage/trypsin-alpha amylase inhibito…	AT3G22120	0.106505	-0.219549	0.0865678	0.424525	-0.297498	-0.629088	-0.847699	-2.25355	-0.325098	-0.730988	-3.00313		1	1	1	0.911309	0.881172	0.597749	0.25836	2.69506e-07	1	0.993033	1.25079e-08
protein_coding	NA	NA	unknown protein; FUNCTIONS IN: molecular_function unknown; INVOLVED IN: biological_process unknown; LOCATED IN: endomembrane system; Has 0 Blast hits to 0 proteins in 0 species (source: NCBI BLink).	AT3G13433	2.51936	2.46217	1.80516	2.96987	2.60969	3.21251	4.2458	5.4109	0.471233	0.568234	2.91449		0.0167073	0.184837	1	0.000457798	0.000270476	1.79853e-06	2.52476e-13	9.68675e-28	1	1	1.25079e-08
protein_coding	3-ketoacyl-CoA synthase 10	epidermis-specific, encodes KCS10, a putative 3-ketoacyl-CoA synthase. probably involved in the synthesis of long-chain lipids found in the cuticle.	3-ketoacyl-CoA synthase 10 (KCS10); FUNCTIONS IN: transferase activity, transferring acyl groups other than amino-acyl groups, catalytic activity, acyltransferase activity; INVOLVED IN: in 8 processes; LOCATED IN: endoplasmic reticulum, membrane; EXPRESSED IN: 26 plant structures; EXPRESSED DURING: 13 growth stages; CONTAINS InterPro DOMAIN/s: Thiolase-like (InterPro:IPR016039), Very-long-chain 3…	AT2G26250	-0.0967094	-0.488775	-0.591079	-0.215829	-0.574684	-1.87054	-2.17789	-3.24508	-0.171115	-0.651096	-3.20011		1	1	1	1	0.627525	0.0111818	0.00126787	1.18178e-11	1	1	1.29918e-08
protein_coding	cinnamyl alcohol dehydrogenase 9	NA	cinnamyl alcohol dehydrogenase 9 (CAD9); FUNCTIONS IN: oxidoreductase activity, zinc ion binding; INVOLVED IN: oxidation reduction; LOCATED IN: apoplast; EXPRESSED IN: 25 plant structures; EXPRESSED DURING: 15 growth stages; CONTAINS InterPro DOMAIN/s: GroES-like (InterPro:IPR011032), Alcohol dehydrogenase GroES-like (InterPro:IPR013154), Alcohol dehydrogenase, zinc-containing, conserved site (In…	AT4G39330	-0.407372	-1.03685	-1.21013	-1.52097	-0.778809	-1.43078	-1.29249	-6.4051	-0.979313	-1.35303	-5.85733		1	1	1	0.166514	0.46688	0.146041	0.116328	1.67814e-15	1	0.692099	1.35403e-08
protein_coding	expansin A6	Encodes an expansin. Naming convention from the Expansin Working Group (Kende et al, 2004. Plant Mol Bio). Involved in the formation of nematode-induced syncytia in roots of Arabidopsis thaliana.	expansin A6 (EXPA6); CONTAINS InterPro DOMAIN/s: Barwin-related endoglucanase (InterPro:IPR009009), Pollen allergen, N-terminal (InterPro:IPR014734), Expansin (InterPro:IPR002963), Rare lipoprotein A (InterPro:IPR005132), Expansin/Lol pI (InterPro:IPR007118), Expansin 45, endoglucanase-like (InterPro:IPR007112), Pollen allergen/expansin, C-terminal (InterPro:IPR007117); BEST Arabidopsis thaliana …	AT2G28950	-0.318428	-1.13076	-0.188729	-1.30912	-1.10182	-1.92637	-1.82849	-4.70324	-0.416228	-1.20182	-3.80969		1	1	1	0.160004	0.187684	0.00888281	0.00855845	7.05947e-17	1	0.759038	1.60826e-08
protein_coding	WRKY DNA-binding protein 18	Pathogen-induced transcription factor. Binds W-box sequences in vitro. Forms protein complexes with itself and with WRKY40 and WRKY60. Constitutive expression of WRKY18 enhanced resistance to P. syringae, but its coexpression with WRKY40 or WRKY60 made plants more susceptible to both P. syringae and B. cinerea. WRKY18, WRKY40, and WRKY60 have partially redundant roles in response to the hemibiotr…	WRKY DNA-binding protein 18 (WRKY18); FUNCTIONS IN: protein binding, sequence-specific DNA binding transcription factor activity; INVOLVED IN: in 7 processes; LOCATED IN: nucleus; EXPRESSED IN: 24 plant structures; EXPRESSED DURING: 13 growth stages; CONTAINS InterPro DOMAIN/s: DNA-binding WRKY (InterPro:IPR003657); BEST Arabidopsis thaliana protein match is: WRKY DNA-binding protein 60 (TAIR:AT2…	AT4G31800	1.37476	1.47544	1.53155	1.35614	2.50187	2.8134	3.23581	3.82812	0.421869	1.54778	2.89393		0.302268	0.727758	0.925812	0.151868	6.95148e-07	5.55181e-09	4.71521e-12	2.13208e-19	1	0.329085	1.62204e-08
protein_coding	cold, circadian rhythm, and rna binding 2	Encodes a small glycine-rich RNA binding protein that is part of a negative-feedback loop through which AtGRP7 regulates the circadian oscillations of its own transcript. Gene expression is induced by cold. GRP7 appears to promote stomatal opening and reduce tolerance under salt and dehydration stress conditions, but, promotes stomatal closing and thereby increases stress tolerance under conditio…	GLYCINE RICH PROTEIN 7 (ATGRP7); FUNCTIONS IN: double-stranded DNA binding, RNA binding, single-stranded DNA binding; INVOLVED IN: in 12 processes; LOCATED IN: nucleus, chloroplast, peroxisome, cytoplasm; EXPRESSED IN: 28 plant structures; EXPRESSED DURING: 15 growth stages; CONTAINS InterPro DOMAIN/s: RNA recognition motif, glycine rich protein (InterPro:IPR015465), RNA recognition motif, RNP-1 …	AT2G21660	-0.620966	-1.579	-1.06327	1.1485	-0.980478	-1.97842	-2.40355	-1.78268	0.365604	0.00419719	-2.56559		1	0.883083	1	0.278168	0.230118	0.001667	4.76355e-05	2.23513e-06	1	1	1.72093e-08
protein_coding	Pectin lyase-like superfamily protein	NA	Pectin lyase-like superfamily protein; CONTAINS InterPro DOMAIN/s: Pectin lyase fold/virulence factor (InterPro:IPR011050), AmbAllergen (InterPro:IPR018082), Pectate lyase/Amb allergen (InterPro:IPR002022), Pectin lyase fold (InterPro:IPR012334); BEST Arabidopsis thaliana protein match is: Pectin lyase-like superfamily protein (TAIR:AT5G63180.1).	AT4G24780	0.130159	-0.232235	0.174342	-0.304559	-1.12614	-1.28154	-2.40232	-4.1539	0.179102	-1.07947	-3.66962		1	1	1	0.99137	0.191036	0.160849	0.000676322	3.73002e-14	1	0.860374	1.81673e-08
protein_coding	SAUR-like auxin-responsive protein family	NA	SAUR-like auxin-responsive protein family ; CONTAINS InterPro DOMAIN/s: Auxin responsive SAUR protein (InterPro:IPR003676); BEST Arabidopsis thaliana protein match is: SAUR-like auxin-responsive protein family (TAIR:AT2G16580.1); Has 1475 Blast hits to 1458 proteins in 28 species: Archae - 0; Bacteria - 0; Metazoa - 0; Fungi - 0; Plants - 1474; Viruses - 0; Other Eukaryotes - 1 (source: NCBI BLin…	AT4G34760	-0.155132	-0.734012	-0.499283	0.966417	-2.42328	-1.89361	-2.51035	-1.77411	-0.402576	-2.67539	-3.14261		1	1	1	0.494623	0.00312968	0.0424386	0.00205274	0.000686961	1	0.111678	1.82801e-08
protein_coding	ralf-like 34	Member of a diversely expressed predicted peptide family showing sequence similarity to tobacco Rapid Alkalinization Factor (RALF), and is believed to play an essential role in the physiology of Arabidopsis. Consists of a single exon and is characterized by a conserved C-terminal motif and N-terminal signal peptide.	ralf-like 34 (RALFL34); CONTAINS InterPro DOMAIN/s: Rapid ALkalinization Factor (InterPro:IPR008801); BEST Arabidopsis thaliana protein match is: rapid alkalinization factor 23 (TAIR:AT3G16570.1); Has 1807 Blast hits to 1807 proteins in 277 species: Archae - 0; Bacteria - 0; Metazoa - 736; Fungi - 347; Plants - 385; Viruses - 0; Other Eukaryotes - 339 (source: NCBI BLink).	AT5G67070	-0.2081	-0.389661	-0.146938	-0.719783	-1.16937	-2.36288	-1.94343	-4.60381	0.00891054	-0.954672	-3.87437		1	1	1	0.669083	0.149151	0.0010574	0.0052059	9.90372e-17	1	0.956764	1.91458e-08
protein_coding	NA	NA	INVOLVED IN: photosynthesis; LOCATED IN: photosystem I, chloroplast, thylakoid membrane; EXPRESSED IN: 20 plant structures; EXPRESSED DURING: 13 growth stages; CONTAINS InterPro DOMAIN/s: Photosystem I reaction centre subunit N (InterPro:IPR008796); Has 34 Blast hits to 34 proteins in 14 species: Archae - 0; Bacteria - 0; Metazoa - 0; Fungi - 0; Plants - 34; Viruses - 0; Other Eukaryotes - 0 (sou…	AT1G49975	-0.676021	-0.611743	-0.327638	-0.140547	-1.6969	-1.23998	-2.18255	-4.1539	0.130277	-0.893488	-3.8824		1	1	1	1	0.0222175	0.159755	0.00173583	2.90309e-14	1	0.981596	1.9372e-08
protein_coding	photosystem I subunit G	Encodes subunit G of photosystem I, an 11-kDa membrane protein that plays an important role in electron transport between plastocyanin and PSI and is involved in the stability of the PSI complex. PSI-G subunit is bound to PSI-B and is in contact with Lhca1. The protein inserts into thylakoids by a direct or spontaneous pathway that does not involve the activities of any known chloroplast protein-…	photosystem I subunit G (PSAG); FUNCTIONS IN: molecular_function unknown; INVOLVED IN: photosynthetic NADP+ reduction, photosystem I stabilization, protein stabilization, photosynthetic electron transport in photosystem I, photosynthesis; LOCATED IN: in 7 components; EXPRESSED IN: 24 plant structures; EXPRESSED DURING: 14 growth stages; CONTAINS InterPro DOMAIN/s: Photosystem I reaction centre, P…	AT1G55670	-0.760771	-0.750883	-0.549972	-0.658247	-0.77707	-0.645651	-1.27248	-3.23433	-0.137928	-0.156118	-2.71402		0.908428	1	1	0.671258	0.364657	0.548223	0.0431823	1.29163e-16	1	1	1.95069e-08
protein_coding	P-loop containing nucleoside triphosphate hydrolases superfamily protein	Identified as a gene that is induced by avirulence gene avrRpt2 and RPS2 after infection with Pseudomonas syringae pv maculicola strain ES4326 carrying avrRpt2	AVRRPT2-INDUCED GENE 1 (AIG1); FUNCTIONS IN: GTP binding; INVOLVED IN: response to bacterium; EXPRESSED IN: 11 plant structures; EXPRESSED DURING: 8 growth stages; CONTAINS InterPro DOMAIN/s: AIG1 (InterPro:IPR006703); BEST Arabidopsis thaliana protein match is: Avirulence induced gene (AIG1) family protein (TAIR:AT1G33950.1); Has 4495 Blast hits to 3349 proteins in 353 species: Archae - 20; Bact…	AT1G33960	0.829271	2.03697	2.21282	2.501	3.09906	4.67373	5.79834	6.4039	-0.608649	1.68636	3.30632		1	0.910413	0.928568	0.0561537	0.00312968	3.5941e-08	1.10676e-15	7.70673e-24	1	0.566855	2.00162e-08
protein_coding	plasma membrane intrinsic protein 1C	a member of the plasma membrane intrinsic protein subfamily PIP1. localizes to the plasma membrane and exhibits water transport activity in Xenopus oocyte. expressed ubiquitously and protein level decreases slightly during leaf development.	plasma membrane intrinsic protein 1C (PIP1C); FUNCTIONS IN: water channel activity; INVOLVED IN: response to water deprivation, response to salt stress, transport, water transport; LOCATED IN: plasma membrane, membrane; EXPRESSED IN: 22 plant structures; EXPRESSED DURING: 14 growth stages; CONTAINS InterPro DOMAIN/s: Major intrinsic protein, conserved site (InterPro:IPR022357), Aquaporin (InterPr…	AT1G01620	-0.361197	-1.07194	-0.763639	0.524709	-0.988962	-1.90744	-2.29326	-2.13646	-0.402215	-1.0321	-3.06322		1	1	1	0.893037	0.313854	0.01928	0.00200422	6.90562e-06	1	0.906635	2.03811e-08
protein_coding	Pectate lyase family protein	NA	Pectate lyase family protein; FUNCTIONS IN: pectate lyase activity; INVOLVED IN: biological_process unknown; LOCATED IN: endomembrane system; EXPRESSED IN: 21 plant structures; EXPRESSED DURING: 13 growth stages; CONTAINS InterPro DOMAIN/s: Pectin lyase fold/virulence factor (InterPro:IPR011050), AmbAllergen (InterPro:IPR018082), Pectate lyase/Amb allergen (InterPro:IPR002022), Pectin lyase fold …	AT1G67750	-0.577868	-0.994946	-0.070858	-0.00138275	-2.98376	-3.5139	-4.11053	-5.60648	0.485117	-1.92732	-5.11653		1	1	1	1	0.00055439	0.000324158	2.33299e-05	2.27881e-13	1	0.521513	2.05437e-08
protein_coding	chaperonin-60alpha	Encodes chaperonin-60 alpha, a molecular chaperone involved in Rubisco folding. Mutants display aberrant chloroplast and embryo development.	chaperonin-60alpha (CPN60A); FUNCTIONS IN: ATP binding; INVOLVED IN: protein folding, chloroplast organization, embryo development; LOCATED IN: in 8 components; EXPRESSED IN: 26 plant structures; EXPRESSED DURING: 15 growth stages; CONTAINS InterPro DOMAIN/s: Chaperonin Cpn60/TCP-1 (InterPro:IPR002423), Chaperonin Cpn60, conserved site (InterPro:IPR018370), Chaperonin Cpn60 (InterPro:IPR001844); …	AT2G28000	-0.567707	-0.973128	-0.74894	-1.51545	-0.206431	-0.942339	-1.99456	-4.00525	-0.710684	-0.351317	-3.20035		1	1	1	0.066417	0.981131	0.365818	0.00360484	6.46163e-15	1	1	2.06529e-08
protein_coding	ERD (early-responsive to dehydration stress) family protein	NA	ERD (early-responsive to dehydration stress) family protein; LOCATED IN: plasma membrane; EXPRESSED IN: 25 plant structures; EXPRESSED DURING: 13 growth stages; CONTAINS InterPro DOMAIN/s: Protein of unknown function DUF221 (InterPro:IPR003864); BEST Arabidopsis thaliana protein match is: ERD (early-responsive to dehydration stress) family protein (TAIR:AT4G22120.6); Has 1468 Blast hits to 1288 p…	AT4G04340	-0.613588	-0.963552	-0.326426	-0.151311	-0.87309	-2.40013	-2.13096	-3.67483	0.240711	-0.0210764	-3.28248		1	1	1	1	0.331614	0.000713502	0.00159619	9.90212e-14	1	1	2.56906e-08
protein_coding	ribosomal protein L15	encodes a plastid ribosomal protein CL15, a constituent of the large subunit of the ribosomal complex	ribosomal protein L15 (RPL15); FUNCTIONS IN: structural constituent of ribosome; INVOLVED IN: translation; LOCATED IN: plastid large ribosomal subunit, chloroplast stroma, chloroplast; EXPRESSED IN: 24 plant structures; EXPRESSED DURING: 15 growth stages; CONTAINS InterPro DOMAIN/s: Ribosomal protein L18e/L15 (InterPro:IPR021131), Ribosomal protein L15, bacterial-type (InterPro:IPR005749), Riboso…	AT3G25920	-0.498582	-0.766026	-0.792796	-1.01363	-0.534153	-0.720708	-1.29226	-3.60001	-0.352272	-0.389767	-2.9386		1	1	1	0.330316	0.627525	0.488783	0.0478898	4.47476e-16	1	1	2.62433e-08
protein_coding	Lactoylglutathione lyase / glyoxalase I family protein	NA	Lactoylglutathione lyase / glyoxalase I family protein; CONTAINS InterPro DOMAIN/s: Glyoxalase/bleomycin resistance protein/dioxygenase (InterPro:IPR004360); BEST Arabidopsis thaliana protein match is: Lactoylglutathione lyase / glyoxalase I family protein (TAIR:AT1G80160.1); Has 35333 Blast hits to 34131 proteins in 2444 species: Archae - 798; Bacteria - 22429; Metazoa - 974; Fungi - 991; Plants…	AT1G15380	NE	NE	NE	1.65786	NE	NE	NE	5.78118	NE	NE	3.77602		NA	NA	NA	0.671258	NA	NA	NA	8.73517e-15	NA	NA	2.76203e-08
protein_coding	light-harvesting chlorophyll-protein complex I subunit A4	Encodes a chlorophyll a/b-binding protein that is more similar to the PSI Cab proteins than the PSII cab proteins. The predicted protein is about 20 amino acids shorter than most known Cab proteins.	light-harvesting chlorophyll-protein complex I subunit A4 (LHCA4); FUNCTIONS IN: chlorophyll binding; INVOLVED IN: response to karrikin, photosynthesis; LOCATED IN: in 7 components; EXPRESSED IN: 24 plant structures; EXPRESSED DURING: 14 growth stages; CONTAINS InterPro DOMAIN/s: Chlorophyll A-B binding protein (InterPro:IPR001344); BEST Arabidopsis thaliana protein match is: photosystem I light …	AT3G47470	-1.15549	-0.543045	0.232276	-0.412941	-1.71261	-0.441361	-0.721158	-3.47173	0.172771	-0.386254	-2.88603		0.575631	1	1	0.911309	0.00648558	0.783768	0.349334	3.43699e-21	1	1	2.83455e-08
protein_coding	BON association protein 1	Encodes a protein with a C2 domain that binds to BON1 in yeast two hybrid analyses. Its ability to bind to phospholipids is enhanced by calcium ions. Involved in maintaining cell homeostasis.	BON association protein 1 (BAP1); FUNCTIONS IN: phospholipid binding, protein binding; INVOLVED IN: in 7 processes; LOCATED IN: membrane; EXPRESSED IN: 21 plant structures; EXPRESSED DURING: 13 growth stages; CONTAINS InterPro DOMAIN/s: C2 calcium/lipid-binding domain, CaLB (InterPro:IPR008973), C2 calcium-dependent membrane targeting (InterPro:IPR000008); BEST Arabidopsis thaliana protein match …	AT3G61190	3.27724	3.38573	3.10717	3.45017	3.92622	4.89891	5.61412	5.89686	0.540572	1.19906	2.99005		0.000629687	0.00608472	0.0319534	6.52702e-05	2.57831e-10	1.63426e-16	1.5127e-22	2.65877e-31	1	0.678234	3.17652e-08
protein_coding	SAUR-like auxin-responsive protein family	NA	SAUR-like auxin-responsive protein family ; FUNCTIONS IN: molecular_function unknown; INVOLVED IN: response to auxin stimulus, response to cold; LOCATED IN: plasma membrane; EXPRESSED IN: 21 plant structures; EXPRESSED DURING: 13 growth stages; CONTAINS InterPro DOMAIN/s: Auxin responsive SAUR protein (InterPro:IPR003676); BEST Arabidopsis thaliana protein match is: SAUR-like auxin-responsive pro…	AT4G38840	-0.233331	-0.387468	-1.0647	-0.20168	-1.79213	-1.97328	-3.27047	-3.47309	-0.375056	-1.93714	-3.6457		1	1	1	1	0.0368706	0.0357943	0.000131194	8.69683e-09	1	0.351899	3.21281e-08
protein_coding	alpha/beta-Hydrolases superfamily protein	Encodes a lipase-like gene that is important for salicylic acid signaling and function in resistance (R) gene-mediated and basal plant disease resistance. PAD4 can interact directly with EDS1, another disease resistance signaling protein. Expressed at elevated level in response to green peach aphid (GPA) feeding, and modulates the GPA feeding-induced leaf senescence through a mechanism that doesn…	PHYTOALEXIN DEFICIENT 4 (PAD4); CONTAINS InterPro DOMAIN/s: Lipase, class 3 (InterPro:IPR002921); BEST Arabidopsis thaliana protein match is: senescence-associated gene 101 (TAIR:AT5G14930.2); Has 722 Blast hits to 622 proteins in 73 species: Archae - 0; Bacteria - 23; Metazoa - 17; Fungi - 11; Plants - 620; Viruses - 1; Other Eukaryotes - 50 (source: NCBI BLink).	AT3G52430	1.71533	2.15702	1.98798	2.39261	3.46123	4.13774	4.50209	4.70227	0.421927	2.16679	2.73178		0.147893	0.150507	0.389807	0.00189374	8.58164e-08	5.9293e-11	1.9743e-13	7.67276e-18	1	0.0581464	3.29602e-08
protein_coding	Protein of unknown function, DUF538	Encodes SMALLER WITH VARIABLE BRANCHES (SVB), a protein with a conserved domain of unknown function (DUF538). The trichomes of the SVB mutants are smaller and exhibit branches of variable length and number.	SMALLER WITH VARIABLE BRANCHES (SVB); CONTAINS InterPro DOMAIN/s: Protein of unknown function DUF538 (InterPro:IPR007493); BEST Arabidopsis thaliana protein match is: Protein of unknown function, DUF538 (TAIR:AT1G09310.1); Has 365 Blast hits to 365 proteins in 27 species: Archae - 0; Bacteria - 0; Metazoa - 0; Fungi - 0; Plants - 365; Viruses - 0; Other Eukaryotes - 0 (source: NCBI BLink).	AT1G56580	0.255828	0.21729	-0.068569	-0.389404	-0.489492	-1.00432	-1.21625	-3.62193	-0.341007	-1.08828	-3.57297		1	1	1	0.926643	0.734486	0.341854	0.136413	2.49356e-11	1	0.844873	3.30412e-08
protein_coding	NA	NA	unknown protein; FUNCTIONS IN: molecular_function unknown; INVOLVED IN: biological_process unknown; LOCATED IN: mitochondrion, plasma membrane; EXPRESSED IN: 23 plant structures; EXPRESSED DURING: 13 growth stages; Has 30201 Blast hits to 17322 proteins in 780 species: Archae - 12; Bacteria - 1396; Metazoa - 17338; Fungi - 3422; Plants - 5037; Viruses - 0; Other Eukaryotes - 2996 (source: NCBI BL…	AT5G53880	-0.767199	-0.533967	-1.48046	-0.823237	-1.25083	-1.85086	-1.81614	-3.75782	-0.357919	-0.843733	-3.29229		0.980765	1	1	0.549188	0.0950311	0.0078457	0.00525946	6.96029e-16	1	0.994322	3.30412e-08
protein_coding	glyceraldehyde-3-phosphate dehydrogenase B subunit	Encodes chloroplast localized glyceraldehyde-3-phosphate dehydrogenase that can use both NADH and NADPH to reduce 1,3-diphosphate glycerate. It forms A2B2 heterotetramers with GapA forms of the GADPH enzyme. These complexes are active in the light under reducing conditions, but show reduced NADPH-dependent activity in response to oxidized thioredoxins and increased NAD(H)/NADP(H) ratios due to th…	glyceraldehyde-3-phosphate dehydrogenase B subunit (GAPB); FUNCTIONS IN: glyceraldehyde-3-phosphate dehydrogenase (phosphorylating) activity, glyceraldehyde-3-phosphate dehydrogenase (NADP+) (phosphorylating) activity, glyceraldehyde-3-phosphate dehydrogenase activity; INVOLVED IN: in 6 processes; LOCATED IN: in 7 components; EXPRESSED IN: 25 plant structures; EXPRESSED DURING: 15 growth stages; …	AT1G42970	-0.215586	-0.659754	-0.94885	-1.88709	-0.226266	-0.694434	-1.76663	-4.33416	-0.375697	-0.38826	-2.82275		1	1	1	0.00527906	0.926264	0.488783	0.00284541	8.712e-22	1	1	3.30412e-08
protein_coding	Ribosomal protein L19 family protein	NA	Ribosomal protein L19 family protein; FUNCTIONS IN: structural constituent of ribosome; INVOLVED IN: translation, ribosome biogenesis; LOCATED IN: ribosome, chloroplast stroma, chloroplast, membrane, chloroplast envelope; EXPRESSED IN: 23 plant structures; EXPRESSED DURING: 13 growth stages; CONTAINS InterPro DOMAIN/s: Ribosomal protein L19 (InterPro:IPR001857); BEST Arabidopsis thaliana protein …	AT5G47190	-0.777645	-1.1591	-0.957556	-0.956161	-0.656497	-1.34522	-1.35006	-3.61893	-0.5075	-0.388415	-3.17005		0.908428	1	1	0.401957	0.516971	0.0829958	0.0479188	1.03594e-13	1	1	3.34728e-08
protein_coding	photosystem II reaction center PSB28 protein	Similar to PsbW subunit of photosystem II.	photosystem II reaction center PSB28 protein (PSB28); FUNCTIONS IN: molecular_function unknown; INVOLVED IN: photosynthesis; LOCATED IN: chloroplast thylakoid membrane, photosystem II reaction center; EXPRESSED IN: 22 plant structures; EXPRESSED DURING: 13 growth stages; CONTAINS InterPro DOMAIN/s: Photosystem II protein Psb28, class 1 (InterPro:IPR005610).	AT4G28660	-0.1104	-0.524913	-0.477403	-2.29701	-0.426296	-1.05717	-1.85154	-6.486	-0.375188	-0.693035	-4.56206		1	1	1	0.0010066	0.764782	0.242016	0.00596164	1.45674e-23	1	1	3.3629e-08
protein_coding	GDSL-like Lipase/Acylhydrolase superfamily protein	NA	GDSL-like Lipase/Acylhydrolase superfamily protein; FUNCTIONS IN: hydrolase activity, acting on ester bonds, carboxylesterase activity; INVOLVED IN: lipid metabolic process; LOCATED IN: apoplast, cell wall, chloroplast; EXPRESSED IN: 23 plant structures; EXPRESSED DURING: 14 growth stages; CONTAINS InterPro DOMAIN/s: Lipase, GDSL (InterPro:IPR001087); BEST Arabidopsis thaliana protein match is: G…	AT1G29670	-0.45398	-0.397447	-0.163758	-0.0141247	-1.07636	-1.69489	-2.10299	-3.82167	0.188598	-0.435955	-3.61867		1	1	1	1	0.271047	0.0642521	0.00747084	7.79463e-12	1	1	3.48036e-08
protein_coding	tubulin beta-7 chain	Encodes a beta-tubulin that is expressed in leaves, roots and flowers.	tubulin beta-7 chain (TUB7); FUNCTIONS IN: structural constituent of cytoskeleton; INVOLVED IN: response to cadmium ion, microtubule-based process, response to salt stress; LOCATED IN: tubulin complex, cell wall, plasma membrane, vacuole; EXPRESSED IN: 26 plant structures; EXPRESSED DURING: 16 growth stages; CONTAINS InterPro DOMAIN/s: Beta tubulin (InterPro:IPR002453), Tubulin (InterPro:IPR00021…	AT2G29550	0.306318	-0.0525858	0.634622	-0.0110902	-0.549448	-1.07918	-0.936604	-3.09128	-0.109708	-0.967425	-3.18964		1	1	1	1	0.640927	0.240959	0.235864	1.92266e-10	1	0.915833	3.61398e-08
protein_coding	glutamate dehydrogenase 2	Encodes the alpha-subunit of the glutamate dehydrogenase. The enzyme is almost exclusively found in the mitochondria of stem and leaf companion cells.	glutamate dehydrogenase 2 (GDH2); FUNCTIONS IN: in 7 functions; INVOLVED IN: response to salt stress; LOCATED IN: mitochondrion, plasma membrane; EXPRESSED IN: 27 plant structures; EXPRESSED DURING: 16 growth stages; CONTAINS InterPro DOMAIN/s: Glutamate/phenylalanine/leucine/valine dehydrogenase (InterPro:IPR006095), Glutamate/phenylalanine/leucine/valine dehydrogenase, C-terminal (InterPro:IPR0…	AT5G07440	0.673905	0.946692	0.448903	0.453037	1.23069	1.4121	1.58548	3.70414	-0.0843521	0.472399	3.16698		1	1	1	0.939906	0.146415	0.106018	0.0249765	7.95057e-15	1	1	3.61398e-08
protein_coding	calcium sensing receptor	Encodes a chloroplast-localized protein that modulates cytoplasmic Ca2+ concentration and is crucial for proper stomatal regulation in response to elevations of external Ca2+.	calcium sensing receptor (CaS); INVOLVED IN: regulation of stomatal closure, cellular response to calcium ion; LOCATED IN: thylakoid, mitochondrion, chloroplast thylakoid membrane, chloroplast; EXPRESSED IN: 22 plant structures; EXPRESSED DURING: 14 growth stages; CONTAINS InterPro DOMAIN/s: Rhodanese-like (InterPro:IPR001763); BEST Arabidopsis thaliana protein match is: Rhodanese/Cell cycle cont…	AT5G23060	-0.279521	-0.732951	-0.788356	-1.25909	-0.528025	-1.25203	-1.99497	-4.27492	-0.18803	-0.438498	-3.20364		1	1	1	0.166451	0.764782	0.244682	0.0103212	3.81212e-14	1	1	3.91614e-08
protein_coding	Carbohydrate-binding X8 domain superfamily protein	glycosyl hydrolase family protein 17	Carbohydrate-binding X8 domain superfamily protein; FUNCTIONS IN: molecular_function unknown; INVOLVED IN: biological_process unknown; LOCATED IN: endomembrane system; CONTAINS InterPro DOMAIN/s: X8 (InterPro:IPR012946); BEST Arabidopsis thaliana protein match is: Carbohydrate-binding X8 domain superfamily protein (TAIR:AT5G63230.1); Has 1384 Blast hits to 1336 proteins in 39 species: Archae - 0;…	AT5G63225	1.33555	2.50586	2.25402	3.08003	2.8566	4.91557	6.025	7.48748	-0.636236	0.898137	3.77791		0.69596	0.169541	0.458017	0.00287378	0.00103348	6.06639e-13	8.98282e-22	1.97536e-40	1	0.97853	3.91654e-08
protein_coding	Pectin lyase-like superfamily protein	NA	Pectin lyase-like superfamily protein; FUNCTIONS IN: lyase activity, pectate lyase activity; INVOLVED IN: biological_process unknown; LOCATED IN: membrane; EXPRESSED IN: 23 plant structures; EXPRESSED DURING: 13 growth stages; CONTAINS InterPro DOMAIN/s: Pectin lyase fold/virulence factor (InterPro:IPR011050), AmbAllergen (InterPro:IPR018082), Pectate lyase/Amb allergen (InterPro:IPR002022), Pect…	AT1G04680	0.791877	-0.0521624	-0.073232	-0.306259	-0.556036	-1.89999	-1.50739	-4.37986	0.185268	-1.16455	-3.88745		0.996946	1	1	0.998494	0.764782	0.06198	0.111356	2.95774e-11	1	0.874599	4.1404e-08
protein_coding	germin-like protein 6	germin-like protein (GLP6)	germin-like protein 6 (GLP6); FUNCTIONS IN: manganese ion binding, nutrient reservoir activity; INVOLVED IN: biological_process unknown; LOCATED IN: apoplast; EXPRESSED IN: stem; CONTAINS InterPro DOMAIN/s: Cupin, RmlC-type (InterPro:IPR011051), Cupin 1 (InterPro:IPR006045), Germin (InterPro:IPR001929), RmlC-like jelly roll fold (InterPro:IPR014710), Germin, manganese binding site (InterPro:IPR01…	AT5G39100	2.02077	2.13242	2.99113	3.72887	1.79307	2.28678	3.02396	5.73093	0.786304	0.56185	2.7898		0.118243	0.364222	0.0239052	4.26561e-07	0.01968	0.00105044	5.1235e-07	6.13307e-29	1	1	4.46154e-08
protein_coding	light harvesting complex photosystem II subunit 6	Lhcb6 protein (Lhcb6), light harvesting complex of photosystem II.	light harvesting complex photosystem II subunit 6 (LHCB6); FUNCTIONS IN: chlorophyll binding; INVOLVED IN: photosynthesis, nonphotochemical quenching; LOCATED IN: in 7 components; EXPRESSED IN: 24 plant structures; EXPRESSED DURING: 14 growth stages; CONTAINS InterPro DOMAIN/s: Chlorophyll A-B binding protein (InterPro:IPR001344); BEST Arabidopsis thaliana protein match is: photosystem I light ha…	AT1G15820	-0.843086	-0.456063	0.13875	-1.10928	-1.49361	-0.450498	-1.10266	-4.03041	0.00567561	-0.646767	-2.91545		0.895499	1	1	0.302952	0.0231534	0.77509	0.0947226	1.46713e-22	1	1	4.53056e-08
protein_coding	Leucine-rich repeat (LRR) family protein	NA	Leucine-rich repeat (LRR) family protein; INVOLVED IN: signal transduction, defense response; LOCATED IN: apoplast, cell wall, chloroplast, membrane; EXPRESSED IN: 23 plant structures; EXPRESSED DURING: 13 growth stages; CONTAINS InterPro DOMAIN/s: Leucine-rich repeat-containing N-terminal domain, type 2 (InterPro:IPR013210), Leucine-rich repeat (InterPro:IPR001611); BEST Arabidopsis thaliana pro…	AT3G20820	-0.175991	-0.602808	-0.350867	-0.15957	-1.96581	-2.83745	-2.69489	-3.23154	-0.36551	-2.15885	-3.43683		1	1	1	1	0.0179402	0.00182206	0.0011866	1.6611e-08	1	0.275719	4.63346e-08
protein_coding	Peroxidase superfamily protein	NA	Peroxidase superfamily protein; FUNCTIONS IN: protein binding, peroxidase activity; INVOLVED IN: oxidation reduction, response to oxidative stress; LOCATED IN: plant-type cell wall; EXPRESSED IN: 22 plant structures; EXPRESSED DURING: 13 growth stages; CONTAINS InterPro DOMAIN/s: Haem peroxidase (InterPro:IPR010255), Plant peroxidase (InterPro:IPR000823), Peroxidases heam-ligand binding site (Int…	AT3G28200	-0.33996	-0.721677	-0.274682	-0.267512	-0.959047	-1.95122	-2.02715	-4.44975	-0.108048	-0.729858	-4.28841		1	1	1	1	0.362645	0.0424425	0.0191507	1.25095e-10	1	1	4.6471e-08
protein_coding	beta-6 tubulin	Encodes a beta-tubulin. Expression of TUB6 has been shown to decrease in response to cold treatment.	beta-6 tubulin (TUB6); FUNCTIONS IN: structural constituent of cytoskeleton; INVOLVED IN: microtubule-based process, response to salt stress, response to cold; LOCATED IN: microtubule cytoskeleton, plasma membrane; EXPRESSED IN: 23 plant structures; EXPRESSED DURING: 13 growth stages; CONTAINS InterPro DOMAIN/s: Beta tubulin (InterPro:IPR002453), Tubulin (InterPro:IPR000217), Tubulin/FtsZ, GTPase…	AT5G12250	-0.402448	-1.05277	-0.863962	-0.206082	-0.809079	-1.68719	-2.97132	-3.13596	-0.192765	-0.601516	-3.12241		1	1	1	1	0.575602	0.108018	0.000544637	3.89164e-08	1	1	4.65249e-08
protein_coding	Ankyrin repeat family protein	NA	Ankyrin repeat family protein; FUNCTIONS IN: molecular_function unknown; INVOLVED IN: response to karrikin; LOCATED IN: chloroplast, chloroplast stroma; EXPRESSED IN: 22 plant structures; EXPRESSED DURING: 13 growth stages; CONTAINS InterPro DOMAIN/s: Ankyrin repeat-containing domain (InterPro:IPR020683), Ankyrin repeat (InterPro:IPR002110); Has 55 Blast hits to 55 proteins in 21 species: Archae …	AT1G50900	-0.346569	-0.136548	0.0846922	-0.75922	-0.879375	-0.929006	-1.21235	-4.24508	0.129809	-0.405088	-3.35576		1	1	1	0.628311	0.3055	0.32216	0.0817168	2.12887e-18	1	1	4.85385e-08
protein_coding	outer plastid envelope protein 16-1	Encodes AtOEP16, a 16-KDa plastid outer membrane protein involved in plastid import of protochlorophyllide oxidoreductase A. Predominantly expressed in leaves and is also inducible by cold treatment.	outer plastid envelope protein 16-1 (OEP16-1); FUNCTIONS IN: protein transporter activity, P-P-bond-hydrolysis-driven protein transmembrane transporter activity; INVOLVED IN: in 7 processes; LOCATED IN: chloroplast, plastid outer membrane, vacuole, chloroplast envelope; EXPRESSED IN: 22 plant structures; EXPRESSED DURING: 13 growth stages; CONTAINS InterPro DOMAIN/s: Mitochondrial inner membrane …	AT2G28900	-0.3722	-1.13937	-1.52534	-0.974848	-0.574954	-2.40006	-2.4002	-3.65044	-0.237385	-0.4421	-2.91287		1	1	1	0.364794	0.587108	0.000164514	9.8024e-05	7.50744e-17	1	1	4.93987e-08
protein_coding	chlorsulfuron/imidazolinone resistant 1	Catalyzes the formation of acetolactate from pyruvate, the first step in valine and isoleucine biosynthesis. Requires FAD, thiamine pyrophosphate and Mg. Inhibited by the sulphonylurea herbicide, chlorsulphuron, and the imidazolinone herbicide, imazapyr. The obtained crystal structure of acetohydroxyacid synthase AHAS, EC 2.2.1.6)in complex with herbicides of the sulphonylurea and imidazolinone f…	chlorsulfuron/imidazolinone resistant 1 (CSR1); FUNCTIONS IN: acetolactate synthase activity, pyruvate decarboxylase activity; INVOLVED IN: branched chain family amino acid biosynthetic process; LOCATED IN: chloroplast; EXPRESSED IN: 24 plant structures; EXPRESSED DURING: 15 growth stages; CONTAINS InterPro DOMAIN/s: TPP-binding enzyme, conserved site (InterPro:IPR000399), Thiamine pyrophosphate …	AT3G48560	-0.561467	-1.01295	-1.02357	-0.646222	-0.757442	-1.37214	-1.73759	-1.36482	3.8136	3.61559	3.09476		1	1	1	0.777472	0.486375	0.0970817	0.0113976	0.00299924	1.77146e-07	6.24238e-05	5.05036e-08
transposable_element_gene	transposable element gene	NA	gypsy-like retrotransposon family (Athila), has a 3.2e-100 P-value blast match to gb|AAL06422.1|AF378081_1 reverse transcriptase (Athila4) (Arabidopsis thaliana) (Gypsy_Ty3-family)	AT2G11770	0.8817	0.410039	0.761059	-1.10393	1.86919	0.438377	3.49601	3.69063	-1.17688	-0.185782	3.61752		1	1	1	0.756523	0.0407746	1	6.891e-08	1.90878e-09	1	1	5.05036e-08
protein_coding	Protein of unknown function, DUF538	NA	Protein of unknown function, DUF538; INVOLVED IN: biological_process unknown; LOCATED IN: apoplast; EXPRESSED IN: 22 plant structures; EXPRESSED DURING: 14 growth stages; CONTAINS InterPro DOMAIN/s: Protein of unknown function DUF538 (InterPro:IPR007493); BEST Arabidopsis thaliana protein match is: Protein of unknown function, DUF538 (TAIR:AT1G56580.1); Has 409 Blast hits to 409 proteins in 33 sp…	AT1G09310	-0.167712	-0.242027	-0.476148	-1.10805	-1.33272	-1.23284	-2.10091	-4.25236	-0.0208411	-1.18777	-3.16513		1	1	1	0.326957	0.0555847	0.0929755	0.000427131	4.31721e-22	1	0.743524	5.20022e-08
protein_coding	pectin methylesterase 44	NA	pectin methylesterase 44 (PME44); FUNCTIONS IN: enzyme inhibitor activity, pectinesterase activity; INVOLVED IN: cell wall modification; LOCATED IN: endomembrane system, cell wall, plant-type cell wall; EXPRESSED IN: 22 plant structures; EXPRESSED DURING: 13 growth stages; CONTAINS InterPro DOMAIN/s: Pectinesterase, active site (InterPro:IPR018040), Pectin lyase fold/virulence factor (InterPro:IP…	AT4G33220	-0.487453	-0.504683	-0.231612	-0.141993	-1.2401	-0.968993	-2.45297	-6.87642	-0.364152	-1.12096	-7.07695		1	1	1	1	0.367843	0.603959	0.0404977	2.28187e-08	1	0.930243	5.22782e-08
protein_coding	FK506-binding protein 13	Peptidyl-Prolyl Isomerase located in chloroplast thylakoid lumen	FK506-binding protein 13 (FKBP13); FUNCTIONS IN: FK506 binding, peptidyl-prolyl cis-trans isomerase activity; INVOLVED IN: protein folding; LOCATED IN: thylakoid lumen, chloroplast thylakoid lumen, chloroplast; EXPRESSED IN: 22 plant structures; EXPRESSED DURING: 14 growth stages; CONTAINS InterPro DOMAIN/s: Peptidyl-prolyl cis-trans isomerase, FKBP-type (InterPro:IPR001179); BEST Arabidopsis tha…	AT5G45680	-0.641898	-1.1592	-1.42162	-1.38669	-0.204392	-1.86709	-1.9283	-4.10782	-0.94882	-0.513295	-3.66917		1	1	1	0.24674	1	0.0399751	0.017191	9.28904e-12	1	1	5.44547e-08
protein_coding	NA	NA	unknown protein; BEST Arabidopsis thaliana protein match is: unknown protein (TAIR:AT1G30190.1); Has 342 Blast hits to 279 proteins in 74 species: Archae - 0; Bacteria - 7; Metazoa - 76; Fungi - 18; Plants - 51; Viruses - 0; Other Eukaryotes - 190 (source: NCBI BLink).	AT2G34610	NE	NE	NE	NE	NE	NE	NE	7.68381	NE	NE	4.40221		NA	NA	NA	NA	NA	NA	NA	7.70349e-13	NA	NA	5.44547e-08
protein_coding	glycosyl hydrolase 9B13	NA	glycosyl hydrolase 9B13 (GH9B13); FUNCTIONS IN: hydrolase activity, hydrolyzing O-glycosyl compounds, catalytic activity; INVOLVED IN: carbohydrate metabolic process; LOCATED IN: endomembrane system; EXPRESSED IN: 20 plant structures; EXPRESSED DURING: 9 growth stages; CONTAINS InterPro DOMAIN/s: Six-hairpin glycosidase (InterPro:IPR012341), Glycoside hydrolase, family 9, active site (InterPro:IP…	AT4G02290	-0.67231	-1.78899	-0.773349	-0.582538	-3.19109	-2.56662	-2.77732	-4.10782	-0.105776	-2.63021	-3.6303		1	0.776652	1	0.792653	2.90386e-05	0.00134439	0.00022783	4.53208e-13	1	0.122391	5.70881e-08
protein_coding	triacylglycerol lipase-like 1	Target of AtGRP7 regulation.	triacylglycerol lipase-like 1 (TLL1); FUNCTIONS IN: triglyceride lipase activity; INVOLVED IN: circadian rhythm, lipid metabolic process; LOCATED IN: vacuole, membrane; EXPRESSED IN: guard cell, leaf; CONTAINS InterPro DOMAIN/s: Lipase, class 3 (InterPro:IPR002921); BEST Arabidopsis thaliana protein match is: alpha/beta-Hydrolases superfamily protein (TAIR:AT5G42930.1); Has 1619 Blast hits to 161…	AT1G45201	-0.32976	-1.4003	-1.44864	-2.44042	-1.20635	-3.328	-4.80551	-5.66099	-0.0438942	-0.922456	-3.26429		1	0.993192	1	0.000174204	0.128564	3.72593e-07	3.347e-12	5.9919e-26	1	0.919906	5.70881e-08
protein_coding	Leucine-rich repeat protein kinase family protein	NA	Leucine-rich repeat protein kinase family protein; FUNCTIONS IN: protein serine/threonine kinase activity, kinase activity, ATP binding; INVOLVED IN: transmembrane receptor protein tyrosine kinase signaling pathway, protein amino acid phosphorylation; LOCATED IN: plasma membrane; EXPRESSED IN: 20 plant structures; EXPRESSED DURING: 13 growth stages; CONTAINS InterPro DOMAIN/s: Protein kinase, cat…	AT2G41820	-0.5156	-0.681909	-0.236748	-0.192504	-1.35383	-1.96248	-2.03842	-4.46102	-0.00839309	-0.849925	-4.27505		1	1	1	1	0.141922	0.0437941	0.018794	1.23504e-10	1	1	5.96538e-08
protein_coding	Pollen Ole e 1 allergen and extensin family protein	NA	Pollen Ole e 1 allergen and extensin family protein; FUNCTIONS IN: molecular_function unknown; LOCATED IN: endomembrane system; EXPRESSED IN: 23 plant structures; EXPRESSED DURING: 13 growth stages; CONTAINS InterPro DOMAIN/s: Pollen Ole e 1 allergen/extensin (InterPro:IPR006041), TonB box, conserved site (InterPro:IPR010916); BEST Arabidopsis thaliana protein match is: Pollen Ole e 1 allergen an…	AT1G78040	0.198337	-0.11242	-0.236046	0.0361595	-0.334228	-0.697516	-1.0769	-2.34698	-0.302768	-0.837216	-2.68588		1	1	1	1	0.832041	0.505478	0.116152	1.46501e-08	1	0.97699	6.00299e-08
protein_coding	Protein of unknown function (DUF1118)	NA	FUNCTIONS IN: molecular_function unknown; INVOLVED IN: response to karrikin; LOCATED IN: thylakoid, chloroplast thylakoid membrane, chloroplast; EXPRESSED IN: 21 plant structures; EXPRESSED DURING: 13 growth stages; CONTAINS InterPro DOMAIN/s: Protein of unknown function DUF1118 (InterPro:IPR009500), Uncharacterised conserved protein UCP022207 (InterPro:IPR016801); Has 78 Blast hits to 78 protein…	AT5G08050	-0.267751	-0.688125	-1.06517	-1.8676	-0.357996	-1.262	-1.76232	-5.10282	-0.491007	-0.583198	-3.72557		1	1	1	0.0226486	0.881234	0.200179	0.0191203	1.49223e-17	1	1	6.44439e-08
protein_coding	BURP domain-containing protein	responsive to dehydration 22 (RD22) mediated by ABA	RESPONSIVE TO DESSICATION 22 (RD22); FUNCTIONS IN: nutrient reservoir activity; INVOLVED IN: response to desiccation, response to salt stress, response to abscisic acid stimulus; LOCATED IN: endomembrane system; EXPRESSED IN: 21 plant structures; EXPRESSED DURING: 13 growth stages; CONTAINS InterPro DOMAIN/s: BURP (InterPro:IPR004873); BEST Arabidopsis thaliana protein match is: unknown seed prot…	AT5G25610	0.621829	0.463577	0.0170271	-0.284163	-0.123122	-0.227166	-1.71523	-3.1722	-0.339253	-1.08606	-3.22723		1	1	1	0.997147	1	1	0.00543158	3.66242e-10	1	0.833569	6.50389e-08
protein_coding	neurofilament protein-related	NA	neurofilament protein-related; FUNCTIONS IN: molecular_function unknown; INVOLVED IN: biological_process unknown; LOCATED IN: cellular_component unknown; EXPRESSED IN: 22 plant structures; EXPRESSED DURING: 14 growth stages; Has 108105 Blast hits to 59732 proteins in 2949 species: Archae - 957; Bacteria - 23784; Metazoa - 40626; Fungi - 12056; Plants - 5351; Viruses - 591; Other Eukaryotes - 2474…	AT3G05900	-1.10143	-1.21731	-1.52402	-0.0883628	-1.93469	-3.94503	-3.28369	-5.0154	-0.592014	-1.43244	-5.51249		0.822361	1	1	1	0.095929	0.00570516	0.0071861	3.75732e-07	1	0.908227	6.74628e-08
protein_coding	arabinogalactan protein 4	Encodes arabinogalactan-protein (AGP4).	arabinogalactan protein 4 (AGP4); Has 1807 Blast hits to 1807 proteins in 277 species: Archae - 0; Bacteria - 0; Metazoa - 736; Fungi - 347; Plants - 385; Viruses - 0; Other Eukaryotes - 339 (source: NCBI BLink).	AT5G10430	0.0455732	-0.338217	-0.146759	0.360345	-0.139385	-0.576189	-1.1982	-3.38908	-0.0339724	-0.220857	-3.78229		1	1	1	0.973323	1	0.809506	0.191764	2.80327e-08	1	1	6.89025e-08
protein_coding	ribulose bisphosphate carboxylase small chain 1A	NA	ribulose bisphosphate carboxylase small chain 1A (RBCS1A); FUNCTIONS IN: ribulose-bisphosphate carboxylase activity, copper ion binding; INVOLVED IN: carbon fixation, response to cold, response to blue light, response to red light, response to far red light; LOCATED IN: in 7 components; EXPRESSED IN: 21 plant structures; EXPRESSED DURING: L mature pollen stage, M germinated pollen stage, seedling…	AT1G67090	-0.162222	-0.614856	-0.540024	-0.724719	-0.320879	-0.499514	-1.19861	-3.07626	-0.501407	-0.661943	-2.85296		1	1	1	0.669083	0.878546	0.754108	0.0827217	3.27479e-12	1	1	6.93621e-08
protein_coding	root hair specific 4	NA	root hair specific 4 (RSH4); BEST Arabidopsis thaliana protein match is: unknown protein (TAIR:AT2G34910.1); Has 45 Blast hits to 43 proteins in 9 species: Archae - 0; Bacteria - 0; Metazoa - 0; Fungi - 0; Plants - 45; Viruses - 0; Other Eukaryotes - 0 (source: NCBI BLink).	AT1G30850	3.21293	NE	NE	NE	3.14195	4.86012	5.48208	4.81842	NE	1.36866	4.38295		0.218234	NA	NA	NA	0.00740204	4.52795e-08	3.90849e-12	6.95675e-11	NA	0.844873	6.97186e-08
protein_coding	ribosomal protein L9	Plastid ribosomal protein CL9	ribosomal protein L9 (RPL9); FUNCTIONS IN: structural constituent of ribosome; INVOLVED IN: translation, ribosome biogenesis; LOCATED IN: ribosome, plastid large ribosomal subunit, chloroplast stroma, chloroplast; EXPRESSED IN: 22 plant structures; EXPRESSED DURING: 14 growth stages; CONTAINS InterPro DOMAIN/s: Ribosomal protein L9 (InterPro:IPR000244), Ribosomal protein L9, bacteria/chloroplast …	AT3G44890	-0.573988	-1.0658	-0.731602	-1.33601	-0.165841	-0.677565	-1.15444	-3.56052	-0.584717	-0.178483	-2.80914		1	1	1	0.115562	0.982693	0.537447	0.0902002	1.66122e-16	1	1	7.04691e-08
protein_coding	alpha-xylosidase 1	Encodes a bifunctional alpha-l-arabinofuranosidase/beta-d-xylosidase that belongs to family 3 of glycoside hydrolases.	alpha-xylosidase 1 (XYL1); FUNCTIONS IN: xyloglucan 1,6-alpha-xylosidase activity, xylan 1,4-beta-xylosidase activity, alpha-N-arabinofuranosidase activity, hydrolase activity, hydrolyzing O-glycosyl compounds; INVOLVED IN: response to cadmium ion, xylan catabolic process, xyloglucan metabolic process; LOCATED IN: apoplast, cell wall, chloroplast, plant-type cell wall; EXPRESSED IN: 26 plant stru…	AT1G68560	-0.787087	-0.786336	-0.936139	-0.533151	-1.18643	-2.45216	-2.66389	-3.17179	-0.360069	-0.761649	-2.99852		0.9076	1	1	0.808072	0.123301	0.000335112	4.30959e-05	1.34395e-12	1	0.991248	7.34073e-08
protein_coding	thiazole biosynthetic enzyme, chloroplast (ARA6) (THI1) (THI4)	Encodes a thiamine biosynthetic gene that has a dual function in thiamine biosynthesis and mitochondrial DNA damage tolerance. It appears to be involved in producing the thiazole portion of thiamine (vitamin B1). A crystal structure of the protein reveals that it forms a 2-ring homo-octamer.	THI1; FUNCTIONS IN: protein homodimerization activity, zinc ion binding; INVOLVED IN: oxazole or thiazole biosynthetic process, response to cold, thiamin biosynthetic process, response to DNA damage stimulus; LOCATED IN: in 6 components; EXPRESSED IN: 22 plant structures; EXPRESSED DURING: 15 growth stages; CONTAINS InterPro DOMAIN/s: Thiamine biosynthesis Thi4 protein (InterPro:IPR002922); Has 1…	AT5G54770	-0.47106	-0.875974	-0.797889	-1.25257	-0.722673	-1.50929	-2.33225	-4.17564	-0.150978	-0.404488	-3.07404		1	1	1	0.161068	0.468816	0.0356453	0.00014182	3.96887e-15	1	1	7.45705e-08
protein_coding	plasma membrane intrinsic protein 3	a member of the plasma membrane intrinsic protein PIP. functions as aquaporin. Salt-stress-inducible MIP	plasma membrane intrinsic protein 3 (PIP3); CONTAINS InterPro DOMAIN/s: Major intrinsic protein, conserved site (InterPro:IPR022357), Aquaporin (InterPro:IPR012269), Major intrinsic protein (InterPro:IPR000425); BEST Arabidopsis thaliana protein match is: plasma membrane intrinsic protein 2;8 (TAIR:AT2G16850.1).	AT4G35100	-0.486403	-0.931835	-0.663085	-0.0730842	-1.51788	-2.54438	-2.51164	-2.48806	-0.260945	-1.29445	-2.67588		1	1	1	1	0.0506584	0.000275507	0.000166756	4.47244e-08	1	0.67498	8.05209e-08
protein_coding	PsbP-like protein 1	NA	PsbP-like protein 1 (PPL1); FUNCTIONS IN: calcium ion binding; INVOLVED IN: photosynthesis; LOCATED IN: in 6 components; EXPRESSED IN: 24 plant structures; EXPRESSED DURING: 14 growth stages; CONTAINS InterPro DOMAIN/s: Photosystem II oxygen evolving complex protein PsbP (InterPro:IPR002683), Mog1/PsbP/DUF1795, alpha/beta/alpha sandwich (InterPro:IPR016124), Mog1/PsbP, alpha/beta/alpha sandwich (…	AT3G55330	0.0508541	-0.5193	-1.04144	-0.897443	-0.0352685	-0.767609	-2.17724	-4.59243	-0.289076	-0.377042	-3.9829		1	1	1	0.510904	1	0.548783	0.00332821	7.2193e-14	1	1	8.07831e-08
protein_coding	C2 calcium/lipid-binding plant phosphoribosyltransferase family protein	NA	C2 calcium/lipid-binding plant phosphoribosyltransferase family protein; CONTAINS InterPro DOMAIN/s: C2 membrane targeting protein (InterPro:IPR018029), C2 calcium/lipid-binding domain, CaLB (InterPro:IPR008973), Phosphoribosyltransferase C-terminal (InterPro:IPR013583), C2 calcium-dependent membrane targeting (InterPro:IPR000008); BEST Arabidopsis thaliana protein match is: C2 calcium/lipid-bind…	AT4G00700	1.76819	2.58253	2.32679	2.46967	2.70323	3.61948	4.08474	4.95164	0.186595	1.1244	2.66995		0.231569	0.0740273	0.254206	0.0024373	1.61116e-05	4.50996e-10	1.06335e-13	4.34624e-23	1	0.771165	8.52603e-08
protein_coding	arabinogalactan-protein family	NA	arabinogalactan-protein family; INVOLVED IN: biological_process unknown; LOCATED IN: endomembrane system; EXPRESSED IN: 22 plant structures; EXPRESSED DURING: 13 growth stages; Has 61554 Blast hits to 29210 proteins in 1485 species: Archae - 170; Bacteria - 11775; Metazoa - 21955; Fungi - 6238; Plants - 10828; Viruses - 2421; Other Eukaryotes - 8167 (source: NCBI BLink).	AT4G16980	-0.185304	-0.985047	-0.843751	-1.33284	-0.78351	-1.05426	-1.92475	-3.67903	-0.856044	-1.45616	-3.20219		1	1	1	0.157051	0.362962	0.186046	0.00135678	3.38316e-12	1	0.530842	8.64805e-08
protein_coding	EXORDIUM like 3	NA	EXORDIUM like 3 (EXL3); CONTAINS InterPro DOMAIN/s: Phosphate-induced protein 1 (InterPro:IPR006766); BEST Arabidopsis thaliana protein match is: EXORDIUM like 5 (TAIR:AT2G17230.1); Has 398 Blast hits to 397 proteins in 23 species: Archae - 0; Bacteria - 2; Metazoa - 0; Fungi - 0; Plants - 396; Viruses - 0; Other Eukaryotes - 0 (source: NCBI BLink).	AT5G51550	-0.26898	-0.517435	0.140655	0.282348	-1.11125	-1.37286	-1.51128	-2.65411	-0.00490446	-0.849447	-2.94114		1	1	1	0.998043	0.165835	0.0974592	0.0329365	5.34485e-09	1	0.982398	8.75997e-08
protein_coding	Actin-binding FH2 protein	NA	Actin-binding FH2 protein; FUNCTIONS IN: actin binding; INVOLVED IN: cellular component organization, actin cytoskeleton organization; LOCATED IN: chloroplast; CONTAINS InterPro DOMAIN/s: Actin-binding FH2/DRF autoregulatory (InterPro:IPR003104), Actin-binding FH2 (InterPro:IPR015425); BEST Arabidopsis thaliana protein match is: formin homology 2 domain-containing protein / FH2 domain-containing …	AT5G07650	0.653073	1.0546	1.06528	1.4374	-0.546109	2.37354	3.05041	3.70362	0.878145	-0.323712	3.14463		1	1	1	0.433551	0.970926	0.00500536	6.13812e-06	4.90534e-13	1	1	9.01494e-08
protein_coding	SWIB/MDM2 domain superfamily protein	NA	SWIB/MDM2 domain superfamily protein; FUNCTIONS IN: molecular_function unknown; INVOLVED IN: biological_process unknown; LOCATED IN: chloroplast; EXPRESSED IN: 21 plant structures; EXPRESSED DURING: 13 growth stages; CONTAINS InterPro DOMAIN/s: SWIB/MDM2 domain (InterPro:IPR003121), SWIB domain (InterPro:IPR019835); BEST Arabidopsis thaliana protein match is: SWIB/MDM2 domain superfamily protein …	AT4G34290	-0.496454	-0.958655	-0.795869	-0.677491	-0.273996	-0.954649	-2.25969	-3.54861	-0.692611	-0.472189	-3.56299		1	1	1	0.762943	0.966531	0.472846	0.00673324	8.1043e-09	1	1	9.1545e-08
protein_coding	Aldolase superfamily protein	NA	Aldolase superfamily protein; FUNCTIONS IN: fructose-bisphosphate aldolase activity; INVOLVED IN: glycolysis, metabolic process; EXPRESSED IN: 17 plant structures; EXPRESSED DURING: 11 growth stages; CONTAINS InterPro DOMAIN/s: Aldolase-type TIM barrel (InterPro:IPR013785), Fructose-bisphosphate aldolase, class-I (InterPro:IPR000741); BEST Arabidopsis thaliana protein match is: Aldolase superfami…	AT4G26530	-2.67073	-3.69727	-2.26808	-3.21885	-2.22273	-4.85093	-4.87386	-7.71921	-0.365681	0.0793917	-4.86298		0.0165941	0.0140746	0.578395	1.97414e-05	0.00135198	3.33212e-10	9.77861e-11	1.20666e-28	1	1	9.44788e-08
protein_coding	TSK-associating protein 1	Contains a novel calcium-binding repeat sequence. Binds TSK in vitro. Localizes to small cytoplasmic vesicles in interphase cells. In cells synchronized for cell division, TSA1 and TSK relocalize to ends of spindle microtubules that are ahead of separating chromatids during metaphase and anaphase of mitosis. May be involved in mitosis together with TSK. Expressed preferentially in the flower and …	TSK-associating protein 1 (TSA1); FUNCTIONS IN: protein binding, calcium ion binding; INVOLVED IN: response to salt stress, defense response to fungus; LOCATED IN: chloroplast thylakoid membrane, peroxisome, vacuole; EXPRESSED IN: 22 plant structures; EXPRESSED DURING: 12 growth stages; BEST Arabidopsis thaliana protein match is: DNA topoisomerase-related (TAIR:AT3G15950.1); Has 60400 Blast hits …	AT1G52410	-0.522121	-0.336127	-1.47154	-1.78154	-1.09373	-3.14417	-4.26608	-6.01588	0.32006	-0.253721	-3.91334		1	1	1	0.0212176	0.346133	0.000356317	8.83265e-07	4.05987e-18	1	1	9.63678e-08
protein_coding	photosystem II subunit QA	Encodes the PsbQ subunit of the oxygen evolving complex of photosystem II.	photosystem II subunit QA (PSBQA); FUNCTIONS IN: calcium ion binding; INVOLVED IN: response to light stimulus, peptidyl-cysteine S-nitrosylation, response to light intensity; LOCATED IN: chloroplast thylakoid membrane, chloroplast thylakoid lumen, chloroplast photosystem II, chloroplast, oxygen evolving complex; EXPRESSED IN: 26 plant structures; EXPRESSED DURING: 15 growth stages; CONTAINS Inter…	AT4G21280	-0.890303	-1.58964	-1.5711	-1.59231	-0.991495	-2.06327	-2.58173	-4.19451	-0.455504	-0.55862	-3.05768		0.908428	0.978436	1	0.0990338	0.418841	0.0216307	0.00114249	1.71058e-12	1	1	9.791e-08
protein_coding	aspartate kinase 3	encodes a monofunctional aspartate kinase	aspartate kinase 3 (AK3); CONTAINS InterPro DOMAIN/s: Aspartate kinase, conserved site (InterPro:IPR018042), Aspartate/glutamate/uridylate kinase (InterPro:IPR001048), Amino acid-binding ACT (InterPro:IPR002912), Aspartate kinase domain (InterPro:IPR001341); BEST Arabidopsis thaliana protein match is: Aspartate kinase family protein (TAIR:AT5G14060.2); Has 11044 Blast hits to 11020 proteins in 25…	AT3G02020	-0.0928973	0.0243087	0.257868	-1.05443	-1.15174	-1.71108	-2.9442	-5.66075	0.873815	-0.187179	-3.73183		1	1	1	0.401957	0.130514	0.0132097	4.63598e-06	8.73238e-24	1	1	1.01093e-07
protein_coding	magnesium-chelatase subunit chlH, chloroplast, putative / Mg-protoporphyrin IX chelatase, putative (CHLH)	Encodes magnesium chelatase involved in plastid-to-nucleus signal transduction.	GENOMES UNCOUPLED 5 (GUN5); FUNCTIONS IN: magnesium chelatase activity; INVOLVED IN: chlorophyll biosynthetic process, biosynthetic process; LOCATED IN: mitochondrion, magnesium chelatase complex, chloroplast, chloroplast inner membrane; EXPRESSED IN: 22 plant structures; EXPRESSED DURING: 13 growth stages; CONTAINS InterPro DOMAIN/s: CobN/magnesium chelatase (InterPro:IPR003672), Magnesium-chela…	AT5G13630	-0.556876	-0.166177	0.0971192	-0.427029	-0.875756	-0.205731	-0.880706	-2.88915	-0.122513	-0.443322	-2.58462		1	1	1	0.872516	0.314769	1	0.255565	2.82528e-12	1	1	1.02806e-07
protein_coding	Powdery mildew resistance protein, RPW8 domain	NA	Powdery mildew resistance protein, RPW8 domain; CONTAINS InterPro DOMAIN/s: Powdery mildew resistance protein, RPW8 domain (InterPro:IPR008808); BEST Arabidopsis thaliana protein match is: ADR1-like 1 (TAIR:AT4G33300.2); Has 46 Blast hits to 46 proteins in 7 species: Archae - 0; Bacteria - 0; Metazoa - 0; Fungi - 0; Plants - 46; Viruses - 0; Other Eukaryotes - 0 (source: NCBI BLink).	AT3G26470	NE	NE	NE	NE	2.11826	2.13159	2.49353	5.20748	3.40431	NE	4.05427		NA	NA	NA	NA	0.160735	0.258554	0.0836397	3.55018e-14	1	NA	1.04332e-07
protein_coding	chloroplast RNA-binding protein 29	Encodes a nuclear gene with a consensus RNA-binding domain that is localized to the chloroplast.	chloroplast RNA-binding protein 29 (CP29); CONTAINS InterPro DOMAIN/s: RNA recognition motif, RNP-1 (InterPro:IPR000504), Nucleotide-binding, alpha-beta plait (InterPro:IPR012677); BEST Arabidopsis thaliana protein match is: RNA-binding (RRM/RBD/RNP motifs) family protein (TAIR:AT2G37220.1).	AT3G53460	-0.41267	-1.18838	-0.484109	0.00578087	-0.395088	-1.94005	-2.66294	-2.64861	-0.33075	-0.315088	-2.98508		1	1	1	1	0.796248	0.0028633	1.18983e-05	4.58222e-08	1	1	1.06951e-07
protein_coding	Calcium-binding EF-hand family protein	NA	Calcium-binding EF-hand family protein; FUNCTIONS IN: calcium ion binding; LOCATED IN: cytoplasm; EXPRESSED IN: 8 plant structures; EXPRESSED DURING: L mature pollen stage, M germinated pollen stage, 4 anthesis, petal differentiation and expansion stage; CONTAINS InterPro DOMAIN/s: EF-Hand 1, calcium-binding site (InterPro:IPR018247), EF-HAND 2 (InterPro:IPR018249), EF-hand-like domain (InterPro:…	AT4G26470	0.849402	1.37269	0.950456	1.71201	2.59776	2.77771	3.64207	5.09833	-0.309368	1.44426	3.07959		1	1	1	0.159653	0.000536218	0.000237101	1.03439e-08	9.04404e-20	1	0.562582	1.07598e-07
protein_coding	CAP (Cysteine-rich secretory proteins, Antigen 5, and Pathogenesis-related 1 protein) superfamily protein	NA	CAP (Cysteine-rich secretory proteins, Antigen 5, and Pathogenesis-related 1 protein) superfamily protein; FUNCTIONS IN: molecular_function unknown; INVOLVED IN: biological_process unknown; LOCATED IN: endomembrane system, extracellular region; EXPRESSED IN: 22 plant structures; EXPRESSED DURING: 13 growth stages; CONTAINS InterPro DOMAIN/s: Allergen V5/Tpx-1 related (InterPro:IPR001283), SCP-lik…	AT5G66590	-1.81907	-2.64915	-1.86839	0.460763	-2.73664	-4.74643	-4.08524	-5.04674	0.531125	-0.396586	-4.97283		0.175103	0.486907	1	0.920608	0.00306172	0.000204572	7.96797e-05	1.54478e-10	1	1	1.07598e-07
protein_coding	exocyst subunit exo70 family protein G2	A member of EXO70 gene family, putative exocyst subunits, conserved in land plants. Arabidopsis thaliana contains 23 putative EXO70 genes, which can be classified into eight clusters on the phylogenetic tree.	exocyst subunit exo70 family protein G2 (EXO70G2); INVOLVED IN: exocytosis, vesicle docking involved in exocytosis; LOCATED IN: exocyst; EXPRESSED IN: hypocotyl, root, flower; EXPRESSED DURING: 4 anthesis; CONTAINS InterPro DOMAIN/s: Exo70 exocyst complex subunit (InterPro:IPR004140); BEST Arabidopsis thaliana protein match is: exocyst subunit exo70 family protein G1 (TAIR:AT4G31540.1); Has 648 B…	AT1G51640	NE	NE	0.984517	1.10552	NE	NE	NE	7.84646	NE	NE	4.03218		NA	NA	1	0.911309	NA	NA	NA	9.42886e-14	NA	NA	1.11193e-07
protein_coding	P-loop containing nucleoside triphosphate hydrolases superfamily protein	NA	P-loop containing nucleoside triphosphate hydrolases superfamily protein; FUNCTIONS IN: nucleoside-triphosphatase activity, ATPase activity, nucleotide binding, ATP binding; LOCATED IN: endomembrane system; EXPRESSED IN: 23 plant structures; EXPRESSED DURING: 13 growth stages; CONTAINS InterPro DOMAIN/s: ATPase, AAA-type, core (InterPro:IPR003959), ATPase, AAA+ type, core (InterPro:IPR003593); BE…	AT1G43910	1.94955	2.43944	2.06068	1.7124	2.39345	2.52712	3.49379	3.45932	0.797616	1.24034	2.5446		0.0723616	0.0583969	0.347953	0.0591088	3.6263e-06	4.1465e-07	1.20829e-13	9.47508e-19	1	0.614514	1.17272e-07
protein_coding	PA-domain containing subtilase family protein	NA	PA-domain containing subtilase family protein; FUNCTIONS IN: identical protein binding, serine-type endopeptidase activity; INVOLVED IN: proteolysis, negative regulation of catalytic activity; LOCATED IN: endomembrane system, cell wall, membrane; EXPRESSED IN: 20 plant structures; EXPRESSED DURING: 13 growth stages; CONTAINS InterPro DOMAIN/s: Protease-associated PA (InterPro:IPR003137), Proteina…	AT4G30020	-0.282046	-0.59122	-0.427021	-0.747837	-0.782163	-1.2039	-1.99811	-3.97949	-0.11891	-0.621099	-3.35026		1	1	1	0.715308	0.409126	0.145392	0.00228123	2.8649e-16	1	1	1.17272e-07
protein_coding	Haloacid dehalogenase-like hydrolase (HAD) superfamily protein	NA	Haloacid dehalogenase-like hydrolase (HAD) superfamily protein; FUNCTIONS IN: hydrolase activity, catalytic activity; INVOLVED IN: metabolic process; LOCATED IN: cellular_component unknown; EXPRESSED IN: 24 plant structures; EXPRESSED DURING: 13 growth stages; CONTAINS InterPro DOMAIN/s: Haloacid dehalogenase-like hydrolase (InterPro:IPR005834), Pyrimidine 5-nucleotidase (InterPro:IPR010237), HAD…	AT2G32150	-0.364844	-0.165673	0.327868	1.32595	0.636301	1.14127	1.999	3.63424	0.246804	1.24603	2.55543		1	1	1	0.202542	0.587108	0.200179	0.000778112	7.0051e-17	1	0.700877	1.24315e-07
protein_coding	Protein of unknown function, DUF642	NA	FUNCTIONS IN: molecular_function unknown; INVOLVED IN: biological_process unknown; LOCATED IN: cell wall, plant-type cell wall; EXPRESSED IN: 23 plant structures; EXPRESSED DURING: 13 growth stages; CONTAINS InterPro DOMAIN/s: Protein of unknown function DUF642 (InterPro:IPR006946), Galactose-binding domain-like (InterPro:IPR008979); BEST Arabidopsis thaliana protein match is: Protein of unknown …	AT5G11420	0.425349	0.324854	0.64803	1.07569	-0.202187	-0.136447	-0.677187	-1.39323	-0.242143	-0.871526	-2.7109		1	1	1	0.314597	0.948747	1	0.469856	0.0021097	1	0.967877	1.40452e-07
protein_coding	haemoglobin 2	class 2 non-symbiotic hemoglobin	haemoglobin 2 (HB2); FUNCTIONS IN: oxygen transporter activity; INVOLVED IN: response to cytokinin stimulus; LOCATED IN: cellular_component unknown; EXPRESSED IN: 21 plant structures; EXPRESSED DURING: 13 growth stages; CONTAINS InterPro DOMAIN/s: Leghaemoglobin (InterPro:IPR001032), Globin-like (InterPro:IPR009050), Leghaemoglobin, iron-binding site (InterPro:IPR019824), Globin, subset (InterPro…	AT3G10520	-0.853601	-0.773935	-0.224295	-0.692979	-1.3112	-1.15704	-2.41221	-4.07882	-0.0806618	-0.540613	-3.46617		0.836138	1	1	0.688314	0.0858853	0.19191	0.000318571	7.01363e-15	1	1	1.44075e-07
protein_coding	Ribosomal L18p/L5e family protein	NA	Ribosomal L18p/L5e family protein; FUNCTIONS IN: structural constituent of ribosome; INVOLVED IN: translation, ribosome biogenesis; LOCATED IN: ribosome, chloroplast, chloroplast envelope; EXPRESSED IN: 22 plant structures; EXPRESSED DURING: 13 growth stages; CONTAINS InterPro DOMAIN/s: Ribosomal protein L18/L5 (InterPro:IPR005484), Ribosomal protein L18, bacterial (InterPro:IPR004389); BEST Arab…	AT1G48350	-0.300485	-0.422237	-0.572597	-0.595973	-0.0543291	-1.20897	-1.23351	-3.51063	-0.228048	0.0161806	-3.14239		1	1	1	0.765754	1	0.160987	0.0958815	2.71386e-12	1	1	1.45774e-07
protein_coding	Ribosomal protein L34	NA	Ribosomal protein L34; FUNCTIONS IN: structural constituent of ribosome; INVOLVED IN: translation, ribosome biogenesis; LOCATED IN: ribosome, intracellular, chloroplast; EXPRESSED IN: 22 plant structures; EXPRESSED DURING: 13 growth stages; CONTAINS InterPro DOMAIN/s: Ribosomal protein L34 (InterPro:IPR000271); Has 615 Blast hits to 615 proteins in 261 species: Archae - 0; Bacteria - 556; Metazoa…	AT1G29070	-0.420823	-0.316479	-0.461872	-0.405074	-0.281268	-0.765498	-1.3789	-2.97074	-0.224144	-0.0865188	-2.78973		1	1	1	0.911309	0.891291	0.458446	0.0353889	7.63044e-12	1	1	1.55445e-07
protein_coding	expansin B3	putative beta-expansin/allergen protein. Naming convention from the Expansin Working Group (Kende et al, 2004. Plant Mol Bio). Involved in the formation of nematode-induced syncytia in roots of Arabidopsis thaliana.	expansin B3 (EXPB3); INVOLVED IN: response to cyclopentenone, syncytium formation, plant-type cell wall organization, unidimensional cell growth, plant-type cell wall loosening; LOCATED IN: endomembrane system, extracellular region; EXPRESSED IN: 21 plant structures; EXPRESSED DURING: 13 growth stages; CONTAINS InterPro DOMAIN/s: Barwin-related endoglucanase (InterPro:IPR009009), Pollen allergen,…	AT4G28250	0.00333967	-0.675957	-0.376535	-1.14085	-1.35668	-3.02089	-2.50883	-7.01269	0.483263	-0.879298	-5.38289		1	1	1	0.31157	0.10645	0.000246945	0.00104679	8.41287e-19	1	0.982398	1.61434e-07
protein_coding	Translation elongation factor EFG/EF2 protein	Nuclear encoded protein consists of the five domains conserved in EF-G proteins, with two GTP-binding sites in the first domain, and an additional transit peptide at the N-terminus. Localized in chloroplasts. Point mutation results in a delay in the onset of germination. At early developmental stage embryos still contain undifferentiated proplastids. The greening of cotyledons is severely impaire…	SNOWY COTYLEDON 1 (SCO1); FUNCTIONS IN: translation factor activity, nucleic acid binding, GTP binding, translation elongation factor activity, ATP binding; INVOLVED IN: post-embryonic development, chloroplast organization, seed germination; LOCATED IN: mitochondrion, apoplast, chloroplast stroma, chloroplast, chloroplast envelope; EXPRESSED IN: 25 plant structures; EXPRESSED DURING: 14 growth st…	AT1G62750	-0.12859	-0.164275	-0.437936	-1.2003	-0.110342	-0.329249	-0.986846	-3.62789	-0.386438	-0.370071	-2.81399		1	1	1	0.295112	1	0.888861	0.18314	8.82921e-17	1	1	1.70356e-07
protein_coding	glyceraldehyde 3-phosphate dehydrogenase A subunit 2	NA	glyceraldehyde 3-phosphate dehydrogenase A subunit 2 (GAPA-2); FUNCTIONS IN: NAD or NADH binding, glyceraldehyde-3-phosphate dehydrogenase activity; INVOLVED IN: oxidation reduction, glycolysis, glucose metabolic process; EXPRESSED IN: 22 plant structures; EXPRESSED DURING: 13 growth stages; CONTAINS InterPro DOMAIN/s: Glyceraldehyde 3-phosphate dehydrogenase subfamily (InterPro:IPR000173), Glyce…	AT1G12900	-0.398208	-0.518374	-0.343025	-1.30941	-0.316703	-0.300049	-1.25998	-4.45286	-0.185755	-0.106139	-3.32918		1	1	1	0.206523	0.844677	0.929298	0.0770771	7.13782e-16	1	1	1.76316e-07
protein_coding	photosystem I subunit K	Encodes subunit K of photosystem I reaction center.	photosystem I subunit K (PSAK); FUNCTIONS IN: molecular_function unknown; INVOLVED IN: photosynthesis; LOCATED IN: thylakoid, chloroplast thylakoid membrane, photosystem I, chloroplast, membrane; EXPRESSED IN: 23 plant structures; EXPRESSED DURING: 13 growth stages; CONTAINS InterPro DOMAIN/s: Photosystem I PsaG/PsaK protein (InterPro:IPR000549), Photosystem I reaction centre, PsaK, plant (InterP…	AT1G30380	-0.956143	-1.22118	-0.962115	-1.31119	-0.959029	-1.12173	-1.66214	-3.69611	-0.220906	-0.225705	-2.60583		0.703887	1	1	0.12989	0.251733	0.174558	0.00907757	1.64281e-16	1	1	1.83122e-07
protein_coding	aldehyde oxidase 1	Encodes aldehyde oxidase AA01.	aldehyde oxidase 1 (AAO1); CONTAINS InterPro DOMAIN/s: Aldehyde oxidase/xanthine dehydrogenase (InterPro:IPR016208), Ferredoxin (InterPro:IPR001041), Molybdopterin dehydrogenase, FAD-binding (InterPro:IPR002346), Beta-grasp fold, ferredoxin-type (InterPro:IPR012675), [2Fe-2S]-binding (InterPro:IPR002888), FAD-binding, type 2 (InterPro:IPR016166), CO dehydrogenase flavoprotein, C-terminal (InterPr…	AT5G20960	0.922715	1.6437	1.76687	1.50583	1.19405	1.44784	2.25536	3.52001	0.69477	0.967088	2.70935		0.971645	0.908232	0.9708	0.217611	0.211906	0.130814	0.000492639	3.30636e-14	1	0.915833	1.83771e-07
protein_coding	acetone-cyanohydrin lyase	Encodes a protein shown to have carboxylesterase activity, methyl salicylate esterase activity, methyl jasmonate esterase activity, and methyl IAA esterase activity in vitro. MES2 appears to be involved in MeSA hydrolysis in planta. This protein does not act on MeGA4, or MEGA9 in vitro.	acetone-cyanohydrin lyase (ACL); FUNCTIONS IN: hydrolase activity, hydrolase activity, acting on ester bonds, methyl salicylate esterase activity, methyl jasmonate esterase activity, methyl indole-3-acetate esterase activity; INVOLVED IN: salicylic acid metabolic process; LOCATED IN: cellular_component unknown; EXPRESSED IN: guard cell, leaf; EXPRESSED DURING: seedling growth; CONTAINS InterPro D…	AT2G23600	-0.366383	-0.0825361	0.121628	-0.742895	-0.958696	-0.820686	-1.26703	-4.35147	0.373503	-0.220882	-3.23487		1	1	1	0.658958	0.270512	0.438516	0.0813112	4.47476e-16	1	1	1.92491e-07
protein_coding	NA	NA	unknown protein; CONTAINS InterPro DOMAIN/s: Protein of unknown function DUF751 (InterPro:IPR008470); Has 30201 Blast hits to 17322 proteins in 780 species: Archae - 12; Bacteria - 1396; Metazoa - 17338; Fungi - 3422; Plants - 5037; Viruses - 0; Other Eukaryotes - 2996 (source: NCBI BLink).	AT4G16410	-0.847139	-1.53704	-1.34265	-1.14769	-1.86957	-1.68903	-2.86398	-4.11854	-0.213701	-1.23864	-3.1843		0.944618	1	1	0.326957	0.00656036	0.019787	1.23419e-05	2.69219e-15	1	0.817736	1.95114e-07
protein_coding	subunit NDH-M of NAD(P)H:plastoquinone dehydrogenase complex	Encodes subunit NDH-M of NAD(P)H:plastoquinone dehydrogenase complex (Ndh complex) present in the thylakoid membrane of chloroplasts. This subunit is thought to be required for Ndh complex assembly.	subunit NDH-M of NAD(P)H:plastoquinone dehydrogenase complex (NDH-M); FUNCTIONS IN: oxidoreductase activity, acting on NADH or NADPH, quinone or similar compound as acceptor; INVOLVED IN: NADH dehydrogenase complex (plastoquinone) assembly; LOCATED IN: chloroplast thylakoid membrane, chloroplast, NAD(P)H dehydrogenase complex (plastoquinone); CONTAINS InterPro DOMAIN/s: NAD(P)H-quinone oxidoreduc…	AT4G37925	-0.951564	-1.33494	-1.83452	-1.94088	-1.17474	-2.40647	-3.16496	-5.42653	-0.0393944	-0.264732	-3.52462		0.794431	1	0.877188	0.00893107	0.163732	0.000679851	3.23599e-06	1.26514e-20	1	1	2.12404e-07
protein_coding	HXXXD-type acyl-transferase family protein	Encodes PERMEABLE LEAVES3 (PEL3), a putative acyl-transferase. Mutation in this locus results in altered trichome phenotype (trcichomes become tangled during leaf expansion). Additional phenotype includes altered cuticle layer.	PERMEABLE LEAVES3 (PEL3); FUNCTIONS IN: transferase activity, transferring acyl groups other than amino-acyl groups, transferase activity; INVOLVED IN: epidermis morphogenesis, localization, trichome morphogenesis, cutin biosynthetic process, embryo development ending in seed dormancy; LOCATED IN: cytoplasm; EXPRESSED IN: 21 plant structures; EXPRESSED DURING: 7 growth stages; CONTAINS InterPro D…	AT5G23940	-0.202547	-0.713604	-0.37969	-0.728854	-0.53465	-1.01709	-0.955859	-4.42694	-0.605473	-0.939757	-4.30165		1	1	1	0.684979	0.750125	0.488283	0.370025	1.662e-09	1	0.982398	2.13422e-07
protein_coding	P-loop containing nucleoside triphosphate hydrolases superfamily protein	NA	P-loop containing nucleoside triphosphate hydrolases superfamily protein; FUNCTIONS IN: nucleoside-triphosphatase activity, ATPase activity, nucleotide binding, ATP binding; INVOLVED IN: response to abscisic acid stimulus; LOCATED IN: endoplasmic reticulum; EXPRESSED IN: 10 plant structures; EXPRESSED DURING: LP.04 four leaves visible, 4 anthesis, petal differentiation and expansion stage; CONTAI…	AT3G28580	1.69524	2.73077	1.98241	2.04098	3.38028	3.89094	4.34767	3.85067	0.639957	2.325	2.44996		0.130481	0.0125529	0.402393	0.00745987	4.375e-11	5.27408e-15	6.00406e-19	1.18239e-20	1	0.0276106	2.13611e-07
protein_coding	SKU5 similar 5	NA	SKU5 similar 5 (sks5); FUNCTIONS IN: oxidoreductase activity, copper ion binding; INVOLVED IN: oxidation reduction; LOCATED IN: apoplast, cell wall, plant-type cell wall; EXPRESSED IN: 24 plant structures; EXPRESSED DURING: 13 growth stages; CONTAINS InterPro DOMAIN/s: Multicopper oxidase, type 3 (InterPro:IPR011707), Cupredoxin (InterPro:IPR008972), Multicopper oxidase, type 2 (InterPro:IPR01170…	AT1G76160	0.312406	-0.125327	-0.303653	-0.267481	0.136786	-0.78333	-1.7627	-2.81987	-0.691743	-0.868993	-3.24345		1	1	1	1	0.981131	0.65618	0.0422217	9.87147e-07	1	0.982398	2.18005e-07
protein_coding	FASCICLIN-like arabinogalactan protein 17 precursor	NA	FASCICLIN-like arabinogalactan protein 17 precursor (FLA17); FUNCTIONS IN: molecular_function unknown; INVOLVED IN: cell adhesion; LOCATED IN: vacuole; EXPRESSED IN: guard cell; CONTAINS InterPro DOMAIN/s: FAS1 domain (InterPro:IPR000782); BEST Arabidopsis thaliana protein match is: FASCICLIN-like arabinogalactan protein 18 precursor (TAIR:AT3G11700.1); Has 803 Blast hits to 777 proteins in 229 s…	AT5G06390	-0.239099	-0.954761	-1.24809	-0.959859	-0.63063	-2.38099	-2.59017	-7.57268	-0.423494	-0.817417	-7.01509		1	1	1	0.539451	0.74936	0.0401959	0.0114998	8.39631e-11	1	1	2.4476e-07
protein_coding	methylthioalkylmalate synthase 1	Encodes a methylthioalkylmalate synthase, catalyzes the condensation reactions of the first two rounds of methionine chain elongation in the biosynthesis of methionine-derived glucosinolates.	methylthioalkylmalate synthase 1 (MAM1); FUNCTIONS IN: 2-(2'-methylthio)ethylmalate synthase activity; INVOLVED IN: glucosinolate biosynthetic process; LOCATED IN: chloroplast; EXPRESSED IN: 17 plant structures; EXPRESSED DURING: 9 growth stages; CONTAINS InterPro DOMAIN/s: Aldolase-type TIM barrel (InterPro:IPR013785), Alpha-isopropylmalate/homocitrate synthase, conserved site (InterPro:IPR00203…	AT5G23010	-0.0707979	-0.445712	-0.210029	-1.05217	-0.876066	-2.49491	-4.60491	-5.24784	0.580798	-0.226592	-3.6142		1	1	1	0.337588	0.445055	0.00276323	5.15891e-08	9.03624e-17	1	1	2.45549e-07
protein_coding	hydroxypyruvate reductase	Encodes hydroxypyruvate reductase.	hydroxypyruvate reductase (HPR); CONTAINS InterPro DOMAIN/s: D-isomer specific 2-hydroxyacid dehydrogenase, catalytic domain (InterPro:IPR006139), D-isomer specific 2-hydroxyacid dehydrogenase, NAD-binding (InterPro:IPR006140), NAD(P)-binding domain (InterPro:IPR016040); BEST Arabidopsis thaliana protein match is: D-3-phosphoglycerate dehydrogenase (TAIR:AT3G19480.1).	AT1G68010	-0.680211	-0.852037	-0.914079	-1.40905	-0.896879	-1.01967	-1.90827	-3.95512	-0.0977769	-0.316348	-2.64384		1	1	1	0.143058	0.307123	0.257573	0.00325276	4.36669e-19	1	1	2.45549e-07
protein_coding	alpha carbonic anhydrase 1	Encodes a putative alpha carbonic anhydrase (CAH1) located in the chloroplast stroma. Most chloroplast proteins are encoded by the nuclear genome and imported with the help of sorting signals that are intrinsic parts of the polypeptides. CAH1 takes an alternative route through the secretory pathway, and becomes N-glycosylated before entering the chloroplast.	alpha carbonic anhydrase 1 (ACA1); FUNCTIONS IN: carbonate dehydratase activity, zinc ion binding; INVOLVED IN: one-carbon metabolic process; LOCATED IN: chloroplast stroma; EXPRESSED IN: 20 plant structures; EXPRESSED DURING: 11 growth stages; CONTAINS InterPro DOMAIN/s: Carbonic anhydrase, alpha-class, catalytic domain (InterPro:IPR001148), Carbonic anhydrase, CAH1-like (InterPro:IPR018340), Ca…	AT3G52720	-0.619337	-0.502043	-1.08793	-2.2337	-1.08076	-1.07806	-1.91246	-6.35543	-0.125613	-0.589308	-4.24538		1	1	1	0.00605416	0.184117	0.22911	0.00463692	5.99592e-23	1	1	2.45549e-07
protein_coding	Carbohydrate-binding X8 domain superfamily protein	NA	Carbohydrate-binding X8 domain superfamily protein; FUNCTIONS IN: molecular_function unknown; INVOLVED IN: biological_process unknown; LOCATED IN: endomembrane system; CONTAINS InterPro DOMAIN/s: X8 (InterPro:IPR012946); BEST Arabidopsis thaliana protein match is: Carbohydrate-binding X8 domain superfamily protein (TAIR:AT5G63250.1); Has 1366 Blast hits to 1318 proteins in 46 species: Archae - 0;…	AT5G63240	NE	NE	NE	NE	NE	NE	NE	5.62403	NE	NE	7.18459		NA	NA	NA	NA	NA	NA	NA	9.16396e-09	NA	NA	2.47183e-07
protein_coding	Bifunctional inhibitor/lipid-transfer protein/seed storage 2S albumin superfamily protein	NA	Bifunctional inhibitor/lipid-transfer protein/seed storage 2S albumin superfamily protein; FUNCTIONS IN: lipid binding; INVOLVED IN: lipid transport; LOCATED IN: endomembrane system; EXPRESSED IN: 20 plant structures; EXPRESSED DURING: 13 growth stages; CONTAINS InterPro DOMAIN/s: Bifunctional inhibitor/plant lipid transfer protein/seed storage (InterPro:IPR016140), Plant lipid transfer protein/s…	AT5G48490	0.609184	0.0831234	1.24377	0.9699	-1.30349	-1.83472	-2.43106	-4.69636	0.201191	-1.71558	-5.45836		1	1	1	0.568517	0.323593	0.218443	0.0361009	2.95519e-06	1	0.570522	2.49906e-07
protein_coding	Pectin lyase-like superfamily protein	Powdery mildew resistant mutant encodes a pectate lyase-like protein	powdery mildew resistant 6 (PMR6); CONTAINS InterPro DOMAIN/s: Pectin lyase fold/virulence factor (InterPro:IPR011050), AmbAllergen (InterPro:IPR018082), Pectate lyase/Amb allergen (InterPro:IPR002022), Pectin lyase fold (InterPro:IPR012334); BEST Arabidopsis thaliana protein match is: Pectin lyase-like superfamily protein (TAIR:AT5G04310.1); Has 2753 Blast hits to 2553 proteins in 415 species: A…	AT3G54920	-0.4887	-0.310087	0.125213	0.893336	-1.27814	-2.59263	-1.82563	-2.78608	0.182546	-0.610045	-3.4962		1	1	1	0.558187	0.14877	0.00408563	0.0233625	3.78859e-07	1	1	2.51705e-07
protein_coding	aldehyde dehydrogenase 3F1	Encodes a putative aldehyde dehydrogenase. The gene is not responsive to osmotic stress and is expressed constitutively at a low level in plantlets and root cultures.	aldehyde dehydrogenase 3F1 (ALDH3F1); FUNCTIONS IN: 3-chloroallyl aldehyde dehydrogenase activity, aldehyde dehydrogenase (NAD) activity; INVOLVED IN: cellular aldehyde metabolic process, oxidation reduction, metabolic process; LOCATED IN: endoplasmic reticulum, membrane; EXPRESSED IN: 24 plant structures; EXPRESSED DURING: 13 growth stages; CONTAINS InterPro DOMAIN/s: Aldehyde/histidinol dehydro…	AT4G36250	-0.0283192	0.155878	0.0264953	-0.894296	-0.178524	-0.817486	-1.36912	-3.66543	-0.405832	-0.55793	-3.17664		1	1	1	0.496185	0.981131	0.451387	0.0559838	1.04369e-13	1	1	2.51705e-07
protein_coding	Ribosomal protein L35	NA	Ribosomal protein L35; FUNCTIONS IN: structural constituent of ribosome; INVOLVED IN: translation; LOCATED IN: ribosome, chloroplast; EXPRESSED IN: 22 plant structures; EXPRESSED DURING: 13 growth stages; CONTAINS InterPro DOMAIN/s: Ribosomal protein L35, conserved site (InterPro:IPR018265), Ribosomal protein L35, non-mitochondrial (InterPro:IPR001706), Ribosomal protein L35 (InterPro:IPR021137);…	AT2G24090	-0.355078	-0.340189	-0.0769736	-0.589788	-0.498351	-0.629975	-1.38886	-3.20506	-0.110708	-0.255938	-2.7259		1	1	1	0.759667	0.670513	0.595508	0.0327691	3.01907e-14	1	1	2.51705e-07
protein_coding	Copper amine oxidase family protein	NA	Copper amine oxidase family protein; FUNCTIONS IN: primary amine oxidase activity, quinone binding, copper ion binding; INVOLVED IN: oxidation reduction, amine metabolic process; LOCATED IN: endomembrane system; EXPRESSED IN: 13 plant structures; EXPRESSED DURING: 8 growth stages; CONTAINS InterPro DOMAIN/s: Copper amine oxidase, N-terminal (InterPro:IPR016182), Copper amine oxidase, N2-terminal …	AT1G31710	-0.419315	-0.0180049	-0.274682	-0.392521	-1.34827	-1.58665	-2.52016	-4.65999	0.102265	-0.829786	-4.16345		1	1	1	0.953623	0.133912	0.115248	0.00263933	2.17451e-11	1	0.990823	2.51861e-07
protein_coding	Ribosomal L29 family protein	NA	Ribosomal L29 family protein ; FUNCTIONS IN: structural constituent of ribosome; INVOLVED IN: translation, ribosome biogenesis; LOCATED IN: ribosome, chloroplast stroma, chloroplast, nucleoid, chloroplast envelope; EXPRESSED IN: 22 plant structures; EXPRESSED DURING: 13 growth stages; CONTAINS InterPro DOMAIN/s: Ribosomal protein L29 (InterPro:IPR001854); Has 1807 Blast hits to 1807 proteins in 2…	AT5G65220	-0.446834	-0.635911	-0.535792	-0.5827	-0.608716	-1.01706	-1.45791	-3.37878	-0.104339	-0.268179	-2.90034		1	1	1	0.763691	0.565525	0.231328	0.0234378	9.7102e-13	1	1	2.51984e-07
protein_coding	NA	NA	unknown protein; BEST Arabidopsis thaliana protein match is: unknown protein (TAIR:AT2G34610.1); Has 56 Blast hits to 56 proteins in 13 species: Archae - 0; Bacteria - 0; Metazoa - 0; Fungi - 0; Plants - 44; Viruses - 0; Other Eukaryotes - 12 (source: NCBI BLink).	AT1G30190	0.142389	1.20383	-3.31628	-1.71898	NE	NE	NE	5.70009	-1.78452	3.24592	5.63273		1	1	1	0.800203	NA	NA	NA	6.94348e-09	1	0.0311066	2.53968e-07
protein_coding	PLANT CADMIUM RESISTANCE 2	NA	PLANT CADMIUM RESISTANCE 2 (PCR2); FUNCTIONS IN: molecular_function unknown; INVOLVED IN: response to oxidative stress; LOCATED IN: plasma membrane; EXPRESSED IN: callus; CONTAINS InterPro DOMAIN/s: Protein of unknown function Cys-rich (InterPro:IPR006461); BEST Arabidopsis thaliana protein match is: PLAC8 family protein (TAIR:AT5G35525.1); Has 803 Blast hits to 802 proteins in 112 species: Archa…	AT1G14870	2.12212	2.32057	1.70345	2.70696	2.98799	4.00141	4.31575	4.77342	0.619445	1.48738	2.68679		0.0356639	0.146629	0.961354	0.000770939	4.64634e-07	5.02237e-13	1.39942e-15	3.53887e-24	1	0.387861	2.53968e-07
protein_coding	photosystem I light harvesting complex gene 6	PSI type II chlorophyll a/b-binding protein (Lhca2*1) mRNA,	photosystem I light harvesting complex gene 6 (LHCA6); FUNCTIONS IN: chlorophyll binding; INVOLVED IN: response to blue light, response to red light, response to far red light, photosynthesis; LOCATED IN: light-harvesting complex, chloroplast; EXPRESSED IN: 24 plant structures; EXPRESSED DURING: 13 growth stages; CONTAINS InterPro DOMAIN/s: Chlorophyll A-B binding protein (InterPro:IPR001344); BE…	AT1G19150	-1.17257	-1.39007	-1.59241	-2.4172	-1.13723	-1.41937	-2.30322	-5.70625	-0.281474	-0.248324	-3.56996		0.685336	1	1	0.00313477	0.176585	0.0861634	0.000786442	1.36499e-21	1	1	2.92818e-07
protein_coding	MD-2-related lipid recognition domain-containing protein	NA	MD-2-related lipid recognition domain-containing protein; FUNCTIONS IN: molecular_function unknown; INVOLVED IN: biological_process unknown; LOCATED IN: vacuole; EXPRESSED IN: 20 plant structures; EXPRESSED DURING: 13 growth stages; CONTAINS InterPro DOMAIN/s: MD-2-related lipid-recognition (InterPro:IPR003172); BEST Arabidopsis thaliana protein match is: MD-2-related lipid recognition domain-con…	AT5G23820	-0.398165	-0.861906	-0.858425	-0.579836	-1.54692	-3.17889	-4.08244	-4.41357	-0.0369432	-1.18893	-3.86931		1	1	1	0.79748	0.0611559	0.000307405	9.59412e-06	6.62427e-12	1	0.912285	2.97968e-07
protein_coding	fructose-bisphosphate aldolase 1	NA	fructose-bisphosphate aldolase 1 (FBA1); FUNCTIONS IN: fructose-bisphosphate aldolase activity, catalytic activity; INVOLVED IN: response to cadmium ion, pentose-phosphate shunt; LOCATED IN: in 6 components; EXPRESSED IN: 24 plant structures; EXPRESSED DURING: 15 growth stages; CONTAINS InterPro DOMAIN/s: Aldolase-type TIM barrel (InterPro:IPR013785), Fructose-bisphosphate aldolase, class-I (Inte…	AT2G21330	-0.332718	-0.116298	-0.247484	-1.40335	-0.963074	-0.499484	-1.56899	-4.12047	-0.0898542	-0.722107	-2.80698		1	1	1	0.136748	0.276395	0.746973	0.0229641	1.14044e-16	1	1	3.12966e-07
protein_coding	2Fe-2S ferredoxin-like superfamily protein	encodes a major leaf ferredoxin	FED A; FUNCTIONS IN: electron carrier activity, iron-sulfur cluster binding, 2 iron, 2 sulfur cluster binding; INVOLVED IN: photosynthetic electron transport chain, response to light stimulus; LOCATED IN: chloroplast stroma, chloroplast; EXPRESSED IN: 22 plant structures; EXPRESSED DURING: 13 growth stages; CONTAINS InterPro DOMAIN/s: 2Fe-2S ferredoxin, iron-sulphur binding site (InterPro:IPR0060…	AT1G60950	-0.269737	-0.224438	0.00601113	-0.523196	-0.640979	-0.666263	-1.34012	-3.31249	-0.0431337	-0.416263	-2.83244		1	1	1	0.795499	0.493317	0.51202	0.0292279	1.15313e-11	1	1	3.35475e-07
protein_coding	Copper amine oxidase family protein	NA	Copper amine oxidase family protein; FUNCTIONS IN: quinone binding, primary amine oxidase activity, copper ion binding; INVOLVED IN: oxidation reduction, amine metabolic process; LOCATED IN: endomembrane system; EXPRESSED IN: 9 plant structures; EXPRESSED DURING: 7 growth stages; CONTAINS InterPro DOMAIN/s: Copper amine oxidase, N-terminal (InterPro:IPR016182), Copper amine oxidase, N2/N3-termina…	AT1G31690	0.189806	-1.26085	-1.32299	-1.80176	0.983135	-1.74547	-2.62244	-5.78105	-0.768037	0.0238022	-4.74407		1	1	1	0.054733	0.207856	0.0455083	0.000706565	1.14102e-14	1	1	3.53803e-07
protein_coding	ethylene responsive element binding factor 1	Encodes a member of the ERF (ethylene response factor) subfamily B-3 of ERF/AP2 transcription factor family (ATERF-1). The protein contains one AP2 domain. There are 18 members in this subfamily including ATERF-1, ATERF-2, AND ATERF-5.	ethylene responsive element binding factor 1 (ERF-1); CONTAINS InterPro DOMAIN/s: DNA-binding, integrase-type (InterPro:IPR016177), Pathogenesis-related transcriptional factor/ERF, DNA-binding (InterPro:IPR001471); BEST Arabidopsis thaliana protein match is: ethylene responsive element binding factor 2 (TAIR:AT5G47220.1); Has 5773 Blast hits to 5650 proteins in 248 species: Archae - 0; Bacteria -…	AT4G17500	1.74247	1.74966	2.11264	0.931997	2.57139	2.34372	2.78474	3.18496	0.859342	1.69273	3.11175		0.396383	0.953039	0.80361	0.755347	7.76297e-05	0.00142094	1.29866e-05	9.47853e-10	1	0.31817	3.57294e-07
protein_coding	Subtilase family protein	NA	SBT3.3; FUNCTIONS IN: identical protein binding, serine-type endopeptidase activity; INVOLVED IN: proteolysis, negative regulation of catalytic activity; LOCATED IN: apoplast, plant-type cell wall; EXPRESSED IN: 7 plant structures; EXPRESSED DURING: 4 anthesis; CONTAINS InterPro DOMAIN/s: Protease-associated PA (InterPro:IPR003137), Proteinase inhibitor, propeptide (InterPro:IPR009020), Peptidase…	AT1G32960	2.26299	3.45551	2.87863	3.09235	2.61837	3.93831	4.90246	5.58064	0.274084	0.634542	2.76448		0.0347041	0.00188095	0.0367078	0.000130718	9.66736e-05	2.61831e-11	2.67034e-18	2.53203e-27	1	1	3.69194e-07
protein_coding	multidrug resistance-associated protein 7	member of MRP subfamily	multidrug resistance-associated protein 7 (MRP7); FUNCTIONS IN: ATPase activity, coupled to transmembrane movement of substances; INVOLVED IN: response to other organism; LOCATED IN: plasma membrane; EXPRESSED IN: 10 plant structures; EXPRESSED DURING: 7 growth stages; CONTAINS InterPro DOMAIN/s: ATPase, AAA+ type, core (InterPro:IPR003593), ABC transporter-like (InterPro:IPR003439), ABC transpor…	AT3G13100	1.71744	1.89154	1.97576	1.93945	3.40901	3.80704	4.53566	5.07934	0.224175	1.92253	3.36614		0.344212	0.728171	0.885825	0.156157	1.65583e-07	2.27652e-09	1.52644e-14	2.68365e-24	1	0.2063	3.78735e-07
protein_coding	photosystem I light harvesting complex gene 3	PSI type III chlorophyll a/b-binding protein (Lhca3*1)	photosystem I light harvesting complex gene 3 (LHCA3); FUNCTIONS IN: chlorophyll binding; INVOLVED IN: photosynthesis, light harvesting, photosynthesis; LOCATED IN: light-harvesting complex, chloroplast thylakoid membrane, plastoglobule; EXPRESSED IN: 23 plant structures; EXPRESSED DURING: 14 growth stages; CONTAINS InterPro DOMAIN/s: Chlorophyll A-B binding protein (InterPro:IPR001344); BEST Ara…	AT1G61520	-1.08229	-0.821174	-0.0270661	-0.428198	-1.55059	-0.810794	-1.12621	-3.33487	0.0972696	-0.372953	-2.80941		0.564094	1	1	0.911309	0.0229658	0.407371	0.102668	4.6044e-17	1	1	3.85349e-07
protein_coding	Pectin lyase-like superfamily protein	NA	Pectin lyase-like superfamily protein; CONTAINS InterPro DOMAIN/s: Pectin lyase fold/virulence factor (InterPro:IPR011050), AmbAllergen (InterPro:IPR018082), Pectate lyase/Amb allergen (InterPro:IPR002022), Pectin lyase fold (InterPro:IPR012334), Parallel beta-helix repeat (InterPro:IPR006626); BEST Arabidopsis thaliana protein match is: Pectin lyase-like superfamily protein (TAIR:AT4G24780.2); H…	AT5G63180	-0.883317	-0.640861	-0.443044	-0.527437	-1.56222	-2.12585	-4.55331	-4.92506	0.0351816	-0.646082	-4.36187		0.986517	1	1	0.964317	0.0888324	0.0184625	3.62032e-07	7.00899e-15	1	1	3.86569e-07
protein_coding	glucan endo-1,3-beta-glucosidase-like protein 3	Encodes a member of the X8-GPI family of proteins. It localizes to the plasmodesmata and binds callose.	glucan endo-1,3-beta-glucosidase-like protein 3 (E13L3); FUNCTIONS IN: callose binding, polysaccharide binding; INVOLVED IN: biological_process unknown; LOCATED IN: plasmodesma, anchored to plasma membrane, anchored to membrane; EXPRESSED IN: 23 plant structures; EXPRESSED DURING: 13 growth stages; CONTAINS InterPro DOMAIN/s: X8 (InterPro:IPR012946); BEST Arabidopsis thaliana protein match is: pl…	AT5G08000	0.0672085	-1.22784	-1.03803	0.562974	-1.10509	-1.89292	-6.28922	-6.5233	-0.0718831	-1.24808	-7.13627		1	1	1	0.915266	0.48247	0.221386	0.00260845	6.51857e-07	1	0.915833	3.88715e-07
protein_coding	nitrilase 4	encodes a nitrilase isomer. The purified enzyme shows a strong substrate specificity for beta-cyano-L-alanine, a intermediate product of the cyanide detoxification pathway.	nitrilase 4 (NIT4); CONTAINS InterPro DOMAIN/s: Nitrilase/cyanide hydratase and apolipoprotein N-acyltransferase (InterPro:IPR003010), Nitrilase/cyanide hydratase, conserved site (InterPro:IPR000132); BEST Arabidopsis thaliana protein match is: nitrilase 3 (TAIR:AT3G44320.1); Has 7653 Blast hits to 7575 proteins in 1747 species: Archae - 162; Bacteria - 5078; Metazoa - 407; Fungi - 539; Plants - …	AT5G22300	2.27662	3.42845	2.59411	1.31421	1.698	3.0631	3.34491	3.48131	0.683853	0.109499	2.8513		0.0425577	0.00366223	0.188353	0.439801	0.0770349	1.83303e-05	4.32934e-07	1.46869e-10	1	1	3.96672e-07
protein_coding	chlorophyll A/B binding protein 1	Subunit of light-harvesting complex II (LHCII),which absorbs light and transfers energy to the photosynthetic reaction center.	chlorophyll A/B binding protein 1 (CAB1); FUNCTIONS IN: chlorophyll binding; INVOLVED IN: photosynthesis; LOCATED IN: light-harvesting complex, thylakoid, chloroplast thylakoid membrane, chloroplast; EXPRESSED IN: guard cell, juvenile leaf, cultured cell; CONTAINS InterPro DOMAIN/s: Chlorophyll A-B binding protein (InterPro:IPR001344); BEST Arabidopsis thaliana protein match is: chlorophyll A/B b…	AT1G29930	-0.143532	-0.508444	-0.178446	0.368942	-0.439027	-0.791295	-1.72223	-2.42196	-0.144566	-0.441947	-2.93547		1	1	1	0.973323	0.869802	0.65598	0.0433524	2.50002e-05	1	1	4.22303e-07
protein_coding	Glycosyl hydrolase superfamily protein	Encodes a protein similar to beta-glucosidase and is a member of glycoside hydrolase family 1. Expression is induced after 24 hours of dark treatment, in senescing leaves and treatment with exogenous photosynthesis inhibitor. Induction of gene expression was suppressed in excised leaves supplied with sugar. The authors suggest that the gene's expression pattern is responding to the level of sugar…	DARK INDUCIBLE 2 (DIN2); FUNCTIONS IN: cation binding, hydrolase activity, hydrolyzing O-glycosyl compounds, catalytic activity; INVOLVED IN: aging, response to light stimulus, response to sucrose stimulus; LOCATED IN: endomembrane system; EXPRESSED IN: 10 plant structures; EXPRESSED DURING: LP.04 four leaves visible, 4 anthesis, 4 leaf senescence stage; CONTAINS InterPro DOMAIN/s: Glycoside hydr…	AT3G60140	1.35385	-4.08867	-2.09229	1.71443	3.52852	0.135113	1.33578	6.18145	-1.59622	0.613496	2.88747		0.93419	1	1	0.2475	0.000841768	1	0.704887	2.98511e-20	1	1	4.38593e-07
protein_coding	photosystem II family protein	NA	PSB27; FUNCTIONS IN: molecular_function unknown; INVOLVED IN: photosystem II repair; LOCATED IN: thylakoid, chloroplast thylakoid membrane, chloroplast thylakoid lumen, chloroplast photosystem II, chloroplast; EXPRESSED IN: 23 plant structures; EXPRESSED DURING: 13 growth stages; Has 273 Blast hits to 273 proteins in 82 species: Archae - 0; Bacteria - 114; Metazoa - 0; Fungi - 0; Plants - 63; Vir…	AT1G03600	-0.792654	-1.48139	-0.931781	-0.966536	-0.909491	-1.45079	-1.98799	-3.20141	-0.514178	-0.633033	-2.74898		0.955275	1	1	0.440066	0.351975	0.0834135	0.00429356	1.31862e-10	1	1	4.45084e-07
protein_coding	Pectin lyase-like superfamily protein	NA	Pectin lyase-like superfamily protein; FUNCTIONS IN: lyase activity, pectate lyase activity; INVOLVED IN: biological_process unknown; LOCATED IN: endomembrane system; EXPRESSED IN: 22 plant structures; EXPRESSED DURING: 13 growth stages; CONTAINS InterPro DOMAIN/s: Pectin lyase fold/virulence factor (InterPro:IPR011050), AmbAllergen (InterPro:IPR018082), Pectate lyase/Amb allergen (InterPro:IPR00…	AT3G07010	-1.04969	-2.43231	-1.24506	-0.240153	-1.4125	-2.20004	-2.10155	-3.421	-0.782819	-1.15065	-3.96141		0.907643	0.694989	1	1	0.258364	0.0905047	0.0682098	4.27686e-06	1	0.97853	4.75916e-07
protein_coding	ralf-like 24	Member of a diversely expressed predicted peptide family showing sequence similarity to tobacco Rapid Alkalinization Factor (RALF), and is believed to play an essential role in the physiology of Arabidopsis. Consists of a single exon and is characterized by a conserved C-terminal motif and N-terminal signal peptide.	ralf-like 24 (RALFL24); CONTAINS InterPro DOMAIN/s: Rapid ALkalinization Factor (InterPro:IPR008801); BEST Arabidopsis thaliana protein match is: ralf-like 31 (TAIR:AT4G13950.1); Has 244 Blast hits to 244 proteins in 20 species: Archae - 0; Bacteria - 0; Metazoa - 0; Fungi - 2; Plants - 242; Viruses - 0; Other Eukaryotes - 0 (source: NCBI BLink).	AT3G23805	-0.391907	-1.10699	-0.266797	-0.694992	-0.73357	-1.59375	-2.51948	-4.96225	-0.407662	-0.751944	-4.67145		1	1	1	0.706774	0.587108	0.168905	0.00596164	2.95082e-10	1	1	4.87214e-07
protein_coding	Ribosomal protein S10p/S20e family protein	NA	Ribosomal protein S10p/S20e family protein; FUNCTIONS IN: structural constituent of ribosome, RNA binding; INVOLVED IN: translation; LOCATED IN: small ribosomal subunit; EXPRESSED IN: 22 plant structures; EXPRESSED DURING: 13 growth stages; CONTAINS InterPro DOMAIN/s: Ribosomal protein S10 subgroup (InterPro:IPR005731), Ribosomal protein S10, conserved site (InterPro:IPR018268), Ribosomal protein…	AT3G13120	-0.730579	-0.698327	-0.613698	-0.721218	-0.634337	-0.735785	-1.63609	-3.00744	-0.274428	-0.180146	-2.56061		0.942151	1	1	0.631004	0.515802	0.471204	0.00843781	3.02395e-14	1	1	4.99841e-07
protein_coding	myb domain protein 28	Encodes a putative transcription factor (MYB28).	myb domain protein 28 (MYB28); CONTAINS InterPro DOMAIN/s: SANT, DNA-binding (InterPro:IPR001005), Homeodomain-like (InterPro:IPR009057), Myb, DNA-binding (InterPro:IPR014778), HTH transcriptional regulator, Myb-type, DNA-binding (InterPro:IPR017930), Homeodomain-related (InterPro:IPR012287), Myb transcription factor (InterPro:IPR015495); BEST Arabidopsis thaliana protein match is: myb domain pro…	AT5G61420	-0.410818	-0.382894	-0.381008	-1.48502	-0.693901	-2.08247	-2.53757	-5.30803	0.348515	0.0633154	-3.47388		1	1	1	0.120953	0.575905	0.00864134	0.000579791	1.29141e-18	1	1	5.27151e-07
protein_coding	Protein of unknown function (DUF1442)	NA	Protein of unknown function (DUF1442); CONTAINS InterPro DOMAIN/s: Protein of unknown function DUF1442 (InterPro:IPR009902); BEST Arabidopsis thaliana protein match is: Protein of unknown function (DUF1442) (TAIR:AT1G62840.1); Has 98 Blast hits to 98 proteins in 12 species: Archae - 0; Bacteria - 0; Metazoa - 0; Fungi - 0; Plants - 98; Viruses - 0; Other Eukaryotes - 0 (source: NCBI BLink).	AT1G12320	0.220686	1.0236	0.775397	1.16417	1.25963	1.55529	1.89751	3.00856	0.561735	1.59924	2.40618		1	1	1	0.320031	0.0632023	0.0135004	0.000543536	7.6938e-14	1	0.364564	5.34841e-07
protein_coding	Ribosomal protein PSRP-3/Ycf65	NA	Ribosomal protein PSRP-3/Ycf65; FUNCTIONS IN: structural constituent of ribosome; INVOLVED IN: translation; LOCATED IN: chloroplast; EXPRESSED IN: 22 plant structures; EXPRESSED DURING: 13 growth stages; CONTAINS InterPro DOMAIN/s: Ribosomal protein PSRP-3/Ycf65 (InterPro:IPR006924); BEST Arabidopsis thaliana protein match is: Ribosomal protein PSRP-3/Ycf65 (TAIR:AT5G15760.1); Has 392 Blast hits …	AT1G68590	-0.381523	-1.10167	-0.805573	-1.15009	-0.706173	-1.08638	-1.99078	-3.50046	-0.210789	-0.537383	-2.56112		1	1	1	0.22861	0.445608	0.176283	0.00105208	2.79991e-16	1	1	5.36163e-07
protein_coding	Ribosomal protein L19 family protein	NA	Ribosomal protein L19 family protein; FUNCTIONS IN: structural constituent of ribosome; INVOLVED IN: translation, ribosome biogenesis; LOCATED IN: ribosome, chloroplast stroma, chloroplast, membrane, chloroplast envelope; EXPRESSED IN: 22 plant structures; EXPRESSED DURING: 13 growth stages; CONTAINS InterPro DOMAIN/s: Ribosomal protein L19 (InterPro:IPR001857); BEST Arabidopsis thaliana protein …	AT4G17560	-0.368936	-0.674586	-0.862537	-0.816787	-0.181005	-0.610987	-0.93539	-3.34709	-0.420072	-0.234076	-2.95017		1	1	1	0.572113	0.972659	0.648067	0.234724	7.64629e-13	1	1	5.4259e-07
protein_coding	plastid-specific 50S ribosomal protein 6	plastid-specific ribosomal protein 6 precursor (Psrp-6) - like	plastid-specific 50S ribosomal protein 6 (PSRP6); FUNCTIONS IN: structural constituent of ribosome, rRNA binding; INVOLVED IN: translation; LOCATED IN: chloroplast; EXPRESSED IN: 23 plant structures; EXPRESSED DURING: 13 growth stages; CONTAINS InterPro DOMAIN/s: Ribosomal protein L6, chloroplast (InterPro:IPR020526); Has 30201 Blast hits to 17322 proteins in 780 species: Archae - 12; Bacteria - …	AT5G17870	-0.459327	-1.31232	-0.963033	-1.10662	-0.99446	-1.26425	-2.52051	-4.52749	-0.343516	-0.881097	-3.76329		1	1	1	0.459908	0.313854	0.214834	0.00143915	1.27459e-12	1	1	5.44331e-07
protein_coding	glycine-rich protein	NA	glycine-rich protein; FUNCTIONS IN: molecular_function unknown; INVOLVED IN: biological_process unknown; LOCATED IN: endomembrane system; EXPRESSED IN: 19 plant structures; EXPRESSED DURING: 9 growth stages; Has 30201 Blast hits to 17322 proteins in 780 species: Archae - 12; Bacteria - 1396; Metazoa - 17338; Fungi - 3422; Plants - 5037; Viruses - 0; Other Eukaryotes - 2996 (source: NCBI BLink).	AT5G61660	-0.346886	-1.71393	-0.939778	-0.105561	-0.945722	-1.89373	-2.93849	-3.33253	-0.224602	-0.825783	-3.45105		1	0.910413	1	1	0.537028	0.122156	0.00291117	4.06991e-07	1	1	5.51722e-07
protein_coding	plasmodesmata callose-binding protein 1	Encodes a plasmodesmatal localized protein with callose binding activity. The function of PDCB1 is unknown but overexpression leads to the hyperaccumulation of callose.	plasmodesmata callose-binding protein 1 (PDCB1); FUNCTIONS IN: callose binding, polysaccharide binding; INVOLVED IN: callose deposition in cell wall; LOCATED IN: plasmodesma, anchored to plasma membrane, plasma membrane, anchored to membrane, plant-type cell wall; EXPRESSED IN: 24 plant structures; EXPRESSED DURING: 13 growth stages; CONTAINS InterPro DOMAIN/s: X8 (InterPro:IPR012946); BEST Arabi…	AT5G61130	-0.11081	-0.326369	-0.233947	-0.768957	-0.591805	-0.904064	-1.43502	-4.67268	-0.0650401	-0.5482	-3.96741		1	1	1	0.644197	0.678562	0.518591	0.124393	4.90175e-11	1	1	5.59162e-07
protein_coding	plasma membrane intrinsic protein 1;5	NA	plasma membrane intrinsic protein 1;5 (PIP1;5); FUNCTIONS IN: water channel activity; INVOLVED IN: response to salt stress, transport; LOCATED IN: plasma membrane, membrane; EXPRESSED IN: 22 plant structures; EXPRESSED DURING: 14 growth stages; CONTAINS InterPro DOMAIN/s: Major intrinsic protein, conserved site (InterPro:IPR022357), Aquaporin (InterPro:IPR012269), Major intrinsic protein (InterPr…	AT4G23400	-1.25631	-1.06936	-0.921017	0.0416167	-2.15465	-1.53934	-2.43089	-2.85025	0.234841	-0.66551	-2.65702		0.477749	1	1	1	0.00231452	0.0489433	0.000258699	5.2536e-11	1	1	5.80658e-07
protein_coding	plastid ribosomal protein l11	mutant has Decreased effective quantum yield of photosystem II; Pale green plants; Reduced growth rate; Plastid Ribosomal Protein L11	plastid ribosomal protein l11 (PRPL11); FUNCTIONS IN: structural constituent of ribosome; INVOLVED IN: translation, ribosome biogenesis; LOCATED IN: in 7 components; EXPRESSED IN: 23 plant structures; EXPRESSED DURING: 13 growth stages; CONTAINS InterPro DOMAIN/s: Ribosomal protein L11, C-terminal domain (InterPro:IPR020783), Ribosomal protein L11, bacterial-type (InterPro:IPR006519), Ribosomal p…	AT1G32990	-0.745762	-1.08087	-0.996441	-1.12444	-0.507054	-1.14556	-1.98296	-3.7452	-0.332536	-0.0958119	-2.95318		0.97686	1	1	0.282363	0.721997	0.210424	0.00349154	1.36056e-12	1	1	5.96652e-07
protein_coding	Glutamate receptor family protein	member of Putative ligand-gated ion channel subunit family	ATGLR1.2; FUNCTIONS IN: protein binding, intracellular ligand-gated ion channel activity; INVOLVED IN: cellular calcium ion homeostasis, response to light stimulus; LOCATED IN: endomembrane system, membrane; EXPRESSED IN: 15 plant structures; EXPRESSED DURING: 7 growth stages; CONTAINS InterPro DOMAIN/s: Extracellular solute-binding protein, family 3 (InterPro:IPR001638), Ionotropic glutamate rec…	AT5G48400	3.13407	3.53292	3.34899	4.12868	3.27976	4.15099	5.37079	6.05653	0.768494	0.935121	2.70183		0.0193388	0.0279644	0.0782412	1.55182e-05	3.54222e-05	1.48212e-08	4.36048e-17	6.92312e-27	1	0.958029	6.09815e-07
protein_coding	Glycine cleavage T-protein family	NA	Glycine cleavage T-protein family; FUNCTIONS IN: aminomethyltransferase activity; EXPRESSED IN: 23 plant structures; EXPRESSED DURING: 14 growth stages; CONTAINS InterPro DOMAIN/s: Glycine cleavage system T protein (InterPro:IPR006223), Glycine cleavage T-protein, N-terminal (InterPro:IPR006222), Glycine cleavage T-protein, C-terminal barrel (InterPro:IPR013977); BEST Arabidopsis thaliana protein…	AT1G11860	-0.680037	-0.94557	-0.611707	-1.50338	-0.631596	-1.19175	-1.72913	-4.01894	-0.204771	-0.158268	-2.72029		0.980765	1	1	0.0589217	0.512664	0.107712	0.00439409	3.077e-18	1	1	6.60917e-07
protein_coding	ribosomal protein large subunit 27	NA	ribosomal protein large subunit 27 (RPL27); FUNCTIONS IN: structural constituent of ribosome; INVOLVED IN: translation; LOCATED IN: thylakoid, ribosome, chloroplast stroma, chloroplast; EXPRESSED IN: 22 plant structures; EXPRESSED DURING: 13 growth stages; CONTAINS InterPro DOMAIN/s: Ribosomal protein L27 (InterPro:IPR001684), Ribosomal protein L27, conserved site (InterPro:IPR018261); BEST Arabi…	AT5G40950	-0.50715	-0.820475	-0.723655	-1.00721	-0.68747	-1.19542	-1.22046	-3.41707	-0.19967	-0.381932	-2.6095		1	1	1	0.330719	0.457022	0.108964	0.0626032	1.1979e-14	1	1	6.7186e-07
transposable_element_gene	transposable element gene	pseudogene of Ulp1 protease family protein	expressed protein	AT1G35612	NE	NE	NE	2.73609	-0.893492	-0.696834	-0.985201	0.150487	6.24312	NE	3.64402		NA	NA	NA	0.393771	0.429807	0.709685	0.349334	0.961574	1.91382e-08	NA	6.76618e-07
protein_coding	Eukaryotic aspartyl protease family protein	NA	Eukaryotic aspartyl protease family protein; FUNCTIONS IN: aspartic-type endopeptidase activity; INVOLVED IN: proteolysis; LOCATED IN: apoplast, cell wall, chloroplast, plant-type cell wall; EXPRESSED IN: 21 plant structures; EXPRESSED DURING: 14 growth stages; CONTAINS InterPro DOMAIN/s: Peptidase aspartic (InterPro:IPR021109), Peptidase aspartic, catalytic (InterPro:IPR009007), Peptidase A1 (In…	AT3G54400	-0.320626	-0.547716	-0.393587	-0.755919	-1.35243	-3.47396	-1.98129	-7.17814	-0.410848	-1.44646	-6.81181		1	1	1	0.719704	0.226874	0.00739623	0.0545516	1.22603e-09	1	0.761198	6.95526e-07
protein_coding	DnaJ/Hsp40 cysteine-rich domain superfamily protein	NA	DnaJ/Hsp40 cysteine-rich domain superfamily protein; FUNCTIONS IN: unfolded protein binding, heat shock protein binding; INVOLVED IN: protein folding; LOCATED IN: chloroplast thylakoid membrane, chloroplast stroma, chloroplast; EXPRESSED IN: 23 plant structures; EXPRESSED DURING: 13 growth stages; CONTAINS InterPro DOMAIN/s: Heat shock protein DnaJ, cysteine-rich domain (InterPro:IPR001305); Has …	AT1G75690	-0.578952	-0.74295	-0.517931	-0.793505	-0.616299	-0.588798	-1.2238	-3.18896	-0.291683	-0.331	-2.68707		1	1	1	0.570574	0.541372	0.638814	0.0673819	3.89724e-14	1	1	6.96083e-07
protein_coding	NA	NA	unknown protein; FUNCTIONS IN: molecular_function unknown; INVOLVED IN: biological_process unknown; LOCATED IN: chloroplast, chloroplast inner membrane; EXPRESSED IN: 23 plant structures; EXPRESSED DURING: 14 growth stages; Has 35333 Blast hits to 34131 proteins in 2444 species: Archae - 798; Bacteria - 22429; Metazoa - 974; Fungi - 991; Plants - 531; Viruses - 0; Other Eukaryotes - 9610 (source:…	AT3G61870	-0.626278	-0.540986	-0.824821	-1.39699	-0.553588	-0.626872	-1.32307	-3.67912	-0.26157	-0.190821	-2.54367		1	1	1	0.0903056	0.596478	0.584428	0.0421139	4.97423e-18	1	1	6.97693e-07
protein_coding	plasma membrane intrinsic protein 2	a member of the plasma membrane intrinsic protein subfamily PIP2. localizes to the plasma membrane and exhibits water transport activity in Xenopus oocyte. expressed specifically in the vascular bundles and protein level increases slightly during leaf dev	plasma membrane intrinsic protein 2 (PIP2B); FUNCTIONS IN: water channel activity; INVOLVED IN: response to water deprivation, response to salt stress, transport, water transport; LOCATED IN: plasma membrane, chloroplast, membrane; EXPRESSED IN: root, cultured cell, callus; EXPRESSED DURING: seedling growth; CONTAINS InterPro DOMAIN/s: Major intrinsic protein, conserved site (InterPro:IPR022357),…	AT2G37170	0.937947	1.23926	1.31898	1.02343	-0.0108664	0.196774	-0.771578	-1.45767	-0.0580357	-1.0086	-2.53897		0.816786	0.978436	1	0.335664	1	1	0.369427	0.000873033	1	0.919781	7.1399e-07
protein_coding	glutathione S-transferase TAU 11	Encodes glutathione transferase belonging to the tau class of GSTs. Naming convention according to Wagner et al. (2002).	glutathione S-transferase TAU 11 (GSTU11); CONTAINS InterPro DOMAIN/s: Thioredoxin fold (InterPro:IPR012335), Glutathione S-transferase, C-terminal-like (InterPro:IPR010987), Glutathione S-transferase/chloride channel, C-terminal (InterPro:IPR017933), Glutathione S-transferase, N-terminal (InterPro:IPR004045), Thioredoxin-like fold (InterPro:IPR012336); BEST Arabidopsis thaliana protein match is:…	AT1G69930	0.907057	-0.757705	-0.297649	1.6787	1.45698	1.83507	3.30535	4.58568	0.0484235	0.603042	2.95774		1	1	1	0.273013	0.268964	0.147548	6.04636e-06	5.70602e-16	1	1	7.1399e-07
protein_coding	cation/H+ exchanger 17	member of Putative Na+/H+ antiporter family	cation/H+ exchanger 17 (CHX17); FUNCTIONS IN: monovalent cation:hydrogen antiporter activity, sodium:hydrogen antiporter activity; INVOLVED IN: N-terminal protein myristoylation, cation transport; LOCATED IN: integral to membrane; EXPRESSED IN: stem, sepal, root, leaf, stamen; EXPRESSED DURING: 4 anthesis; CONTAINS InterPro DOMAIN/s: Cation/H+ exchanger (InterPro:IPR006153); BEST Arabidopsis thal…	AT4G23700	4.31169	NE	NE	5.25619	NE	NE	NE	8.28516	NE	1.60962	3.2143		0.364621	NA	NA	0.0214418	NA	NA	NA	8.90349e-17	NA	0.77214	7.32812e-07
protein_coding	ferredoxin-NADP(+)-oxidoreductase 2	Encodes a leaf-type ferredoxin:NADP(H) oxidoreductase. It is present in both chloroplast stroma and thylakoid membranes but is more abundant in the stroma	LEAF FNR 2 (ATLFNR2); FUNCTIONS IN: oxidoreductase activity, poly(U) RNA binding, NADPH dehydrogenase activity; INVOLVED IN: oxidation reduction, defense response to fungus, incompatible interaction, defense response to bacterium; LOCATED IN: thylakoid, chloroplast thylakoid membrane, apoplast, chloroplast stroma, chloroplast; EXPRESSED IN: 22 plant structures; EXPRESSED DURING: 13 growth stages;…	AT1G20020	-0.749446	-1.20783	-1.43114	-1.70241	-0.609744	-1.77992	-2.02404	-4.16101	-0.183868	-0.0460938	-2.64245		0.990842	1	1	0.0222155	0.67466	0.0321201	0.00588557	3.59303e-15	1	1	7.49506e-07
protein_coding	glutathione S-transferase tau 4	Encodes glutathione transferase belonging to the tau class of GSTs. Naming convention according to Wagner et al. (2002).	glutathione S-transferase tau 4 (GSTU4); CONTAINS InterPro DOMAIN/s: Thioredoxin fold (InterPro:IPR012335), Glutathione S-transferase, C-terminal (InterPro:IPR004046), Glutathione S-transferase, C-terminal-like (InterPro:IPR010987), Glutathione S-transferase/chloride channel, C-terminal (InterPro:IPR017933), Glutathione S-transferase, N-terminal (InterPro:IPR004045), Thioredoxin-like fold (InterP…	AT2G29460	1.62356	2.58184	0.895946	1.00673	2.13695	2.11031	2.73859	2.53019	0.999583	1.5125	2.52287		0.220523	0.0459366	1	0.516122	0.000174472	0.000275507	1.44952e-07	6.33056e-09	1	0.362366	7.57935e-07
protein_coding	GDSL-like Lipase/Acylhydrolase superfamily protein	NA	GDSL-like Lipase/Acylhydrolase superfamily protein; FUNCTIONS IN: hydrolase activity, acting on ester bonds, carboxylesterase activity; INVOLVED IN: lipid metabolic process; LOCATED IN: endomembrane system; EXPRESSED IN: 19 plant structures; EXPRESSED DURING: 13 growth stages; CONTAINS InterPro DOMAIN/s: Lipase, GDSL (InterPro:IPR001087); BEST Arabidopsis thaliana protein match is: GDSL-like Lipa…	AT5G45670	-0.979384	-1.30153	-0.891898	-1.30684	-1.59618	-2.07214	-2.11671	-5.8976	-0.676897	-1.29763	-5.26172		0.794431	1	1	0.264843	0.0795106	0.0408801	0.0188789	7.90928e-12	1	0.794191	7.63396e-07
protein_coding	Ribosomal protein L31	NA	embryo defective 2184 (emb2184); FUNCTIONS IN: structural constituent of ribosome; INVOLVED IN: translation, ribosome biogenesis, embryo development ending in seed dormancy; LOCATED IN: ribosome, chloroplast, chloroplast stroma, chloroplast envelope; EXPRESSED IN: 23 plant structures; EXPRESSED DURING: 14 growth stages; CONTAINS InterPro DOMAIN/s: Ribosomal protein L31 (InterPro:IPR002150); Has 1…	AT1G75350	-0.639174	-0.8188	-0.905414	-0.676979	-0.456304	-1.30571	-1.42363	-2.7063	-0.418449	-0.237524	-2.44773		1	1	1	0.665347	0.729088	0.0861634	0.032223	4.97612e-11	1	1	7.69751e-07
protein_coding	Bax inhibitor-1 family protein	NA	Bax inhibitor-1 family protein; CONTAINS InterPro DOMAIN/s: Inhibitor of apoptosis-promoting Bax1 related (InterPro:IPR006214); BEST Arabidopsis thaliana protein match is: Bax inhibitor-1 family protein (TAIR:AT1G03070.2); Has 4979 Blast hits to 4979 proteins in 1483 species: Archae - 0; Bacteria - 2865; Metazoa - 731; Fungi - 138; Plants - 184; Viruses - 85; Other Eukaryotes - 976 (source: NCBI …	AT4G14730	-1.45119	0.278292	0.338568	-0.954635	0.301359	1.53659	2.28303	4.19829	-0.526892	NE	4.61648		1	1	1	0.973323	1	0.83451	0.255565	1.59965e-07	1	NA	7.81842e-07
protein_coding	pleiotropic drug resistance 4	NA	pleiotropic drug resistance 4 (PDR4); FUNCTIONS IN: ATPase activity, coupled to transmembrane movement of substances; INVOLVED IN: drug transmembrane transport; LOCATED IN: membrane; EXPRESSED IN: 23 plant structures; EXPRESSED DURING: 13 growth stages; CONTAINS InterPro DOMAIN/s: ATPase, AAA+ type, core (InterPro:IPR003593), ABC transporter-like (InterPro:IPR003439), Plant PDR ABC transporter as…	AT2G26910	-0.216422	-0.411625	-0.0413081	-0.418146	-0.598959	-1.01058	-1.51959	-3.563	-0.0521597	-0.436863	-3.19651		1	1	1	0.915025	0.638863	0.378375	0.0605979	3.95378e-10	1	1	7.85309e-07
protein_coding	Chlorophyll A-B binding family protein	Encoding PSII-S (CP22), a ubiquitous pigment-binding protein associated with photosystem II (PSII) of higher plants. Involved in nonphotochemical quenching rather than in photosynthesis. Mutant has a normal violaxanthin cycle but has a limited capacity of quenching singlet excited chlorophylls and is tolerant to lipid peroxidation.	NONPHOTOCHEMICAL QUENCHING 4 (NPQ4); FUNCTIONS IN: chlorophyll binding, xanthophyll binding; INVOLVED IN: response to karrikin, nonphotochemical quenching; LOCATED IN: chloroplast thylakoid membrane, chloroplast, PSII associated light-harvesting complex II, membrane; EXPRESSED IN: 22 plant structures; EXPRESSED DURING: 14 growth stages; Has 35333 Blast hits to 34131 proteins in 2444 species: Arch…	AT1G44575	-0.333527	-0.692635	-0.608549	-1.64161	-0.561609	-0.820014	-1.46474	-3.89768	-0.261842	-0.491815	-2.51791		1	1	1	0.024207	0.587108	0.362163	0.0165998	2.19189e-18	1	1	7.86814e-07
protein_coding	Ribosomal protein L10 family protein	NA	Ribosomal protein L10 family protein; FUNCTIONS IN: structural constituent of ribosome; INVOLVED IN: translation, ribosome biogenesis; LOCATED IN: cytosolic ribosome, ribosome, chloroplast, chloroplast stroma; EXPRESSED IN: 23 plant structures; EXPRESSED DURING: 14 growth stages; CONTAINS InterPro DOMAIN/s: Ribosomal protein L10 (InterPro:IPR001790); BEST Arabidopsis thaliana protein match is: Ri…	AT5G13510	-0.365915	-0.391481	-0.161228	-0.76292	-0.46817	-0.588453	-1.37304	-3.33898	-0.110533	-0.214696	-2.68657		1	1	1	0.634257	0.683617	0.629071	0.0325924	1.5672e-15	1	1	8.37324e-07
protein_coding	S-adenosyl-l-homocysteine (SAH) hydrolase 2	NA	S-adenosyl-l-homocysteine (SAH) hydrolase 2 (SAHH2); FUNCTIONS IN: adenosylhomocysteinase activity; INVOLVED IN: one-carbon metabolic process; LOCATED IN: plasma membrane, vacuole, membrane; EXPRESSED IN: 33 plant structures; EXPRESSED DURING: 15 growth stages; CONTAINS InterPro DOMAIN/s: S-adenosyl-L-homocysteine hydrolase (InterPro:IPR000043), S-adenosyl-L-homocysteine hydrolase, conserved site…	AT3G23810	0.867192	0.290743	0.125931	-1.37071	-0.241717	-1.10958	-2.03087	-4.43677	-0.227386	-1.33812	-3.29307		0.963463	1	1	0.247286	0.984248	0.355622	0.0123747	2.12306e-13	1	0.660206	8.41283e-07
protein_coding	Ribosomal protein L3 family protein	NA	Ribosomal protein L3 family protein; FUNCTIONS IN: structural constituent of ribosome; INVOLVED IN: translation; LOCATED IN: ribosome, chloroplast stroma, chloroplast, membrane; EXPRESSED IN: 23 plant structures; EXPRESSED DURING: 13 growth stages; CONTAINS InterPro DOMAIN/s: Ribosomal protein L3 (InterPro:IPR000597), Ribosomal protein L3, bacterial/organelle-type (InterPro:IPR019927), Ribosomal …	AT2G43030	-0.535246	-0.660091	-0.571938	-0.501375	-0.622079	-0.879346	-1.59282	-2.87727	-0.161953	-0.250742	-2.53781		1	1	1	0.827377	0.555281	0.346875	0.0122688	1.69472e-11	1	1	8.52575e-07
protein_coding	chitinase, putative	NA	chitinase, putative (CHI); FUNCTIONS IN: chitin binding, chitinase activity; INVOLVED IN: carbohydrate metabolic process, cell wall macromolecule catabolic process; LOCATED IN: apoplast, plant-type cell wall; EXPRESSED IN: 15 plant structures; EXPRESSED DURING: 10 growth stages; CONTAINS InterPro DOMAIN/s: Chitin-binding, type 1, conserved site (InterPro:IPR018371), Glycoside hydrolase, family 19…	AT2G43570	2.05954	2.72194	2.7315	2.1561	1.76959	2.87607	3.61077	4.04296	0.543585	0.251933	2.43047		0.0379413	0.0123794	0.0206224	0.00381403	0.00115939	1.29578e-09	4.28271e-15	1.83579e-19	1	1	8.52575e-07
other_rna	other RNA	Unknown gene	NA	AT3G61198	0.667346	0.973599	0.737876	2.2079	0.784399	2.87249	3.8919	4.6129	0.0767074	0.195109	2.4836		1	1	1	0.0118873	0.678191	1.97296e-05	1.89031e-11	2.10706e-21	1	1	8.66776e-07
protein_coding	Ribosomal L5P family protein	NA	Ribosomal L5P family protein; FUNCTIONS IN: structural constituent of ribosome; INVOLVED IN: translation; LOCATED IN: in 6 components; EXPRESSED IN: 24 plant structures; EXPRESSED DURING: 13 growth stages; CONTAINS InterPro DOMAIN/s: Ribosomal protein L5 (InterPro:IPR002132), Ribosomal protein L5, conserved site (InterPro:IPR020929), Ribosomal protein L5, C-terminal (InterPro:IPR020928), Ribosoma…	AT4G01310	-0.46691	-0.0449901	0.0135834	-0.263989	-0.411893	-0.348337	-0.544448	-3.21398	0.0135967	0.0666888	-2.93635		1	1	1	1	0.755338	0.870741	0.543809	4.82122e-14	1	1	8.80193e-07
protein_coding	Pollen Ole e 1 allergen and extensin family protein	NA	Pollen Ole e 1 allergen and extensin family protein; FUNCTIONS IN: molecular_function unknown; INVOLVED IN: biological_process unknown; LOCATED IN: endomembrane system; CONTAINS InterPro DOMAIN/s: Pollen Ole e 1 allergen/extensin (InterPro:IPR006041); BEST Arabidopsis thaliana protein match is: Pollen Ole e 1 allergen and extensin family protein (TAIR:AT5G22430.1).	AT2G27385	-0.419993	-0.247484	0.099033	1.01404	-1.41567	-1.51558	-1.44676	-2.25628	0.480414	-0.517764	-2.78973		1	1	1	0.401377	0.0596422	0.0526192	0.0409453	2.55035e-07	1	1	9.01649e-07
protein_coding	antitermination NusB domain-containing protein	NA	antitermination NusB domain-containing protein; FUNCTIONS IN: RNA binding; INVOLVED IN: regulation of transcription, DNA-dependent; LOCATED IN: chloroplast; EXPRESSED IN: 20 plant structures; EXPRESSED DURING: 13 growth stages; Has 35333 Blast hits to 34131 proteins in 2444 species: Archae - 798; Bacteria - 22429; Metazoa - 974; Fungi - 991; Plants - 531; Viruses - 0; Other Eukaryotes - 9610 (sou…	AT4G26370	-0.428721	-1.02278	-0.277778	-0.455203	-0.517944	-1.61461	-2.61545	-3.84186	-0.220649	-0.312187	-3.60627		1	1	1	0.901424	0.712806	0.0818102	0.00153642	2.03432e-10	1	1	9.03174e-07
protein_coding	NDH-dependent cyclic electron flow 1	encodes a novel subunit of the chloroplast NAD(P)H dehydrogenase complex, involved in cyclic electron flow around photosystem I to produce ATP. Contains a 4Fe-4S cluster.	NDH-dependent cyclic electron flow 1 (NDF4); FUNCTIONS IN: electron carrier activity, iron-sulfur cluster binding; INVOLVED IN: photosynthetic electron transport in photosystem I; LOCATED IN: chloroplast thylakoid membrane, chloroplast, NAD(P)H dehydrogenase complex (plastoquinone); EXPRESSED IN: 21 plant structures; EXPRESSED DURING: 13 growth stages; CONTAINS InterPro DOMAIN/s: Ferredoxin (Inte…	AT3G16250	-0.929795	-1.33906	-1.21467	-1.97441	-0.903739	-1.39397	-2.47473	-5.1665	-0.173162	-0.149188	-3.36494		0.828243	1	1	0.0267223	0.320752	0.094772	0.000302669	4.71055e-21	1	1	9.28388e-07
protein_coding	photosystem II light harvesting complex gene B1B2	Photosystem II type I chlorophyll a/b-binding protein	photosystem II light harvesting complex gene B1B2 (LHB1B2); FUNCTIONS IN: chlorophyll binding; INVOLVED IN: photosynthesis, light harvesting in photosystem II, photosynthesis; LOCATED IN: in 7 components; EXPRESSED IN: cotyledon, guard cell, juvenile leaf, cultured cell, leaf; EXPRESSED DURING: seed development stages; CONTAINS InterPro DOMAIN/s: Chlorophyll A-B binding protein (InterPro:IPR00134…	AT2G34420	-1.45098	-0.687984	-0.146225	-0.744449	-2.00415	-0.929887	-1.01062	-3.42613	0.363998	-0.191091	-2.3177		0.215293	1	1	0.611446	0.00593049	0.391864	0.229171	3.79449e-14	1	1	9.77125e-07
protein_coding	plastid transcriptionally active 16	NA	plastid transcriptionally active 16 (PTAC16); FUNCTIONS IN: binding, catalytic activity; INVOLVED IN: metabolic process; LOCATED IN: in 6 components; EXPRESSED IN: 21 plant structures; EXPRESSED DURING: 14 growth stages; CONTAINS InterPro DOMAIN/s: NAD(P)-binding domain (InterPro:IPR016040), NmrA-like (InterPro:IPR008030); BEST Arabidopsis thaliana protein match is: NAD(P)-binding Rossmann-fold s…	AT3G46780	-0.997194	-0.97814	-1.18445	-1.48517	-0.781725	-1.40371	-2.18318	-3.76605	-0.178946	0.0345463	-2.45981		0.764266	1	1	0.0643354	0.53118	0.145036	0.00335462	3.15031e-14	1	1	9.82117e-07
protein_coding	ribosomal protein L12-C	50S ribosomal protein L12-C	ribosomal protein L12-C (RPL12-C); FUNCTIONS IN: structural constituent of ribosome; INVOLVED IN: defense response to bacterium, translation; LOCATED IN: in 6 components; EXPRESSED IN: juvenile leaf, leaf; CONTAINS InterPro DOMAIN/s: Ribosomal protein L7/L12 (InterPro:IPR000206), Ribosomal protein L12, chloroplast (InterPro:IPR015608), Ribosomal protein L7/L12, oligomerisation (InterPro:IPR008932…	AT3G27850	-0.256617	-1.00058	-1.10439	-1.17879	-0.57723	-1.4649	-2.23818	-3.80555	-0.469754	-0.792302	-3.0964		1	1	1	0.227374	0.606652	0.0473468	0.000388562	7.32962e-12	1	0.982398	9.9348e-07
protein_coding	beta-1,3-glucanase_putative	encodes a plasmodesmal (Pd)-associated membrane protein involved in plasmodesmal callose degradation, i.e. beta-1,3-glucanase (EC 3.2.1.39), and functions in the gating of Pd	ATBG_PAP; FUNCTIONS IN: hydrolase activity, hydrolyzing O-glycosyl compounds, glucan endo-1,3-beta-D-glucosidase activity; INVOLVED IN: cell communication; LOCATED IN: in 7 components; EXPRESSED IN: 25 plant structures; EXPRESSED DURING: 13 growth stages; CONTAINS InterPro DOMAIN/s: Glycoside hydrolase, family 17 (InterPro:IPR000490), Glycoside hydrolase, catalytic core (InterPro:IPR017853), Glyc…	AT5G42100	0.0578911	-0.149899	-0.74638	-0.185668	-0.595735	-0.990986	-1.48868	-2.90324	-0.394429	-1.05019	-3.11139		1	1	1	1	0.64196	0.398484	0.0709509	1.3645e-07	1	0.915833	1.02914e-06
protein_coding	Haloacid dehalogenase-like hydrolase (HAD) superfamily protein	NA	Haloacid dehalogenase-like hydrolase (HAD) superfamily protein; FUNCTIONS IN: catalytic activity, trehalose-phosphatase activity; INVOLVED IN: trehalose biosynthetic process, metabolic process; LOCATED IN: chloroplast; EXPRESSED IN: embryo, root; EXPRESSED DURING: C globular stage; CONTAINS InterPro DOMAIN/s: HAD-superfamily hydrolase, subfamily IIB (InterPro:IPR006379), Trehalose-phosphatase (In…	AT5G10100	0.0985669	0.129765	-0.21949	-1.22813	1.1378	0.486685	1.88364	2.00767	-0.297663	0.739993	2.93777		1	1	1	0.444814	0.108579	0.777142	0.000541917	0.000101081	1	0.988926	1.02914e-06
protein_coding	Leucine-rich repeat (LRR) family protein	NA	Leucine-rich repeat (LRR) family protein; FUNCTIONS IN: structural constituent of cell wall; LOCATED IN: endomembrane system; EXPRESSED IN: 22 plant structures; EXPRESSED DURING: 12 growth stages; CONTAINS InterPro DOMAIN/s: Leucine-rich repeat-containing N-terminal domain, type 2 (InterPro:IPR013210); BEST Arabidopsis thaliana protein match is: Leucine-rich repeat (LRR) family protein (TAIR:AT3G…	AT4G18670	-0.728346	-1.59809	-2.84545	-0.914785	-2.07351	-3.68476	-6.28922	-3.98362	-1.51045	-2.86339	-4.57521		1	1	0.586604	0.665347	0.0828687	0.0129248	0.00171317	9.69446e-06	1	0.268903	1.03138e-06
protein_coding	branched-chain amino acid transaminase 2	Encodes a chloroplast branched-chain amino acid aminotransferase. Complements the yeast leu/iso-leu/val auxotrophy mutant.	branched-chain amino acid transaminase 2 (BCAT-2); FUNCTIONS IN: branched-chain-amino-acid transaminase activity, catalytic activity; INVOLVED IN: branched chain family amino acid metabolic process, metabolic process; LOCATED IN: chloroplast; EXPRESSED IN: 21 plant structures; EXPRESSED DURING: 14 growth stages; CONTAINS InterPro DOMAIN/s: Aminotransferase, class IV (InterPro:IPR001544), Aminotra…	AT1G10070	0.558986	1.22686	0.797258	3.21264	0.337986	-0.00665033	0.661975	4.17037	1.39379	1.17146	2.35191		1	1	1	4.74037e-05	0.860653	1	0.512191	8.41954e-21	1	0.817736	1.03787e-06
protein_coding	photosystem II subunit Q-2	Encodes the PsbQ subunit of the oxygen evolving complex of photosystem II.	photosystem II subunit Q-2 (PSBQ-2); FUNCTIONS IN: calcium ion binding; INVOLVED IN: peptidyl-cysteine S-nitrosylation; LOCATED IN: in 9 components; EXPRESSED IN: 23 plant structures; EXPRESSED DURING: 14 growth stages; CONTAINS InterPro DOMAIN/s: Photosystem II oxygen evolving complex protein PsbQ (InterPro:IPR008797); BEST Arabidopsis thaliana protein match is: photosystem II subunit QA (TAIR:A…	AT4G05180	-1.02158	-0.969687	-0.514873	-0.766653	-1.2759	-1.08098	-1.60117	-3.50397	0.208218	-0.0480336	-2.5291		0.639084	1	1	0.604163	0.0636508	0.15666	0.0077067	1.41578e-19	1	1	1.06141e-06
protein_coding	Protein of Unknown Function (DUF239)	NA	Protein of Unknown Function (DUF239); INVOLVED IN: biological_process unknown; LOCATED IN: endomembrane system; EXPRESSED IN: 22 plant structures; EXPRESSED DURING: 13 growth stages; CONTAINS InterPro DOMAIN/s: Protein of unknown function DUF239, plant (InterPro:IPR004314); BEST Arabidopsis thaliana protein match is: Protein of Unknown Function (DUF239) (TAIR:AT1G55360.1); Has 759 Blast hits to 7…	AT3G13510	-0.737944	-0.607075	-0.588603	-0.334721	-0.354457	-2.4913	-2.39287	-4.08316	-0.350355	0.0304132	-4.09628		1	1	1	0.995787	0.914978	0.0407204	0.0187101	1.27808e-07	1	1	1.06934e-06
protein_coding	Protein of unknown function (DUF581)	NA	Protein of unknown function (DUF581); EXPRESSED IN: 23 plant structures; EXPRESSED DURING: 13 growth stages; CONTAINS InterPro DOMAIN/s: Protein of unknown function DUF581 (InterPro:IPR007650); BEST Arabidopsis thaliana protein match is: Protein of unknown function (DUF581) (TAIR:AT1G22160.1); Has 525 Blast hits to 525 proteins in 19 species: Archae - 0; Bacteria - 0; Metazoa - 0; Fungi - 0; Plan…	AT1G78020	-0.211474	-0.42513	-0.577675	-1.12556	-0.854642	-2.1645	-2.4245	-4.34515	0.435292	-0.209816	-2.78427		1	1	1	0.359957	0.350163	0.000994277	0.000106186	2.24286e-22	1	1	1.07925e-06
protein_coding	glycine-rich protein	NA	glycine-rich protein; FUNCTIONS IN: molecular_function unknown; INVOLVED IN: biological_process unknown; LOCATED IN: endomembrane system; EXPRESSED IN: 22 plant structures; EXPRESSED DURING: 13 growth stages; Has 598 Blast hits to 551 proteins in 129 species: Archae - 0; Bacteria - 185; Metazoa - 152; Fungi - 22; Plants - 163; Viruses - 2; Other Eukaryotes - 74 (source: NCBI BLink).	AT4G29020	-0.024355	-0.86039	-0.992355	-1.2436	-0.833365	-2.61851	-2.92152	-4.07718	-0.779512	-1.59058	-3.61259		1	1	1	0.428858	0.587108	0.00872753	0.00125119	1.74271e-08	1	0.619333	1.08022e-06
protein_coding	glutathione S-transferase TAU 10	Encodes glutathione transferase belonging to the tau class of GSTs. Naming convention according to Wagner et al. (2002).	glutathione S-transferase TAU 10 (GSTU10); CONTAINS InterPro DOMAIN/s: Thioredoxin fold (InterPro:IPR012335), Glutathione S-transferase, C-terminal-like (InterPro:IPR010987), Glutathione S-transferase/chloride channel, C-terminal (InterPro:IPR017933), Glutathione S-transferase, N-terminal (InterPro:IPR004045), Thioredoxin-like fold (InterPro:IPR012336); BEST Arabidopsis thaliana protein match is:…	AT1G74590	1.00777	1.56177	1.35496	1.94741	1.20166	2.20136	3.47588	3.82629	0.506351	0.699046	2.38542		0.794431	0.767853	1	0.0188665	0.07556	3.86564e-05	3.47283e-13	2.79032e-18	1	0.982398	1.08022e-06
protein_coding	cation exchanger 1	Encodes a high affinity vacuolar calcium antiporter. The residue His 338 is critical to Ca2+ transport activity. Disruption of CAX1 reduces manganese and zinc of shoot tissue and results in a decrease in the activity of vacuolar V-type proton ATPase.	cation exchanger 1 (CAX1); FUNCTIONS IN: calcium:cation antiporter activity, calcium ion transmembrane transporter activity, calcium:hydrogen antiporter activity; INVOLVED IN: cold acclimation, response to salt stress, cellular zinc ion homeostasis, cellular manganese ion homeostasis, calcium ion transport; LOCATED IN: plant-type vacuole membrane, vacuolar membrane, vacuole, membrane; EXPRESSED I…	AT2G38170	0.968195	0.909388	0.535898	0.979928	0.215737	-0.695949	-1.27238	-1.67319	-0.13125	-0.885428	-2.7842		0.708481	1	1	0.400666	0.969554	0.618333	0.105633	0.000954462	1	0.950833	1.12548e-06
protein_coding	SAUR-like auxin-responsive protein family	Putative auxin-regulated protein whose expression is downregulated in response to chitin oligomers.	SAUR-like auxin-responsive protein family ; CONTAINS InterPro DOMAIN/s: Auxin responsive SAUR protein (InterPro:IPR003676); BEST Arabidopsis thaliana protein match is: SAUR-like auxin-responsive protein family (TAIR:AT4G38840.1); Has 1354 Blast hits to 1340 proteins in 28 species: Archae - 0; Bacteria - 0; Metazoa - 0; Fungi - 0; Plants - 1353; Viruses - 0; Other Eukaryotes - 1 (source: NCBI BLin…	AT2G21210	0.306759	0.0557581	-0.294433	-0.484756	-0.637621	-1.91881	-3.10653	-4.35524	0.244338	-0.702141	-3.6251		1	1	1	0.871024	0.587295	0.0287845	0.00012627	6.30554e-13	1	1	1.12548e-06
protein_coding	Phosphoglycerate mutase family protein	NA	Phosphoglycerate mutase family protein; LOCATED IN: cellular_component unknown; EXPRESSED IN: 17 plant structures; EXPRESSED DURING: 10 growth stages; CONTAINS InterPro DOMAIN/s: Histidine phosphatase superfamily, clade-1 (InterPro:IPR013078), PRIB5 (InterPro:IPR012398); BEST Arabidopsis thaliana protein match is: Phosphoglycerate mutase family protein (TAIR:AT3G60440.1).	AT3G60420	2.65661	3.0555	2.79325	3.39888	3.85846	4.76981	5.09781	5.80275	0.35156	1.55284	2.75578		0.00218806	0.00461456	0.0239052	1.92285e-05	6.05547e-15	4.58323e-23	3.0385e-26	1.52475e-40	1	0.316752	1.25553e-06
protein_coding	BR enhanced expression 2	NA	BR enhanced expression 2 (BEE2); FUNCTIONS IN: DNA binding, sequence-specific DNA binding transcription factor activity; INVOLVED IN: regulation of transcription; LOCATED IN: nucleus; EXPRESSED IN: 21 plant structures; EXPRESSED DURING: 13 growth stages; CONTAINS InterPro DOMAIN/s: Helix-loop-helix DNA-binding domain (InterPro:IPR001092), Helix-loop-helix DNA-binding (InterPro:IPR011598); BEST Ar…	AT4G36540	-1.16363	-0.797249	-1.29589	-0.00517135	-1.08159	-1.94476	-2.50723	-2.31483	-0.751526	-0.672721	-3.06051		0.54928	1	1	1	0.319366	0.0749632	0.00760331	6.71391e-05	1	1	1.2828e-06
protein_coding	Major facilitator superfamily protein	NA	Major facilitator superfamily protein; FUNCTIONS IN: carbohydrate transmembrane transporter activity, sugar:hydrogen symporter activity; INVOLVED IN: transport, transmembrane transport; LOCATED IN: plasma membrane, vacuole, membrane; EXPRESSED IN: 25 plant structures; EXPRESSED DURING: 15 growth stages; CONTAINS InterPro DOMAIN/s: Sugar transporter, conserved site (InterPro:IPR005829), Major faci…	AT1G19450	0.157099	0.202094	-0.297086	-0.469163	0.0159268	-0.127482	-1.64461	-3.44209	-0.720925	-0.863776	-3.69262		1	1	1	0.89963	1	1	0.07981	5.20014e-08	1	0.982398	1.33371e-06
protein_coding	Ribulose bisphosphate carboxylase (small chain) family protein	NA	Ribulose bisphosphate carboxylase (small chain) family protein; FUNCTIONS IN: ribulose-bisphosphate carboxylase activity; INVOLVED IN: carbon fixation, response to blue light, response to red light, response to far red light; LOCATED IN: in 7 components; EXPRESSED IN: 14 plant structures; EXPRESSED DURING: seedling growth; CONTAINS InterPro DOMAIN/s: Ribulose bisphosphate carboxylase, small chain…	AT5G38430	0.215655	-0.494555	-0.444665	-1.44078	-0.108505	-0.438209	-1.7634	-4.4562	-0.545531	-0.871567	-3.56093		1	1	1	0.072194	1	0.789403	0.00424983	9.02351e-11	1	0.956764	1.3649e-06
protein_coding	NA	NA	unknown protein; FUNCTIONS IN: molecular_function unknown; INVOLVED IN: biological_process unknown; LOCATED IN: chloroplast thylakoid membrane, chloroplast; EXPRESSED IN: 21 plant structures; EXPRESSED DURING: 13 growth stages; Has 30201 Blast hits to 17322 proteins in 780 species: Archae - 12; Bacteria - 1396; Metazoa - 17338; Fungi - 3422; Plants - 5037; Viruses - 0; Other Eukaryotes - 2996 (so…	AT5G42070	0.171441	-0.248792	-0.0346492	-1.05052	0.122467	-0.256864	-1.27958	-5.18985	-0.247776	-0.298438	-4.38392		1	1	1	0.398523	1	1	0.226831	1.2584e-10	1	1	1.3649e-06
protein_coding	tubulin alpha-2 chain	Encodes alpha-2,4 tubulin. TUA2 and TUA4 encode identical proteins.	tubulin alpha-2 chain (TUA2); FUNCTIONS IN: structural constituent of cytoskeleton; INVOLVED IN: microtubule-based process, response to salt stress; LOCATED IN: tubulin complex, cytosol, cell wall, membrane; EXPRESSED IN: 26 plant structures; EXPRESSED DURING: 15 growth stages; CONTAINS InterPro DOMAIN/s: Alpha tubulin (InterPro:IPR002452), Tubulin (InterPro:IPR000217), Tubulin/FtsZ, GTPase domai…	AT1G50010	-0.278093	-0.977565	-0.384648	-0.500869	-0.299287	-1.08758	-1.4832	-3.3031	-0.0618234	-0.0850054	-2.86384		1	1	1	0.85038	0.879426	0.232839	0.0344891	2.07979e-11	1	1	1.40461e-06
protein_coding	Domain of unknown function (DUF966)	NA	FUNCTIONS IN: molecular_function unknown; INVOLVED IN: biological_process unknown; LOCATED IN: cellular_component unknown; EXPRESSED IN: cultured cell; CONTAINS InterPro DOMAIN/s: Protein of unknown function DUF966 (InterPro:IPR010369), Uncharacterised conserved protein UCP031043 (InterPro:IPR021182); BEST Arabidopsis thaliana protein match is: Domain of unknown function (DUF966) (TAIR:AT5G59790.…	AT5G10150	-0.724881	-0.0873598	-0.628298	-0.394224	-1.70477	-3.8261	-2.8005	-4.49118	0.0181587	-0.96628	-4.07651		1	1	1	0.954671	0.0513045	0.000507542	0.00230993	6.359e-10	1	0.983211	1.40521e-06
protein_coding	Peroxidase superfamily protein	NA	Peroxidase superfamily protein; FUNCTIONS IN: peroxidase activity, heme binding; INVOLVED IN: oxidation reduction, response to oxidative stress; LOCATED IN: endomembrane system; EXPRESSED IN: leaf lamina base, leaf whorl, hypocotyl, sepal, root; EXPRESSED DURING: 4 anthesis; CONTAINS InterPro DOMAIN/s: Haem peroxidase (InterPro:IPR010255), Plant peroxidase (InterPro:IPR000823), Peroxidases heam-l…	AT1G49570	NE	NE	NE	NE	NE	NE	NE	6.92001	NE	NE	4.49209		NA	NA	NA	NA	NA	NA	NA	6.66762e-09	NA	NA	1.40521e-06
protein_coding	D-mannose binding lectin protein with Apple-like carbohydrate-binding domain	NA	D-mannose binding lectin protein with Apple-like carbohydrate-binding domain; FUNCTIONS IN: sugar binding; LOCATED IN: apoplast; CONTAINS InterPro DOMAIN/s: Curculin-like (mannose-binding) lectin (InterPro:IPR001480), PAN-2 domain (InterPro:IPR013227), Apple-like (InterPro:IPR003609); BEST Arabidopsis thaliana protein match is: Curculin-like (mannose-binding) lectin family protein (TAIR:AT1G78830…	AT1G78820	0.392212	0.546436	0.881718	-0.00663654	0.00699616	-0.30692	-0.839253	-2.82489	-0.34867	-0.735639	-3.16649		1	1	1	1	1	0.955411	0.346928	2.88374e-08	1	1	1.48688e-06
protein_coding	Xanthine/uracil permease family protein	NA	Xanthine/uracil permease family protein; FUNCTIONS IN: transmembrane transporter activity; INVOLVED IN: transport, transmembrane transport; LOCATED IN: membrane; EXPRESSED IN: 23 plant structures; EXPRESSED DURING: 13 growth stages; CONTAINS InterPro DOMAIN/s: Xanthine/uracil/vitamin C permease (InterPro:IPR006043); BEST Arabidopsis thaliana protein match is: Xanthine/uracil permease family prote…	AT5G62890	0.0652643	-0.108784	0.000589042	0.13945	-0.331424	-0.609875	-0.77642	-2.26039	-0.148109	-0.546731	-2.54778		1	1	1	1	0.851194	0.659989	0.362357	4.27477e-07	1	1	1.48988e-06
protein_coding	alpha-glucan phosphorylase 2	Encodes a cytosolic alpha-glucan phosphorylase. In vitro, the enzyme has a preference for branched polysaccharides, such as glycogen.	alpha-glucan phosphorylase 2 (PHS2); FUNCTIONS IN: phosphorylase activity, transferase activity, transferring glycosyl groups; INVOLVED IN: response to cadmium ion, response to water deprivation; LOCATED IN: cytosol, chloroplast; EXPRESSED IN: 24 plant structures; EXPRESSED DURING: 14 growth stages; CONTAINS InterPro DOMAIN/s: Glycosyl transferase, family 35 (InterPro:IPR000811), Glycogen/starch/…	AT3G46970	-0.898828	-1.07361	-0.800946	-1.35009	-0.835708	-1.81522	-2.35615	-4.64232	0.436275	0.497405	-2.85591		0.836138	1	1	0.216802	0.314861	0.00430472	6.5357e-05	2.67074e-26	1	1	1.51643e-06
protein_coding	chlororespiratory reduction 3	Likely a subunit of the chloroplast NAD(P)H dehydrogenase complex, involved in PSI cyclic electron transport. Located in the membrane fraction of chloroplast. Mutant has impaired NAD(P)H dehydrogenase activity.	CHLORORESPIRATORY REDUCTION 3 (CRR3); FUNCTIONS IN: molecular_function unknown; INVOLVED IN: photosynthetic electron transport in photosystem I; LOCATED IN: chloroplast, NAD(P)H dehydrogenase complex (plastoquinone), membrane; EXPRESSED IN: 22 plant structures; EXPRESSED DURING: 15 growth stages; Has 17 Blast hits to 17 proteins in 8 species: Archae - 0; Bacteria - 0; Metazoa - 0; Fungi - 0; Plan…	AT2G01590	-0.77397	-1.40358	-0.963415	-1.1508	-0.747889	-1.27175	-2.57051	-4.24258	-0.281005	-0.257264	-3.37214		0.928073	1	1	0.294641	0.47552	0.163562	0.000393764	1.04196e-13	1	1	1.54652e-06
protein_coding	NAD(P)-binding Rossmann-fold superfamily protein	NA	NAD(P)-binding Rossmann-fold superfamily protein; FUNCTIONS IN: oxidoreductase activity, binding, catalytic activity; INVOLVED IN: oxidation reduction, metabolic process; EXPRESSED IN: 16 plant structures; EXPRESSED DURING: 11 growth stages; CONTAINS InterPro DOMAIN/s: Short-chain dehydrogenase/reductase, conserved site (InterPro:IPR020904), NAD(P)-binding domain (InterPro:IPR016040), Glucose/rib…	AT2G29290	-1.555	-1.34679	-0.878531	-0.88169	-1.46396	-1.12433	-1.28403	-5.90694	0.00443092	0.0918306	-5.01746		0.482578	1	1	0.764218	0.148423	0.389384	0.178419	7.86007e-13	1	1	1.56591e-06
protein_coding	Bifunctional inhibitor/lipid-transfer protein/seed storage 2S albumin superfamily protein	encodes a putative apoplastic lipid transfer protein that is involved in systemic acquired resistance. Mutants in this gene exhibit wild-type local resistance to avirulent and virulent Pseudomonas syringae, but pathogenesis-related gene expression is abolished in uninoculated distant leaves and fail to develop SAR to virulent Pseudomonas or Peronospora parasitica.	DEFECTIVE IN INDUCED RESISTANCE 1 (DIR1); FUNCTIONS IN: lipid binding, lipid transporter activity; INVOLVED IN: systemic acquired resistance, lipid transport; LOCATED IN: endomembrane system; EXPRESSED IN: 22 plant structures; EXPRESSED DURING: 13 growth stages; CONTAINS InterPro DOMAIN/s: Bifunctional inhibitor/plant lipid transfer protein/seed storage (InterPro:IPR016140), Plant lipid transfer …	AT5G48485	-0.506535	-0.542743	-0.533176	0.080519	-1.86957	-2.5378	-2.74957	-3.16702	0.302386	-1.06315	-2.94501		1	1	1	1	0.00894722	0.000317117	5.41696e-05	3.49539e-09	1	0.918918	1.60299e-06
protein_coding	EXORDIUM like 5	NA	EXORDIUM like 5 (EXL5); FUNCTIONS IN: molecular_function unknown; INVOLVED IN: biological_process unknown; LOCATED IN: endomembrane system; EXPRESSED IN: 22 plant structures; EXPRESSED DURING: 13 growth stages; CONTAINS InterPro DOMAIN/s: Phosphate-induced protein 1 (InterPro:IPR006766); BEST Arabidopsis thaliana protein match is: EXORDIUM like 1 (TAIR:AT2G35150.1); Has 402 Blast hits to 401 prot…	AT2G17230	0.0958131	-0.391816	-0.935418	0.180207	-1.04399	-1.80871	-2.01915	-3.06903	-0.013112	-1.1556	-3.26152		1	1	1	1	0.310983	0.0740118	0.0175009	4.4077e-07	1	0.912285	1.60633e-06
protein_coding	cytochrome p450 79f1	member of CYP79F	cytochrome p450 79f1 (CYP79F1); CONTAINS InterPro DOMAIN/s: Cytochrome P450 (InterPro:IPR001128), Cytochrome P450, E-class, group I (InterPro:IPR002401); BEST Arabidopsis thaliana protein match is: cytochrome P450, family 79, subfamily F, polypeptide 2 (TAIR:AT1G16400.1); Has 35333 Blast hits to 34131 proteins in 2444 species: Archae - 798; Bacteria - 22429; Metazoa - 974; Fungi - 991; Plants - 5…	AT1G16410	-0.459528	-1.41418	-0.877656	-2.08179	-1.47188	-3.40079	-4.09153	-6.65987	0.407511	-0.607025	-4.16938		1	1	1	0.0254034	0.110864	2.71222e-05	3.66593e-07	1.32764e-21	1	1	1.64254e-06
protein_coding	UDP-glucosyl transferase 73D1	NA	UDP-glucosyl transferase 73D1 (UGT73D1); FUNCTIONS IN: transferase activity, transferring hexosyl groups, UDP-glycosyltransferase activity; INVOLVED IN: metabolic process; LOCATED IN: endomembrane system; EXPRESSED IN: stem, sepal, stamen; EXPRESSED DURING: 4 anthesis; CONTAINS InterPro DOMAIN/s: UDP-glucuronosyl/UDP-glucosyltransferase (InterPro:IPR002213); BEST Arabidopsis thaliana protein matc…	AT3G53150	2.19546	2.51335	1.68264	2.09165	2.94695	4.74066	4.70814	5.3077	-0.315469	0.460658	2.9093		0.199766	0.419008	1	0.140238	0.00675248	2.95321e-09	9.70469e-10	4.80623e-16	1	1	1.66058e-06
protein_coding	tonoplast intrinsic protein 2;2	NA	tonoplast intrinsic protein 2;2 (TIP2;2); FUNCTIONS IN: water channel activity; INVOLVED IN: response to salt stress, transport; LOCATED IN: in 6 components; EXPRESSED IN: 25 plant structures; EXPRESSED DURING: 10 growth stages; CONTAINS InterPro DOMAIN/s: Major intrinsic protein, conserved site (InterPro:IPR022357), Aquaporin (InterPro:IPR012269), Major intrinsic protein (InterPro:IPR000425); BE…	AT4G17340	1.09889	1.2949	1.2564	0.322403	-0.282281	-0.919781	-1.94256	-3.61256	0.523834	-0.859037	-3.4105		0.678257	0.964916	1	0.998043	0.914944	0.432439	0.0108089	5.89782e-11	1	0.982398	1.66848e-06
protein_coding	Nucleotide-diphospho-sugar transferases superfamily protein	encodes a beta-mannan synthase that is required for agrobacterium-mediated plant genetic transformation involves a complex interaction between the bacterium and the host plant. 3' UTR is involved in transcriptional regulation and the gene is expressed in the elongation zone of the root.	ATCSLA09; CONTAINS InterPro DOMAIN/s: Glycosyl transferase, family 2 (InterPro:IPR001173); BEST Arabidopsis thaliana protein match is: cellulose synthase-like A02 (TAIR:AT5G22740.1); Has 1807 Blast hits to 1807 proteins in 277 species: Archae - 0; Bacteria - 0; Metazoa - 736; Fungi - 347; Plants - 385; Viruses - 0; Other Eukaryotes - 339 (source: NCBI BLink).	AT5G03760	0.111318	-0.147619	-0.58377	-1.19067	-0.0567198	-1.50269	-1.97461	-4.31615	-0.299166	-0.469043	-3.4239		1	1	1	0.246454	1	0.160137	0.0216571	2.56232e-11	1	1	1.71243e-06
protein_coding	Thioredoxin superfamily protein	Encodes a 2-Cys peroxiredoxin (2-Cys PrxA) that contains two catalytic Cys residues.	Thioredoxin superfamily protein; FUNCTIONS IN: peroxiredoxin activity, antioxidant activity; INVOLVED IN: response to cold, defense response to bacterium; LOCATED IN: in 6 components; EXPRESSED IN: 26 plant structures; EXPRESSED DURING: 15 growth stages; CONTAINS InterPro DOMAIN/s: Peroxiredoxin, C-terminal (InterPro:IPR019479), Thioredoxin fold (InterPro:IPR012335), Alkyl hydroperoxide reductase…	AT3G11630	-0.297691	-0.625449	-0.6599	-0.882165	-0.385542	-1.04494	-1.28642	-3.00832	-0.394923	-0.484675	-2.52106		1	1	1	0.495929	0.82795	0.277697	0.080357	2.13157e-10	1	1	1.71277e-06
protein_coding	chloroplast 30S ribosomal protein S20, putative	NA	chloroplast 30S ribosomal protein S20, putative; FUNCTIONS IN: structural constituent of ribosome, RNA binding; INVOLVED IN: translation, ribosome biogenesis; LOCATED IN: ribosome, chloroplast stroma, chloroplast, membrane; EXPRESSED IN: 22 plant structures; EXPRESSED DURING: 13 growth stages; CONTAINS InterPro DOMAIN/s: Ribosomal protein S20 (InterPro:IPR002583); Has 3989 Blast hits to 3989 prot…	AT3G15190	-0.519588	-0.791367	-0.595023	-0.714934	-0.662137	-0.814764	-1.14118	-3.44878	-0.364945	-0.5095	-3.09864		1	1	1	0.660359	0.509243	0.410727	0.100459	2.90096e-10	1	1	1.72696e-06
protein_coding	Protein of unknown function (DUF640)	NA	LIGHT SENSITIVE HYPOCOTYLS 10 (LSH10); FUNCTIONS IN: molecular_function unknown; INVOLVED IN: biological_process unknown; LOCATED IN: cellular_component unknown; EXPRESSED IN: 15 plant structures; EXPRESSED DURING: 11 growth stages; CONTAINS InterPro DOMAIN/s: Protein of unknown function DUF640 (InterPro:IPR006936); BEST Arabidopsis thaliana protein match is: Protein of unknown function (DUF640) …	AT2G42610	0.091395	0.0538248	-0.437561	-0.196201	-1.28442	-1.08508	-1.17219	-2.91792	-0.012725	-1.3907	-2.7343		1	1	1	1	0.0881933	0.225332	0.101623	2.94533e-11	1	0.598152	1.72855e-06
protein_coding	NA	NA	unknown protein; FUNCTIONS IN: molecular_function unknown; INVOLVED IN: biological_process unknown; LOCATED IN: chloroplast thylakoid membrane, chloroplast; EXPRESSED IN: 22 plant structures; EXPRESSED DURING: 13 growth stages; Has 42 Blast hits to 42 proteins in 19 species: Archae - 0; Bacteria - 0; Metazoa - 0; Fungi - 0; Plants - 40; Viruses - 0; Other Eukaryotes - 2 (source: NCBI BLink).	AT3G51510	-0.519784	-0.462133	-0.335818	-0.590884	-1.06956	-1.13653	-1.51203	-3.18217	0.0379741	-0.513862	-2.55326		1	1	1	0.754093	0.160387	0.154657	0.0177544	3.83072e-13	1	1	1.74108e-06
protein_coding	photosystem II subunit X	Encodes a protein with sequence similarity to the spinach photosystem II subunit PsbX.	photosystem II subunit X (PSBX); FUNCTIONS IN: molecular_function unknown; INVOLVED IN: photosynthesis; LOCATED IN: chloroplast thylakoid membrane; EXPRESSED IN: 22 plant structures; EXPRESSED DURING: 13 growth stages; CONTAINS InterPro DOMAIN/s: Photosystem II protein PsbX (InterPro:IPR009518); Has 63 Blast hits to 63 proteins in 22 species: Archae - 0; Bacteria - 0; Metazoa - 0; Fungi - 0; Plan…	AT2G06520	-0.526572	-0.448309	-0.156972	-0.663262	-0.981622	-0.536799	-1.2186	-3.25469	0.0404919	-0.416451	-2.55095		1	1	1	0.684783	0.203467	0.670352	0.0594539	5.79393e-14	1	1	1.83525e-06
protein_coding	Protein of unknown function (DUF1218)	NA	Protein of unknown function (DUF1218); FUNCTIONS IN: molecular_function unknown; INVOLVED IN: biological_process unknown; LOCATED IN: endomembrane system; EXPRESSED IN: 9 plant structures; EXPRESSED DURING: LP.06 six leaves visible, LP.04 four leaves visible, 4 anthesis, petal differentiation and expansion stage; CONTAINS InterPro DOMAIN/s: Protein of unknown function DUF1218 (InterPro:IPR009606)…	AT4G19370	1.16354	2.03638	1.23303	1.21853	1.71703	2.91078	3.47509	3.20009	0.407788	0.960457	2.38948		0.629013	0.192789	1	0.271462	0.00385514	8.7496e-09	8.00049e-13	2.41443e-13	1	0.859545	1.85503e-06
protein_coding	glycosylphosphatidylinositol-anchored lipid protein transfer 1	Encodes LTPG1, a lipid transfer protein with a predicted GPI (glycosylphosphatidylinositol)-anchor domain. Localized in the plasma membrane. Disruption of the LTPG1 gene causes alterations of cuticular lipid composition, but no significant changes on total wax and cutin monomer loads are seen.	glycosylphosphatidylinositol-anchored lipid protein transfer 1 (LTPG1); FUNCTIONS IN: molecular_function unknown; INVOLVED IN: lipid transport; LOCATED IN: anchored to plasma membrane, plasma membrane, anchored to membrane; EXPRESSED IN: 24 plant structures; EXPRESSED DURING: 13 growth stages; CONTAINS InterPro DOMAIN/s: Bifunctional inhibitor/plant lipid transfer protein/seed storage (InterPro:I…	AT1G27950	0.255478	-0.193102	-0.128933	-0.653208	-0.152969	-1.09535	-1.7411	-3.57477	-0.80102	-1.21124	-3.72153		1	1	1	0.77362	1	0.338371	0.0342623	3.44728e-08	1	0.794243	1.96129e-06
protein_coding	photosystem I subunit l	Encodes subunit L of photosystem I reaction center.	photosystem I subunit l (PSAL); FUNCTIONS IN: molecular_function unknown; INVOLVED IN: photosynthesis, light reaction, photosynthesis; LOCATED IN: in 7 components; EXPRESSED IN: 24 plant structures; EXPRESSED DURING: 14 growth stages; CONTAINS InterPro DOMAIN/s: Photosystem I reaction centre, subunit XI PsaL (InterPro:IPR003757); Has 443 Blast hits to 443 proteins in 121 species: Archae - 0; Bact…	AT4G12800	-0.674416	-1.15102	-0.935235	-1.00775	-0.828175	-0.982774	-1.67574	-3.13176	-0.151193	-0.30685	-2.27521		0.980765	1	1	0.344719	0.388291	0.292532	0.0107271	1.85216e-13	1	1	1.97399e-06
protein_coding	DNA glycosylase superfamily protein	NA	DNA glycosylase superfamily protein; FUNCTIONS IN: DNA-3-methyladenine glycosylase I activity, catalytic activity; INVOLVED IN: DNA repair, base-excision repair; EXPRESSED IN: 21 plant structures; EXPRESSED DURING: 13 growth stages; CONTAINS InterPro DOMAIN/s: DNA glycosylase (InterPro:IPR011257), Methyladenine glycosylase (InterPro:IPR005019); BEST Arabidopsis thaliana protein match is: DNA glyc…	AT5G44680	-1.01037	-1.11269	-1.54377	0.664055	-1.15985	-2.09518	-2.30478	-2.19754	-0.346892	-0.500043	-3.20769		0.809493	1	1	0.781324	0.334657	0.0905965	0.0201438	0.000823935	1	1	1.97399e-06
protein_coding	calmodulin-like 41	NA	calmodulin-like 41 (CML41); FUNCTIONS IN: calcium ion binding; INVOLVED IN: biological_process unknown; LOCATED IN: chloroplast; EXPRESSED IN: 17 plant structures; EXPRESSED DURING: 11 growth stages; CONTAINS InterPro DOMAIN/s: EF-Hand 1, calcium-binding site (InterPro:IPR018247), EF-HAND 2 (InterPro:IPR018249), EF-hand-like domain (InterPro:IPR011992), Calcium-binding EF-hand (InterPro:IPR002048…	AT3G50770	2.06407	2.53173	2.65545	4.15773	2.96469	4.256	4.83934	5.77668	0.636604	1.54143	2.2573		0.0899479	0.107894	0.111814	2.17341e-08	1.82735e-06	6.49699e-14	2.1524e-18	2.48142e-32	1	0.379112	2.03642e-06
protein_coding	Plant invertase/pectin methylesterase inhibitor superfamily	NA	Plant invertase/pectin methylesterase inhibitor superfamily; FUNCTIONS IN: enzyme inhibitor activity, pectinesterase activity; INVOLVED IN: cell wall modification; LOCATED IN: membrane, plant-type cell wall; EXPRESSED IN: 9 plant structures; EXPRESSED DURING: 4 anthesis, C globular stage, petal differentiation and expansion stage; CONTAINS InterPro DOMAIN/s: Carbohydrate-binding/sugar hydrolysis …	AT2G45220	2.49309	2.82995	2.46357	3.85227	1.7905	2.27387	3.55191	5.97594	0.825224	0.123118	2.9495		0.0233082	0.0255387	0.178387	1.15099e-05	0.00738864	0.000275469	5.19082e-11	4.25215e-34	1	1	2.0491e-06
protein_coding	peroxisomal NAD-malate dehydrogenase 2	encodes a microbody NAD-dependent malate dehydrogenase encodes an peroxisomal NAD-malate dehydrogenase that is involved in fatty acid beta-oxidation through providing NAD to the process of converting fatty acyl CoA to acetyl CoA.	peroxisomal NAD-malate dehydrogenase 2 (PMDH2); FUNCTIONS IN: malate dehydrogenase activity; INVOLVED IN: regulation of fatty acid beta-oxidation, regulation of photorespiration; LOCATED IN: apoplast, chloroplast, peroxisome, microbody; EXPRESSED IN: 22 plant structures; EXPRESSED DURING: 14 growth stages; CONTAINS InterPro DOMAIN/s: Lactate/malate dehydrogenase, C-terminal (InterPro:IPR022383), …	AT5G09660	-0.473773	-0.264313	-0.456904	-0.936914	-0.607438	-0.530388	-1.18512	-3.31541	0.0870309	-0.0485331	-2.29147		1	1	1	0.421853	0.535452	0.673935	0.0654675	2.18328e-18	1	1	2.1321e-06
protein_coding	Translation elongation factor EF1B/ribosomal protein S6 family protein	NA	Translation elongation factor EF1B/ribosomal protein S6 family protein; FUNCTIONS IN: structural constituent of ribosome, rRNA binding; INVOLVED IN: translation, ribosome biogenesis; LOCATED IN: thylakoid, chloroplast thylakoid membrane, ribosome, chloroplast; EXPRESSED IN: 22 plant structures; EXPRESSED DURING: 13 growth stages; CONTAINS InterPro DOMAIN/s: Translation elongation factor EF1B/ribo…	AT1G64510	-0.577239	-1.36355	-1.17659	-1.18168	-0.36248	-1.35664	-2.08634	-3.07564	-0.762885	-0.550051	-2.65678		1	1	1	0.36715	0.842338	0.0960391	0.00159731	7.90928e-12	1	1	2.17517e-06
protein_coding	glucose-6-phosphate/phosphate translocator 2	glucose6-Phosphate/phosphate transporter 2	glucose-6-phosphate/phosphate translocator 2 (GPT2); FUNCTIONS IN: antiporter activity, glucose-6-phosphate transmembrane transporter activity; INVOLVED IN: in 7 processes; LOCATED IN: plasma membrane; EXPRESSED IN: 16 plant structures; EXPRESSED DURING: 10 growth stages; CONTAINS InterPro DOMAIN/s: Tpt phosphate/phosphoenolpyruvate translocator (InterPro:IPR004696), Protein of unknown function D…	AT1G61800	2.39094	2.53826	2.29477	1.43085	3.0363	3.54352	3.82431	4.26122	-0.049836	0.599038	2.78174		0.0143915	0.0719687	0.257154	0.306454	5.9017e-07	1.33136e-09	1.1963e-11	1.71268e-19	1	1	2.31043e-06
protein_coding	Leucine-rich repeat (LRR) family protein	A novel leucine-rich repeat protein. Interacts directly with MADS domain transcription factor.	FLOR1 (FLR1); FUNCTIONS IN: enzyme inhibitor activity, transcription factor binding; INVOLVED IN: biological_process unknown; LOCATED IN: endomembrane system; CONTAINS InterPro DOMAIN/s: Leucine-rich repeat-containing N-terminal domain, type 2 (InterPro:IPR013210), Leucine-rich repeat (InterPro:IPR001611); BEST Arabidopsis thaliana protein match is: polygalacturonase inhibiting protein 1 (TAIR:AT…	AT3G12145	-0.839384	-0.49228	-0.448252	-0.669719	-1.19586	-2.85838	-2.11939	-4.05534	0.367683	0.00880355	-3.01769		0.858705	1	1	0.709117	0.168748	0.000125053	0.0031987	7.02539e-15	1	1	2.43719e-06
protein_coding	SAUR-like auxin-responsive protein family	mRNA is rapidly induced by auxin and is very short-lived. Has been used as a reporter gene in studying auxin mutants.	SMALL AUXIN UPREGULATED 15 (SAUR15); CONTAINS InterPro DOMAIN/s: Auxin responsive SAUR protein (InterPro:IPR003676); BEST Arabidopsis thaliana protein match is: SAUR-like auxin-responsive protein family (TAIR:AT5G18050.1); Has 1222 Blast hits to 1213 proteins in 28 species: Archae - 0; Bacteria - 0; Metazoa - 0; Fungi - 0; Plants - 1221; Viruses - 0; Other Eukaryotes - 1 (source: NCBI BLink).	AT4G38850	-1.11118	0.0221574	-0.324323	0.13195	-3.31977	-3.99189	-3.33056	-6.83096	0.33828	-1.88798	-6.60341		0.815813	1	1	1	0.00269895	0.0031891	0.00379166	1.2225e-08	1	0.806213	2.46001e-06
protein_coding	plastid-specific ribosomal protein 4	plastid-specific ribosomal protein 4 (PSRP4) mRNA, complete	plastid-specific ribosomal protein 4 (PSRP4); FUNCTIONS IN: structural constituent of ribosome; INVOLVED IN: translation; LOCATED IN: ribosome, chloroplast; EXPRESSED IN: 23 plant structures; EXPRESSED DURING: 13 growth stages; Has 87 Blast hits to 87 proteins in 23 species: Archae - 0; Bacteria - 20; Metazoa - 0; Fungi - 0; Plants - 66; Viruses - 0; Other Eukaryotes - 1 (source: NCBI BLink).	AT2G38140	-0.336252	-0.955092	-1.23968	-0.840084	-0.538745	-1.62057	-1.97427	-3.25857	-0.595939	-0.800382	-3.0143		1	1	1	0.622489	0.727726	0.06268	0.00807805	1.75435e-08	1	0.991278	2.50012e-06
protein_coding	glutathione transferase lambda 1	Encodes a member of the lambda family of glutathione transferases. It has thiol transferase activity and self S-glutathionylation activity in vitro.	glutathione transferase lambda 1 (GSTL1); FUNCTIONS IN: molecular_function unknown; INVOLVED IN: protein amino acid glutathionylation; LOCATED IN: cellular_component unknown; EXPRESSED IN: stem, male gametophyte, root, pollen tube; EXPRESSED DURING: L mature pollen stage, M germinated pollen stage; CONTAINS InterPro DOMAIN/s: Thioredoxin fold (InterPro:IPR012335), Glutathione S-transferase, C-ter…	AT5G02780	1.68554	1.8186	0.908265	1.43221	2.06754	2.50173	3.10754	3.52495	0.365452	0.748468	2.45867		0.352344	0.588988	1	0.244047	0.0019279	9.38141e-05	6.93381e-08	9.06326e-14	1	1	2.65305e-06
protein_coding	NA	NA	unknown protein; BEST Arabidopsis thaliana protein match is: unknown protein (TAIR:AT5G22520.1); Has 30201 Blast hits to 17322 proteins in 780 species: Archae - 12; Bacteria - 1396; Metazoa - 17338; Fungi - 3422; Plants - 5037; Viruses - 0; Other Eukaryotes - 2996 (source: NCBI BLink).	AT5G22530	2.84311	3.60155	1.57917	2.27285	5.15975	5.25104	5.63905	4.98532	-0.0241977	2.31033	2.6936		0.0167073	0.00461456	1	0.0547263	2.36813e-14	3.20716e-15	2.1524e-18	1.69473e-17	1	0.0448748	2.68543e-06
protein_coding	NAD(P)-linked oxidoreductase superfamily protein	NA	NAD(P)-linked oxidoreductase superfamily protein; FUNCTIONS IN: oxidoreductase activity; INVOLVED IN: oxidation reduction; LOCATED IN: chloroplast thylakoid membrane, chloroplast, membrane; EXPRESSED IN: 21 plant structures; EXPRESSED DURING: 13 growth stages; CONTAINS InterPro DOMAIN/s: Aldo/keto reductase (InterPro:IPR001395); Has 297 Blast hits to 297 proteins in 86 species: Archae - 0; Bacter…	AT1G14345	-0.628849	-0.826851	-0.964711	-1.48249	-0.913128	-1.42116	-2.9175	-4.33892	-0.439714	-0.726262	-3.2956		1	1	1	0.102566	0.305903	0.0855567	3.75356e-05	1.08374e-13	1	1	2.751e-06
protein_coding	S-adenosylmethionine synthetase family protein	S-adenosylmethionine synthetase	METHIONINE OVER-ACCUMULATOR 3 (MTO3); FUNCTIONS IN: methionine adenosyltransferase activity; INVOLVED IN: lignin biosynthetic process, response to cold, methionine metabolic process, S-adenosylmethionine biosynthetic process; LOCATED IN: nucleolus, cell wall, plasma membrane, membrane; EXPRESSED IN: 28 plant structures; EXPRESSED DURING: 16 growth stages; CONTAINS InterPro DOMAIN/s: S-adenosylmet…	AT3G17390	0.25478	-0.215224	-0.194595	-0.891109	0.0718315	-0.531602	-1.30687	-2.93405	-0.337497	-0.52231	-2.38042		1	1	1	0.428839	1	0.676621	0.0397441	5.62285e-12	1	1	2.88885e-06
protein_coding	cytochrome P450, family 76, subfamily C, polypeptide 6	member of CYP76C	cytochrome P450, family 76, subfamily C, polypeptide 6 (CYP76C6); FUNCTIONS IN: electron carrier activity, monooxygenase activity, iron ion binding, oxygen binding, heme binding; INVOLVED IN: oxidation reduction; LOCATED IN: endomembrane system; CONTAINS InterPro DOMAIN/s: Cytochrome P450 (InterPro:IPR001128), Cytochrome P450, E-class, group I (InterPro:IPR002401), Cytochrome P450, conserved site…	AT1G33720	1.57634	2.61579	2.41435	3.07423	3.8139	4.4594	5.04795	5.94713	0.133195	2.40214	3.01712		0.899393	0.611355	0.962469	0.0271628	2.99386e-05	3.06057e-07	5.84745e-11	1.45988e-19	1	0.141146	2.95856e-06
protein_coding	GDSL-like Lipase/Acylhydrolase superfamily protein	NA	GDSL-like Lipase/Acylhydrolase superfamily protein; FUNCTIONS IN: hydrolase activity, acting on ester bonds, carboxylesterase activity; INVOLVED IN: lipid metabolic process; LOCATED IN: endomembrane system; EXPRESSED IN: 19 plant structures; EXPRESSED DURING: 13 growth stages; CONTAINS InterPro DOMAIN/s: Lipase, GDSL (InterPro:IPR001087); BEST Arabidopsis thaliana protein match is: GDSL-like Lipa…	AT4G18970	-1.10676	-1.94958	-1.28922	-1.64633	-2.15876	-2.48618	-3.85779	-7.89327	-0.405026	-1.46192	-6.63117		0.747345	0.850932	1	0.125508	0.0100932	0.0107174	9.11027e-05	5.6463e-14	1	0.707584	3.00001e-06
protein_coding	P-loop containing nucleoside triphosphate hydrolases superfamily protein	Encodes the CHLI subunit of magnesium chelatase which is required for chlorophyll biosynthesis. All four cysteine residues of the protein form two disulfide bonds (Cys102-Cys193 and Cys354-Cys396) under oxidized conditions but are fully reduced by reduction. It was suggested that the redox state of CHLI is regulated in vivo by the change of the redox environment in the chloroplasts probably via t…	CHLI1; FUNCTIONS IN: magnesium chelatase activity, ATPase activity; INVOLVED IN: chlorophyll biosynthetic process; LOCATED IN: magnesium chelatase complex, cell wall, chloroplast, chloroplast stroma; EXPRESSED IN: 24 plant structures; EXPRESSED DURING: 14 growth stages; CONTAINS InterPro DOMAIN/s: ATPase, AAA+ type, core (InterPro:IPR003593), Magnesium chelatase, ChlI subunit (InterPro:IPR000523)…	AT4G18480	-0.00284222	-0.127292	-0.0961132	-0.695252	-0.0811198	-0.551787	-0.951183	-2.89028	-0.264884	-0.34504	-2.45986		1	1	1	0.644709	1	0.676506	0.188241	6.16566e-11	1	1	3.04456e-06
protein_coding	cell wall / vacuolar inhibitor of fructosidase 2	Plant cell wall (CWI) and vacuolar invertases (VI) play important roles in carbohydrate metabolism, stress responses and sugar signaling.	cell wall / vacuolar inhibitor of fructosidase 2 (C/VIF2); FUNCTIONS IN: enzyme inhibitor activity, pectinesterase inhibitor activity, pectinesterase activity; INVOLVED IN: response to karrikin; LOCATED IN: endomembrane system; EXPRESSED IN: 20 plant structures; EXPRESSED DURING: 13 growth stages; CONTAINS InterPro DOMAIN/s: Pectinesterase inhibitor (InterPro:IPR006501); BEST Arabidopsis thaliana…	AT5G64620	-0.216485	-0.359982	-0.249059	0.0664357	-0.703493	-1.55704	-2.8542	-3.33446	0.0516572	-0.437825	-3.34838		1	1	1	1	0.582119	0.129574	0.0007767	2.92888e-08	1	1	3.10093e-06
protein_coding	nine-cis-epoxycarotenoid dioxygenase 4	chloroplast-targeted member of a family of enzymes similar to nine-cis-epoxycarotenoid dioxygenase	nine-cis-epoxycarotenoid dioxygenase 4 (NCED4); LOCATED IN: chloroplast, plastoglobule; EXPRESSED IN: 16 plant structures; EXPRESSED DURING: 9 growth stages; CONTAINS InterPro DOMAIN/s: Carotenoid oxygenase (InterPro:IPR004294); BEST Arabidopsis thaliana protein match is: nine-cis-epoxycarotenoid dioxygenase 5 (TAIR:AT1G30100.1); Has 2918 Blast hits to 2864 proteins in 491 species: Archae - 16; B…	AT4G19170	-1.13625	-0.432938	0.642314	0.164034	-2.06763	-1.66126	-2.9262	-4.03458	0.817174	-0.116738	-3.38128		0.69596	1	1	1	0.00414461	0.0350181	1.66997e-05	1.50836e-09	1	1	3.11733e-06
protein_coding	NA	NA	unknown protein; Has 38 Blast hits to 38 proteins in 17 species: Archae - 0; Bacteria - 0; Metazoa - 0; Fungi - 0; Plants - 38; Viruses - 0; Other Eukaryotes - 0 (source: NCBI BLink).	AT2G03420	-0.489766	-0.370628	-0.661838	-1.25535	-0.69704	-1.45507	-2.1362	-4.43156	-0.188081	-0.397456	-3.36386		1	1	1	0.306454	0.488484	0.065564	0.00178883	1.19003e-16	1	1	3.15114e-06
protein_coding	cyclin p4;1	NA	cyclin p4;1 (CYCP4;1); CONTAINS InterPro DOMAIN/s: Negative regulatory factor PREG (InterPro:IPR012389), Cyclin-like (InterPro:IPR011028), Cyclin, N-terminal (InterPro:IPR006671), Cyclin (InterPro:IPR006670); BEST Arabidopsis thaliana protein match is: CYCLIN P4;2 (TAIR:AT5G61650.1); Has 1474 Blast hits to 1416 proteins in 218 species: Archae - 0; Bacteria - 18; Metazoa - 247; Fungi - 710; Plants…	AT2G44740	-1.22876	-1.28967	-0.653947	0.616106	-2.49619	-2.5285	-2.43007	-3.45539	0.337357	-0.939543	-3.7325		0.66018	1	1	0.79236	0.0194005	0.0540562	0.0251446	5.47695e-06	1	1	3.31006e-06
protein_coding	3-ketoacyl-CoA synthase 6	Encodes KCS6, a member of the 3-ketoacyl-CoA synthase family involved in the biosynthesis of VLCFA (very long chain fatty acids).	3-ketoacyl-CoA synthase 6 (KCS6); FUNCTIONS IN: transferase activity, transferring acyl groups other than amino-acyl groups, catalytic activity; INVOLVED IN: in 7 processes; LOCATED IN: endoplasmic reticulum; EXPRESSED IN: 29 plant structures; EXPRESSED DURING: 13 growth stages; CONTAINS InterPro DOMAIN/s: Thiolase-like (InterPro:IPR016039), FAE1/Type III polyketide synthase-like protein (InterPr…	AT1G68530	0.00544662	-0.596121	-0.89732	-0.198749	-0.832545	-1.8398	-2.6304	-2.55813	-0.225676	-1.06576	-2.58488		1	1	1	1	0.429807	0.0221382	0.000275477	7.9475e-08	1	0.912285	3.31852e-06
protein_coding	tyrosine aminotransferase 3	Encodes a tyrosine aminotransferase that is responsive to treatment with jasmonic acid.	tyrosine aminotransferase 3 (TAT3); CONTAINS InterPro DOMAIN/s: 1-aminocyclopropane-1-carboxylate synthase (InterPro:IPR001176), Aminotransferase, class I/classII (InterPro:IPR004839), Pyridoxal phosphate-dependent transferase, major domain (InterPro:IPR015424), Tyrosine transaminase (InterPro:IPR021178), Tyrosine/nicotianamine aminotransferase (InterPro:IPR005958), Pyridoxal phosphate-dependent …	AT2G24850	1.88443	2.74385	2.25529	0.820567	2.01288	2.4869	2.89418	2.00668	1.15163	1.27837	2.3377		0.0368241	0.00461456	0.0782412	0.529029	0.000473339	4.31846e-06	2.16211e-08	6.27164e-06	1	0.548641	3.42148e-06
protein_coding	NA	Involved in response to salt stress. Knockout mutants are hypersensitive to salt stress.	FUNCTIONS IN: molecular_function unknown; INVOLVED IN: response to salt stress; EXPRESSED IN: 25 plant structures; EXPRESSED DURING: 13 growth stages; BEST Arabidopsis thaliana protein match is: nodulin-related protein 1 (TAIR:AT2G03440.1).	AT1G13930	0.0887931	-0.593969	0.272959	-0.95963	-1.1945	-1.1828	-1.71816	-4.12699	0.544486	-0.740744	-2.62286		1	1	1	0.414791	0.098706	0.116497	0.00493792	1.08937e-17	1	0.991248	3.48001e-06
protein_coding	nitrile specifier protein 1	Encodes a nitrile-specifier protein NSP1 responsible for constitutive and herbivore-induced simple nitrile formation in rosette leaves. NSP1 is one out of five (At3g16400/NSP1, At2g33070/NSP2, At3g16390/NSP3, At3g16410/NSP4 and At5g48180/NSP5) A. thaliana epithiospecifier protein (ESP) homologues that promote simple nitrile, but not epithionitrile or thiocyanate formation.	MYROSINASE-BINDING PROTEIN-LIKE PROTEIN-470 (ATMLP-470); FUNCTIONS IN: molecular_function unknown; INVOLVED IN: glucosinolate catabolic process, response to herbivore, nitrile biosynthetic process; LOCATED IN: cellular_component unknown; EXPRESSED IN: rosette leaf, cotyledon, guard cell, leaf; EXPRESSED DURING: seedling growth; CONTAINS InterPro DOMAIN/s: Kelch repeat type 1 (InterPro:IPR006652),…	AT3G16400	0.0932525	-0.0475814	-0.0431796	2.43116	-0.948273	-1.84677	-2.52059	-2.3958	0.25446	-0.789357	-4.57202		1	1	1	0.0961952	0.343108	0.0347986	0.00109496	3.60947e-06	1	1	3.52042e-06
protein_coding	small subunit ribosomal protein 16	Encodes ribosomal protein S16, has embryo-defective lethal mutant phenotype	small subunit ribosomal protein 16 (SSR16); FUNCTIONS IN: structural constituent of ribosome; INVOLVED IN: translation, ribosome biogenesis, embryo development ending in seed dormancy; LOCATED IN: ribosome, chloroplast, plastid, chloroplast envelope; EXPRESSED IN: 22 plant structures; EXPRESSED DURING: 13 growth stages; CONTAINS InterPro DOMAIN/s: Ribosomal protein S16 (InterPro:IPR000307); BEST …	AT4G34620	-0.376165	-0.487556	-0.503955	-0.624459	-0.879506	-0.937967	-1.29071	-2.75895	-0.269372	-0.774622	-2.40387		1	1	1	0.7021	0.275744	0.261828	0.0407438	2.14862e-10	1	0.982398	3.53182e-06
protein_coding	thioredoxin-dependent peroxidase 2	thioredoxin-dependent peroxidase 2	thioredoxin-dependent peroxidase 2 (TPX2); FUNCTIONS IN: oxidoreductase activity, antioxidant activity; INVOLVED IN: cell redox homeostasis; LOCATED IN: cellular_component unknown; EXPRESSED IN: leaf; CONTAINS InterPro DOMAIN/s: Thioredoxin fold (InterPro:IPR012335), Thioredoxin-like (InterPro:IPR017936), Thioredoxin-like fold (InterPro:IPR012336), Redoxin (InterPro:IPR013740); BEST Arabidopsis t…	AT1G65970	0.885688	1.17092	1.2131	2.2415	2.12077	1.9256	2.87972	5.21998	-0.201168	1.03505	2.77857		0.908428	1	1	0.0128726	0.00125173	0.00940474	4.35584e-07	2.25452e-30	1	0.817736	3.62201e-06
protein_coding	ribosomal protein S9	ribosomal protein S9, nuclear encoded component of the chloroplast ribosome	ribosomal protein S9 (RPS9); FUNCTIONS IN: structural constituent of ribosome; INVOLVED IN: translation; LOCATED IN: in 6 components; EXPRESSED IN: 22 plant structures; EXPRESSED DURING: 13 growth stages; CONTAINS InterPro DOMAIN/s: Ribosomal protein S5 domain 2-type fold (InterPro:IPR020568), Ribosomal protein S9 (InterPro:IPR000754), Ribosomal protein S5 domain 2-type fold, subgroup (InterPro:I…	AT1G74970	-0.51501	-1.37605	-1.03206	-0.750405	-0.381898	-1.08043	-1.39308	-2.89458	-0.614865	-0.483689	-2.75895		1	1	1	0.66737	0.879404	0.339038	0.0881373	1.50861e-07	1	1	3.6329e-06
protein_coding	photosystem II subunit P-1	Encodes a 23 kD extrinsic protein that is part of photosystem II and participates in the regulation of oxygen evolution.	photosystem II subunit P-1 (PSBP-1); FUNCTIONS IN: poly(U) RNA binding; INVOLVED IN: photosynthesis, light reaction, defense response to bacterium, response to light intensity; LOCATED IN: in 9 components; EXPRESSED IN: 24 plant structures; EXPRESSED DURING: 15 growth stages; CONTAINS InterPro DOMAIN/s: Photosystem II oxygen evolving complex protein PsbP (InterPro:IPR002683), Mog1/PsbP/DUF1795, a…	AT1G06680	-0.684318	-0.555386	-0.312725	-0.91132	-1.05575	-1.00466	-1.47806	-3.6548	0.146044	-0.227292	-2.59745		0.980765	1	1	0.455875	0.166679	0.22717	0.0178293	7.8616e-15	1	1	3.76228e-06
protein_coding	Radical SAM superfamily protein	Catalyzes the conversion of dethiobiotin to biotin.	BIOTIN AUXOTROPH 2 (BIO2); CONTAINS InterPro DOMAIN/s: Biotin/thiamin synthesis-associated protein (InterPro:IPR010722), Aldolase-type TIM barrel (InterPro:IPR013785), Elongator protein 3/MiaB/NifB (InterPro:IPR006638), Radical SAM (InterPro:IPR007197), Biotin synthase (InterPro:IPR002684); Has 5366 Blast hits to 5366 proteins in 2012 species: Archae - 191; Bacteria - 4453; Metazoa - 6; Fungi - 1…	AT2G43360	-0.504738	-1.13792	-1.24763	-0.702641	-0.820557	-1.05569	-1.98133	-4.42356	-0.523211	-0.842169	-4.24068		1	1	1	0.781324	0.575602	0.529539	0.0693177	2.96398e-07	1	1	3.92288e-06
protein_coding	ATP binding cassette subfamily B19	Belongs to the family of ATP-binding cassette (ABC) transporters. Also known as AtMDR11 and PGP19. Possibly regulates auxin-dependent responses by influencing basipetal auxin transport in the root. Acts upstream of phyA in regulating hypocotyl elongation and gravitropic response. Exerts nonredundant, partially overlapping functions with the ABC transporter encoded by AtPGP1.	ATP binding cassette subfamily B19 (ABCB19); FUNCTIONS IN: ATPase activity, coupled to transmembrane movement of substances, auxin efflux transmembrane transporter activity; INVOLVED IN: in 14 processes; LOCATED IN: plasma membrane; EXPRESSED IN: 28 plant structures; EXPRESSED DURING: 13 growth stages; CONTAINS InterPro DOMAIN/s: ATPase, AAA+ type, core (InterPro:IPR003593), ABC transporter-like …	AT3G28860	-0.772805	-1.33826	-0.813122	0.0429123	-0.464886	-2.92073	-1.3283	-2.646	-0.344709	-0.0392729	-3.03299		0.980765	1	1	1	0.804241	0.00285076	0.15555	9.69952e-06	1	1	4.00508e-06
protein_coding	phosphoribulokinase	NA	phosphoribulokinase (PRK); FUNCTIONS IN: protein binding, phosphoribulokinase activity, ATP binding; INVOLVED IN: response to cold, defense response to bacterium, biosynthetic process, peptidyl-cysteine S-nitrosylation; LOCATED IN: in 8 components; EXPRESSED IN: 24 plant structures; EXPRESSED DURING: 15 growth stages; CONTAINS InterPro DOMAIN/s: Phosphoribulokinase/uridine kinase (InterPro:IPR006…	AT1G32060	-0.0132776	-0.555263	-0.441251	-1.13237	-0.514477	-0.710534	-1.35701	-3.3267	-0.0937101	-0.596801	-2.28805		1	1	1	0.246014	0.628671	0.478949	0.0302632	8.10618e-16	1	1	4.00758e-06
protein_coding	ATPase, F1 complex, gamma subunit protein	One of two genes (with ATPC2) encoding the gamma subunit of Arabidopsis chloroplast ATP synthase.	ATPC1; FUNCTIONS IN: enzyme regulator activity; INVOLVED IN: photosynthetic electron transport in photosystem II, ATP synthesis coupled proton transport, ATP biosynthetic process; LOCATED IN: in 6 components; EXPRESSED IN: 24 plant structures; EXPRESSED DURING: 14 growth stages; CONTAINS InterPro DOMAIN/s: ATPase, F1 complex, gamma subunit (InterPro:IPR000131); BEST Arabidopsis thaliana protein m…	AT4G04640	-0.288126	-0.898312	-0.914155	-1.42946	-0.501564	-0.846454	-1.33615	-3.33528	-0.591817	-0.807154	-2.49763		1	1	1	0.12682	0.734224	0.470048	0.0707647	1.54682e-11	1	0.982398	4.00821e-06
protein_coding	ribosomal protein L4	encodes a plastid ribosomal protein L4	ribosomal protein L4 (RPL4); FUNCTIONS IN: structural constituent of ribosome, poly(U) RNA binding; INVOLVED IN: translation; LOCATED IN: in 7 components; EXPRESSED IN: 23 plant structures; EXPRESSED DURING: 14 growth stages; CONTAINS InterPro DOMAIN/s: Ribosomal protein L4 (InterPro:IPR015498), Ribosomal protein L4/L1e, bacterial-type (InterPro:IPR013005), Ribosomal protein L4/L1e (InterPro:IPR0…	AT1G07320	-0.433645	-0.861115	-0.530419	-0.819296	-0.591422	-0.973796	-1.12971	-3.01122	-0.224865	-0.384594	-2.41675		1	1	1	0.518082	0.581134	0.285075	0.115623	2.459e-11	1	1	4.01666e-06
protein_coding	FK506-binding protein 16-2	NA	FK506-binding protein 16-2 (FKBP16-2); FUNCTIONS IN: FK506 binding, peptidyl-prolyl cis-trans isomerase activity; INVOLVED IN: protein folding; LOCATED IN: chloroplast thylakoid membrane, chloroplast thylakoid lumen; EXPRESSED IN: 20 plant structures; EXPRESSED DURING: 13 growth stages; CONTAINS InterPro DOMAIN/s: Peptidyl-prolyl cis-trans isomerase, FKBP-type (InterPro:IPR001179); BEST Arabidops…	AT4G39710	-0.403423	-0.661382	-0.479491	-0.609426	-0.570589	-0.650673	-1.29846	-4.22074	0.0895504	-0.0797304	-3.52127		1	1	1	0.844818	0.616615	0.626855	0.0835184	6.69109e-15	1	1	4.07822e-06
protein_coding	Disease resistance protein (TIR-NBS-LRR class) family	NA	Disease resistance protein (TIR-NBS-LRR class) family; FUNCTIONS IN: transmembrane receptor activity; INVOLVED IN: signal transduction, defense response, innate immune response; LOCATED IN: intrinsic to membrane; EXPRESSED IN: stem; CONTAINS InterPro DOMAIN/s: Toll-Interleukin receptor (InterPro:IPR000157); BEST Arabidopsis thaliana protein match is: Disease resistance protein (TIR-NBS-LRR class)…	AT4G11340	NE	NE	NE	2.42598	0.119109	1.15202	3.32575	3.89739	1.73603	1.00477	3.20696		NA	NA	NA	0.367904	1	0.729522	9.32188e-05	5.70874e-10	1	1	4.0828e-06
protein_coding	AUX/IAA transcriptional regulator family protein	Transcription regulator acting as repressor of auxin-inducible gene expression. Auxin-inducible AUX/IAA gene. Short-lived nuclear protein with four conserved domains. Domain III has homology to beta alpha alpha dimerization and DNA binding domains. Involved in auxin signaling. Auxin induces the degradation of the protein in a dosage-dependent manner in a process mediated by AtRac1. Auxin induced …	AUXIN RESISTANT 3 (AXR3); CONTAINS InterPro DOMAIN/s: Aux/IAA-ARF-dimerisation (InterPro:IPR011525), AUX/IAA protein (InterPro:IPR003311); BEST Arabidopsis thaliana protein match is: indole-3-acetic acid inducible 14 (TAIR:AT4G14550.1); Has 1763 Blast hits to 1762 proteins in 78 species: Archae - 0; Bacteria - 0; Metazoa - 0; Fungi - 0; Plants - 1762; Viruses - 0; Other Eukaryotes - 1 (source: NC…	AT1G04250	-0.253536	-0.453275	-0.468654	-1.2636	-1.41635	-1.26425	-2.11233	-4.3185	-0.332925	-1.49844	-3.387		1	1	1	0.204144	0.0847923	0.17967	0.00546559	3.47533e-13	1	0.589344	4.12767e-06
protein_coding	NA	NA	unknown protein; BEST Arabidopsis thaliana protein match is: unknown protein (TAIR:AT4G13266.1); Has 339 Blast hits to 265 proteins in 12 species: Archae - 0; Bacteria - 0; Metazoa - 0; Fungi - 0; Plants - 339; Viruses - 0; Other Eukaryotes - 0 (source: NCBI BLink).	AT3G13950	2.723	3.41873	2.55427	3.25301	2.68387	4.11994	4.88827	5.10443	0.923712	0.891557	2.77688		0.0139732	0.00577482	0.264641	0.000662915	8.55704e-05	3.48391e-12	2.75093e-18	1.81452e-25	1	0.924927	4.12767e-06
protein_coding	glutathione S-transferase TAU 18	Encodes glutathione transferase belonging to the tau class of GSTs. Naming convention according to Wagner et al. (2002).	glutathione S-transferase TAU 18 (GSTU18); CONTAINS InterPro DOMAIN/s: Thioredoxin fold (InterPro:IPR012335), Glutathione S-transferase, C-terminal (InterPro:IPR004046), Glutathione S-transferase, C-terminal-like (InterPro:IPR010987), Glutathione S-transferase/chloride channel, C-terminal (InterPro:IPR017933), Glutathione S-transferase, N-terminal (InterPro:IPR004045), Thioredoxin-like fold (Inte…	AT1G10360	-1.14594	-1.4711	-1.36785	-1.25819	-1.62999	-2.16438	-3.36101	-3.98042	-0.197465	-0.684285	-2.91939		0.641636	1	1	0.202174	0.0241421	0.00306605	2.5652e-06	1.03492e-14	1	1	4.46464e-06
protein_coding	cyclin p2;1	NA	cyclin p2;1 (CYCP2;1); CONTAINS InterPro DOMAIN/s: Negative regulatory factor PREG (InterPro:IPR012389), Cyclin-like (InterPro:IPR011028), Cyclin-related 2 (InterPro:IPR013922), Cyclin (InterPro:IPR006670); BEST Arabidopsis thaliana protein match is: cyclin p4;1 (TAIR:AT2G44740.1); Has 1311 Blast hits to 1303 proteins in 220 species: Archae - 0; Bacteria - 18; Metazoa - 222; Fungi - 576; Plants -…	AT3G21870	-0.234544	-0.0228826	-1.71904	0.564512	-0.348438	-1.15089	-0.958262	-2.63628	-0.417759	-0.534156	-3.61633		1	1	1	0.848044	0.911632	0.572853	0.484975	0.000828375	1	1	4.78622e-06
protein_coding	Pectin lyase-like superfamily protein	NA	Pectin lyase-like superfamily protein; FUNCTIONS IN: polygalacturonase activity; INVOLVED IN: carbohydrate metabolic process; LOCATED IN: cellular_component unknown; EXPRESSED IN: 18 plant structures; EXPRESSED DURING: 11 growth stages; CONTAINS InterPro DOMAIN/s: Pectin lyase fold/virulence factor (InterPro:IPR011050), Parallel beta-helix repeat (InterPro:IPR006626), Glycoside hydrolase, family …	AT1G10640	-0.677657	-1.31908	-1.33864	-0.321199	-2.49942	-3.64473	-3.84812	-7.3491	0.348508	-1.48089	-6.6584		1	1	1	1	0.00970302	0.00221613	0.000331144	6.46317e-11	1	0.829392	4.85081e-06
protein_coding	cell elongation protein / DWARF1 / DIMINUTO (DIM)	Involved in the conversion of the early brassinosteroid precursor 24-methylenecholesterol to campesterol. Brassinosteroids affect cellular elongation. Mutants have dwarf phenotype. DWF1 is a Ca2+-dependent calmodulin-binding protein.	DWARF 1 (DWF1); CONTAINS InterPro DOMAIN/s: FAD-linked oxidase, FAD-binding, subdomain 2 (InterPro:IPR016168), FAD-binding, type 2 (InterPro:IPR016166), FAD linked oxidase, N-terminal (InterPro:IPR006094).	AT3G19820	-0.691839	-1.1434	-0.74267	-0.436282	-1.4307	-1.37251	-1.79544	-2.84224	-0.126985	-0.868099	-2.53285		0.980765	1	1	0.874929	0.0685506	0.112135	0.0113216	6.13878e-09	1	0.979007	4.85657e-06
protein_coding	Protein of unknown function, DUF642	NA	Protein of unknown function, DUF642; FUNCTIONS IN: molecular_function unknown; INVOLVED IN: biological_process unknown; LOCATED IN: cell wall; EXPRESSED IN: 22 plant structures; EXPRESSED DURING: 14 growth stages; CONTAINS InterPro DOMAIN/s: Protein of unknown function DUF642 (InterPro:IPR006946); BEST Arabidopsis thaliana protein match is: Protein of unknown function, DUF642 (TAIR:AT2G41800.1); …	AT3G08030	-0.0395337	-0.0607001	0.294182	0.125373	-0.0469461	-0.358113	-0.774325	-2.16026	-0.138611	-0.147906	-2.42413		1	1	1	1	1	0.876888	0.351274	3.75463e-07	1	1	4.93129e-06
protein_coding	Copper transport protein family	NA	Copper transport protein family; FUNCTIONS IN: metal ion binding; LOCATED IN: mitochondrion; BEST Arabidopsis thaliana protein match is: Copper transport protein family (TAIR:AT3G20180.1); Has 30201 Blast hits to 17322 proteins in 780 species: Archae - 12; Bacteria - 1396; Metazoa - 17338; Fungi - 3422; Plants - 5037; Viruses - 0; Other Eukaryotes - 2996 (source: NCBI BLink).	AT4G05030	3.71336	2.45023	2.28016	2.0933	3.41072	4.06921	3.94217	4.34026	0.66992	0.395502	2.92125		0.0167073	0.762582	1	0.347506	6.58279e-05	2.61789e-07	7.76739e-07	6.31291e-12	1	1	5.00812e-06
protein_coding	photosystem II subunit T	Encodes photosystem II 5 kD protein subunit PSII-T. This is a nuclear-encoded gene (PsbTn) which also has a plastid-encoded paralog (PsbTc).	photosystem II subunit T (PSBTN); FUNCTIONS IN: molecular_function unknown; INVOLVED IN: biological_process unknown; LOCATED IN: chloroplast thylakoid lumen, chloroplast photosystem II, chloroplast; EXPRESSED IN: 21 plant structures; EXPRESSED DURING: 13 growth stages; BEST Arabidopsis thaliana protein match is: Photosystem II 5 kD protein (TAIR:AT1G51400.1); Has 88 Blast hits to 88 proteins in 1…	AT3G21055	-0.807252	-0.601231	-0.492323	-0.943949	-1.05544	-1.43785	-1.86146	-3.71347	0.118171	-0.131938	-2.65135		0.941436	1	1	0.415352	0.198305	0.0507689	0.0032169	9.18603e-13	1	1	5.04136e-06
protein_coding	photosystem I subunit O	Encodes subunit O of photosystem I.	photosystem I subunit O (PSAO); FUNCTIONS IN: molecular_function unknown; INVOLVED IN: response to salt stress, photosynthesis, light harvesting in photosystem I; LOCATED IN: thylakoid, photosystem I, chloroplast; EXPRESSED IN: 21 plant structures; EXPRESSED DURING: 13 growth stages; CONTAINS InterPro DOMAIN/s: Photosystem I PsaO (InterPro:IPR017498); Has 161 Blast hits to 161 proteins in 28 spec…	AT1G08380	-0.855816	-0.831193	-0.353861	-0.961337	-1.09203	-0.748066	-1.33979	-3.2015	-0.0569801	-0.295096	-2.29716		0.815813	1	1	0.392155	0.136081	0.443838	0.031689	4.46466e-15	1	1	5.04136e-06
protein_coding	FASCICLIN-like arabinogalactan 2	AF333971 Arabidopsis thaliana fasciclin-like arabinogalactan-protein 2 (Fla2) mRNA, complete cds	FASCICLIN-like arabinogalactan 2 (FLA2); INVOLVED IN: response to cyclopentenone; LOCATED IN: anchored to plasma membrane, plasma membrane, anchored to membrane, membrane; EXPRESSED IN: 25 plant structures; EXPRESSED DURING: 13 growth stages; CONTAINS InterPro DOMAIN/s: FAS1 domain (InterPro:IPR000782); BEST Arabidopsis thaliana protein match is: FASCICLIN-like arabinogalactan 1 (TAIR:AT5G55730.2…	AT4G12730	-0.0757471	-1.23349	-0.948128	-1.53872	-1.86668	-2.34252	-3.90132	-4.89736	-0.679643	-2.47422	-4.03614		1	1	1	0.189219	0.0313302	0.0130675	7.5103e-05	3.65178e-11	1	0.164754	5.07539e-06
protein_coding	Domain of unknown function (DUF1995)	NA	FUNCTIONS IN: molecular_function unknown; INVOLVED IN: biological_process unknown; LOCATED IN: chloroplast; EXPRESSED IN: 22 plant structures; EXPRESSED DURING: 13 growth stages; CONTAINS InterPro DOMAIN/s: Domain of unknown function DUF1995 (InterPro:IPR018962); Has 37 Blast hits to 37 proteins in 14 species: Archae - 0; Bacteria - 0; Metazoa - 0; Fungi - 0; Plants - 37; Viruses - 0; Other Eukar…	AT3G20680	-0.658088	-1.07507	-0.772877	-0.319024	0.112817	-1.2307	-2.66664	-3.44772	-0.34486	0.423895	-3.47225		1	1	1	0.997147	1	0.348734	0.00673324	2.85284e-07	1	1	5.07539e-06
protein_coding	photosystem I subunit H2	NA	photosystem I subunit H2 (PSAH2); FUNCTIONS IN: molecular_function unknown; INVOLVED IN: photosynthesis; LOCATED IN: in 6 components; EXPRESSED IN: 21 plant structures; EXPRESSED DURING: 13 growth stages; CONTAINS InterPro DOMAIN/s: Photosystem I reaction centre subunit VI (InterPro:IPR004928); BEST Arabidopsis thaliana protein match is: photosystem I subunit H-1 (TAIR:AT3G16140.1); Has 102 Blast…	AT1G52230	-0.552126	-0.665191	-0.114767	-1.02027	-1.2434	-0.432943	-1.01105	-3.32318	-0.102321	-0.79551	-2.40523		1	1	1	0.37533	0.0717547	0.786152	0.132473	1.07614e-17	1	1	5.10836e-06
protein_coding	pfkB-like carbohydrate kinase family protein	NA	pfkB-like carbohydrate kinase family protein; FUNCTIONS IN: kinase activity, ribokinase activity; INVOLVED IN: D-ribose metabolic process, acetate fermentation, sucrose biosynthetic process, sucrose catabolic process, using beta-fructofuranosidase; LOCATED IN: chloroplast, chloroplast stroma; EXPRESSED IN: 22 plant structures; EXPRESSED DURING: 14 growth stages; CONTAINS InterPro DOMAIN/s: Carboh…	AT1G66430	0.0313593	-0.466037	0.0755327	-0.252749	-0.155056	-0.479677	-0.338275	-3.35209	0.0827725	-0.105575	-3.01612		1	1	1	1	0.997604	0.833061	0.820376	9.26596e-10	1	1	5.2979e-06
protein_coding	Plant thionin	Predicted to encode a PR (pathogenesis-related) protein. Belongs to the plant thionin (PR-13) family with the following members: At1g66100, At5g36910, At1g72260, At2g15010, At1g12663, At1g12660.	Plant thionin; FUNCTIONS IN: toxin receptor binding; INVOLVED IN: defense response; LOCATED IN: endomembrane system; EXPRESSED IN: 10 plant structures; EXPRESSED DURING: 7 growth stages; CONTAINS InterPro DOMAIN/s: Thionin (InterPro:IPR001010); BEST Arabidopsis thaliana protein match is: thionin 2.2 (TAIR:AT5G36910.1); Has 206 Blast hits to 206 proteins in 26 species: Archae - 0; Bacteria - 0; Me…	AT1G66100	0.520893	2.25926	2.79526	2.98847	0.784172	0.674231	-4.28075	-1.09765	0.25896	0.52556	-3.82137		1	0.611355	0.188353	0.00191948	0.697717	0.933019	0.186651	0.567682	1	1	5.45719e-06
protein_coding	ribosomal protein S17	nuclear-encoded 30S chloroplast ribosomal protein S17	ribosomal protein S17 (RPS17); FUNCTIONS IN: structural constituent of ribosome; INVOLVED IN: translation; LOCATED IN: cytosolic small ribosomal subunit, plastid small ribosomal subunit, chloroplast stroma, chloroplast, chloroplast envelope; EXPRESSED IN: 24 plant structures; EXPRESSED DURING: 15 growth stages; CONTAINS InterPro DOMAIN/s: Nucleic acid-binding, OB-fold-like (InterPro:IPR016027), N…	AT1G79850	-0.601967	-1.02632	-0.963865	-0.826309	-0.814851	-1.58674	-2.03926	-3.00693	-0.384043	-0.598934	-2.5646		1	1	1	0.569151	0.429807	0.0445467	0.00291117	3.48696e-09	1	1	5.51051e-06
protein_coding	hydroxyproline-rich glycoprotein family protein	NA	hydroxyproline-rich glycoprotein family protein; Has 6317 Blast hits to 3436 proteins in 319 species: Archae - 0; Bacteria - 429; Metazoa - 2195; Fungi - 739; Plants - 2175; Viruses - 83; Other Eukaryotes - 696 (source: NCBI BLink).	AT3G06750	-0.477757	-1.17341	-0.714175	-0.570132	-0.75818	-1.10154	-2.95699	-3.67651	-0.528666	-0.811814	-3.63351		1	1	1	0.849604	0.602536	0.488783	0.00444093	1.50192e-07	1	1	5.61898e-06
protein_coding	phytochrome kinase substrate 2	Encodes phytochrome kinase substrate 2. PKS proteins are critical for hypocotyl phototropism. Forms a complex with Phot1, Phot2 and NPH3.	phytochrome kinase substrate 2 (PKS2); BEST Arabidopsis thaliana protein match is: phytochrome kinase substrate 1 (TAIR:AT2G02950.1); Has 337 Blast hits to 325 proteins in 29 species: Archae - 0; Bacteria - 2; Metazoa - 13; Fungi - 6; Plants - 286; Viruses - 0; Other Eukaryotes - 30 (source: NCBI BLink).	AT1G14280	-0.475172	-0.75791	-0.352178	0.277942	-1.33718	-0.864458	-1.8652	-3.30001	0.056756	-0.809292	-3.51983		1	1	1	1	0.206779	0.65598	0.0776488	3.17951e-06	1	1	5.88186e-06
protein_coding	Basic-leucine zipper (bZIP) transcription factor family protein	Encodes a member of the BZIP family of transcription factors. Forms heterodimers with the related protein AtbZIP34. Binds to G-boxes in vitro and is localized to the nucleus in onion epidermal cells.	BZIP61; FUNCTIONS IN: DNA binding, transcription activator activity, sequence-specific DNA binding transcription factor activity; INVOLVED IN: regulation of transcription, DNA-dependent; LOCATED IN: nucleus; EXPRESSED IN: 20 plant structures; EXPRESSED DURING: 12 growth stages; CONTAINS InterPro DOMAIN/s: Basic-leucine zipper (bZIP) transcription factor (InterPro:IPR004827), Basic leucine zipper …	AT3G58120	-1.73061	-0.583061	-2.34554	0.545213	-2.92836	-2.24003	-2.43526	-3.30516	-1.19228	-2.42965	-5.03397		0.508913	1	1	0.953623	0.15752	0.488783	0.33145	0.00624183	1	0.942836	6.30296e-06
protein_coding	Aldolase-type TIM barrel family protein	NA	Aldolase-type TIM barrel family protein; FUNCTIONS IN: glycolate oxidase activity, oxidoreductase activity, FMN binding, catalytic activity; INVOLVED IN: oxidation reduction, metabolic process; LOCATED IN: peroxisome; EXPRESSED IN: guard cell, leaf; CONTAINS InterPro DOMAIN/s: Aldolase-type TIM barrel (InterPro:IPR013785), FMN-dependent alpha-hydroxy acid dehydrogenase, active site (InterPro:IPR0…	AT3G14415	-0.549929	-0.500882	-0.447899	-0.800531	-0.67298	-0.939415	-1.95695	-3.54877	-0.0243715	-0.149323	-2.77261		1	1	1	0.558187	0.463062	0.262418	0.000932794	7.79581e-11	1	1	6.38774e-06
protein_coding	O-fucosyltransferase family protein	NA	O-fucosyltransferase family protein; CONTAINS InterPro DOMAIN/s: GDP-fucose protein O-fucosyltransferase (InterPro:IPR019378); BEST Arabidopsis thaliana protein match is: O-fucosyltransferase family protein (TAIR:AT1G51630.1); Has 760 Blast hits to 758 proteins in 27 species: Archae - 0; Bacteria - 0; Metazoa - 0; Fungi - 0; Plants - 760; Viruses - 0; Other Eukaryotes - 0 (source: NCBI BLink).	AT3G21190	-0.00494415	-0.897574	-0.554985	-0.831452	-0.401345	-2.88167	-1.739	-5.354	-0.441397	-0.839942	-4.95799		1	1	1	0.685671	0.939246	0.04549	0.191764	2.09566e-07	1	0.993393	6.48354e-06
protein_coding	fatty acid desaturase 5	Chloroplastic enzyme responsible for the synthesis of 16:1 fatty acids from galactolipids and sulpholipids. Uses ferredoxin as electron donor.	fatty acid desaturase 5 (FAD5); CONTAINS InterPro DOMAIN/s: Fatty acid desaturase, type 1, core (InterPro:IPR015876), Fatty acid desaturase, type 1 (InterPro:IPR005804); BEST Arabidopsis thaliana protein match is: Fatty acid desaturase family protein (TAIR:AT3G15870.1); Has 3424 Blast hits to 3424 proteins in 822 species: Archae - 0; Bacteria - 1534; Metazoa - 801; Fungi - 236; Plants - 106; Viru…	AT3G15850	-0.297939	-0.0412009	-0.0262	-0.617467	-0.608185	-0.397031	-0.896354	-3.13874	-0.328394	-0.640663	-2.84948		1	1	1	0.802257	0.598209	0.866352	0.285487	3.74828e-10	1	1	6.48354e-06
protein_coding	Leucine-rich repeat protein kinase family protein	NA	Leucine-rich repeat protein kinase family protein; FUNCTIONS IN: protein serine/threonine kinase activity, protein kinase activity, ATP binding; INVOLVED IN: transmembrane receptor protein tyrosine kinase signaling pathway, protein amino acid phosphorylation; LOCATED IN: endomembrane system; EXPRESSED IN: 21 plant structures; EXPRESSED DURING: 14 growth stages; CONTAINS InterPro DOMAIN/s: Protein…	AT4G34220	-0.567049	-1.04572	0.0265545	-0.0147163	-2.15382	-3.33123	-2.18862	-4.16272	0.270759	-1.32155	-3.87549		1	1	1	1	0.0170792	0.00107073	0.0161003	1.46015e-09	1	0.912285	6.52488e-06
protein_coding	S-adenosyl-L-methionine-dependent methyltransferases superfamily protein	NA	S-adenosyl-L-methionine-dependent methyltransferases superfamily protein; INVOLVED IN: biological_process unknown; LOCATED IN: Golgi apparatus; EXPRESSED IN: 25 plant structures; EXPRESSED DURING: 14 growth stages; CONTAINS InterPro DOMAIN/s: Protein of unknown function DUF248, methyltransferase putative (InterPro:IPR004159); BEST Arabidopsis thaliana protein match is: S-adenosyl-L-methionine-dep…	AT1G29470	0.00344694	0.0796874	-0.0501548	0.046366	-0.211684	-0.540313	-0.781716	-2.14672	-0.186724	-0.403755	-2.37971		1	1	1	1	0.97775	0.746973	0.373384	9.78139e-07	1	1	6.56268e-06
protein_coding	Glutaredoxin family protein	NA	Glutaredoxin family protein; FUNCTIONS IN: electron carrier activity, protein disulfide oxidoreductase activity; INVOLVED IN: cell redox homeostasis; LOCATED IN: endomembrane system; EXPRESSED IN: 19 plant structures; EXPRESSED DURING: 9 growth stages; CONTAINS InterPro DOMAIN/s: Glutaredoxin-like, plant II (InterPro:IPR011905), Thioredoxin fold (InterPro:IPR012335), Glutaredoxin (InterPro:IPR002…	AT1G06830	-0.270212	0.0137985	0.325322	-0.254427	0.0883386	0.689697	-0.399458	-3.30822	-0.319027	0.0376363	-3.37215		1	1	1	1	1	0.659056	0.766619	4.61298e-08	1	1	6.56268e-06
protein_coding	P-loop containing nucleoside triphosphate hydrolases superfamily protein	NA	P-loop containing nucleoside triphosphate hydrolases superfamily protein; FUNCTIONS IN: sulfotransferase activity; INVOLVED IN: biological_process unknown; LOCATED IN: endomembrane system; EXPRESSED IN: 20 plant structures; EXPRESSED DURING: 13 growth stages; CONTAINS InterPro DOMAIN/s: Sulfotransferase domain (InterPro:IPR000863); BEST Arabidopsis thaliana protein match is: P-loop containing nuc…	AT2G03750	-0.756558	-0.897442	-0.750875	-0.322997	-0.457247	-2.49512	-6.50111	-4.19584	-0.320293	-0.0241647	-4.18958		1	1	1	1	0.884391	0.0791402	0.00108116	3.78444e-06	1	1	6.61119e-06
protein_coding	NA	NA	unknown protein; FUNCTIONS IN: molecular_function unknown; INVOLVED IN: biological_process unknown; LOCATED IN: endomembrane system; EXPRESSED IN: 21 plant structures; EXPRESSED DURING: 13 growth stages; Has 210 Blast hits to 148 proteins in 42 species: Archae - 0; Bacteria - 118; Metazoa - 0; Fungi - 0; Plants - 48; Viruses - 0; Other Eukaryotes - 44 (source: NCBI BLink).	AT3G48200	-0.644568	-0.349927	-1.0168	-1.67432	-0.782831	-1.13233	-2.10023	-5.03284	-0.208275	-0.348797	-3.56589		1	1	1	0.107077	0.46302	0.27703	0.00757862	2.98988e-15	1	1	6.81591e-06
protein_coding	NA	NA	unknown protein; Has 1807 Blast hits to 1807 proteins in 277 species: Archae - 0; Bacteria - 0; Metazoa - 736; Fungi - 347; Plants - 385; Viruses - 0; Other Eukaryotes - 339 (source: NCBI BLink).	AT5G35480	-0.209026	-0.396515	-0.535008	-0.805276	-1.11573	-1.26472	-2.29231	-4.17836	0.227045	-0.681596	-3.14599		1	1	1	0.537443	0.274668	0.227398	0.00211373	1.2289e-09	1	1	6.84253e-06
protein_coding	CBL-interacting protein kinase 1	Encodes a CBL-interacting protein kinase. Specifically interacts with ECT1 and ECT2.	CBL-interacting protein kinase 1 (CIPK1); CONTAINS InterPro DOMAIN/s: NAF/FISL domain (InterPro:IPR018451), Serine/threonine-protein kinase-like domain (InterPro:IPR017442), Protein kinase-like domain (InterPro:IPR011009), Serine/threonine-protein kinase, active site (InterPro:IPR008271), NAF domain (InterPro:IPR004041), CBL-interacting protein kinase (InterPro:IPR020660), Protein kinase, catalyt…	AT3G17510	-0.320958	0.113099	-0.404267	0.73079	-0.646227	-1.49056	-1.70213	-1.68536	-0.0214348	-0.34895	-2.43732		1	1	1	0.631649	0.602244	0.0951988	0.0261339	0.000566425	1	1	6.89786e-06
protein_coding	galacturonosyltransferase-like 3	Encodes a protein with putative galacturonosyltransferase activity.	galacturonosyltransferase-like 3 (GATL3); FUNCTIONS IN: transferase activity, transferring hexosyl groups, polygalacturonate 4-alpha-galacturonosyltransferase activity, transferase activity, transferring glycosyl groups; INVOLVED IN: carbohydrate biosynthetic process; LOCATED IN: endomembrane system; EXPRESSED IN: 21 plant structures; EXPRESSED DURING: 13 growth stages; CONTAINS InterPro DOMAIN/s…	AT1G13250	-0.261984	0.312093	0.44393	-0.0477222	-0.846657	-0.436748	-1.63567	-4.29458	0.0670993	-0.52028	-4.17788		1	1	1	1	0.535452	0.899238	0.116234	5.84364e-08	1	1	6.94468e-06
protein_coding	myrosinase-binding protein 1	Encodes myrosinase-binding protein expressed in flowers.	myrosinase-binding protein 1 (MBP1); INVOLVED IN: defense response; LOCATED IN: nucleus, vacuole; EXPRESSED IN: vascular tissue, fruit, flower, leaf; EXPRESSED DURING: seedling growth, seed development stages; CONTAINS InterPro DOMAIN/s: Mannose-binding lectin (InterPro:IPR001229); BEST Arabidopsis thaliana protein match is: myrosinase-binding protein 2 (TAIR:AT1G52030.1); Has 2157 Blast hits to …	AT1G52040	-0.559623	-0.609426	-1.20279	-1.94163	-0.71856	-3.64594	-4.02169	-5.70209	0.16052	-0.000595514	-3.59894		1	1	1	0.0145135	0.682177	0.000236968	3.01732e-05	1.88674e-14	1	1	7.02855e-06
protein_coding	beta-galactosidase 10	member of Glycoside Hydrolase Family 35	beta-galactosidase 10 (BGAL10); FUNCTIONS IN: cation binding, beta-galactosidase activity, hydrolase activity, hydrolyzing O-glycosyl compounds, catalytic activity; INVOLVED IN: response to karrikin; LOCATED IN: cell wall, plant-type cell wall; EXPRESSED IN: 25 plant structures; EXPRESSED DURING: 14 growth stages; CONTAINS InterPro DOMAIN/s: Glycoside hydrolase, family 35, conserved site (InterPr…	AT5G63810	-0.449566	-3.43601e-05	-0.498714	1.21726	-1.66776	-1.43496	-1.83586	-2.07499	0.151102	-1.0707	-3.14063		1	1	1	0.319527	0.0458406	0.155224	0.0242786	0.000205073	1	0.917808	7.15643e-06
protein_coding	hydroxyproline-rich glycoprotein family protein	NA	hydroxyproline-rich glycoprotein family protein; FUNCTIONS IN: molecular_function unknown; INVOLVED IN: biological_process unknown; LOCATED IN: endomembrane system; BEST Arabidopsis thaliana protein match is: proline-rich family protein (TAIR:AT1G54215.1).	AT1G72600	0.706637	0.475794	0.946675	0.353511	1.95855	0.275954	-0.22827	-2.14366	-0.568496	0.682987	-3.06462		1	1	1	0.973323	0.00156046	1	0.959498	0.00059051	1	1	7.1842e-06
transposable_element_gene	transposable element gene	NA	gypsy-like retrotransposon family (Athila), has a 4.8e-29 P-value blast match to GB:CAA57397 Athila ORF 1 (Arabidopsis thaliana)	AT4G06742	0.950118	-0.137329	-0.126155	-0.803804	1.08272	0.619838	2.51196	2.23422	0.0461239	0.178935	3.08263		0.980765	1	1	0.807038	0.23529	0.790453	2.44383e-05	7.38886e-05	1	1	7.18433e-06
protein_coding	ferric reduction oxidase 7	Encodes a chloroplast ferric chelate reductase. Shows differential splicing and has three different mRNA products. Expressed in the shoot, flower and cotyledon.	ferric reduction oxidase 7 (FRO7); CONTAINS InterPro DOMAIN/s: Ferredoxin reductase-type FAD-binding domain (InterPro:IPR017927), Ferric reductase, NAD binding (InterPro:IPR013121), Cytochrome b245, heavy chain (InterPro:IPR000778), FAD-binding 8 (InterPro:IPR013112), Riboflavin synthase-like beta-barrel (InterPro:IPR017938), Ferric reductase-like transmembrane component, N-terminal (InterPro:IPR…	AT5G49740	-0.485376	-0.445794	-0.689891	-0.516906	-0.904833	-0.867738	-1.86032	-3.01074	-0.0811121	-0.502756	-2.5748		1	1	1	0.867938	0.311352	0.393401	0.00673324	1.54241e-10	1	1	7.18433e-06
protein_coding	isopropylmalate isomerase 2	NA	isopropylmalate isomerase 2 (IPMI2); FUNCTIONS IN: hydro-lyase activity, 3-isopropylmalate dehydratase activity; INVOLVED IN: leucine biosynthetic process, metabolic process; LOCATED IN: plastid; EXPRESSED IN: 20 plant structures; EXPRESSED DURING: 10 growth stages; CONTAINS InterPro DOMAIN/s: 3-isopropylmalate dehydratase, small subunit-like (InterPro:IPR012305), Aconitase A/isopropylmalate dehy…	AT2G43100	-0.528077	-0.959884	-1.05563	-2.72357	-1.20497	-2.00702	-3.2387	-5.89931	-0.00831574	-0.687303	-3.18366		1	1	1	0.000114237	0.157618	0.00753461	2.94524e-06	8.41979e-24	1	1	7.43288e-06
protein_coding	NA	NA	CONTAINS InterPro DOMAIN/s: LPS-induced tumor necrosis factor alpha factor (InterPro:IPR006629); Has 30201 Blast hits to 17322 proteins in 780 species: Archae - 12; Bacteria - 1396; Metazoa - 17338; Fungi - 3422; Plants - 5037; Viruses - 0; Other Eukaryotes - 2996 (source: NCBI BLink).	AT5G13190	1.44095	1.91013	1.74001	1.93988	1.83513	2.82145	3.15797	3.41599	0.634642	1.02749	2.11085		0.402195	0.366574	0.823686	0.024207	0.00338229	2.22068e-07	1.73193e-09	7.89304e-15	1	0.806952	7.46121e-06
protein_coding	Polyketide cyclase/dehydrase and lipid transport superfamily protein	NA	Polyketide cyclase/dehydrase and lipid transport superfamily protein; FUNCTIONS IN: copper ion binding; INVOLVED IN: response to cadmium ion, response to salt stress, defense response to bacterium; LOCATED IN: vacuole; EXPRESSED IN: 24 plant structures; EXPRESSED DURING: 14 growth stages; CONTAINS InterPro DOMAIN/s: Bet v I allergen (InterPro:IPR000916); BEST Arabidopsis thaliana protein match is…	AT4G23670	-0.721536	-0.848289	-1.36266	-1.9493	-1.46608	-0.886684	-2.00041	-4.00599	-0.218168	-0.964646	-2.27487		1	1	1	0.0272734	0.0334545	0.328207	0.00103016	2.29505e-22	1	0.97699	7.46121e-06
protein_coding	NAC-like, activated by AP3/PI	Encodes a member of the NAC transcription factor gene family. It is expressed in floral primordia and upregulated by AP3 and PI. Its expression is associated with leaf senescence.	NAC-like, activated by AP3/PI (NAP); CONTAINS InterPro DOMAIN/s: No apical meristem (NAM) protein (InterPro:IPR003441); BEST Arabidopsis thaliana protein match is: NAC domain containing protein 25 (TAIR:AT1G61110.1); Has 3046 Blast hits to 3040 proteins in 76 species: Archae - 0; Bacteria - 0; Metazoa - 0; Fungi - 0; Plants - 3046; Viruses - 0; Other Eukaryotes - 0 (source: NCBI BLink).	AT1G69490	1.70919	2.33718	2.36267	3.16552	2.13506	2.62241	3.6713	5.23779	0.245722	0.671342	2.31855		0.107347	0.0583969	0.0782412	5.59206e-06	0.000268448	1.66339e-06	2.9453e-13	1.12853e-30	1	0.991248	7.46984e-06
protein_coding	tonoplast intrinsic protein 2	gamma tonoplast intrinsic protein 2 (TIP2). expressed throughout the plant and transcript level is increased upon NaCl or ABA treatments. NaCl stress-sensitive yeast mutant strains exhibit more resistance to salt when expressing this protein.	tonoplast intrinsic protein 2 (TIP2); FUNCTIONS IN: water channel activity; INVOLVED IN: response to salt stress, transport, defense response to bacterium, hydrogen peroxide transmembrane transport, water homeostasis; LOCATED IN: in 6 components; EXPRESSED IN: 25 plant structures; EXPRESSED DURING: 14 growth stages; CONTAINS InterPro DOMAIN/s: Major intrinsic protein, conserved site (InterPro:IPR…	AT3G26520	-1.07931	-0.973197	-0.445556	0.423159	-2.40984	-1.85451	-3.179	-1.55445	-0.160844	-1.49338	-2.13846		0.586047	1	1	0.885208	0.000419462	0.00938315	1.09689e-06	0.000198574	1	0.537709	7.66423e-06
protein_coding	Major facilitator superfamily protein	NA	Major facilitator superfamily protein; LOCATED IN: plasma membrane; EXPRESSED IN: 23 plant structures; EXPRESSED DURING: 13 growth stages; CONTAINS InterPro DOMAIN/s: Protein of unknown function DUF791 (InterPro:IPR008509), Major facilitator superfamily, general substrate transporter (InterPro:IPR016196); BEST Arabidopsis thaliana protein match is: Major facilitator superfamily protein (TAIR:AT4G…	AT1G64650	0.121922	-0.23245	0.0215543	-0.244711	-0.234833	-0.734409	-1.49996	-3.4605	0.0486452	-0.310054	-3.16647		1	1	1	1	0.977565	0.651111	0.0698105	5.427e-09	1	1	8.23122e-06
protein_coding	Subtilase family protein	NA	Subtilase family protein; FUNCTIONS IN: identical protein binding, serine-type endopeptidase activity; INVOLVED IN: proteolysis, negative regulation of catalytic activity; LOCATED IN: endomembrane system; EXPRESSED IN: 22 plant structures; EXPRESSED DURING: 13 growth stages; CONTAINS InterPro DOMAIN/s: Protease-associated PA (InterPro:IPR003137), Proteinase inhibitor, propeptide (InterPro:IPR0090…	AT3G14240	-0.51406	-0.388399	-0.0467512	0.193108	-1.7651	-1.43662	-1.22489	-3.12531	0.193181	-1.06071	-3.12493		1	1	1	1	0.0266885	0.111067	0.125602	1.67776e-09	1	0.915833	8.2507e-06
protein_coding	ATP synthase delta-subunit gene	Encodes the chloroplast ATPase delta-subunit.	ATP synthase delta-subunit gene (ATPD); FUNCTIONS IN: hydrogen ion transporting ATP synthase activity, rotational mechanism; INVOLVED IN: response to cold, defense response to bacterium, photosynthetic electron transport in photosystem I, photosynthetic electron transport in photosystem II, photosynthesis; LOCATED IN: in 7 components; EXPRESSED IN: 24 plant structures; EXPRESSED DURING: 14 growth…	AT4G09650	-0.504979	-1.28173	-1.25081	-1.74557	-0.85303	-1.31705	-2.02155	-3.69085	-0.566224	-0.916192	-2.51149		1	1	1	0.0354818	0.414178	0.133493	0.00313957	4.14726e-13	1	0.97853	8.45042e-06
protein_coding	NAD(P)-binding Rossmann-fold superfamily protein	NA	NAD(P)-binding Rossmann-fold superfamily protein; FUNCTIONS IN: binding, catalytic activity; INVOLVED IN: metabolic process; LOCATED IN: chloroplast thylakoid membrane, chloroplast, chloroplast envelope; EXPRESSED IN: 21 plant structures; EXPRESSED DURING: 14 growth stages; CONTAINS InterPro DOMAIN/s: NAD(P)-binding domain (InterPro:IPR016040), NmrA-like (InterPro:IPR008030); BEST Arabidopsis tha…	AT3G18890	-0.787574	-1.0189	-0.892404	-1.6997	-0.539367	-0.565307	-1.53455	-4.21779	-0.252271	-0.00611437	-2.77021		0.912674	1	1	0.0339291	0.631104	0.680144	0.0232081	3.65922e-17	1	1	8.60507e-06
protein_coding	glycine-rich protein / oleosin	NA	glycine-rich protein / oleosin; FUNCTIONS IN: molecular_function unknown; INVOLVED IN: lipid storage; LOCATED IN: monolayer-surrounded lipid storage body, integral to membrane, membrane; EXPRESSED IN: 21 plant structures; EXPRESSED DURING: 12 growth stages; CONTAINS InterPro DOMAIN/s: Oleosin (InterPro:IPR000136); Has 1807 Blast hits to 1807 proteins in 277 species: Archae - 0; Bacteria - 0; Meta…	AT5G56100	-0.947872	0.0228632	1.19382	2.41692	-2.55462	-1.09716	-1.80812	-1.38577	0.871286	-0.746404	-2.93057		1	1	1	0.00612536	0.0116025	0.513534	0.0659566	0.0300486	1	1	8.67414e-06
protein_coding	thylakoid lumenal 17.9 kDa protein, chloroplast	NA	thylakoid lumenal 17.9 kDa protein, chloroplast; FUNCTIONS IN: molecular_function unknown; INVOLVED IN: biological_process unknown; LOCATED IN: thylakoid, thylakoid lumen, chloroplast thylakoid lumen, chloroplast; EXPRESSED IN: 22 plant structures; EXPRESSED DURING: 13 growth stages; Has 48 Blast hits to 48 proteins in 16 species: Archae - 0; Bacteria - 0; Metazoa - 0; Fungi - 0; Plants - 45; Vir…	AT4G24930	-0.0207741	0.0339683	0.0831575	-0.819439	-0.0583343	0.341594	-0.713908	-3.18554	-0.343078	-0.382506	-2.70895		1	1	1	0.593262	1	0.869269	0.441401	5.95009e-11	1	1	8.67849e-06
protein_coding	Mannose-binding lectin superfamily protein	NA	Mannose-binding lectin superfamily protein; FUNCTIONS IN: molecular_function unknown; INVOLVED IN: response to salt stress; LOCATED IN: cellular_component unknown; EXPRESSED IN: 22 plant structures; EXPRESSED DURING: 14 growth stages; CONTAINS InterPro DOMAIN/s: Mannose-binding lectin (InterPro:IPR001229); BEST Arabidopsis thaliana protein match is: myrosinase-binding protein 1 (TAIR:AT1G52040.1)…	AT1G52000	-0.327582	-0.757948	-1.02853	-1.87398	-0.351405	-3.96746	-3.6766	-4.87281	-0.158197	-0.184014	-3.15656		1	1	1	0.0272734	0.939246	7.91176e-05	6.44531e-05	2.16919e-12	1	1	8.67849e-06
protein_coding	HVA22 homologue C	Part of the AtHVA22 family. Protein expression is ABA- and stress-inducible.	HVA22 homologue C (HVA22C); FUNCTIONS IN: molecular_function unknown; INVOLVED IN: response to water deprivation, hyperosmotic salinity response, response to abscisic acid stimulus; LOCATED IN: endomembrane system; EXPRESSED IN: 22 plant structures; EXPRESSED DURING: 15 growth stages; CONTAINS InterPro DOMAIN/s: TB2/DP1/HVA22 related protein (InterPro:IPR004345); BEST Arabidopsis thaliana protein…	AT1G69700	0.0191067	-0.709922	-0.518781	-0.430596	-0.73877	-1.95015	-1.75772	-4.1019	-0.3045	-1.06496	-3.97339		1	1	1	0.95004	0.660298	0.143249	0.134654	4.33157e-07	1	0.950833	8.75138e-06
protein_coding	expansin A15	member of Alpha-Expansin Gene Family. Naming convention from the Expansin Working Group (Kende et al, 2004. Plant Mol Bio). Involved in the formation of nematode-induced syncytia in roots of Arabidopsis thaliana.	expansin A15 (EXPA15); INVOLVED IN: plant-type cell wall modification involved in multidimensional cell growth, syncytium formation, unidimensional cell growth, plant-type cell wall loosening; LOCATED IN: endomembrane system, extracellular region; EXPRESSED IN: 25 plant structures; EXPRESSED DURING: 13 growth stages; CONTAINS InterPro DOMAIN/s: Pollen allergen, N-terminal (InterPro:IPR014734), Ra…	AT2G03090	0.516157	0.000197273	0.0384026	0.148273	-1.08648	-1.95851	-2.3828	-4.82545	0.563962	-1.04147	-4.40647		1	1	1	1	0.427468	0.161065	0.0267033	1.23944e-07	1	0.982398	8.75138e-06
protein_coding	chlorophyllase 1	Chlorophyllase is the first enzyme involved in chlorophyll degradation. It catalyzes the hydrolysis of the ester bond to yield chlorophyllide and phytol. AtCLH1 lacks a typical signal sequence for the chloroplast. Its expression is induced rapidly by methyljasmonate, a known promoter of senescence and chlorophyll degradation.	chlorophyllase 1 (CLH1); FUNCTIONS IN: chlorophyllase activity; INVOLVED IN: response to jasmonic acid stimulus, chlorophyll catabolic process, jasmonic acid mediated signaling pathway, response to stress; LOCATED IN: vacuole; EXPRESSED IN: 21 plant structures; EXPRESSED DURING: 14 growth stages; CONTAINS InterPro DOMAIN/s: Chlorophyllase-like (InterPro:IPR010821), Chlorophyllase, chloroplast (In…	AT1G19670	-0.75561	-0.765344	-1.31026	-2.83253	-1.19416	-3.6891	-4.4789	-6.50306	0.407421	-0.033216	-3.26266		0.931146	1	1	2.05417e-05	0.17099	3.63119e-07	1.00335e-09	6.56168e-27	1	1	8.7563e-06
protein_coding	chaperonin 60 beta	encodes the beta subunit of the chloroplast chaperonin 60, a homologue of bacterial GroEL. Mutants in this gene develops lesions on its leaves, expresses systemic acquired resistance (SAR) and develops accelerated cell death to heat shock stress. The protein has molecular chaperone activity for suppressing protein aggregation in vitro.	chaperonin 60 beta (CPN60B); FUNCTIONS IN: protein binding; INVOLVED IN: protein folding, systemic acquired resistance, cell death, response to cold, chaperone mediated protein folding requiring cofactor; LOCATED IN: in 7 components; EXPRESSED IN: 25 plant structures; EXPRESSED DURING: 15 growth stages; CONTAINS InterPro DOMAIN/s: Chaperonin Cpn60/TCP-1 (InterPro:IPR002423), Chaperonin Cpn60, con…	AT1G55490	-0.522747	0.0124972	0.0694634	-0.857369	-0.270411	0.0834178	-0.66963	-3.75599	-0.123026	0.1274	-3.0216		1	1	1	0.691903	0.896005	1	0.488107	1.00345e-14	1	1	8.80367e-06
protein_coding	S-adenosyl-L-methionine-dependent methyltransferases superfamily protein	NA	S-adenosyl-L-methionine-dependent methyltransferases superfamily protein; CONTAINS InterPro DOMAIN/s: Protein of unknown function DUF248, methyltransferase putative (InterPro:IPR004159); BEST Arabidopsis thaliana protein match is: S-adenosyl-L-methionine-dependent methyltransferases superfamily protein (TAIR:AT4G10440.1); Has 1057 Blast hits to 1046 proteins in 101 species: Archae - 2; Bacteria -…	AT4G00740	-0.198894	0.160149	0.589628	0.415018	-0.586851	0.0140782	-0.599907	-2.6506	0.111219	-0.279058	-2.95388		1	1	1	0.932227	0.642173	1	0.603011	1.09254e-06	1	1	8.85519e-06
protein_coding	serine hydroxymethyltransferase 4	Encodes a serine hydroxymethyltransferase maximally expressed in root	serine hydroxymethyltransferase 4 (SHM4); FUNCTIONS IN: pyridoxal phosphate binding, glycine hydroxymethyltransferase activity, catalytic activity; INVOLVED IN: response to cadmium ion, glycine metabolic process, L-serine metabolic process; LOCATED IN: cytosol, plasma membrane, membrane; EXPRESSED IN: 9 plant structures; EXPRESSED DURING: seedling growth, seed development stages; CONTAINS InterPr…	AT4G13930	0.0870745	-0.970271	-0.991936	-1.509	0.469046	-1.15709	-1.4879	-3.8668	-0.979296	-0.598944	-3.33636		1	1	1	0.319527	0.711403	0.402435	0.130107	3.8079e-09	1	1	9.11766e-06
protein_coding	methylenetetrahydrofolate reductase 1	methylenetetrahydrofolate reductase MTHFR1 mRNA, complete	methylenetetrahydrofolate reductase 1 (MTHFR1); FUNCTIONS IN: methylenetetrahydrofolate reductase (NADPH) activity; INVOLVED IN: oxidation reduction, methionine metabolic process; EXPRESSED IN: fruit, guard cell, leaf; EXPRESSED DURING: seedling growth; CONTAINS InterPro DOMAIN/s: Methylenetetrahydrofolate reductase (InterPro:IPR003171), Eukaryotic-type methylenetetrahydrofolate reductase (InterP…	AT3G59970	-0.00866278	-0.592986	-0.3871	-0.9001	-0.393115	-1.81089	-1.84695	-3.2236	-0.196524	-0.582903	-2.51994		1	1	1	0.509054	0.884391	0.0491012	0.022876	2.34428e-09	1	1	9.11766e-06
protein_coding	NA	NA	unknown protein; BEST Arabidopsis thaliana protein match is: unknown protein (TAIR:AT1G27020.1); Has 504 Blast hits to 502 proteins in 169 species: Archae - 0; Bacteria - 299; Metazoa - 0; Fungi - 0; Plants - 67; Viruses - 0; Other Eukaryotes - 138 (source: NCBI BLink).	AT1G27030	-1.2338	-0.613781	-1.07297	-1.08502	-1.56205	-1.73786	-4.40287	-5.3646	-0.216928	-0.549196	-4.49331		0.586047	1	1	0.484226	0.068356	0.080402	6.34228e-06	5.89465e-12	1	1	9.32968e-06
protein_coding	Cupredoxin superfamily protein	recombination and DNA-damage resistance protein (DRT112) One of two Arabidopsis plastocyanin genes. Predominant form, expressed 10x higher than PETE1. PETE2 is thought to be post-transcriptionally regulated via copper accumulation and is involved in copper homeostasis.	DNA-DAMAGE-REPAIR/TOLERATION PROTEIN 112 (DRT112); FUNCTIONS IN: electron carrier activity, copper ion binding; INVOLVED IN: response to UV, response to chemical stimulus, copper ion homeostasis, negative regulation of translation, response to copper ion; LOCATED IN: thylakoid, thylakoid lumen, chloroplast thylakoid lumen, chloroplast stroma, chloroplast; EXPRESSED IN: 25 plant structures; EXPRES…	AT1G20340	-0.872567	-0.577154	-0.337501	-1.13881	-0.985662	-0.453766	-1.25914	-3.75189	0.0819332	-0.0330536	-2.53116		0.839947	1	1	0.348937	0.230739	0.778471	0.0639638	8.61909e-17	1	1	9.34066e-06
protein_coding	early nodulin-like protein 17	NA	early nodulin-like protein 17 (ENODL17); FUNCTIONS IN: electron carrier activity, copper ion binding; LOCATED IN: anchored to plasma membrane, plasma membrane, vacuole, anchored to membrane; EXPRESSED IN: 24 plant structures; EXPRESSED DURING: 13 growth stages; CONTAINS InterPro DOMAIN/s: Plastocyanin-like (InterPro:IPR003245), Cupredoxin (InterPro:IPR008972); BEST Arabidopsis thaliana protein ma…	AT5G15350	-0.443485	-1.17596	-1.6736	-0.719885	-1.31568	-1.73501	-4.49791	-3.73141	-0.900988	-1.77687	-3.91047		1	1	1	0.752918	0.194358	0.167796	0.000242202	5.94771e-07	1	0.49624	9.36679e-06
protein_coding	Protein of unknown function (DUF707)	NA	Protein of unknown function (DUF707); FUNCTIONS IN: molecular_function unknown; INVOLVED IN: biological_process unknown; LOCATED IN: cellular_component unknown; EXPRESSED IN: 14 plant structures; EXPRESSED DURING: 7 growth stages; CONTAINS InterPro DOMAIN/s: Protein of unknown function DUF707 (InterPro:IPR007877); BEST Arabidopsis thaliana protein match is: Protein of unknown function (DUF707) (T…	AT3G26440	1.35089	1.99843	0.981434	1.4516	1.43939	2.19255	3.04449	3.51476	0.153468	0.2411	2.21688		0.385691	0.184837	1	0.10471	0.0308604	0.000137068	3.41997e-09	1.98875e-14	1	1	9.50542e-06
protein_coding	plant natriuretic peptide A	Encodes PNP-A (Plant Natriuretic Peptide A). PNPs are a class of systemically mobile molecules distantly related to expansins; their biological role has remained elusive. PNP-A contains a signal peptide domain and is secreted into the extracellular space. Co-expression analyses using microarray data suggest that PNP-A may function as a component of plant defence response and SAR in particular, an…	plant natriuretic peptide A (PNP-A); LOCATED IN: extracellular region, cell wall; EXPRESSED IN: 19 plant structures; EXPRESSED DURING: 13 growth stages; CONTAINS InterPro DOMAIN/s: Barwin-related endoglucanase (InterPro:IPR009009), Pollen allergen, N-terminal (InterPro:IPR014734), Rare lipoprotein A (InterPro:IPR005132), Expansin 45, endoglucanase-like (InterPro:IPR007112); BEST Arabidopsis thali…	AT2G18660	1.89336	2.60889	2.20545	2.25718	2.50693	4.04771	4.59324	4.23362	0.0921323	0.704654	2.06881		0.0678352	0.0166784	0.164025	0.00154497	8.37737e-06	5.27408e-15	2.41618e-19	8.49761e-22	1	0.983211	9.54832e-06
protein_coding	Ribosomal protein L13 family protein	NA	embryo defective 1473 (emb1473); FUNCTIONS IN: structural constituent of ribosome; INVOLVED IN: translation, embryo development ending in seed dormancy; LOCATED IN: thylakoid, ribosome, chloroplast, chloroplast stroma; EXPRESSED IN: 23 plant structures; EXPRESSED DURING: 13 growth stages; CONTAINS InterPro DOMAIN/s: Ribosomal protein L13, bacterial-type (InterPro:IPR005823), Ribosomal protein L13…	AT1G78630	-0.508791	-0.966527	-0.904268	-0.740971	-0.400864	-1.2048	-1.49182	-2.5839	-0.486143	-0.380173	-2.329		1	1	1	0.665347	0.84071	0.228163	0.0554053	4.32701e-08	1	1	9.54832e-06
protein_coding	NA	NA	unknown protein; BEST Arabidopsis thaliana protein match is: unknown protein (TAIR:AT4G28100.1); Has 67 Blast hits to 66 proteins in 12 species: Archae - 0; Bacteria - 0; Metazoa - 0; Fungi - 0; Plants - 67; Viruses - 0; Other Eukaryotes - 0 (source: NCBI BLink).	AT3G18050	-0.598574	-1.48036	-0.34033	-0.00867867	-1.64731	-2.06519	-2.03944	-2.56201	-0.174434	-1.22661	-2.72734		1	1	1	1	0.0586871	0.0243128	0.0145865	3.48314e-06	1	0.833569	9.64168e-06
protein_coding	photosystem I P subunit	Encodes the P subunit of Photosystem I. About 25% of the TMP14 pool appeared to be phosphorylated, and this ratio is not affected by light. Contains seven phosphorylation sites on threonine residue and chloroplast targeting signal. Located in the proximity of PSI-L, -H and -O subunits.	photosystem I P subunit (PSI-P); FUNCTIONS IN: DNA binding; INVOLVED IN: photosynthetic electron transport in photosystem I; LOCATED IN: in 6 components; EXPRESSED IN: 22 plant structures; EXPRESSED DURING: 14 growth stages; BEST Arabidopsis thaliana protein match is: unknown protein (TAIR:AT1G52220.1); Has 35333 Blast hits to 34131 proteins in 2444 species: Archae - 798; Bacteria - 22429; Metazo…	AT2G46820	-0.75059	-1.06178	-1.23438	-1.42364	-0.79216	-0.892476	-1.92316	-3.349	-0.500218	-0.543727	-2.42556		0.980765	1	1	0.169089	0.465427	0.441819	0.00597108	1.37554e-12	1	1	9.66654e-06
protein_coding	Uncharacterised protein family (UPF0497)	NA	Uncharacterised protein family (UPF0497); CONTAINS InterPro DOMAIN/s: Uncharacterised protein family UPF0497, trans-membrane plant (InterPro:IPR006702); BEST Arabidopsis thaliana protein match is: Uncharacterised protein family (UPF0497) (TAIR:AT2G36330.1); Has 35333 Blast hits to 34131 proteins in 2444 species: Archae - 798; Bacteria - 22429; Metazoa - 974; Fungi - 991; Plants - 531; Viruses - 0…	AT4G11655	1.66456	2.1651	1.99304	3.23707	NE	NE	NE	7.17854	-1.0228	1.88506	2.94293		0.794431	0.951402	1	0.0122039	NA	NA	NA	2.88465e-25	1	0.358073	9.6998e-06
protein_coding	photosynthetic electron transfer C	Encodes the Rieske FeS center of cytochrome b6f complex. Gene is expressed in shoot but not in root. Mutant has reduced electron transport at saturating light intensities and Q-cycle activity is hypersensitive to acidification of the thylakoid lumen.	photosynthetic electron transfer C (PETC); FUNCTIONS IN: electron transporter, transferring electrons from cytochrome b6/f complex of photosystem II activity; INVOLVED IN: response to karrikin, defense response to bacterium, photosynthetic electron transport in cytochrome b6/f, nonphotochemical quenching; LOCATED IN: in 7 components; EXPRESSED IN: 25 plant structures; EXPRESSED DURING: 14 growth …	AT4G03280	-0.363194	-0.517359	-0.496756	-0.942992	-0.43219	-0.430819	-0.987852	-2.759	-0.253786	-0.324668	-2.06981		1	1	1	0.388791	0.734224	0.808984	0.152758	1.88294e-13	1	1	1.00827e-05
protein_coding	CONSTANS-like 2	homologous to the flowering-time gene CONSTANS (CO) encoding zinc-finger proteins	CONSTANS-like 2 (COL2); FUNCTIONS IN: sequence-specific DNA binding transcription factor activity, zinc ion binding; INVOLVED IN: regulation of flower development; LOCATED IN: intracellular; EXPRESSED IN: 20 plant structures; EXPRESSED DURING: 13 growth stages; CONTAINS InterPro DOMAIN/s: CCT domain (InterPro:IPR010402), Zinc finger, B-box (InterPro:IPR000315); BEST Arabidopsis thaliana protein m…	AT3G02380	1.21498	1.82189	1.3565	1.32661	0.105794	0.177162	-0.379144	-1.05026	-0.290131	-1.40052	-2.66624		0.69596	0.335568	1	0.195041	1	1	0.894204	0.0963961	1	0.806952	1.0324e-05
protein_coding	Dihydrodipicolinate reductase, bacterial/plant	Is essential for chloroplast NAD(P)H dehydrogenase activity, which is involved in electron transfer between PSII and PSI. Likely functions in biogenesis or stabilization of the NAD(P)H dehydrogenase complex.	chlororespiration reduction 1 (crr1); FUNCTIONS IN: dihydrodipicolinate reductase activity; INVOLVED IN: photosynthesis, light reaction, lysine biosynthetic process via diaminopimelate; LOCATED IN: chloroplast stroma, chloroplast; EXPRESSED IN: 20 plant structures; EXPRESSED DURING: 13 growth stages; CONTAINS InterPro DOMAIN/s: Dihydrodipicolinate reductase, C-terminal (InterPro:IPR022663), NAD(P…	AT5G52100	-0.859432	-0.804892	-0.382894	-0.350784	-0.428767	-1.13942	-1.51837	-3.54172	-0.168858	0.259215	-3.35889		0.90108	1	1	0.996387	0.804361	0.390506	0.118782	9.96421e-08	1	1	1.0324e-05
protein_coding	poly(ADP-ribose) glycohydrolase 2	NA	poly(ADP-ribose) glycohydrolase 2 (PARG2); FUNCTIONS IN: poly(ADP-ribose) glycohydrolase activity; INVOLVED IN: defense response to fungus; LOCATED IN: cellular_component unknown; CONTAINS InterPro DOMAIN/s: Poly(ADP-ribose) glycohydrolase (InterPro:IPR007724); BEST Arabidopsis thaliana protein match is: Poly (ADP-ribose) glycohydrolase (PARG) (TAIR:AT2G31870.2); Has 35333 Blast hits to 34131 pro…	AT2G31865	2.03939	2.27831	2.12977	1.84607	3.10873	4.36866	4.40288	4.03768	0.0927971	1.16282	2.28503		0.0535272	0.122146	0.311479	0.0365984	1.13107e-07	3.20716e-15	5.3837e-16	2.42468e-15	1	0.683591	1.05035e-05
protein_coding	chloroplast RNA binding	Encodes CHLOROPLAST RNA BINDING (CRB), a putative RNA-binding protein. CRB is important for the proper functioning of the chloroplast. Mutations in CRB also affects the circadian system, altering the expression of both oscillator and output genes.	chloroplast RNA binding (CRB); FUNCTIONS IN: coenzyme binding, binding, catalytic activity; INVOLVED IN: in 6 processes; LOCATED IN: in 10 components; EXPRESSED IN: 24 plant structures; EXPRESSED DURING: 14 growth stages; CONTAINS InterPro DOMAIN/s: NAD-dependent epimerase/dehydratase (InterPro:IPR001509), NAD(P)-binding domain (InterPro:IPR016040); BEST Arabidopsis thaliana protein match is: chl…	AT1G09340	-0.478364	-0.136511	-0.34691	-1.43528	-0.456911	-0.141712	-1.12335	-3.80252	-0.224078	-0.204545	-2.59129		1	1	1	0.152529	0.702802	1	0.101354	1.21e-15	1	1	1.05095e-05
protein_coding	Chaperone DnaJ-domain superfamily protein	NA	Chaperone DnaJ-domain superfamily protein; FUNCTIONS IN: heat shock protein binding; LOCATED IN: chloroplast thylakoid membrane, chloroplast; CONTAINS InterPro DOMAIN/s: Heat shock protein DnaJ, N-terminal (InterPro:IPR001623); Has 33 Blast hits to 33 proteins in 14 species: Archae - 0; Bacteria - 2; Metazoa - 0; Fungi - 0; Plants - 27; Viruses - 0; Other Eukaryotes - 4 (source: NCBI BLink).	AT5G21430	-0.218252	-0.911557	-1.16705	-1.59526	-0.313628	-0.440065	-1.28707	-3.82551	-0.637657	-0.734972	-2.86762		1	1	1	0.043809	0.87519	0.83451	0.080357	2.19139e-13	1	1	1.09782e-05
protein_coding	plasma membrane intrinsic protein 1B	a member of the plasma membrane intrinsic protein subfamily PIP1. localizes to the plasma membrane and exhibits water transport activity in Xenopus oocyte. expressed ubiquitously and protein level decreases slightly during leaf development.	plasma membrane intrinsic protein 1B (PIP1B); FUNCTIONS IN: water channel activity; INVOLVED IN: response to water deprivation, response to salt stress, transport, water transport; LOCATED IN: plasma membrane, membrane; EXPRESSED IN: 24 plant structures; EXPRESSED DURING: 14 growth stages; CONTAINS InterPro DOMAIN/s: Major intrinsic protein, conserved site (InterPro:IPR022357), Aquaporin (InterPr…	AT2G45960	-0.110351	0.174953	0.0832467	0.0574064	-0.820277	-1.14024	-1.73099	-2.29361	0.0764699	-0.635366	-2.27455		1	1	1	1	0.322691	0.128134	0.003803	1.63776e-07	1	1	1.12727e-05
protein_coding	Transmembrane amino acid transporter family protein	Encodes an auxin influx transporter. AUX1 resides at the apical plasma membrane of protophloem cells and at highly dynamic subpopulations of Golgi apparatus and endosomes in all cell types. AUX1 action in the lateral root cap and/or epidermal cells influences lateral root initiation and positioning.	AUXIN RESISTANT 1 (AUX1); CONTAINS InterPro DOMAIN/s: Amino acid transporter, transmembrane (InterPro:IPR013057); BEST Arabidopsis thaliana protein match is: like AUXIN RESISTANT 1 (TAIR:AT5G01240.1); Has 1256 Blast hits to 1251 proteins in 143 species: Archae - 0; Bacteria - 0; Metazoa - 116; Fungi - 283; Plants - 825; Viruses - 0; Other Eukaryotes - 32 (source: NCBI BLink).	AT2G38120	-0.170636	-1.84218	-1.07086	0.0787416	-1.95289	-2.31057	-4.6054	-3.09103	-0.126764	-1.91421	-3.29535		1	1	1	1	0.152057	0.14541	0.00203296	0.000129399	1	0.477997	1.1361e-05
protein_coding	cytochrome P450, family 708, subfamily A, polypeptide 3	member of CYP708A	cytochrome P450, family 708, subfamily A, polypeptide 3 (CYP708A3); FUNCTIONS IN: electron carrier activity, monooxygenase activity, iron ion binding, oxygen binding, heme binding; INVOLVED IN: oxidation reduction; LOCATED IN: endomembrane system; EXPRESSED IN: 22 plant structures; EXPRESSED DURING: 13 growth stages; CONTAINS InterPro DOMAIN/s: Cytochrome P450 (InterPro:IPR001128), Cytochrome P45…	AT1G78490	-0.599967	-1.00744	-1.506	-0.554845	-1.82662	-2.38162	-2.47909	-4.20797	-0.0058088	-1.23572	-3.65809		1	1	1	0.871024	0.073156	0.0268281	0.00884042	9.5335e-10	1	0.912285	1.13659e-05
protein_coding	Pollen Ole e 1 allergen and extensin family protein	Encodes a protein, expressed in leaves, with similarity to pollen allergens.	SAH7; FUNCTIONS IN: molecular_function unknown; INVOLVED IN: biological_process unknown; LOCATED IN: endomembrane system; EXPRESSED IN: 22 plant structures; EXPRESSED DURING: 13 growth stages; CONTAINS InterPro DOMAIN/s: Pollen Ole e 1 allergen/extensin (InterPro:IPR006041); BEST Arabidopsis thaliana protein match is: Pollen Ole e 1 allergen and extensin family protein (TAIR:AT1G78040.2); Has 302…	AT4G08685	-0.151803	-0.577088	-0.215133	-0.388785	-1.31592	-1.12793	-1.73546	-3.82579	0.160009	-1.00639	-3.27669		1	1	1	0.950604	0.0773513	0.195958	0.0100621	4.38471e-11	1	0.915833	1.15896e-05
protein_coding	basic helix-loop-helix (bHLH) DNA-binding superfamily protein	Encodes a basic helix-loop-helix (bHLH) protein involved in blue/far-red light signaling. Physically interacts with HFR1 and negatively regulates its activity.	KIDARI (KDR); FUNCTIONS IN: transcription regulator activity; INVOLVED IN: response to light stimulus; LOCATED IN: nucleus, chloroplast; CONTAINS InterPro DOMAIN/s: Helix-loop-helix DNA-binding domain (InterPro:IPR001092), Helix-loop-helix DNA-binding (InterPro:IPR011598); BEST Arabidopsis thaliana protein match is: basic helix-loop-helix (bHLH) DNA-binding family protein (TAIR:AT3G28857.1); Has …	AT1G26945	-1.06485	-2.02324	-0.307236	0.93798	-2.53402	-4.14485	-3.48356	-2.64371	0.248384	-1.2309	-3.33205		0.907606	0.910413	1	0.533642	0.0150981	0.00152757	0.00219925	0.000249458	1	1	1.15896e-05
protein_coding	stomagen	Encodes a cysteine-rich peptide, a secretory factor that is produced in the mesophyll cells and acts on the epidermis to increase stomatal formation. Its mature form is a 45-aa peptide with three intramolecular disulfide bonds. It is proposed that STOMAGEN increases stomatal number by competing with two negative regulators of stomatal density, EPF1 and EPF2, possibly through direct interaction wi…	STOMAGEN (STOMAGEN); FUNCTIONS IN: molecular_function unknown; INVOLVED IN: stomatal complex patterning, regulation of stomatal complex development, positive regulation of stomatal complex development, cell-cell signaling; LOCATED IN: endomembrane system; EXPRESSED IN: 19 plant structures; EXPRESSED DURING: 12 growth stages; Has 29 Blast hits to 29 proteins in 10 species: Archae - 0; Bacteria - 0…	AT4G12970	-0.869319	-2.01149	-1.02332	-0.486001	-1.33763	-3.79456	-3.13319	-4.86468	-0.559337	-1.03285	-4.93175		0.961964	0.848763	1	0.911309	0.362037	0.0141696	0.0165545	2.18326e-06	1	1	1.15896e-05
protein_coding	2-oxoglutarate (2OG) and Fe(II)-dependent oxygenase superfamily protein	Transcriptional silent in leaf tissues of ecotype Col. The transcribed allele in ecotype Ler encodes a 2-oxoglutarate-dependent dioxygenase which is involved in glucosinolate biosynthesis. The natural variation in this locus explains the diversification of hydroxyalkyl glucosinolates among different ecotypes of Arabidopsis.	AOP3; FUNCTIONS IN: oxidoreductase activity, iron ion binding; EXPRESSED IN: 6 plant structures; EXPRESSED DURING: 4 anthesis, petal differentiation and expansion stage, E expanded cotyledon stage; CONTAINS InterPro DOMAIN/s: Isopenicillin N synthase (InterPro:IPR002283), Oxoglutarate/iron-dependent oxygenase (InterPro:IPR005123); BEST Arabidopsis thaliana protein match is: 2-oxoglutarate (2OG) a…	AT4G03050	-1.42909	-1.83421	-0.951296	-2.85843	-2.40296	-4.13271	-5.28069	-6.33868	0.534622	-0.441536	-2.94547		0.256304	0.60167	1	1.32255e-05	0.000438939	2.77406e-09	4.57371e-13	1.32768e-25	1	1	1.1641e-05
protein_coding	Mitochondrial transcription termination factor family protein	NA	Mitochondrial transcription termination factor family protein; CONTAINS InterPro DOMAIN/s: Mitochodrial transcription termination factor-related (InterPro:IPR003690); BEST Arabidopsis thaliana protein match is: Mitochondrial transcription termination factor family protein (TAIR:AT2G03050.1); Has 1033 Blast hits to 730 proteins in 67 species: Archae - 0; Bacteria - 0; Metazoa - 21; Fungi - 0; Plan…	AT2G34620	-1.5197	-1.3156	-0.750798	-0.90993	-1.64428	-1.50692	-2.05573	-3.87765	-0.130194	-0.25752	-3.09764		0.358625	1	1	0.644197	0.0249851	0.0554779	0.00250651	1.46517e-14	1	1	1.17703e-05
protein_coding	membrane protein, putative	NA	membrane protein, putative; LOCATED IN: chloroplast, chloroplast inner membrane, membrane, chloroplast envelope; EXPRESSED IN: 21 plant structures; EXPRESSED DURING: 13 growth stages; CONTAINS InterPro DOMAIN/s: LrgB-like protein (InterPro:IPR007300); Has 3603 Blast hits to 3592 proteins in 1271 species: Archae - 22; Bacteria - 3356; Metazoa - 0; Fungi - 58; Plants - 57; Viruses - 0; Other Eukary…	AT1G32080	-0.702841	-0.872455	-0.997438	-1.70107	-0.229316	-0.494099	-1.19869	-3.65122	-0.277694	0.193919	-2.22784		0.980765	1	1	0.0257728	0.926264	0.729781	0.0662816	1.39849e-18	1	1	1.18062e-05
protein_coding	MLP-like protein 43	NA	MLP-like protein 43 (MLP43); FUNCTIONS IN: molecular_function unknown; INVOLVED IN: response to biotic stimulus, defense response; LOCATED IN: chloroplast; EXPRESSED IN: 17 plant structures; EXPRESSED DURING: 10 growth stages; CONTAINS InterPro DOMAIN/s: Bet v I allergen (InterPro:IPR000916); BEST Arabidopsis thaliana protein match is: MLP-like protein 28 (TAIR:AT1G70830.5); Has 440 Blast hits to…	AT1G70890	-0.509129	-0.628427	-0.779188	-2.07739	-1.48804	-1.1718	-2.17761	-5.19073	0.303305	-0.677604	-2.80998		1	1	1	0.0712618	0.0772655	0.242669	0.00323743	4.98502e-21	1	1	1.22313e-05
protein_coding	YGGT family protein	NA	YLMG2; FUNCTIONS IN: molecular_function unknown; INVOLVED IN: biological_process unknown; LOCATED IN: chloroplast, membrane; CONTAINS InterPro DOMAIN/s: Protein of unknown function YGGT (InterPro:IPR003425); BEST Arabidopsis thaliana protein match is: YGGT family protein (TAIR:AT4G27990.1).	AT5G21920	-0.314025	-0.538378	-0.686608	-0.853332	-0.113517	-0.461712	-1.1982	-3.22709	-0.69911	-0.500536	-3.07206		1	1	1	0.570402	1	0.866352	0.191135	7.52695e-08	1	1	1.22313e-05
protein_coding	Leucine-rich repeat receptor-like protein kinase family protein	NA	Leucine-rich repeat receptor-like protein kinase family protein; FUNCTIONS IN: kinase activity; INVOLVED IN: protein amino acid phosphorylation; LOCATED IN: plasma membrane; EXPRESSED IN: inflorescence meristem; CONTAINS InterPro DOMAIN/s: Protein kinase, ATP binding site (InterPro:IPR017441), Protein kinase, catalytic domain (InterPro:IPR000719), Leucine-rich repeat-containing N-terminal domain,…	AT4G26540	-0.566562	-0.519741	0.448036	0.479626	-2.26584	-2.76194	-3.82245	-4.69636	0.26467	-1.44508	-4.90502		1	1	1	0.925591	0.0848281	0.115036	0.0123747	8.78029e-06	1	0.912285	1.25965e-05
protein_coding	branched-chain aminotransferase4	Belongs to the branched-chain amino acid aminotransferase gene family. Encodes a methionine-oxo-acid transaminase. Involved in the methionine chain elongation pathway that leads to the ultimate biosynthesis of methionine-derived glucosinolates.	branched-chain aminotransferase4 (BCAT4); CONTAINS InterPro DOMAIN/s: Aminotransferase, class IV (InterPro:IPR001544), Branched-chain amino acid aminotransferase II (InterPro:IPR005786); BEST Arabidopsis thaliana protein match is: D-aminoacid aminotransferase-like PLP-dependent enzymes superfamily protein (TAIR:AT1G50110.1); Has 11097 Blast hits to 11097 proteins in 2502 species: Archae - 154; Ba…	AT3G19710	-0.98721	-1.63521	-0.936397	-2.03199	-1.88342	-3.09278	-4.51945	-5.58504	0.794522	-0.103844	-2.75847		0.73545	0.779856	1	0.00322348	0.00291465	2.78287e-07	9.76814e-13	1.09476e-24	1	1	1.2713e-05
protein_coding	nodulin MtN21 /EamA-like transporter family protein	NA	nodulin MtN21 /EamA-like transporter family protein; FUNCTIONS IN: molecular_function unknown; LOCATED IN: endomembrane system, membrane; CONTAINS InterPro DOMAIN/s: Protein of unknown function DUF6, transmembrane (InterPro:IPR000620); BEST Arabidopsis thaliana protein match is: Nodulin MtN21 /EamA-like transporter family protein (TAIR:AT1G60050.1); Has 1237 Blast hits to 1229 proteins in 44 spec…	AT1G70260	0.586658	-0.01063	0.480795	0.485183	-0.861114	-1.66305	-2.43045	-4.31419	0.686697	-0.763752	-4.10938		1	1	1	0.914181	0.665356	0.386463	0.0886856	1.3409e-05	1	1	1.28041e-05
protein_coding	FASCICLIN-like arabinogalactan 1	fasciclin-like arabinogalactan-protein 1 (Fla1)	FASCICLIN-like arabinogalactan 1 (FLA1); CONTAINS InterPro DOMAIN/s: FAS1 domain (InterPro:IPR000782); BEST Arabidopsis thaliana protein match is: FASCICLIN-like arabinogalactan 2 (TAIR:AT4G12730.1).	AT5G55730	-0.380692	-1.67245	-1.62419	-1.48392	-1.01192	-2.76397	-2.27514	-7.00477	-0.924807	-1.55921	-6.42462		1	1	1	0.334667	0.447545	0.0318729	0.0454385	1.08814e-08	1	0.652601	1.31938e-05
protein_coding	early nodulin-like protein 19	NA	early nodulin-like protein 19 (ENODL19); FUNCTIONS IN: electron carrier activity, copper ion binding; EXPRESSED IN: 22 plant structures; EXPRESSED DURING: 13 growth stages; CONTAINS InterPro DOMAIN/s: Plastocyanin-like (InterPro:IPR003245), Cupredoxin (InterPro:IPR008972); BEST Arabidopsis thaliana protein match is: early nodulin-like protein 17 (TAIR:AT5G15350.1).	AT4G12880	-0.292878	-0.809688	-0.635981	-0.823719	-0.836984	-1.56916	-1.78114	-2.85025	-0.498922	-1.04512	-2.52531		1	1	1	0.628499	0.518198	0.12504	0.0356571	2.75308e-07	1	0.915833	1.31938e-05
protein_coding	ribosome recycling factor, chloroplast precursor	The gene encodes a chloroplast ribosome recycling factor homologue. Analysis of mutants revealed its role in the chloroplast development and eary stages of embryo development.	ribosome recycling factor, chloroplast precursor (RRF); FUNCTIONS IN: copper ion binding; INVOLVED IN: in 6 processes; LOCATED IN: thylakoid, chloroplast stroma, chloroplast; EXPRESSED IN: 23 plant structures; EXPRESSED DURING: 15 growth stages; CONTAINS InterPro DOMAIN/s: Ribosome recycling factor, bacterial-like (InterPro:IPR015998), Ribosome recycling factor (InterPro:IPR002661); BEST Arabidop…	AT3G63190	-0.550027	-0.863554	-1.20726	-0.813802	-0.387053	-1.25233	-1.20943	-2.99626	-0.339303	-0.178399	-2.52157		1	1	1	0.583394	0.827616	0.199924	0.132473	1.59297e-09	1	1	1.31938e-05
protein_coding	AMP-dependent synthetase and ligase family protein	Encodes an acyl-CoA synthetase that acts on long-chain and very-long-chain fatty acids, involved in cuticular wax and cutin biosynthesis	LONG-CHAIN ACYL-COA SYNTHASE 1 (LACS1); FUNCTIONS IN: long-chain fatty acid-CoA ligase activity, very long-chain fatty acid-CoA ligase activity; INVOLVED IN: fatty acid biosynthetic process, cutin biosynthetic process, wax biosynthetic process; LOCATED IN: cellular_component unknown; EXPRESSED IN: 29 plant structures; EXPRESSED DURING: 13 growth stages; CONTAINS InterPro DOMAIN/s: AMP-binding, co…	AT2G47240	-0.154753	-0.449092	-0.632557	-0.876857	0.303173	-0.67194	-0.663106	-3.04503	-0.791157	-0.334886	-2.95866		1	1	1	0.593262	0.872122	0.732795	0.56022	1.37124e-07	1	1	1.31938e-05
protein_coding	magnesium-protoporphyrin IX methyltransferase	Encodes a protein with methyltransferase activity responsible for the methylation of magnesium protoporphyrin IX. Mutants defective in this gene are affected in chlorophyll biosynthesis and show a reduction in the accumulation of a number of major thylakoid-associated proteins including components of PSI (LHCI), PSII (LHCII, D1, CP43) and the cytochrome b6f complex (Cytf). By contrast, no signifi…	magnesium-protoporphyrin IX methyltransferase (CHLM); CONTAINS InterPro DOMAIN/s: Magnesium-protoporphyrin IX methyltransferase, C-terminal (InterPro:IPR010940), Magnesium protoporphyrin O-methyltransferase (InterPro:IPR010251).	AT4G25080	-1.01305	-0.641551	-0.133747	-0.074845	-1.06757	-0.770151	-1.27554	-2.76157	0.0841925	0.0276222	-2.6025		0.732582	1	1	1	0.18514	0.471297	0.0662308	1.69086e-10	1	1	1.44028e-05
protein_coding	Auxin efflux carrier family protein	A regulator of auxin efflux and involved in differential growth. PIN3 is expressed in gravity-sensing tissues, with PIN3 protein accumulating predominantly at the lateral cell surface. PIN3 localizes to the plasma membrane and to vesicles. In roots, PIN3 is expressed without pronounced polarity in tiers two and three of the columella cells, at the basal side of vascular cells, and to the lateral …	PIN-FORMED 3 (PIN3); FUNCTIONS IN: auxin:hydrogen symporter activity, transporter activity; INVOLVED IN: in 8 processes; LOCATED IN: lateral plasma membrane, plasma membrane, vesicle membrane, cell surface; EXPRESSED IN: 26 plant structures; EXPRESSED DURING: 13 growth stages; CONTAINS InterPro DOMAIN/s: Auxin efflux carrier, subgroup (InterPro:IPR014024), Auxin efflux carrier (InterPro:IPR004776…	AT1G70940	-0.217178	-0.833049	-0.842818	0.214417	-0.320493	-0.898921	-0.23685	-1.49014	-0.993901	-1.09925	-2.69764		1	1	1	1	0.955329	0.676506	0.970572	0.0160052	1	0.912285	1.44242e-05
protein_coding	60S acidic ribosomal protein family	NA	60S acidic ribosomal protein family; FUNCTIONS IN: structural constituent of ribosome; INVOLVED IN: translational elongation; LOCATED IN: cytosolic ribosome, ribosome, nucleus, plasma membrane; EXPRESSED IN: 23 plant structures; EXPRESSED DURING: 14 growth stages; CONTAINS InterPro DOMAIN/s: Ribosomal protein 60S (InterPro:IPR001813); BEST Arabidopsis thaliana protein match is: 60S acidic ribosom…	AT4G25890	0.383883	0.147096	0.364574	-0.153922	-0.25997	-0.410371	-1.18537	-2.74931	-0.193572	-0.839277	-2.78856		1	1	1	1	0.966531	0.906872	0.186513	2.93235e-07	1	1	1.44242e-05
protein_coding	NSP-interacting kinase 1	NSP-interacting kinase (NIK1), receptor-like kinase, involved in defense response against geminivirus It acts as a virulence target of the begomovirus nuclear shuttle protein (NSP).	NSP-interacting kinase 1 (NIK1); FUNCTIONS IN: kinase activity; INVOLVED IN: protein amino acid phosphorylation; LOCATED IN: plasma membrane; EXPRESSED IN: 23 plant structures; EXPRESSED DURING: 13 growth stages; CONTAINS InterPro DOMAIN/s: Protein kinase, ATP binding site (InterPro:IPR017441), Protein kinase, catalytic domain (InterPro:IPR000719), Leucine-rich repeat-containing N-terminal domain…	AT5G16000	-0.662933	-0.767572	0.16999	0.279909	-1.35601	-5.8478	-2.70548	-6.20483	0.0706408	-0.629315	-6.39255		1	1	1	1	0.379448	0.0170014	0.0515523	8.50189e-06	1	1	1.50403e-05
protein_coding	MATE efflux family protein	Encodes an orphan multidrug and toxin extrusion transporter. Essential component of salicylic acid-dependent signaling for disease resistance. Member of the MATE-transporter family. Expression induced by salicylic acid. Mutants are salicylic acid-deficient.	ENHANCED DISEASE SUSCEPTIBILITY 5 (EDS5); FUNCTIONS IN: antiporter activity, drug transmembrane transporter activity, transporter activity; INVOLVED IN: salicylic acid biosynthetic process, negative regulation of defense response, defense response, response to nematode; LOCATED IN: mitochondrion, plastid, membrane; EXPRESSED IN: 23 plant structures; EXPRESSED DURING: 10 growth stages; CONTAINS In…	AT4G39030	2.16893	2.2936	2.34179	2.02971	4.43561	4.75818	4.86894	4.15989	0.242362	2.50841	2.37281		0.0214764	0.0999829	0.139998	0.0234606	7.49346e-19	5.9125e-23	5.1165e-24	9.27071e-25	1	0.0087863	1.51466e-05
protein_coding	SNARE-like superfamily protein	NA	SNARE-like superfamily protein; INVOLVED IN: intracellular protein transport, transport; LOCATED IN: clathrin vesicle coat; CONTAINS InterPro DOMAIN/s: Longin-like (InterPro:IPR011012); BEST Arabidopsis thaliana protein match is: SNARE-like superfamily protein (TAIR:AT4G08520.1); Has 30201 Blast hits to 17322 proteins in 780 species: Archae - 12; Bacteria - 1396; Metazoa - 17338; Fungi - 3422; Pl…	AT3G09800	-0.320109	-1.59958	-0.842441	-0.366368	-1.72914	-1.61889	-2.04311	-7.02509	0.245269	-1.16914	-6.39255		1	1	1	0.999005	0.143846	0.303388	0.0659105	9.41466e-09	1	0.959199	1.52547e-05
protein_coding	NA	NA	unknown protein; Has 3 Blast hits to 3 proteins in 1 species: Archae - 0; Bacteria - 0; Metazoa - 0; Fungi - 0; Plants - 3; Viruses - 0; Other Eukaryotes - 0 (source: NCBI BLink).	AT1G35255	0.523599	0.898296	0.168422	-0.826565	1.24464	1.00885	2.05338	2.99744	-0.766875	-0.0402533	3.05624		1	1	1	0.913615	0.434878	0.83451	0.0531162	1.80255e-06	1	1	1.56193e-05
protein_coding	dehydroascorbate reductase	Encodes a member of the dehydroascorbate reductase gene family. Critical for a mutualistic symbiosis between the host Arabidopsis and the root colonizing fungus Piriformospora indica.	dehydroascorbate reductase (DHAR1); FUNCTIONS IN: glutathione dehydrogenase (ascorbate) activity; INVOLVED IN: in 6 processes; LOCATED IN: mitochondrion, apoplast, peroxisome, chloroplast, plasma membrane; EXPRESSED IN: phloem, guard cell, cultured cell, seed, leaf; CONTAINS InterPro DOMAIN/s: Thioredoxin fold (InterPro:IPR012335), Glutathione S-transferase, C-terminal (InterPro:IPR004046), Gluta…	AT1G19570	-0.322218	0.188637	-0.450855	-0.490412	-1.0316	-1.7012	-2.43219	-3.40955	0.792407	0.0810808	-2.12674		1	1	1	0.871006	0.167735	0.00724122	2.58304e-05	4.58122e-18	1	1	1.57365e-05
protein_coding	Kinase interacting (KIP1-like) family protein	NA	Kinase interacting (KIP1-like) family protein; FUNCTIONS IN: molecular_function unknown; INVOLVED IN: biological_process unknown; LOCATED IN: plasma membrane; EXPRESSED IN: 20 plant structures; EXPRESSED DURING: 13 growth stages; CONTAINS InterPro DOMAIN/s: KIP1-like (InterPro:IPR011684); BEST Arabidopsis thaliana protein match is: kinase interacting (KIP1-like) family protein (TAIR:AT4G14760.1);…	AT3G22790	-0.800449	-0.197479	-0.17705	-0.131144	-1.13941	-1.80471	-0.886846	-6.43492	-0.110133	-0.454574	-6.39255		1	1	1	1	0.448557	0.240172	0.597113	7.56755e-07	1	1	1.58901e-05
protein_coding	ATPase, F0 complex, subunit B/B', bacterial/chloroplast	NA	ATPase, F0 complex, subunit B/B', bacterial/chloroplast; FUNCTIONS IN: hydrogen ion transmembrane transporter activity; INVOLVED IN: defense response to bacterium; LOCATED IN: thylakoid, chloroplast thylakoid membrane, chloroplast, membrane, chloroplast envelope; EXPRESSED IN: 23 plant structures; EXPRESSED DURING: 14 growth stages; CONTAINS InterPro DOMAIN/s: ATPase, F0 complex, subunit B/B&apos…	AT4G32260	-0.237157	-0.627629	-0.886102	-0.956003	-0.202916	-0.516029	-1.22459	-2.69754	-0.369431	-0.337075	-2.11097		1	1	1	0.413008	0.969554	0.7388	0.0702114	1.06969e-11	1	1	1.59259e-05
protein_coding	RNA-binding (RRM/RBD/RNP motifs) family protein	Encodes a chloroplast RNA binding protein. A substrate of the type III effector HopU1 (mono-ADP-ribosyltransferase). Protein is tyrosine-phosphorylated and its phosphorylation state is modulated in response to ABA in Arabidopsis thaliana seeds.	RNA-binding (RRM/RBD/RNP motifs) family protein; FUNCTIONS IN: RNA binding, poly(U) RNA binding; INVOLVED IN: response to cold, response to abscisic acid stimulus, innate immune response; LOCATED IN: in 6 components; EXPRESSED IN: 26 plant structures; EXPRESSED DURING: 15 growth stages; CONTAINS InterPro DOMAIN/s: RNA recognition motif, RNP-1 (InterPro:IPR000504), Nucleotide-binding, alpha-beta p…	AT2G37220	-0.184063	-0.681261	-0.590328	-0.699024	-0.137694	-1.32139	-2.64809	-3.05186	-0.379005	-0.334524	-2.73179		1	1	1	0.672455	1	0.117248	5.53931e-05	6.63608e-08	1	1	1.61338e-05
protein_coding	ABC-2 type transporter family protein	Encodes an ABC transporter involved in cuticular wax biosynthesis. Lines carrying recessive mutations in this locus have weakly glaucous stem surface, and relative elevated secondary alcohols and ketones.	ECERIFERUM 5 (CER5); FUNCTIONS IN: ATPase activity, coupled to transmembrane movement of substances; INVOLVED IN: wax biosynthetic process; LOCATED IN: membrane; EXPRESSED IN: 23 plant structures; EXPRESSED DURING: 14 growth stages; CONTAINS InterPro DOMAIN/s: ATPase, AAA+ type, core (InterPro:IPR003593), ABC transporter-like (InterPro:IPR003439), ABC-2 type transporter (InterPro:IPR013525), ABC …	AT1G51500	0.0917697	-0.0840964	-0.246817	0.00223274	-0.628319	-0.94139	-1.83308	-2.348	0.00679431	-0.715294	-2.34332		1	1	1	1	0.560066	0.329238	0.00597108	1.34216e-07	1	1	1.61445e-05
protein_coding	Ribosomal protein L21	NA	Ribosomal protein L21; FUNCTIONS IN: structural constituent of ribosome, RNA binding; INVOLVED IN: response to cold, translation; LOCATED IN: ribosome, chloroplast stroma, nucleus, chloroplast, chloroplast envelope; EXPRESSED IN: 23 plant structures; EXPRESSED DURING: 13 growth stages; CONTAINS InterPro DOMAIN/s: Ribosomal protein L21, conserved site (InterPro:IPR018258), Ribosomal protein L21 (I…	AT1G35680	-0.416619	-0.941466	-0.963131	-1.03411	-0.534212	-1.09397	-1.60021	-3.2257	-0.371379	-0.49094	-2.56289		1	1	1	0.366589	0.638792	0.192353	0.0137771	2.64464e-11	1	1	1.61445e-05
protein_coding	Lipase/lipooxygenase, PLAT/LH2 family protein	NA	Lipase/lipooxygenase, PLAT/LH2 family protein; FUNCTIONS IN: molecular_function unknown; INVOLVED IN: biological_process unknown; LOCATED IN: thylakoid, chloroplast, membrane; EXPRESSED IN: 19 plant structures; EXPRESSED DURING: 13 growth stages; CONTAINS InterPro DOMAIN/s: Lipoxygenase, LH2 (InterPro:IPR001024), Lipase/lipooxygenase, PLAT/LH2 (InterPro:IPR008976); BEST Arabidopsis thaliana prote…	AT2G22170	0.04538	0.43	0.772568	0.309352	-1.35833	-0.98251	-1.3063	-3.56387	0.680366	-0.725865	-3.19246		1	1	1	1	0.160735	0.46729	0.156148	3.12921e-09	1	1	1.62511e-05
protein_coding	Chlorophyll A-B binding family protein	Encodes Lil3:1 (light-harvesting-like) protein. Belongs to the Lhc super-gene family encodes the light-harvesting chlorophyll a/b-binding (LHC) proteins that constitute the antenna system of the photosynthetic apparatus. A generic LHC motif is present in Lil3:1.	LIL3:1; FUNCTIONS IN: sequence-specific DNA binding transcription factor activity; INVOLVED IN: regulation of transcription; LOCATED IN: chloroplast thylakoid membrane, chloroplast; EXPRESSED IN: 24 plant structures; EXPRESSED DURING: 13 growth stages; BEST Arabidopsis thaliana protein match is: Chlorophyll A-B binding family protein (TAIR:AT5G47110.1); Has 30201 Blast hits to 17322 proteins in 7…	AT4G17600	-0.357452	-0.247885	-0.42182	-1.00306	-0.336386	-0.867742	-1.49179	-3.41493	-0.105253	-0.0861105	-2.51708		1	1	1	0.362099	0.820279	0.338129	0.0189836	9.88686e-12	1	1	1.64724e-05
protein_coding	protein kinase-related	NA	protein kinase-related; FUNCTIONS IN: molecular_function unknown; INVOLVED IN: biological_process unknown; LOCATED IN: endomembrane system; EXPRESSED IN: 22 plant structures; EXPRESSED DURING: 13 growth stages; BEST Arabidopsis thaliana protein match is: Protein kinase superfamily protein (TAIR:AT1G67000.1); Has 35333 Blast hits to 34131 proteins in 2444 species: Archae - 798; Bacteria - 22429; M…	AT1G66940	0.128188	0.60256	0.226286	0.838791	0.285465	-0.242339	-0.453525	-1.8672	-0.240478	-0.0846583	-2.94547		1	1	1	0.599229	0.926527	1	0.796907	0.00429615	1	1	1.64916e-05
protein_coding	thionin 2.1	Encodes a thionin which is a cysteine rich protein having antimicrobial properties. Thi2.1 is expressed in response to a variety of pathogens and induced by ethylene and jasmonic acid. Belongs to the plant thionin (PR-13) family with the following members: At1g66100, At5g36910, At1g72260, At2g15010, At1g12663, At1g12660.	thionin 2.1 (THI2.1); FUNCTIONS IN: toxin receptor binding; INVOLVED IN: response to jasmonic acid stimulus, defense response, jasmonic acid mediated signaling pathway; LOCATED IN: endomembrane system; EXPRESSED IN: 15 plant structures; EXPRESSED DURING: 9 growth stages; CONTAINS InterPro DOMAIN/s: Thionin (InterPro:IPR001010); BEST Arabidopsis thaliana protein match is: Plant thionin (TAIR:AT1G6…	AT1G72260	-1.17046	0.141927	-0.949458	-0.74085	-2.25293	-2.68213	-3.44403	-5.24671	1.49454	0.408786	-3.01103		0.666123	1	1	0.646478	0.00306172	0.000603493	4.84387e-06	1.27684e-18	1	1	1.7326e-05
protein_coding	NAD(P)H dehydrogenase 18	NA	NAD(P)H dehydrogenase 18 (NDH18); FUNCTIONS IN: molecular_function unknown; INVOLVED IN: response to oxidative stress; LOCATED IN: chloroplast thylakoid membrane, chloroplast; EXPRESSED IN: 22 plant structures; EXPRESSED DURING: 13 growth stages; Has 30201 Blast hits to 17322 proteins in 780 species: Archae - 12; Bacteria - 1396; Metazoa - 17338; Fungi - 3422; Plants - 5037; Viruses - 0; Other Eu…	AT5G43750	-0.616575	-0.565496	-0.784852	-2.02574	-0.501379	-0.331657	-1.01201	-4.73508	-0.432794	-0.319653	-3.1417		1	1	1	0.0241491	0.682309	0.912656	0.191135	6.60995e-18	1	1	1.7326e-05
protein_coding	Plant invertase/pectin methylesterase inhibitor superfamily protein	NA	Plant invertase/pectin methylesterase inhibitor superfamily protein; FUNCTIONS IN: enzyme inhibitor activity, pectinesterase inhibitor activity, pectinesterase activity; INVOLVED IN: biological_process unknown; LOCATED IN: endomembrane system; EXPRESSED IN: cultured cell; CONTAINS InterPro DOMAIN/s: Pectinesterase inhibitor (InterPro:IPR006501); BEST Arabidopsis thaliana protein match is: Plant i…	AT5G46960	2.5749	2.15124	2.32613	4.28906	2.73491	1.53659	5.17415	7.57363	0.130899	0.334533	3.43119		0.479974	1	1	0.0017469	0.0434537	0.83451	2.22114e-10	2.40748e-27	1	1	1.82524e-05
protein_coding	photosystem I subunit D-1	Encodes a protein predicted by sequence similarity with spinach PsaD to be photosystem I reaction center subunit II (PsaD1)	photosystem I subunit D-1 (PSAD-1); FUNCTIONS IN: molecular_function unknown; INVOLVED IN: photosynthesis; LOCATED IN: in 6 components; EXPRESSED IN: 25 plant structures; EXPRESSED DURING: 14 growth stages; CONTAINS InterPro DOMAIN/s: Photosystem I protein PsaD (InterPro:IPR003685); BEST Arabidopsis thaliana protein match is: photosystem I subunit D-2 (TAIR:AT1G03130.1); Has 510 Blast hits to 510…	AT4G02770	-0.870005	-0.587632	-0.0347164	-1.07116	-1.43123	-0.52442	-0.941728	-3.51723	0.154694	-0.408435	-2.29139		0.836138	1	1	0.340209	0.0303072	0.681182	0.17144	3.17834e-21	1	1	1.82524e-05
protein_coding	RNA-binding (RRM/RBD/RNP motifs) family protein	NA	RNA-binding (RRM/RBD/RNP motifs) family protein; FUNCTIONS IN: RNA binding, nucleotide binding, nucleic acid binding; LOCATED IN: thylakoid, chloroplast; EXPRESSED IN: 24 plant structures; EXPRESSED DURING: 14 growth stages; CONTAINS InterPro DOMAIN/s: RNA recognition motif, RNP-1 (InterPro:IPR000504), Nucleotide-binding, alpha-beta plait (InterPro:IPR012677); BEST Arabidopsis thaliana protein ma…	AT3G52150	-0.686516	-0.51587	-0.387928	-0.875015	-0.412051	-0.705357	-1.05635	-3.10401	-0.150307	0.122221	-2.37929		0.984844	1	1	0.524136	0.759894	0.52242	0.145663	1.96576e-12	1	1	1.88699e-05
protein_coding	tubulin alpha-5	Encodes an isoform of alpha tubulin. Closely related to adjacent gene TUA3 suggesting recent duplication.	tubulin alpha-5 (TUA5); FUNCTIONS IN: structural constituent of cytoskeleton; INVOLVED IN: response to cadmium ion, microtubule-based process; LOCATED IN: tubulin complex, cytosol, cell wall, membrane; EXPRESSED IN: 6 plant structures; CONTAINS InterPro DOMAIN/s: Alpha tubulin (InterPro:IPR002452), Tubulin (InterPro:IPR000217), Tubulin/FtsZ, GTPase domain (InterPro:IPR003008), Tubulin/FtsZ, N-ter…	AT5G19780	-0.103278	-0.755088	-0.540538	0.158441	-0.427736	-0.954429	-1.63866	-1.84613	-0.376931	-0.70341	-2.38124		1	1	1	1	0.779613	0.389035	0.0337446	0.00011105	1	1	1.93378e-05
protein_coding	trigger factor type chaperone family protein	NA	trigger factor type chaperone family protein; FUNCTIONS IN: peptidyl-prolyl cis-trans isomerase activity; INVOLVED IN: protein folding, protein transport; LOCATED IN: chloroplast, chloroplast stroma, chloroplast envelope; EXPRESSED IN: 25 plant structures; EXPRESSED DURING: 14 growth stages; CONTAINS InterPro DOMAIN/s: Trigger factor, C-terminal, bacterial (InterPro:IPR008880), Trigger factor (In…	AT5G55220	-0.687212	-0.829588	-1.22675	-1.49848	-0.422554	-0.911187	-1.91757	-4.11498	-0.430378	-0.167739	-3.04662		0.989275	1	1	0.109502	0.752164	0.340616	0.00346657	1.20854e-12	1	1	1.97834e-05
protein_coding	Galactosyltransferase family protein	NA	Galactosyltransferase family protein; FUNCTIONS IN: transferase activity, transferring glycosyl groups, beta-1,3-galactosyltransferase activity; INVOLVED IN: protein amino acid glycosylation; LOCATED IN: Golgi apparatus; EXPRESSED IN: 20 plant structures; EXPRESSED DURING: 13 growth stages; CONTAINS InterPro DOMAIN/s: Glycosyl transferase, family 31 (InterPro:IPR002659); BEST Arabidopsis thaliana…	AT1G77810	1.38357	1.90279	1.61973	1.0013	2.25233	2.18708	3.04599	2.79383	0.315428	1.1837	2.1081		0.36214	0.305996	0.920369	0.436736	4.78315e-05	0.000101913	1.01053e-09	7.11747e-12	1	0.644727	1.98348e-05
protein_coding	Scorpion toxin-like knottin superfamily protein	Encodes a defensin-like (DEFL) family protein.	Scorpion toxin-like knottin superfamily protein; FUNCTIONS IN: ion channel inhibitor activity; INVOLVED IN: defense response; LOCATED IN: endomembrane system, extracellular region; EXPRESSED IN: 22 plant structures; EXPRESSED DURING: 13 growth stages; CONTAINS InterPro DOMAIN/s: Scorpion long chain toxin (InterPro:IPR002061), Knottin (InterPro:IPR003614); BEST Arabidopsis thaliana protein match i…	AT2G43550	-1.30048	-1.70273	-1.53426	-2.29077	-2.17277	-3.23533	-4.30894	-5.48499	0.184427	-0.690454	-3.00951		0.349939	0.757114	1	0.00159703	0.000996003	1.39379e-06	6.0429e-10	1.63899e-22	1	1	2.00188e-05
protein_coding	Cam-binding protein 60-like G	Encodes a calmodulin-binding protein CBP60g (calmodulin binding protein 60-like.g). The calmodulin-binding domain is located near the N-terminus; calmodulin binding is dependent on Ca(2+). Inducible by both bacterial pathogen and MAMP (microbe-associated molecular pattern) treatments. Bacterial growth is enhanced in cbp60g mutants. cbp60g mutants also show defects in salicylic acid (SA) accumulat…	Cam-binding protein 60-like G (CBP60G); FUNCTIONS IN: calmodulin binding; INVOLVED IN: defense response to bacterium, incompatible interaction, salicylic acid biosynthetic process, response to molecule of bacterial origin, response to bacterium; EXPRESSED IN: 15 plant structures; EXPRESSED DURING: 9 growth stages; CONTAINS InterPro DOMAIN/s: Calmodulin binding protein-like (InterPro:IPR012416); B…	AT5G26920	2.12267	1.7591	0.97127	2.68956	3.23588	3.53725	4.0472	4.90474	0.411044	1.53171	2.62862		0.0995703	0.908232	1	0.00823376	5.81901e-07	6.217e-08	1.25232e-11	4.64189e-22	1	0.416614	2.07033e-05
protein_coding	high cyclic electron flow 1	Encodes HCEF1 (High Cyclic Electron Flow 1). Mutant phenotype: constitutively elevated electron flow (CEFI).	high cyclic electron flow 1 (HCEF1); FUNCTIONS IN: fructose 1,6-bisphosphate 1-phosphatase activity, phosphoric ester hydrolase activity; INVOLVED IN: response to cold, photosynthetic electron transport in photosystem I, fructose metabolic process; LOCATED IN: stromule; EXPRESSED IN: 22 plant structures; EXPRESSED DURING: 13 growth stages; CONTAINS InterPro DOMAIN/s: Fructose-1,6-bisphosphatase, …	AT3G54050	-0.378937	0.0193051	0.155488	-0.787418	-0.541575	0.024784	-0.787335	-3.70359	0.127296	-0.0372417	-2.78887		1	1	1	0.750148	0.628223	1	0.335497	1.71723e-17	1	1	2.07718e-05
protein_coding	rotamase CYP 4	nuclear-encoded chloroplast stromal cyclophilin CYP20-3 (also known as ROC4). Protein is tyrosine-phosphorylated and its phosphorylation state is modulated in response to ABA in Arabidopsis thaliana seeds.	rotamase CYP 4 (ROC4); CONTAINS InterPro DOMAIN/s: Peptidyl-prolyl cis-trans isomerase, cyclophilin-type (InterPro:IPR002130), Cyclophilin-like (InterPro:IPR015891), Peptidyl-prolyl cis-trans isomerase, cyclophilin-type, conserved site (InterPro:IPR020892); BEST Arabidopsis thaliana protein match is: cyclophilin 20-2 (TAIR:AT5G13120.1).	AT3G62030	-0.315297	-0.413291	-0.44657	-0.807999	-0.292624	-0.670572	-0.925105	-2.58062	-0.286291	-0.265515	-2.05891		1	1	1	0.51654	0.884391	0.544436	0.197809	5.71482e-11	1	1	2.1057e-05
protein_coding	Thioredoxin superfamily protein	NA	Thioredoxin superfamily protein; FUNCTIONS IN: oxidoreductase activity, antioxidant activity; INVOLVED IN: defense response to bacterium, peptidyl-cysteine S-nitrosylation; LOCATED IN: thylakoid, chloroplast stroma, chloroplast, plant-type cell wall; EXPRESSED IN: 25 plant structures; EXPRESSED DURING: 15 growth stages; CONTAINS InterPro DOMAIN/s: Thioredoxin fold (InterPro:IPR012335), Thioredoxi…	AT3G52960	-0.348978	-1.06099	-1.09448	-1.2862	0.0410901	-0.880574	-1.69287	-2.76447	-0.836761	-0.448561	-2.31495		1	1	1	0.247308	1	0.380359	0.0113158	1.49056e-10	1	1	2.12942e-05
protein_coding	shikimate kinase like 2	NA	shikimate kinase like 2 (SKL2); FUNCTIONS IN: shikimate kinase activity, ATP binding; INVOLVED IN: aromatic amino acid family biosynthetic process; LOCATED IN: chloroplast; EXPRESSED IN: 20 plant structures; EXPRESSED DURING: 13 growth stages; CONTAINS InterPro DOMAIN/s: CS-like domain (InterPro:IPR007052), Shikimate kinase (InterPro:IPR000623), HSP20-like chaperone (InterPro:IPR008978), CS domai…	AT2G35500	-1.01896	-0.943171	-0.447392	-0.798028	-1.4142	-0.709817	-1.81883	-4.77284	-0.0534876	-0.452133	-4.02664		0.76875	1	1	0.675465	0.11642	0.659056	0.0303568	5.88494e-11	1	1	2.15954e-05
protein_coding	S-adenosyl-L-methionine-dependent methyltransferases superfamily protein	Encodes a MPBQ/MSBQ methyltransferase located in the chloroplast inner envelope membrane. Mutant plants lack plastoquinone (PQ), suggesting that the APG1 protein is involved in the methylation step of PQ biosynthesis. The gene product is also involved in tocopherol (vitamin E) biosynthesis.	ALBINO OR PALE GREEN MUTANT 1 (APG1); FUNCTIONS IN: S-adenosylmethionine-dependent methyltransferase activity, methyltransferase activity, 2-methyl-6-phytyl-1,4-benzoquinone methyltransferase activity; INVOLVED IN: plastoquinone biosynthetic process, vitamin E biosynthetic process; LOCATED IN: chloroplast, chloroplast inner membrane, chloroplast envelope; EXPRESSED IN: 23 plant structures; EXPRES…	AT3G63410	-0.272969	-0.0073205	0.0774212	-0.774603	-0.514235	-0.339255	-0.896151	-2.99994	0.00949501	-0.233683	-2.21584		1	1	1	0.596612	0.638813	0.870741	0.216721	1.42623e-13	1	1	2.19656e-05
protein_coding	Bifunctional inhibitor/lipid-transfer protein/seed storage 2S albumin superfamily protein	NA	Bifunctional inhibitor/lipid-transfer protein/seed storage 2S albumin superfamily protein; FUNCTIONS IN: lipid binding; INVOLVED IN: lipid transport; LOCATED IN: endomembrane system; CONTAINS InterPro DOMAIN/s: Bifunctional inhibitor/plant lipid transfer protein/seed storage (InterPro:IPR016140), Plant lipid transfer protein/seed storage/trypsin-alpha amylase inhibitor (InterPro:IPR003612), Plant…	AT4G00165	-0.916386	-1.00422	-0.850756	-2.24586	-1.24938	-1.80444	-2.82588	-5.21092	-0.0423604	-0.377548	-3.00716		0.811872	1	1	0.00528278	0.125582	0.019279	4.6522e-05	2.03068e-20	1	1	2.19944e-05
protein_coding	NA	Encodes a root meristem growth factor (RGF). Belongs to a family of functionally redundant homologous peptides that are secreted, tyrosine-sulfated, and expressed mainly in the stem cell area and the innermost layer of central columella cells. RGFs are required for maintenance of the root stem cell niche and transit amplifying cell proliferation. Members of this family include: At5g60810 (RGF1), …	root meristem growth factor 9 (RGF9); FUNCTIONS IN: molecular_function unknown; LOCATED IN: endomembrane system; EXPRESSED IN: 15 plant structures; EXPRESSED DURING: 9 growth stages; Has 1807 Blast hits to 1807 proteins in 277 species: Archae - 0; Bacteria - 0; Metazoa - 736; Fungi - 347; Plants - 385; Viruses - 0; Other Eukaryotes - 339 (source: NCBI BLink).	AT5G64770	-1.20169	-1.07717	-1.37642	-1.02006	-1.72651	-1.87906	-2.75491	-3.73524	-0.0454452	-0.57252	-2.76055		0.434911	1	1	0.45685	0.0126573	0.00708008	1.48225e-05	1.60777e-15	1	1	2.20847e-05
protein_coding	Rhodanese/Cell cycle control phosphatase superfamily protein	NA	Rhodanese/Cell cycle control phosphatase superfamily protein; FUNCTIONS IN: molecular_function unknown; INVOLVED IN: aging; LOCATED IN: chloroplast thylakoid membrane, chloroplast; EXPRESSED IN: 21 plant structures; EXPRESSED DURING: 13 growth stages; CONTAINS InterPro DOMAIN/s: Rhodanese-like (InterPro:IPR001763); BEST Arabidopsis thaliana protein match is: Rhodanese/Cell cycle control phosphata…	AT4G27700	-0.386749	-0.837765	-0.201903	-0.8439	-0.80358	-1.36824	-1.49667	-3.00646	-0.165324	-0.584248	-2.3278		1	1	1	0.509054	0.429807	0.11637	0.0429012	1.46841e-10	1	1	2.23698e-05
protein_coding	Phospholipase A2 family protein	Encodes a secretory phospholipase A2 enzyme, which specifically hydrolyzes the sn-2 position of phospholipids. The enzyme has a preference towards linoleoyl acyl chain over palmitoyl acyl chain. It also has a slight preference for phosphatidylcholine over phosphatidylethanolamine.	PLA2-ALPHA; FUNCTIONS IN: phospholipase A2 activity; INVOLVED IN: phospholipid metabolic process, lipid catabolic process; LOCATED IN: vacuole; EXPRESSED IN: 22 plant structures; EXPRESSED DURING: 13 growth stages; CONTAINS InterPro DOMAIN/s: Phospholipase A2 (InterPro:IPR016090), Phospholipase A2, active site (InterPro:IPR013090), Phospholipase A2, eukaryotic (InterPro:IPR001211); BEST Arabidops…	AT2G06925	-0.179161	-0.547716	-0.93959	-0.0576415	-0.525934	-1.57983	-1.3283	-3.35727	0.271048	-0.0780939	-3.02789		1	1	1	1	0.764782	0.137497	0.150193	3.75893e-08	1	1	2.23698e-05
protein_coding	Haloacid dehalogenase-like hydrolase (HAD) superfamily protein	a member of haloacid dehalogenase-like hydrolase family	GS1; FUNCTIONS IN: hydrolase activity, catalytic activity; INVOLVED IN: metabolic process; LOCATED IN: mitochondrion; EXPRESSED IN: 22 plant structures; EXPRESSED DURING: 13 growth stages; CONTAINS InterPro DOMAIN/s: Haloacid dehalogenase-like hydrolase (InterPro:IPR005834), HAD-superfamily hydrolase, subfamily IA, variant 3 (InterPro:IPR006402); BEST Arabidopsis thaliana protein match is: glycer…	AT5G57440	-0.658769	-1.21731	-0.448762	-0.124239	-0.693712	-1.15061	-1.76726	-3.36753	-0.0592077	-0.0972331	-3.30128		1	1	1	1	0.606652	0.374704	0.0644107	3.16129e-07	1	1	2.25525e-05
protein_coding	isopropylmalate dehydrogenase 1	The AtIMD1 is one out of 3 genes encoding the enzyme 3-isopropylmalate dehydrogenase involved in leucine biosynthesis in Arabidopsis. Its subcellular location has been targeted to plastids. Encodes methylthioalkylmalate dehydrogenase. Involved in glucosinolate biosynthesis, in methionine chain elongation.	isopropylmalate dehydrogenase 1; FUNCTIONS IN: 3-isopropylmalate dehydrogenase activity; INVOLVED IN: glucosinolate biosynthetic process, leucine biosynthetic process, response to salt stress, metabolic process; LOCATED IN: chloroplast, plastid; EXPRESSED IN: root, leaf; EXPRESSED DURING: seedling growth; CONTAINS InterPro DOMAIN/s: Isopropylmalate dehydrogenase (InterPro:IPR004429), Isocitrate/i…	AT5G14200	-0.513172	-0.803711	-0.70918	-1.71549	-1.74009	-2.38774	-3.06057	-5.15687	0.614261	-0.614974	-2.82695		1	1	1	0.0395687	0.0194651	0.000862528	7.98231e-06	4.52946e-21	1	1	2.27519e-05
protein_coding	rubisco activase	Rubisco activase, a nuclear-encoded chloroplast protein that consists of two isoforms arising from alternative splicing in most plants. Required for the light activation of rubisco.	rubisco activase (RCA); FUNCTIONS IN: enzyme regulator activity, ADP binding, ribulose-1,5-bisphosphate carboxylase/oxygenase activator activity, ATP binding; INVOLVED IN: response to cold, response to light stimulus, defense response to bacterium; LOCATED IN: in 10 components; EXPRESSED IN: 25 plant structures; EXPRESSED DURING: 15 growth stages; CONTAINS InterPro DOMAIN/s: ATPase, AAA-type, cor…	AT2G39730	-0.613141	-1.04696	-1.27416	-1.54731	-0.395144	-0.8734	-1.90248	-3.37466	-0.751866	-0.535755	-2.57922		1	1	1	0.153143	0.80762	0.374354	0.0025975	1.46033e-12	1	1	2.27669e-05
protein_coding	Chitinase family protein	Encodes an endo chitinase-like protein AtCTL1. Essential for tolerance to heat, salt and drought stresses. Also involved in root hair development, cell expansion and response to cytokinin. Allelic to erh2. 11 alleles described in Hauser (1995). Mutant is defective in acquired thermotolerance, appears semidwarf throughout its life cycle and has extra lateral branches. There are two EMS alleles. Ex…	POM-POM1 (POM1); FUNCTIONS IN: chitinase activity; INVOLVED IN: in 9 processes; LOCATED IN: endomembrane system; EXPRESSED IN: 25 plant structures; EXPRESSED DURING: 13 growth stages; CONTAINS InterPro DOMAIN/s: Glycoside hydrolase, family 19 (InterPro:IPR016283), Glycoside hydrolase, family 19, catalytic (InterPro:IPR000726); BEST Arabidopsis thaliana protein match is: chitinase-like protein 2 (…	AT1G05850	-0.00119684	-0.209933	-0.125162	-0.0711079	-0.374362	-0.841062	-1.02189	-2.11103	0.0287736	-0.34628	-2.01115		1	1	1	1	0.800954	0.35373	0.138189	2.90337e-08	1	1	2.32536e-05
protein_coding	fructose-bisphosphate aldolase 2	Protein is tyrosine-phosphorylated and its phosphorylation state is modulated in response to ABA in Arabidopsis thaliana seeds.	fructose-bisphosphate aldolase 2 (FBA2); FUNCTIONS IN: fructose-bisphosphate aldolase activity, catalytic activity; INVOLVED IN: response to cadmium ion, pentose-phosphate shunt, response to abscisic acid stimulus; LOCATED IN: in 6 components; EXPRESSED IN: 26 plant structures; EXPRESSED DURING: 14 growth stages; CONTAINS InterPro DOMAIN/s: Aldolase-type TIM barrel (InterPro:IPR013785), Fructose-…	AT4G38970	-0.131999	-0.326896	-0.411232	-1.19806	-0.399858	-0.899201	-1.41703	-3.42732	-0.224839	-0.49458	-2.45412		1	1	1	0.191592	0.796761	0.330135	0.0285862	6.33803e-11	1	1	2.33203e-05
protein_coding	ferredoxin-NADP(+)-oxidoreductase 1	Encodes a leaf-type ferredoxin:NADP(H) oxidoreductase. It is present in both chloroplast stroma and thylakoid membranes but is more abundant in the thylakoid. The affinity of this enzyme for ferredoxin is slightly, but significantly, higher than AtLFNR2, an isoform of the same enzyme. AtLFNR1 forms a heterodimer with AtFNR2 and is also a prerequisite to attach AtFNR2 to the thylakoid membrane.	LEAF FNR 1 (ATLFNR1); FUNCTIONS IN: oxidoreductase activity, electron transporter, transferring electrons within the cyclic electron transport pathway of photosynthesis activity, poly(U) RNA binding, NADPH dehydrogenase activity, electron transporter, transferring electrons within the noncyclic electron transport pathway of photosynthesis activity; INVOLVED IN: oxidation reduction, photosynthetic…	AT5G66190	-0.459642	-0.850846	-1.12282	-1.38371	-0.366199	-1.15443	-1.70416	-3.16079	-0.279699	-0.188156	-2.05679		1	1	1	0.122417	0.838788	0.183885	0.0104486	7.62482e-14	1	1	2.35396e-05
protein_coding	pectin methylesterase 3	encodes a pectin methylesterase, targeted by a cellulose binding protein (CBP) from the parasitic nematode Heterodera schachtii during parasitism.	pectin methylesterase 3 (PME3); FUNCTIONS IN: pectinesterase activity; INVOLVED IN: response to nematode; LOCATED IN: cell wall, apoplast, plasma membrane, cytoplasm; EXPRESSED IN: 23 plant structures; EXPRESSED DURING: 14 growth stages; CONTAINS InterPro DOMAIN/s: Pectinesterase, active site (InterPro:IPR018040), Pectin lyase fold/virulence factor (InterPro:IPR011050), Pectinesterase, catalytic …	AT3G14310	-0.640807	-0.0858953	0.328045	-0.137391	-1.1832	-1.39998	-1.74654	-2.99856	0.394116	-0.150281	-2.46703		1	1	1	1	0.168654	0.104307	0.0155125	9.06967e-11	1	1	2.37135e-05
protein_coding	response regulator 6	Encodes a Type-A response regulator that is responsive to cytokinin treatment. Its C-ter domain is very short in comparison to other Arabidopsis ARRs (17 total). Arr6 protein is stabilized by cytokinin.	response regulator 6 (ARR6); CONTAINS InterPro DOMAIN/s: CheY-like (InterPro:IPR011006), Signal transduction response regulator, receiver domain (InterPro:IPR001789); BEST Arabidopsis thaliana protein match is: response regulator 5 (TAIR:AT3G48100.1); Has 47436 Blast hits to 46969 proteins in 2667 species: Archae - 260; Bacteria - 41739; Metazoa - 17; Fungi - 503; Plants - 1416; Viruses - 4; Othe…	AT5G62920	-0.0870757	0.142211	-0.208951	-0.152676	-2.05073	-0.680618	-1.68133	-3.11595	-0.339381	-2.30888	-3.30128		1	1	1	1	0.0424174	0.788264	0.116548	4.39734e-06	1	0.282667	2.41668e-05
transposable_element_gene	transposable element gene	Member of Sadhu non-coding retrotransposon family	NA	AT3G13438	0.338917	0.417686	-0.231612	-0.859813	1.69443	-0.137008	2.09446	2.2943	-0.530059	0.82513	2.6236		1	1	1	0.824136	0.0106532	1	0.000443153	1.1363e-05	1	0.982398	2.43214e-05
protein_coding	Mog1/PsbP/DUF1795-like photosystem II reaction center PsbP family protein	NA	Mog1/PsbP/DUF1795-like photosystem II reaction center PsbP family protein; FUNCTIONS IN: calcium ion binding; INVOLVED IN: photosynthesis; LOCATED IN: thylakoid, thylakoid lumen, chloroplast thylakoid membrane, chloroplast thylakoid lumen, chloroplast; EXPRESSED IN: 23 plant structures; EXPRESSED DURING: 13 growth stages; CONTAINS InterPro DOMAIN/s: Photosystem II oxygen evolving complex protein …	AT5G11450	-0.31595	-0.782127	-0.271327	-0.728421	-0.147875	-0.56068	-1.2293	-3.11285	-0.288646	-0.12255	-2.67277		1	1	1	0.661861	1	0.746973	0.125143	3.79444e-09	1	1	2.47765e-05
protein_coding	cytochrome b6f complex subunit (petM), putative	NA	cytochrome b6f complex subunit (petM), putative; Has 37 Blast hits to 37 proteins in 10 species: Archae - 0; Bacteria - 0; Metazoa - 0; Fungi - 0; Plants - 37; Viruses - 0; Other Eukaryotes - 0 (source: NCBI BLink).	AT2G26500	-0.466704	-0.545153	-0.641855	-0.656088	-0.769173	-0.863006	-1.14465	-2.78326	-0.000735745	-0.305094	-2.12792		1	1	1	0.671258	0.363071	0.314271	0.0747819	3.8716e-12	1	1	2.47765e-05
protein_coding	cysteine-rich RLK (RECEPTOR-like protein kinase) 39	Encodes a cysteine-rich receptor-like protein kinase.	cysteine-rich RLK (RECEPTOR-like protein kinase) 39 (CRK39); FUNCTIONS IN: kinase activity; INVOLVED IN: protein amino acid phosphorylation; LOCATED IN: endomembrane system; CONTAINS InterPro DOMAIN/s: Protein kinase, ATP binding site (InterPro:IPR017441), Protein kinase, catalytic domain (InterPro:IPR000719), Protein of unknown function DUF26 (InterPro:IPR002902), Serine/threonine-protein kinase…	AT4G04540	1.54882	0.96586	1.25462	0.758753	NE	NE	NE	6.21405	-2.02707	2.46051	3.46598		0.794431	1	1	0.996963	NA	NA	NA	8.83914e-12	1	0.0826234	2.52192e-05
protein_coding	GDSL-like Lipase/Acylhydrolase superfamily protein	NA	GDSL-like Lipase/Acylhydrolase superfamily protein; FUNCTIONS IN: hydrolase activity, acting on ester bonds, carboxylesterase activity; INVOLVED IN: lipid metabolic process; LOCATED IN: endomembrane system; EXPRESSED IN: 17 plant structures; EXPRESSED DURING: 13 growth stages; CONTAINS InterPro DOMAIN/s: Lipase, GDSL (InterPro:IPR001087); BEST Arabidopsis thaliana protein match is: Li-tolerant li…	AT4G28780	-0.361136	-1.517	-1.22245	-0.503846	-0.726356	-5.53103	-2.38859	-5.88722	-0.998389	-1.36719	-6.35974		1	1	1	0.911309	0.80465	0.0583018	0.151097	0.000126147	1	0.915833	2.53234e-05
protein_coding	Barwin-like endoglucanases superfamily protein	member of Alpha-Expansin Gene Family. Naming convention from the Expansin Working Group (Kende et al, 2004. Plant Mol Bio). Involved in the formation of nematode-induced syncytia in roots of Arabidopsis thaliana.	EXP3; INVOLVED IN: in 6 processes; LOCATED IN: endomembrane system, extracellular region; EXPRESSED IN: 21 plant structures; EXPRESSED DURING: 13 growth stages; CONTAINS InterPro DOMAIN/s: Barwin-related endoglucanase (InterPro:IPR009009), Pollen allergen, N-terminal (InterPro:IPR014734), Expansin (InterPro:IPR002963), Rare lipoprotein A (InterPro:IPR005132), Expansin/Lol pI (InterPro:IPR007118),…	AT2G37640	-1.03187	-1.72261	-1.81181	-0.8755	-1.4149	-3.87176	-2.67632	-6.71064	-0.545747	-0.934274	-6.35974		0.80004	1	1	0.63247	0.327963	0.0141509	0.0297559	4.01023e-07	1	1	2.53234e-05
protein_coding	Phototropic-responsive NPH3 family protein	NA	Phototropic-responsive NPH3 family protein; FUNCTIONS IN: signal transducer activity; INVOLVED IN: response to light stimulus; CONTAINS InterPro DOMAIN/s: NPH3 (InterPro:IPR004249), BTB/POZ fold (InterPro:IPR011333), BTB/POZ-like (InterPro:IPR000210); BEST Arabidopsis thaliana protein match is: Phototropic-responsive NPH3 family protein (TAIR:AT3G49970.1); Has 920 Blast hits to 899 proteins in 47…	AT5G67385	0.215093	-0.0599248	-0.534361	-0.0891676	-0.448416	-1.13823	-1.68602	-2.56842	-0.293966	-0.959478	-2.77272		1	1	1	1	0.800954	0.329148	0.0525255	2.56568e-06	1	0.950833	2.57931e-05
protein_coding	light harvesting complex photosystem II	NA	light harvesting complex photosystem II (LHCB4.1); FUNCTIONS IN: chlorophyll binding; INVOLVED IN: response to blue light, response to red light, response to far red light, photosynthesis; LOCATED IN: in 6 components; EXPRESSED IN: 27 plant structures; EXPRESSED DURING: 14 growth stages; CONTAINS InterPro DOMAIN/s: Chlorophyll A-B binding protein (InterPro:IPR001344); BEST Arabidopsis thaliana pr…	AT5G01530	-0.596921	-0.470557	-0.170218	-0.408109	-1.04684	-0.447835	-0.918165	-2.69672	0.164883	-0.286925	-2.12374		1	1	1	0.911309	0.15563	0.767973	0.186063	9.00876e-14	1	1	2.62032e-05
protein_coding	beta galactosidase 1	beta-galactosidase, glycosyl hydrolase family 35	beta galactosidase 1 (BGAL1); FUNCTIONS IN: beta-galactosidase activity; INVOLVED IN: carbohydrate metabolic process; LOCATED IN: cell wall, plant-type cell wall; EXPRESSED IN: 27 plant structures; EXPRESSED DURING: 13 growth stages; CONTAINS InterPro DOMAIN/s: Glycoside hydrolase, family 35, conserved site (InterPro:IPR019801), Glycoside hydrolase, family 35 (InterPro:IPR001944), D-galactoside/L…	AT3G13750	-1.13527	-1.44206	-0.665379	1.58483	-1.97141	-2.28972	-3.00693	-0.509202	0.059886	-0.778794	-2.03407		0.537489	0.993192	1	0.0377378	0.00260119	0.000544775	2.69951e-06	0.244836	1	0.990896	2.79233e-05
protein_coding	glycosyl hydrolase 9B7	NA	glycosyl hydrolase 9B7 (GH9B7); FUNCTIONS IN: hydrolase activity, hydrolyzing O-glycosyl compounds, catalytic activity; INVOLVED IN: carbohydrate metabolic process; LOCATED IN: plasma membrane; EXPRESSED IN: 23 plant structures; EXPRESSED DURING: 13 growth stages; CONTAINS InterPro DOMAIN/s: Six-hairpin glycosidase (InterPro:IPR012341), Glycoside hydrolase, family 9, active site (InterPro:IPR0182…	AT1G75680	0.0535807	-0.485938	-0.156255	-0.414668	-0.266791	-1.28958	-1.6512	-3.16957	0.00294974	-0.319398	-2.75152		1	1	1	0.918934	0.941035	0.231045	0.0406668	1.07379e-08	1	1	2.92428e-05
protein_coding	wall associated kinase 3	encodes a wall-associated kinase	wall associated kinase 3 (WAK3); FUNCTIONS IN: protein serine/threonine kinase activity, kinase activity; INVOLVED IN: protein amino acid phosphorylation; LOCATED IN: plasma membrane; EXPRESSED IN: 9 plant structures; EXPRESSED DURING: 9 growth stages; CONTAINS InterPro DOMAIN/s: EGF-like calcium-binding (InterPro:IPR001881), EGF-like, type 3 (InterPro:IPR000742), Serine/threonine-protein kinase-…	AT1G21240	0.687717	0.908795	1.09639	1.30468	1.5759	2.66764	3.24606	3.42125	0.401364	1.28924	2.51824		1	1	1	0.329968	0.0213725	1.70097e-06	5.12541e-10	7.47907e-15	1	0.583719	2.94634e-05
protein_coding	NA	NA	unknown protein; INVOLVED IN: biological_process unknown; LOCATED IN: chloroplast stroma, chloroplast; EXPRESSED IN: 22 plant structures; EXPRESSED DURING: 13 growth stages; BEST Arabidopsis thaliana protein match is: unknown protein (TAIR:AT5G28500.1); Has 110 Blast hits to 110 proteins in 51 species: Archae - 0; Bacteria - 67; Metazoa - 1; Fungi - 0; Plants - 41; Viruses - 0; Other Eukaryotes -…	AT3G04550	-0.488292	-0.531676	-0.274829	-0.714402	-0.850328	-0.94908	-2.05077	-4.04091	0.149951	-0.214208	-3.17632		1	1	1	0.781324	0.37213	0.355382	0.00361352	6.40258e-14	1	1	2.94634e-05
protein_coding	Arabidopsis NAC domain containing protein 87	NA	Arabidopsis NAC domain containing protein 87 (ANAC087); FUNCTIONS IN: sequence-specific DNA binding transcription factor activity; INVOLVED IN: multicellular organismal development, regulation of transcription; LOCATED IN: cellular_component unknown; EXPRESSED IN: 12 plant structures; EXPRESSED DURING: LP.06 six leaves visible, LP.04 four leaves visible, 4 anthesis, C globular stage, petal differ…	AT5G18270	1.22677	0.839633	1.43537	2.09095	1.3017	3.29949	3.75103	4.61913	-0.00755213	0.0767982	2.52517		0.928434	1	1	0.094891	0.466914	0.000180038	5.09849e-07	2.96404e-15	1	1	2.9615e-05
protein_coding	UbiA prenyltransferase family protein	Encodes a protein with chlorophyll synthase activity. This enzyme has been shown to perform the esterification of chlorophyllide (a and b), the last step of chlorophyll biosynthesis. Although it can use either geranylgeranyl pyrophosphate (GGPP) or phytyl pyrophosphate (PhyPP) as substrates, the esterification reaction was faster with GGPP than with PhyPP.	G4; FUNCTIONS IN: chlorophyll synthetase activity; INVOLVED IN: chlorophyll biosynthetic process; LOCATED IN: chloroplast thylakoid membrane, chloroplast; EXPRESSED IN: 25 plant structures; EXPRESSED DURING: 15 growth stages; CONTAINS InterPro DOMAIN/s: Bacteriochlorophyll/chlorophyll synthetase (InterPro:IPR006372), Chlorophyll synthase, ChlG (InterPro:IPR011799), UbiA prenyltransferase (InterPr…	AT3G51820	-0.318522	0.104228	0.605704	-0.409953	-0.0787294	0.350747	-0.124621	-3.09705	0.102515	0.340398	-2.58454		1	1	1	0.970679	1	0.915648	0.959988	2.26333e-11	1	1	3.00895e-05
protein_coding	PYK10-binding protein 1	The PBP1(PYK10-binding protein 1) assists the PYK10 (beta-glucosidase complex) in its activity and may act like a molecular chaperone that facilitates the correct polymerization of PYK10, when tissues are damaged and subcellular structures are destroyed by pests.	PYK10-binding protein 1 (PBP1); FUNCTIONS IN: copper ion binding; EXPRESSED IN: root, seed, leaf; EXPRESSED DURING: seedling growth; CONTAINS InterPro DOMAIN/s: Mannose-binding lectin (InterPro:IPR001229); BEST Arabidopsis thaliana protein match is: jacalin-related lectin 31 (TAIR:AT3G16430.2); Has 35333 Blast hits to 34131 proteins in 2444 species: Archae - 798; Bacteria - 22429; Metazoa - 974; …	AT3G16420	-0.476872	-1.08134	-0.890311	-0.477993	-1.22405	-2.22	-2.64433	-3.67792	-0.190517	-0.940961	-3.3893		1	1	1	0.901325	0.202724	0.026951	0.00255583	8.26344e-09	1	0.982398	3.02078e-05
protein_coding	expansin A5	Encodes an expansin. Naming convention from the Expansin Working Group (Kende et al, 2004. Plant Mol Bio)	expansin A5 (EXPA5); INVOLVED IN: plant-type cell wall modification involved in multidimensional cell growth, unidimensional cell growth, plant-type cell wall loosening; LOCATED IN: endomembrane system, extracellular region; EXPRESSED IN: 21 plant structures; EXPRESSED DURING: 13 growth stages; CONTAINS InterPro DOMAIN/s: Pollen allergen, N-terminal (InterPro:IPR014734), Rare lipoprotein A (Inter…	AT3G29030	-0.103077	-1.05985	-0.82677	-1.25444	-0.98787	-1.79915	-3.13466	-5.01913	-0.428004	-1.31552	-4.18958		1	1	1	0.362696	0.454629	0.132468	0.00328007	7.96076e-09	1	0.806213	3.04353e-05
protein_coding	glycine-rich protein	NA	glycine-rich protein; FUNCTIONS IN: molecular_function unknown; INVOLVED IN: biological_process unknown; LOCATED IN: endomembrane system; EXPRESSED IN: 22 plant structures; EXPRESSED DURING: 13 growth stages; BEST Arabidopsis thaliana protein match is: unknown protein (TAIR:AT2G19000.1).	AT4G21620	0.472962	0.526435	0.318738	0.444879	0.138112	-0.323159	-0.659391	-1.5442	-0.174358	-0.511037	-2.16339		1	1	1	0.871024	0.999856	0.905568	0.436421	0.00046332	1	1	3.06826e-05
protein_coding	Bifunctional inhibitor/lipid-transfer protein/seed storage 2S albumin superfamily protein	NA	Bifunctional inhibitor/lipid-transfer protein/seed storage 2S albumin superfamily protein; FUNCTIONS IN: lipid binding; INVOLVED IN: lipid transport; LOCATED IN: anchored to membrane; EXPRESSED IN: 22 plant structures; EXPRESSED DURING: 13 growth stages; CONTAINS InterPro DOMAIN/s: Bifunctional inhibitor/plant lipid transfer protein/seed storage (InterPro:IPR016140), Plant lipid transfer protein/…	AT1G55260	-0.430275	-0.633732	-0.827944	-1.29562	-1.95483	-3.47683	-2.8662	-4.07571	-0.333546	-1.86151	-3.11299		1	1	1	0.212958	0.0130806	6.4154e-05	0.000305669	2.42904e-11	1	0.387861	3.1448e-05
protein_coding	NA	NA	unknown protein; FUNCTIONS IN: molecular_function unknown; INVOLVED IN: biological_process unknown; LOCATED IN: chloroplast; EXPRESSED IN: 21 plant structures; EXPRESSED DURING: 12 growth stages; BEST Arabidopsis thaliana protein match is: unknown protein (TAIR:AT1G24577.1).	AT1G67910	0.418916	-0.594354	-0.371717	1.17606	-1.26085	-1.64454	-0.892023	-3.23493	0.717418	-0.966996	-3.69089		1	1	1	0.453775	0.412501	0.32833	0.531818	5.80931e-05	1	1	3.15722e-05
protein_coding	photosystem II reaction center W	Encodes a protein similar to photosystem II reaction center subunit W.	photosystem II reaction center W (PSBW); FUNCTIONS IN: molecular_function unknown; INVOLVED IN: biological_process unknown; LOCATED IN: chloroplast thylakoid membrane; EXPRESSED IN: 22 plant structures; EXPRESSED DURING: 13 growth stages; CONTAINS InterPro DOMAIN/s: Photosystem II protein PsbW, class 2 (InterPro:IPR009806); Has 77 Blast hits to 77 proteins in 26 species: Archae - 0; Bacteria - 0;…	AT2G30570	-0.668144	-0.840959	-0.647931	-0.723372	-0.994488	-0.819185	-1.17564	-2.54271	-0.11654	-0.444779	-1.93589		0.984666	1	1	0.621836	0.228812	0.408916	0.0885416	2.7514e-11	1	1	3.21788e-05
protein_coding	2-oxoacid dehydrogenases acyltransferase family protein	NA	embryo defective 3003 (EMB3003); FUNCTIONS IN: dihydrolipoyllysine-residue acetyltransferase activity, acyltransferase activity; INVOLVED IN: embryo development ending in seed dormancy; LOCATED IN: cytosolic ribosome, plasma membrane, chloroplast, chloroplast envelope; EXPRESSED IN: 23 plant structures; EXPRESSED DURING: 15 growth stages; CONTAINS InterPro DOMAIN/s: 2-oxo acid dehydrogenase, lipo…	AT1G34430	-0.857598	-0.550219	-0.576054	-0.570885	-0.346614	-1.27549	-1.573	-3.1565	-0.307428	0.20111	-2.89245		0.895499	1	1	0.803405	0.884391	0.239922	0.0706025	7.43542e-08	1	1	3.23676e-05
protein_coding	cellulose synthase 1	Encodes a cellulose synthase isomer. CESA1 mutants have cellulose defect in the primary cell wall. Multiple lines of evidence suggest that CESA1, along with CESA3 and CESA6 are present in the same plasma membrane complex for cellulose biosynthesis. lasma membrane complex for cellulose biosynthesis. As inferred from the null role of secondary wall-type CesAs, included in a set of five primary wall…	cellulose synthase 1 (CESA1); FUNCTIONS IN: cellulose synthase activity, transferase activity, transferring glycosyl groups; INVOLVED IN: primary cell wall biogenesis, cellulose biosynthetic process, plant-type cell wall biogenesis, hyperosmotic salinity response; LOCATED IN: Golgi apparatus, plasma membrane; EXPRESSED IN: 26 plant structures; EXPRESSED DURING: 16 growth stages; CONTAINS InterPro…	AT4G32410	0.316207	-0.300622	-0.19626	-0.0861268	-0.398866	-1.05113	-2.33006	-2.26645	0.0162227	-0.700759	-2.16402		1	1	1	1	0.80762	0.27703	0.000591474	2.07833e-07	1	1	3.24178e-05
protein_coding	Protein of unknown function (DUF1218)	NA	Protein of unknown function (DUF1218); FUNCTIONS IN: molecular_function unknown; INVOLVED IN: biological_process unknown; LOCATED IN: endomembrane system; EXPRESSED IN: 22 plant structures; EXPRESSED DURING: 13 growth stages; CONTAINS InterPro DOMAIN/s: Protein of unknown function DUF1218 (InterPro:IPR009606); BEST Arabidopsis thaliana protein match is: Protein of unknown function (DUF1218) (TAIR…	AT1G13380	-0.0665848	-0.156866	0.4761	0.421444	-1.18972	-0.906279	-1.18507	-2.51512	0.507471	-0.618066	-2.42893		1	1	1	0.911309	0.148449	0.388707	0.126056	1.43781e-07	1	1	3.29551e-05
protein_coding	Transcriptional coactivator/pterin dehydratase	NA	Transcriptional coactivator/pterin dehydratase; FUNCTIONS IN: 4-alpha-hydroxytetrahydrobiopterin dehydratase activity; INVOLVED IN: tetrahydrobiopterin biosynthetic process; EXPRESSED IN: 21 plant structures; EXPRESSED DURING: 13 growth stages; CONTAINS InterPro DOMAIN/s: Transcriptional coactivator/pterin dehydratase (InterPro:IPR001533); BEST Arabidopsis thaliana protein match is: Transcription…	AT5G51110	-0.0991104	-0.169237	0.183794	-0.474463	-0.334429	0.178648	-0.313745	-2.7175	0.000691758	-0.236521	-2.24234		1	1	1	0.888093	0.838788	1	0.808861	4.60894e-09	1	1	3.33452e-05
protein_coding	pleiotropic drug resistance 12	ABC transporter family involved in ABA transport and resistance to lead. Localizes to plasma membrane. Upregulated by lead. Expressed in leaves, flowers, stomata and roots.	pleiotropic drug resistance 12 (PDR12); CONTAINS InterPro DOMAIN/s: ATPase, AAA+ type, core (InterPro:IPR003593), ABC transporter-like (InterPro:IPR003439), Plant PDR ABC transporter associated (InterPro:IPR013581), ABC-2 type transporter (InterPro:IPR013525); BEST Arabidopsis thaliana protein match is: pleiotropic drug resistance 11 (TAIR:AT1G66950.1); Has 377983 Blast hits to 279992 proteins in…	AT1G15520	2.99405	3.21706	2.24272	2.91291	3.85066	3.74134	4.37597	5.73762	0.187502	1.04498	3.01296		0.000517559	0.00194731	0.202166	0.0023857	1.11644e-09	2.49499e-09	4.53864e-13	1.9152e-24	1	0.817736	3.36477e-05
protein_coding	glycosyltransferase 18	NA	glycosyltransferase 18 (GT18); FUNCTIONS IN: catalytic activity; LOCATED IN: chloroplast, membrane; EXPRESSED IN: 23 plant structures; EXPRESSED DURING: 13 growth stages; CONTAINS InterPro DOMAIN/s: Exostosin-like (InterPro:IPR004263); BEST Arabidopsis thaliana protein match is: Exostosin family protein (TAIR:AT2G20370.1); Has 691 Blast hits to 690 proteins in 30 species: Archae - 0; Bacteria - 0…	AT5G62220	0.585033	-0.183647	-0.575397	-0.343716	-0.640282	-2.84839	-1.16873	-3.51213	-0.67337	-1.90095	-3.83904		1	1	1	0.998043	0.763724	0.0792249	0.370779	5.07946e-05	1	0.478934	3.39719e-05
protein_coding	plastid-specific 50S ribosomal protein 5	NA	plastid-specific 50S ribosomal protein 5 (PSRP5); FUNCTIONS IN: molecular_function unknown; INVOLVED IN: biological_process unknown; LOCATED IN: thylakoid, chloroplast thylakoid membrane, chloroplast, chloroplast envelope; EXPRESSED IN: 22 plant structures; EXPRESSED DURING: 13 growth stages; Has 42 Blast hits to 42 proteins in 16 species: Archae - 0; Bacteria - 0; Metazoa - 2; Fungi - 0; Plants …	AT3G56910	-0.476656	-0.73144	-0.583913	-0.715692	-0.435767	-0.972603	-1.77287	-2.86973	-0.225525	-0.186561	-2.37954		1	1	1	0.646478	0.758476	0.281457	0.00534294	1.2428e-08	1	1	3.41656e-05
protein_coding	NA	NA	unknown protein; FUNCTIONS IN: molecular_function unknown; INVOLVED IN: biological_process unknown; LOCATED IN: endomembrane system; EXPRESSED IN: 18 plant structures; EXPRESSED DURING: 12 growth stages; BEST Arabidopsis thaliana protein match is: unknown protein (TAIR:AT4G16400.1); Has 29 Blast hits to 29 proteins in 8 species: Archae - 0; Bacteria - 0; Metazoa - 0; Fungi - 0; Plants - 29; Virus…	AT3G13175	-0.702667	-1.04423	-0.173191	-0.133491	-2.50423	-2.31267	-1.98164	-6.01465	-0.397109	-2.2139	-6.25659		1	1	1	1	0.0809679	0.277665	0.169284	3.42705e-05	1	0.63789	3.52288e-05
protein_coding	ovate family protein 15	NA	ovate family protein 15 (OFP15); LOCATED IN: chloroplast; EXPRESSED IN: sepal, carpel, stamen; EXPRESSED DURING: 4 anthesis, petal differentiation and expansion stage; CONTAINS InterPro DOMAIN/s: Protein of unknown function DUF623 (InterPro:IPR006458); BEST Arabidopsis thaliana protein match is: ovate family protein 18 (TAIR:AT3G52540.1); Has 245 Blast hits to 245 proteins in 17 species: Archae -…	AT2G36050	-0.723723	-0.936064	-0.866788	0.939271	-1.39671	-2.45596	-5.05989	-5.29076	-0.0492829	-0.733831	-6.25659		1	1	1	0.72842	0.575506	0.472524	0.0500929	0.00376473	1	1	3.52288e-05
protein_coding	expansin A8	member of Alpha-Expansin Gene Family. Naming convention from the Expansin Working Group (Kende et al, 2004. Plant Mol Bio). Involved in the formation of nematode-induced syncytia in roots of Arabidopsis thaliana.	expansin A8 (EXPA8); INVOLVED IN: plant-type cell wall modification involved in multidimensional cell growth, syncytium formation, unidimensional cell growth, plant-type cell wall loosening; LOCATED IN: endomembrane system, extracellular region; EXPRESSED IN: 21 plant structures; EXPRESSED DURING: 10 growth stages; CONTAINS InterPro DOMAIN/s: Pollen allergen, N-terminal (InterPro:IPR014734), Rare…	AT2G40610	-3.14295	-3.48245	-3.02498	-0.875071	-4.91692	-4.22549	-6.83007	-5.29627	-0.434722	-2.25522	-4.85003		0.0137936	0.331399	0.509799	0.72334	0.000291689	0.0031806	0.000355215	1.10494e-07	1	0.983211	3.52791e-05
protein_coding	Auxin efflux carrier family protein	Encodes a novel component of auxin efflux that is located apically in the basal cell and is involved during embryogenesis in setting up the apical-basal axis in the embryo. It is also involved in pattern specification during root development. In roots, it is expressed at lateral and basal membranes of provascular cells in the meristem and elongation zone, whereas in the columella cells it coincid…	PIN-FORMED 7 (PIN7); FUNCTIONS IN: auxin:hydrogen symporter activity, transporter activity, auxin efflux transmembrane transporter activity; INVOLVED IN: response to cyclopentenone, root development, pattern specification process, auxin polar transport, longitudinal axis specification; LOCATED IN: plasma membrane, membrane; EXPRESSED IN: 24 plant structures; EXPRESSED DURING: 13 growth stages; CO…	AT1G23080	-0.929842	-0.6659	-0.36032	-0.342307	-2.01484	-2.76281	-4.16528	-3.27141	0.24171	-0.846411	-2.6872		0.794431	1	1	0.981905	0.00733696	0.000395275	3.21272e-07	1.19523e-10	1	0.982398	3.55374e-05
protein_coding	Subtilase family protein	NA	Subtilase family protein; FUNCTIONS IN: identical protein binding, serine-type endopeptidase activity; INVOLVED IN: proteolysis, negative regulation of catalytic activity; LOCATED IN: plant-type cell wall; EXPRESSED IN: 22 plant structures; EXPRESSED DURING: 13 growth stages; CONTAINS InterPro DOMAIN/s: Protease-associated PA (InterPro:IPR003137), Proteinase inhibitor, propeptide (InterPro:IPR009…	AT4G21650	-0.0997012	0.0336436	-0.172926	0.175497	-0.513489	-0.181516	-0.523034	-2.92211	0.416876	0.00117219	-2.68071		1	1	1	1	0.634514	1	0.552557	1.42661e-07	1	1	3.69387e-05
protein_coding	Ribosomal protein S21 family protein	GHS1 encodes plastid ribosomal protein S21	GLUCOSE HYPERSENSITIVE 1 (GHS1); FUNCTIONS IN: structural constituent of ribosome; INVOLVED IN: translation, ribosome biogenesis; LOCATED IN: ribosome, chloroplast; EXPRESSED IN: 23 plant structures; EXPRESSED DURING: 13 growth stages; CONTAINS InterPro DOMAIN/s: Ribosomal protein S21 (InterPro:IPR001911); BEST Arabidopsis thaliana protein match is: Ribosomal protein S21 family protein (TAIR:AT5G…	AT3G27160	-0.360579	-0.441837	-0.200761	-0.566897	-0.391841	-0.35094	-0.620152	-2.55177	-0.178707	-0.211885	-2.16356		1	1	1	0.784166	0.768072	0.870741	0.462115	6.3356e-10	1	1	3.71249e-05
protein_coding	Calcium-binding EF hand family protein	encodes a calmodulin-like protein, with six potential calcium binding domains. Calcium binding shown by Ca(2+)-specific shift in electrophoretic mobility. Expression induced by touch and darkness. Expression may also be developmentally controlled. Expression in growing regions of roots, vascular tissue, root/shoot junctions, trichomes, branch points of the shoot, and regions of siliques and flowe…	TOUCH 3 (TCH3); CONTAINS InterPro DOMAIN/s: EF-Hand 1, calcium-binding site (InterPro:IPR018247), EF-HAND 2 (InterPro:IPR018249), EF-hand-like domain (InterPro:IPR011992), Calcium-binding EF-hand (InterPro:IPR002048), EF-hand (InterPro:IPR018248); BEST Arabidopsis thaliana protein match is: calmodulin 5 (TAIR:AT2G27030.3).	AT2G41100	1.6043	1.68745	1.17432	1.80896	3.57638	3.74048	3.90447	4.33788	0.208993	2.17947	2.73797		0.104272	0.382608	1	0.0685154	7.98583e-14	8.2339e-16	1.84654e-17	4.8732e-27	1	0.0421271	3.79395e-05
protein_coding	Rhodanese/Cell cycle control phosphatase superfamily protein	NA	Rhodanese/Cell cycle control phosphatase superfamily protein; FUNCTIONS IN: molecular_function unknown; INVOLVED IN: biological_process unknown; LOCATED IN: chloroplast thylakoid membrane, chloroplast; EXPRESSED IN: 22 plant structures; EXPRESSED DURING: 13 growth stages; CONTAINS InterPro DOMAIN/s: Rhodanese-like (InterPro:IPR001763); BEST Arabidopsis thaliana protein match is: Rhodanese/Cell cy…	AT2G42220	-0.638081	-0.474807	-0.351765	-0.573288	-0.669443	-0.694354	-1.35357	-2.84151	-0.0774855	-0.110833	-2.34568		1	1	1	0.80045	0.48388	0.512009	0.0367241	1.12205e-12	1	1	3.82255e-05
protein_coding	glutamate-1-semialdehyde 2,1-aminomutase 2	NA	glutamate-1-semialdehyde 2,1-aminomutase 2 (GSA2); FUNCTIONS IN: glutamate-1-semialdehyde 2,1-aminomutase activity, pyridoxal phosphate binding, transaminase activity, catalytic activity; INVOLVED IN: porphyrin biosynthetic process; LOCATED IN: chloroplast stroma, chloroplast, chloroplast envelope; EXPRESSED IN: 23 plant structures; EXPRESSED DURING: 15 growth stages; CONTAINS InterPro DOMAIN/s: …	AT3G48730	-0.4151	-0.518065	-0.402087	-0.7222	-0.231141	-0.721955	-1.1849	-2.94303	-0.245391	-0.0633982	-2.4661		1	1	1	0.671258	0.936148	0.528605	0.0994827	6.45823e-11	1	1	3.85051e-05
protein_coding	NA	NA	unknown protein; BEST Arabidopsis thaliana protein match is: unknown protein (TAIR:AT3G06868.1); Has 30201 Blast hits to 17322 proteins in 780 species: Archae - 12; Bacteria - 1396; Metazoa - 17338; Fungi - 3422; Plants - 5037; Viruses - 0; Other Eukaryotes - 2996 (source: NCBI BLink).	AT5G49100	-0.699854	-1.11072	-0.792223	-0.135618	-0.424645	-1.60376	-2.3436	-3.30243	-0.802418	-0.530609	-3.96493		1	1	1	1	0.969554	0.542312	0.160661	0.000477969	1	1	3.87456e-05
protein_coding	NA	NA	unknown protein; FUNCTIONS IN: molecular_function unknown; INVOLVED IN: biological_process unknown; LOCATED IN: cellular_component unknown; BEST Arabidopsis thaliana protein match is: unknown protein (TAIR:AT3G55570.1); Has 30201 Blast hits to 17322 proteins in 780 species: Archae - 12; Bacteria - 1396; Metazoa - 17338; Fungi - 3422; Plants - 5037; Viruses - 0; Other Eukaryotes - 2996 (source: NC…	AT5G41761	-0.0236266	0.677623	1.17469	1.69265	-0.836215	-0.285794	-0.647289	-0.93732	0.234433	-0.581058	-2.39487		1	1	1	0.0859232	0.518542	1	0.632421	0.113733	1	1	3.94931e-05
protein_coding	MORN (Membrane Occupation and Recognition Nexus) repeat-containing protein	EMB1211 is a MORN (multiple membrane occupation and recognition nexus) motif containing protein involved in embryo development and chloroplast biogenesis.	embryo defective 1211 (emb1211); FUNCTIONS IN: molecular_function unknown; INVOLVED IN: chloroplast organization, embryo development, embryo development ending in seed dormancy; LOCATED IN: chloroplast thylakoid membrane; EXPRESSED IN: 25 plant structures; EXPRESSED DURING: 13 growth stages; CONTAINS InterPro DOMAIN/s: MORN motif (InterPro:IPR003409).	AT5G22640	-0.757474	-0.582407	-1.08146	-0.794198	-0.791267	-1.15191	-1.24436	-3.03106	-0.504975	-0.54125	-2.74142		0.97275	1	1	0.614998	0.468816	0.300538	0.150193	2.7872e-08	1	1	4.03496e-05
protein_coding	Peroxidase superfamily protein	Encodes AT4g21960 (AT4g21960/T8O5_170).	PRXR1; FUNCTIONS IN: peroxidase activity, heme binding; INVOLVED IN: response to oxidative stress, oxidation reduction; LOCATED IN: endomembrane system; EXPRESSED IN: 24 plant structures; EXPRESSED DURING: 13 growth stages; CONTAINS InterPro DOMAIN/s: Haem peroxidase (InterPro:IPR010255), Plant peroxidase (InterPro:IPR000823), Haem peroxidase, plant/fungal/bacterial (InterPro:IPR002016); BEST Ara…	AT4G21960	-0.163139	-0.0863396	0.0893526	-0.136042	-1.05247	-0.439238	-1.34493	-2.6363	0.382364	-0.508858	-2.1179		1	1	1	1	0.195321	0.801433	0.0471968	5.18385e-11	1	1	4.06465e-05
protein_coding	beta-glucosidase 45	NA	beta-glucosidase 45 (BGLU45); FUNCTIONS IN: cation binding, hydrolase activity, hydrolyzing O-glycosyl compounds, catalytic activity; INVOLVED IN: lignin biosynthetic process; LOCATED IN: endomembrane system; EXPRESSED IN: 18 plant structures; EXPRESSED DURING: 9 growth stages; CONTAINS InterPro DOMAIN/s: Glycoside hydrolase, family 1 (InterPro:IPR001360), Glycoside hydrolase, family 1, active si…	AT1G61810	-0.650775	0.591807	0.102115	0.307673	0.0856047	-2.24003	-0.348945	2.62685	0.491493	1.22167	2.80941		1	1	1	1	1	0.589846	1	2.424e-05	1	0.970328	4.09677e-05
protein_coding	Mitochondrial transcription termination factor family protein	NA	pigment defective 191 (pde191); FUNCTIONS IN: molecular_function unknown; INVOLVED IN: biological_process unknown; LOCATED IN: cellular_component unknown; EXPRESSED IN: 21 plant structures; EXPRESSED DURING: 13 growth stages; CONTAINS InterPro DOMAIN/s: Mitochodrial transcription termination factor-related (InterPro:IPR003690); BEST Arabidopsis thaliana protein match is: Mitochondrial transcripti…	AT4G38160	-0.753918	-0.663141	-1.4044	-0.49774	-1.84535	-3.43724	-2.71761	-4.1019	-0.11471	-1.21185	-3.71666		1	1	1	0.91187	0.0663195	0.00484704	0.00839383	6.8992e-08	1	0.982398	4.11071e-05
protein_coding	GNS1/SUR4 membrane protein family	NA	GNS1/SUR4 membrane protein family; FUNCTIONS IN: molecular_function unknown; INVOLVED IN: biological_process unknown; LOCATED IN: integral to membrane; CONTAINS InterPro DOMAIN/s: GNS1/SUR4 membrane protein (InterPro:IPR002076); BEST Arabidopsis thaliana protein match is: GNS1/SUR4 membrane protein family (TAIR:AT4G36830.1); Has 217 Blast hits to 217 proteins in 67 species: Archae - 0; Bacteria -…	AT1G75000	0.849194	0.281885	0.711494	0.472586	-0.0315115	0.445006	0.735707	2.22025	0.717988	-0.16372	2.46502		0.998985	1	1	0.965583	1	0.920712	0.538329	5.21251e-06	1	1	4.11789e-05
protein_coding	RAD-like 4	NA	RAD-like 4 (RL4); FUNCTIONS IN: DNA binding; EXPRESSED IN: rosette leaf; CONTAINS InterPro DOMAIN/s: SANT, DNA-binding (InterPro:IPR001005), Molecular chaperone, heat shock protein, Hsp40, DnaJ (InterPro:IPR015609), Homeodomain-like (InterPro:IPR009057), Myb, DNA-binding (InterPro:IPR014778), SANT, eukarya (InterPro:IPR017884); BEST Arabidopsis thaliana protein match is: RAD-like 1 (TAIR:AT4G3925…	AT2G18328	-0.514481	-1.49152	-1.71497	-0.850062	-1.03938	-1.99233	-3.97234	-3.26757	-0.571495	-1.09869	-2.98869		1	1	1	0.77362	0.518672	0.12319	0.000217681	1.5554e-06	1	0.990001	4.23243e-05
protein_coding	NA	NA	unknown protein; BEST Arabidopsis thaliana protein match is: unknown protein (TAIR:AT4G11911.1); Has 216 Blast hits to 212 proteins in 76 species: Archae - 0; Bacteria - 96; Metazoa - 0; Fungi - 0; Plants - 118; Viruses - 0; Other Eukaryotes - 2 (source: NCBI BLink).	AT1G44000	-0.483752	-0.449585	-0.605331	-0.783111	-0.097839	-0.412865	-1.20551	-2.95761	-0.498777	-0.114865	-2.67289		1	1	1	0.616512	1	0.888861	0.156124	2.30493e-08	1	1	4.23243e-05
protein_coding	S-adenosyl-L-methionine-dependent methyltransferases superfamily protein	NA	S-adenosyl-L-methionine-dependent methyltransferases superfamily protein; INVOLVED IN: biological_process unknown; LOCATED IN: Golgi apparatus, plasma membrane, plant-type cell wall; EXPRESSED IN: 24 plant structures; EXPRESSED DURING: 14 growth stages; CONTAINS InterPro DOMAIN/s: Protein of unknown function DUF248, methyltransferase putative (InterPro:IPR004159); BEST Arabidopsis thaliana protei…	AT4G18030	-0.0640769	-0.319368	-0.307084	-0.390937	-0.0352745	-0.976876	-1.11888	-2.4489	-0.264906	-0.237979	-2.3227		1	1	1	0.927226	1	0.423712	0.210957	1.4124e-06	1	1	4.23243e-05
protein_coding	ethylene-dependent gravitropism-deficient and yellow-green-like 2	S2P-like putative metalloprotease, also contain transmembrane helices near their C-termini and many of them, five of seven, contain a conserved zinc-binding motif HEXXH. Homolog of EGY1. Each of the EGY1 and EGY-like proteins share two additional highly conserved motifs, the previously reported NPDG motif (aa 442û454 in EGY1, Rudner et al., 1999) and a newly defined GNLR motif (aa 171û179 in EGY1…	ethylene-dependent gravitropism-deficient and yellow-green-like 2 (EGY2); FUNCTIONS IN: metalloendopeptidase activity; INVOLVED IN: proteolysis; LOCATED IN: chloroplast thylakoid membrane; EXPRESSED IN: 24 plant structures; EXPRESSED DURING: 13 growth stages; CONTAINS InterPro DOMAIN/s: Peptidase M50 (InterPro:IPR008915); BEST Arabidopsis thaliana protein match is: Peptidase M50 family protein (T…	AT5G05740	-0.537021	-0.67923	-0.634523	-1.35366	-0.508582	-1.23735	-1.19736	-4.34773	-0.152556	-0.126355	-3.14594		1	1	1	0.175377	0.70917	0.199245	0.132288	1.57525e-13	1	1	4.32819e-05
protein_coding	NA	NA	unknown protein; FUNCTIONS IN: molecular_function unknown; INVOLVED IN: biological_process unknown; LOCATED IN: chloroplast thylakoid membrane, chloroplast stroma, chloroplast; EXPRESSED IN: 19 plant structures; EXPRESSED DURING: 13 growth stages; Has 49 Blast hits to 49 proteins in 17 species: Archae - 0; Bacteria - 0; Metazoa - 0; Fungi - 0; Plants - 49; Viruses - 0; Other Eukaryotes - 0 (sourc…	AT2G36145	-0.931059	-0.570324	-0.737183	-1.80694	-0.916864	-1.06025	-1.47997	-4.82041	-0.223411	-0.211513	-3.23637		0.794431	1	1	0.0437417	0.313854	0.262245	0.0388449	6.70988e-18	1	1	4.44967e-05
protein_coding	maternal effect embryo arrest 59	NA	maternal effect embryo arrest 59 (MEE59); Has 70 Blast hits to 70 proteins in 15 species: Archae - 0; Bacteria - 0; Metazoa - 0; Fungi - 0; Plants - 70; Viruses - 0; Other Eukaryotes - 0 (source: NCBI BLink).	AT4G37300	-0.321117	-0.440762	-0.515296	0.33941	-0.961941	-1.47767	-1.98773	-2.0834	0.223211	-0.41977	-2.19952		1	1	1	0.96489	0.258174	0.0581187	0.00339385	2.34805e-06	1	1	4.49875e-05
protein_coding	Ribosomal protein L1p/L10e family	NA	Ribosomal protein L1p/L10e family; FUNCTIONS IN: structural constituent of ribosome, RNA binding; INVOLVED IN: translation, RNA processing; LOCATED IN: cytosolic ribosome, ribosome, cytosolic large ribosomal subunit; EXPRESSED IN: 22 plant structures; EXPRESSED DURING: 13 growth stages; CONTAINS InterPro DOMAIN/s: Ribosomal protein L1 (InterPro:IPR002143), Ribosomal protein L1, 2-layer alpha/beta…	AT5G22440	-0.0441945	-0.424452	-0.688371	-0.69146	0.349097	-0.878294	-1.37168	-2.58003	-1.33213	-0.940096	-3.21937		1	1	1	0.844818	0.835709	0.786349	0.342408	0.000805411	1	0.983254	4.50509e-05
protein_coding	WRKY DNA-binding protein 70	member of WRKY Transcription Factor; Group III. Function as activator of SA-dependent defense genes and a repressor of JA-regulated genes. WRKY70-controlled suppression of JA-signaling is partly executed by NPR1.	WRKY DNA-binding protein 70 (WRKY70); CONTAINS InterPro DOMAIN/s: DNA-binding WRKY (InterPro:IPR003657); BEST Arabidopsis thaliana protein match is: WRKY DNA-binding protein 54 (TAIR:AT2G40750.1); Has 3203 Blast hits to 2772 proteins in 182 species: Archae - 0; Bacteria - 0; Metazoa - 0; Fungi - 0; Plants - 3190; Viruses - 0; Other Eukaryotes - 13 (source: NCBI BLink).	AT3G56400	1.73171	1.35931	1.59306	1.70563	2.6536	2.94916	3.39134	3.64592	0.151536	1.07175	2.09186		0.0581689	0.81977	0.745656	0.030078	4.90878e-08	2.65966e-10	1.14318e-13	2.04383e-21	1	0.720169	4.50827e-05
protein_coding	glycerol-3-phosphate acyltransferase 8	Involved in cutin assembly. Is functionally redundant with GPAT4.	glycerol-3-phosphate acyltransferase 8 (GPAT8); FUNCTIONS IN: glycerol-3-phosphate O-acyltransferase activity, acyltransferase activity; INVOLVED IN: metabolic process, cutin biosynthetic process; LOCATED IN: endoplasmic reticulum; EXPRESSED IN: 23 plant structures; EXPRESSED DURING: 13 growth stages; CONTAINS InterPro DOMAIN/s: Phospholipid/glycerol acyltransferase (InterPro:IPR002123); BEST Ara…	AT4G00400	-0.0970713	-0.723829	0.226691	0.170882	-1.09775	-1.17397	-2.00936	-3.40086	0.168937	-0.834764	-3.40173		1	1	1	1	0.282592	0.330135	0.0246585	1.45672e-06	1	0.991248	4.50827e-05
protein_coding	16:0delta9 desaturase 2	homologous to delta 9 acyl-lipid desaturases of cyanobacteria and acyl-CoA desaturases of yeast and mammals. expression up-regulated by cold temperature.	16:0delta9 desaturase 2 (DS2); FUNCTIONS IN: oxidoreductase activity, oxidoreductase activity, acting on paired donors, with oxidation of a pair of donors resulting in the reduction of molecular oxygen to two molecules of water; INVOLVED IN: oxidation reduction, lipid metabolic process; EXPRESSED IN: 22 plant structures; EXPRESSED DURING: 14 growth stages; CONTAINS InterPro DOMAIN/s: Fatty acid d…	AT2G31360	0.0332788	-0.170567	0.550575	0.0915166	-1.17105	-1.16115	-1.13965	-2.53272	0.263261	-0.943198	-2.36089		1	1	1	1	0.15563	0.196015	0.136305	4.63469e-07	1	0.97699	4.53326e-05
protein_coding	adenine phosphoribosyl transferase 3	Encodes an adenine phosphoribosyltransferase (APT; EC 2.4.2.7), which is a constitutively expressed enzyme involved in the one-step salvage of adenine to AMP. APT3 has higher affinity for zeatin, isopentenyladenine and benzyladenine than APT1 but lower Vmax than APT1.	adenine phosphoribosyl transferase 3 (APT3); CONTAINS InterPro DOMAIN/s: Adenine phosphoribosyl transferase (InterPro:IPR005764), Phosphoribosyltransferase (InterPro:IPR000836); BEST Arabidopsis thaliana protein match is: adenine phosphoribosyl transferase 4 (TAIR:AT4G12440.2); Has 8946 Blast hits to 8945 proteins in 2488 species: Archae - 280; Bacteria - 6058; Metazoa - 171; Fungi - 181; Plants …	AT4G22570	-0.0602016	0.0199986	-0.087455	-0.466205	-0.634379	-1.31683	-1.87463	-2.98671	-0.0719614	-0.648174	-2.5923		1	1	1	0.88118	0.588705	0.146966	0.00892377	5.67408e-10	1	1	4.54543e-05
protein_coding	Heavy metal transport/detoxification superfamily protein	NA	Heavy metal transport/detoxification superfamily protein ; FUNCTIONS IN: metal ion binding; INVOLVED IN: metal ion transport; EXPRESSED IN: 21 plant structures; EXPRESSED DURING: 12 growth stages; CONTAINS InterPro DOMAIN/s: Heavy metal transport/detoxification protein (InterPro:IPR006121); BEST Arabidopsis thaliana protein match is: Heavy metal transport/detoxification superfamily protein (TAIR:…	AT5G60800	1.32023	1.43547	0.670875	1.37865	3.25696	3.87376	4.33058	4.23086	-0.39536	1.54156	2.45747		0.387209	0.848399	1	0.2301	3.5999e-08	1.05795e-11	3.84946e-15	6.05989e-18	1	0.341436	4.78809e-05
protein_coding	phototropin 2	Membrane-bound protein serine/threonine kinase that functions as blue light photoreceptor in redundancy with PHO1. Involved in stomatal opening, chloroplast movement and phototropism. Mediates blue light-induced growth enhancements. PHOT1 and PHOT2 mediate blue light-dependent activation of the plasma membrane H+-ATPase in guard cell protoplasts. PHOT2 possesses two LOV (LOV1 and LOV2, for light-…	phototropin 2 (PHOT2); FUNCTIONS IN: protein serine/threonine kinase activity, FMN binding, kinase activity, blue light photoreceptor activity; INVOLVED IN: in 7 processes; LOCATED IN: Golgi apparatus, plasma membrane, membrane; EXPRESSED IN: 26 plant structures; EXPRESSED DURING: 13 growth stages; CONTAINS InterPro DOMAIN/s: PAC motif (InterPro:IPR001610), Protein kinase, ATP binding site (Inter…	AT5G58140	-0.221311	-0.0270499	-0.0886411	-0.577041	0.122579	-0.535013	-1.24172	-2.99442	-0.168807	0.1732	-2.58594		1	1	1	0.792546	1	0.762073	0.110159	4.47327e-09	1	1	4.78809e-05
pseudogene	NA	unknown pseudogene	NA	AT4G05049	1.16578	1.05622	0.242964	-0.313663	3.00778	1.93129	1.76711	2.33641	-0.0707765	1.77449	2.57841		0.846395	1	1	1	1.44001e-06	0.0250455	0.0235544	1.10705e-05	1	0.398157	4.79697e-05
protein_coding	2Fe-2S ferredoxin-like superfamily protein	NA	2Fe-2S ferredoxin-like superfamily protein; FUNCTIONS IN: electron carrier activity, iron-sulfur cluster binding, 2 iron, 2 sulfur cluster binding; INVOLVED IN: electron transport chain; LOCATED IN: chloroplast; EXPRESSED IN: 23 plant structures; EXPRESSED DURING: 13 growth stages; CONTAINS InterPro DOMAIN/s: Ferredoxin (InterPro:IPR001041), Ferredoxin [2Fe-2S], plant (InterPro:IPR010241), Beta-g…	AT4G14890	-0.63326	-1.00679	-0.495043	-0.394697	-1.11286	-1.56892	-1.78114	-2.6819	-0.0125017	-0.494238	-2.29965		1	1	1	0.927159	0.146633	0.0269525	0.00514613	1.35886e-10	1	1	4.9259e-05
protein_coding	xyloglucan endotransglucosylase/hydrolase 8	NA	xyloglucan endotransglucosylase/hydrolase 8 (XTH8); FUNCTIONS IN: hydrolase activity, acting on glycosyl bonds, xyloglucan:xyloglucosyl transferase activity, hydrolase activity, hydrolyzing O-glycosyl compounds; INVOLVED IN: carbohydrate metabolic process, cellular glucan metabolic process; LOCATED IN: endomembrane system, cell wall, apoplast; EXPRESSED IN: 21 plant structures; EXPRESSED DURING: …	AT1G11545	0.399101	-0.241963	-0.287207	0.634893	-0.525884	-4.37113	-4.4938	-4.72198	-0.8879	-1.81563	-6.22051		1	1	1	0.871024	1	0.231045	0.124393	0.0299943	1	0.663493	5.0165e-05
protein_coding	chloroplast stem-loop binding protein of 41 kDa	Encodes a protein with ribonuclease activity that is involved in plastid rRNA maturation.	chloroplast stem-loop binding protein of 41 kDa (CSP41A); FUNCTIONS IN: mRNA binding, poly(U) RNA binding; INVOLVED IN: rRNA processing; LOCATED IN: in 6 components; EXPRESSED IN: 25 plant structures; EXPRESSED DURING: 15 growth stages; CONTAINS InterPro DOMAIN/s: NAD-dependent epimerase/dehydratase (InterPro:IPR001509), NAD(P)-binding domain (InterPro:IPR016040); BEST Arabidopsis thaliana protei…	AT3G63140	-0.464081	-0.0972768	-0.158298	-1.07617	-0.574617	-0.295283	-0.866281	-3.20791	0.0503665	-0.0621037	-2.08138		1	1	1	0.319527	0.58395	0.926605	0.247888	4.30115e-14	1	1	5.0165e-05
protein_coding	systemic acquired resistance (SAR) regulator protein NIMIN-1-related	NA	systemic acquired resistance (SAR) regulator protein NIMIN-1-related; BEST Arabidopsis thaliana protein match is: NIM1-interacting 1 (TAIR:AT1G02450.1); Has 7634 Blast hits to 2740 proteins in 217 species: Archae - 4; Bacteria - 24; Metazoa - 4803; Fungi - 436; Plants - 277; Viruses - 156; Other Eukaryotes - 1934 (source: NCBI BLink).	AT4G01895	0.698057	1.58288	0.381135	-0.214315	0.701094	1.02561	2.01348	1.55744	0.961724	0.96453	2.73093		1	0.964916	1	1	0.582119	0.387161	0.00357777	0.00506051	1	0.920004	5.06543e-05
protein_coding	Aldolase-type TIM barrel family protein	NA	Aldolase-type TIM barrel family protein; FUNCTIONS IN: glycolate oxidase activity; INVOLVED IN: oxidation reduction, metabolic process; LOCATED IN: apoplast, chloroplast, peroxisome, membrane; EXPRESSED IN: cotyledon, guard cell, leaf; EXPRESSED DURING: seedling growth; CONTAINS InterPro DOMAIN/s: Aldolase-type TIM barrel (InterPro:IPR013785), FMN-dependent alpha-hydroxy acid dehydrogenase, activ…	AT3G14420	-0.526583	-0.379942	-0.549884	-1.04551	-0.932306	-1.0813	-1.94456	-3.25636	0.10933	-0.298297	-2.10153		1	1	1	0.33115	0.233462	0.15666	0.000910137	1.73399e-14	1	1	5.07064e-05
protein_coding	proline-rich protein 2	Proline-rich protein expressed in expanding leaves, stems, flowers, and siliques.	proline-rich protein 2 (PRP2); CONTAINS InterPro DOMAIN/s: Pollen Ole e 1 allergen/extensin (InterPro:IPR006041); BEST Arabidopsis thaliana protein match is: proline-rich protein 4 (TAIR:AT4G38770.1); Has 15440 Blast hits to 6990 proteins in 709 species: Archae - 42; Bacteria - 1645; Metazoa - 5634; Fungi - 879; Plants - 4869; Viruses - 674; Other Eukaryotes - 1697 (source: NCBI BLink).	AT2G21140	0.329029	-0.00850381	0.442031	0.154328	-0.559916	-1.59375	-1.05217	-2.85387	0.15534	-0.735765	-2.85213		1	1	1	1	0.72647	0.161073	0.304028	3.20153e-06	1	1	5.12259e-05
protein_coding	Integrase-type DNA-binding superfamily protein	encodes a member of the ERF (ethylene response factor) subfamily B-3 of ERF/AP2 transcription factor family. The protein contains one AP2 domain. There are 18 members in this subfamily including ATERF-1, ATERF-2, AND ATERF-5.	Integrase-type DNA-binding superfamily protein; CONTAINS InterPro DOMAIN/s: DNA-binding, integrase-type (InterPro:IPR016177), Pathogenesis-related transcriptional factor/ERF, DNA-binding (InterPro:IPR001471); BEST Arabidopsis thaliana protein match is: Integrase-type DNA-binding superfamily protein (TAIR:AT5G61590.1); Has 5961 Blast hits to 5673 proteins in 249 species: Archae - 0; Bacteria - 0; …	AT5G07580	-0.706734	-0.839677	-0.525718	-0.201615	-0.883731	-1.19383	-1.55137	-2.61804	0.0151522	-0.164314	-2.40107		1	1	1	1	0.352553	0.217044	0.0387621	6.19036e-08	1	1	5.13149e-05
protein_coding	ribosomal protein S1	NA	ribosomal protein S1 (RPS1); FUNCTIONS IN: RNA binding; LOCATED IN: thylakoid, chloroplast stroma, chloroplast, membrane; EXPRESSED IN: 24 plant structures; EXPRESSED DURING: 14 growth stages; CONTAINS InterPro DOMAIN/s: Nucleic acid-binding, OB-fold-like (InterPro:IPR016027), Nucleic acid-binding, OB-fold (InterPro:IPR012340), Ribosomal protein S1, RNA-binding domain (InterPro:IPR003029); BEST A…	AT5G30510	-0.20982	-0.66302	-0.51225	-0.814619	-0.115664	-0.642224	-0.961105	-2.47413	-0.368934	-0.276664	-2.02843		1	1	1	0.509054	1	0.56136	0.171779	1.60906e-09	1	1	5.19582e-05
protein_coding	glutathione S-transferase zeta 1	Encodes glutathione transferase belonging to the zeta class of GSTs. Naming convention according to Wagner et al. (2002). The protein undergoes spontaneous thiolation following treatment with the oxidant tert-butylhydroperoxide.	glutathione S-transferase zeta 1 (GSTZ1); FUNCTIONS IN: glutathione transferase activity, catalytic activity; INVOLVED IN: toxin catabolic process; LOCATED IN: cytoplasm; EXPRESSED IN: 23 plant structures; EXPRESSED DURING: 13 growth stages; CONTAINS InterPro DOMAIN/s: Thioredoxin fold (InterPro:IPR012335), Maleylacetoacetate isomerase (InterPro:IPR005955), Glutathione S-transferase, C-terminal (…	AT2G02390	0.852926	1.35515	1.26634	1.32587	1.29425	1.47255	2.33166	3.08016	0.23748	0.6777	1.99197		0.884965	0.910413	1	0.178052	0.0526936	0.0257057	6.75874e-06	1.41091e-14	1	0.983211	5.30856e-05
protein_coding	NA	NA	unknown protein; FUNCTIONS IN: molecular_function unknown; INVOLVED IN: biological_process unknown; LOCATED IN: cellular_component unknown; EXPRESSED IN: stem; Has 30201 Blast hits to 17322 proteins in 780 species: Archae - 12; Bacteria - 1396; Metazoa - 17338; Fungi - 3422; Plants - 5037; Viruses - 0; Other Eukaryotes - 2996 (source: NCBI BLink).	AT1G17744	0.485351	-1.00542	0.960927	0.586818	0.796014	1.41516	1.82331	3.09846	0.138496	0.452069	2.65069		1	1	1	0.974934	0.733762	0.425312	0.0949335	1.822e-07	1	1	5.33426e-05
protein_coding	one helix protein	Encodes a one helix protein homologous to cyanobacterial high-light inducible proteins. The protein is localized to the thylakoid membrane and its transcript is transiently induced by exposure to high light conditions.	one helix protein (OHP); FUNCTIONS IN: molecular_function unknown; INVOLVED IN: response to high light intensity; LOCATED IN: chloroplast thylakoid membrane, chloroplast; EXPRESSED IN: 21 plant structures; EXPRESSED DURING: 13 growth stages; Has 58 Blast hits to 58 proteins in 21 species: Archae - 0; Bacteria - 4; Metazoa - 0; Fungi - 0; Plants - 47; Viruses - 0; Other Eukaryotes - 7 (source: NCB…	AT5G02120	-0.384459	0.0227328	-0.291318	-0.593314	-0.843879	-0.483359	-0.883815	-3.07277	-0.064365	-0.52578	-2.54377		1	1	1	0.781324	0.369132	0.771474	0.27834	2.22783e-08	1	1	5.4197e-05
protein_coding	FASCICLIN-like arabinoogalactan 7	fasciclin-like arabinogalactan-protein 7 (Fla7)	FASCICLIN-like arabinoogalactan 7 (FLA7); LOCATED IN: anchored to plasma membrane, plasma membrane, anchored to membrane, membrane; EXPRESSED IN: 22 plant structures; EXPRESSED DURING: 13 growth stages; CONTAINS InterPro DOMAIN/s: FAS1 domain (InterPro:IPR000782); BEST Arabidopsis thaliana protein match is: FASCICLIN-like arabinogalactan 6 (TAIR:AT2G20520.1); Has 713 Blast hits to 707 proteins in…	AT2G04780	-0.0193719	-0.907054	-0.934501	-0.741274	0.149466	-2.07053	-2.99632	-3.33105	-0.435523	-0.268432	-3.02464		1	1	1	0.781324	0.97775	0.123795	0.0058771	5.30555e-06	1	1	5.5392e-05
protein_coding	NA	NA	unknown protein; BEST Arabidopsis thaliana protein match is: unknown protein (TAIR:AT3G04550.1).	AT5G28500	-0.0626485	-0.590645	-0.330778	-0.976171	-0.318059	-0.834527	-1.84173	-3.14237	-0.209157	-0.466481	-2.3753		1	1	1	0.391424	0.88168	0.420913	0.0052372	7.10403e-10	1	1	5.59503e-05
protein_coding	Uncharacterised protein family (UPF0497)	NA	Uncharacterised protein family (UPF0497); FUNCTIONS IN: protein binding; INVOLVED IN: response to karrikin; EXPRESSED IN: 22 plant structures; EXPRESSED DURING: 13 growth stages; CONTAINS InterPro DOMAIN/s: Uncharacterised protein family UPF0497, trans-membrane plant (InterPro:IPR006702); BEST Arabidopsis thaliana protein match is: Uncharacterised protein family (UPF0497) (TAIR:AT3G14380.1).	AT1G17200	-0.588416	-0.659347	-0.45152	-0.382243	-1.39854	-1.28475	-2.16168	-2.95824	-0.182305	-0.995789	-2.75775		1	1	1	0.939407	0.116599	0.248146	0.00946152	3.54875e-07	1	0.945334	5.62287e-05
transposable_element_gene	transposable element gene	NA	contains domain LIN-9 RELATED (PTHR21689); contains domain ALWAYS EARLY (PTHR21689:SF2)	AT3G42090	-2.23595	0.597031	-3.1807	-1.16066	-0.531977	-0.480112	-1.12045	-0.666296	2.46454	4.15021	2.95206		0.276754	1	1	0.653924	0.729449	0.866352	0.262011	0.323537	0.0587837	0.000310121	5.65882e-05
protein_coding	NA	NA	unknown protein; FUNCTIONS IN: molecular_function unknown; INVOLVED IN: biological_process unknown; LOCATED IN: endomembrane system; Has 30201 Blast hits to 17322 proteins in 780 species: Archae - 12; Bacteria - 1396; Metazoa - 17338; Fungi - 3422; Plants - 5037; Viruses - 0; Other Eukaryotes - 2996 (source: NCBI BLink).	AT1G68238	0.0831306	-0.251043	-0.982402	-1.63243	-0.616762	-1.27918	-2.36161	-7.55881	-0.350765	-1.0529	-6.25659		1	1	1	0.130199	0.662378	0.283851	0.0111456	2.04516e-12	1	0.915833	5.67255e-05
protein_coding	CBL-interacting protein kinase 23	Arabidopsis thaliana CBL-interacting protein kinase 23. CIPK23 serves as a positive regulator of the potassium transporter AKT1 by directly phosphorylating AKT1. CIPK23 is activated by the binding of two calcineurin B-like proteins, CBL1 and CBL9.	CBL-interacting protein kinase 23 (CIPK23); CONTAINS InterPro DOMAIN/s: Protein kinase, ATP binding site (InterPro:IPR017441), Serine/threonine-protein kinase domain (InterPro:IPR002290), NAF/FISL domain (InterPro:IPR018451), Serine/threonine-protein kinase-like domain (InterPro:IPR017442), Protein kinase-like domain (InterPro:IPR011009), Serine/threonine-protein kinase, active site (InterPro:IPR…	AT1G30270	0.33337	1.09773	0.622777	0.756609	1.41876	2.04048	2.56403	2.84452	0.0891355	1.17357	2.17722		1	1	1	0.680765	0.0895295	0.00448964	2.86457e-05	4.50753e-08	1	0.664867	5.67597e-05
protein_coding	nascent polypeptide-associated complex subunit alpha-like protein 5	NA	nascent polypeptide-associated complex subunit alpha-like protein 5 (NACA5); CONTAINS InterPro DOMAIN/s: Nascent polypeptide-associated complex, alpha subunit (InterPro:IPR016641), Nascent polypeptide-associated complex NAC (InterPro:IPR002715); BEST Arabidopsis thaliana protein match is: Nascent polypeptide-associated complex (NAC), alpha subunit family protein (TAIR:AT4G10480.2); Has 1445 Blast…	AT1G33040	-0.595537	-0.221734	-0.220113	-0.329075	-0.799944	-1.5228	-1.41566	-2.79716	-0.0464524	-0.253335	-2.51425		1	1	1	0.978089	0.429807	0.0924351	0.0720967	6.57724e-08	1	1	5.67597e-05
protein_coding	Eukaryotic aspartyl protease family protein	NA	Eukaryotic aspartyl protease family protein; FUNCTIONS IN: aspartic-type endopeptidase activity; INVOLVED IN: proteolysis, response to karrikin; LOCATED IN: membrane, plant-type cell wall; EXPRESSED IN: 22 plant structures; EXPRESSED DURING: 13 growth stages; CONTAINS InterPro DOMAIN/s: Peptidase aspartic (InterPro:IPR021109), Peptidase aspartic, catalytic (InterPro:IPR009007), Peptidase A1 (Inte…	AT1G01300	-0.622326	-1.15071	-0.316212	-1.18482	-0.906197	-1.36521	-1.57631	-3.5079	-0.641221	-0.927754	-2.96357		1	1	1	0.359332	0.555145	0.328053	0.135271	6.62387e-07	1	0.982398	5.70496e-05
[truncated: 4,556 more rows]
